# Supplementary material for: Broad-Spectrum Regulation of Nonreceptor Tyrosine Kinases by the Bacterial ADP-Ribosyltransferase EspJ
Source: mBio. 2018 Apr 10;9(2):e00170-18. doi: 10.1128/mBio.00170-18 (PMC5893879; doi:10.1128/mBio.00170-18)
Supplement: TABLE S3 [file mbo002183816st3.xlsx]

## Sheet: Description
Sheet	Description
Total protein ID	7400 proteins identified with more > unique peptide from IECs across UI, WT and ΔART samples
WT vs UI +-1.5	Proteins changed by +/- 1.5 fold change in WT infected vs uninfected IECs
ART vs UI +-1.5	Proteins changed by +/- 1.5 fold change in ΔART infected vs uninfected IECs
ART vs WT +1.5	Proteins changed by > 1.5 fold change in ΔART infected vs WT infected IECs
All kinases	All kinases identifed from the total 7400 protein groups (according to text search)
Tyrosine kinases	All tyrosine kinases identifed from the total 7400 protein groups (according to text search)

## Sheet: 7400 ID
Log2 UI	Log2 WT	Log2 EspJ ART	N: Exp. q-value	N: Sum PEP Score	N: Coverage	N: # Peptides	N: # PSMs	N: # Unique Peptides	N: # Protein Groups	N: # AAs	T: Description	T: Accession	T: MW [kDa]	T: calc. pI
5.77873	5.06609	5.08746	0.000389965	6.88909	1.88976	2	2	2	1	1905	Low-density lipoprotein receptor-related protein 4 OS=Mus musculus GN=Lrp4 PE=1 SV=3	Q8VI56	211.818	5.39
5.0075	5.08746	6.19771	0	26.0382	9.26724	2	8	2	1	464	Properdin OS=Mus musculus GN=Cfp PE=2 SV=2	P11680	50.293	7.84
4.88021	7.18289	6.67666	0	15.7921	21.5385	2	6	2	1	130	Serum amyloid A-4 protein OS=Mus musculus GN=Saa4 PE=1 SV=2	P31532	15.078	9.26
5.31306	5.8125	7.73268	0	13.0524	2.55616	2	4	2	1	1291	Period circadian protein homolog 1 OS=Mus musculus GN=Per1 PE=1 SV=2	O35973	136.288	6.13
4.39366	6.25927	5.95884	0	11.4354	1.9647	2	2	2	1	3003	MAX gene-associated protein OS=Mus musculus GN=Mga PE=2 SV=1	A2AWL7	328.599	7.4
4.71282	6.69905	6.7761	0	10.9747	8.02005	2	3	2	1	399	Sister chromatid cohesion protein DCC1 OS=Mus musculus GN=DSCC1 PE=2 SV=1	Q14AI0	45.493	4.91
4.53523	6.2075	6.33628	0	9.78205	12.8205	2	6	2	1	273	Kit ligand OS=Mus musculus GN=Kitlg PE=1 SV=1	P20826	30.626	5.4
4.66227	6.84925	6.44791	0	9.6996	1.84599	2	3	2	1	1896	Trinucleotide repeat-containing gene 6A protein OS=Mus musculus GN=Tnrc6a PE=2 SV=1	Q3UHK8	203.097	6.93
4.98577	7.11998	6.52513	0.000389965	8.31244	5.89971	2	2	2	1	339	Metalloreductase STEAP1 OS=Mus musculus GN=Steap1 PE=1 SV=2	Q9CWR7	39.267	9.19
5.02563	5.99095	6.70598	0.000389965	7.44756	7.95107	2	2	2	1	327	Glycoprotein integral membrane protein 1 OS=Mus musculus GN=Ginm1 PE=2 SV=1	Q91WR6	36.056	5.55
5.0707	5.38543	6.61471	0.000389965	7.40074	6.30631	2	2	2	1	444	Protein EVI2B OS=Mus musculus GN=Evi2b PE=1 SV=1	Q8VD58	47.964	4.61
5.14662	6.04658	6.70598	0.000515132	6.66028	6.09756	2	2	2	1	410	Beta-arrestin-2 OS=Mus musculus GN=Arrb2 PE=1 SV=1	Q91YI4	46.285	7.66
5.47644	4.47249	6.41447	0.000515132	6.64016	6.25	2	2	2	1	304	C-type lectin domain family 10 member A OS=Mus musculus GN=Clec10a PE=1 SV=1	P49300	34.574	5.55
4.88656	7.20359	6.91409	0.000638081	6.42188	10.1064	2	2	2	1	188	Phosphatidylinositol N-acetylglucosaminyltransferase subunit H OS=Mus musculus GN=Pigh PE=2 SV=1	Q5M9N4	21.064	6.73
5.31847	6.74147	4.80735	0.000638081	6.401	5.15021	2	2	2	1	466	Zinc finger and SCAN domain-containing protein 26 OS=Mus musculus GN=Zscan26 PE=2 SV=1	Q5RJ54	53.492	8.6
5.19606	6.06609	5.71973	0.000638081	6.21189	7.06806	2	2	2	1	382	Hematopoietic progenitor cell antigen CD34 OS=Mus musculus GN=Cd34 PE=1 SV=1	Q64314	40.957	5.3
5.13372	6.59991	7.05961	0.000885628	5.94233	2.31278	2	2	2	1	908	Adhesion G-protein coupled receptor F1 OS=Mus musculus GN=Adgrf1 PE=2 SV=2	Q8VEC3	101.404	8.56
4.85138	7.06609	6.43296	0.00125739	5.72845	5.53936	2	2	2	1	343	Probable palmitoyltransferase ZDHHC4 OS=Mus musculus GN=Zdhhc4 PE=2 SV=1	Q9D6H5	39.502	8.46
4.89384	5.87529	6.2817	0.00149981	5.59435	6.49351	2	2	2	1	308	V-type immunoglobulin domain-containing suppressor of T-cell activation OS=Mus musculus GN=Vsir PE=1 SV=2	Q9D659	33.538	7.53
4.9846	5.24031	6.67948	0.00174651	5.41138	25.5814	2	2	2	1	86	High affinity immunoglobulin epsilon receptor subunit gamma OS=Mus musculus GN=Fcer1g PE=1 SV=1	P20491	9.646	7.97
5.00061	7.62132	6.42291	0.00220534	4.95351	4.34783	2	3	2	1	713	Zinc finger and BTB domain-containing protein 1 OS=Mus musculus GN=Zbtb1 PE=1 SV=1	Q91VL9	81.899	6.38
4.58946	7.21335	7.17991	0.00442002	4.38487	11.7438	2	2	2	1	281	Kinetochore-associated protein NSL1 homolog OS=Mus musculus GN=Nsl1 PE=2 SV=1	Q8K305	31.719	6.13
5.06318	5.58797	6.85175	0.00738397	3.85101	8.15939	2	2	2	1	527	DNA polymerase epsilon subunit 2 OS=Mus musculus GN=Pole2 PE=2 SV=2	O54956	59.349	6.25
4.9793	6.88264	6.58195	0.00815851	3.67946	5.27108	2	2	2	1	664	Cytoskeleton-associated protein 2 OS=Mus musculus GN=Ckap2 PE=1 SV=1	Q3V1H1	73.983	9.23
4.98431	7.87467	6.81378	0.00827313	3.67444	0.348351	2	2	2	1	4306	Cytoplasmic dynein 2 heavy chain 1 OS=Mus musculus GN=Dync2h1 PE=1 SV=1	Q45VK7	492.029	6.6
4.03562	6.1559	6.10668	0	9.71544	1.73757	2	2	2	1	1669	Collagen alpha-1(IV) chain OS=Mus musculus GN=Col4a1 PE=1 SV=4	P02463	160.579	8.24
5.71973	5.89201	6.09803	0	12.3674	1.41039	3	4	2	1	2907	Fibrillin-2 OS=Mus musculus GN=Fbn2 PE=1 SV=2	Q61555	313.601	4.84
6.69766	5.92622	6.38888	0	20.9449	10.0346	7	66	3	1	578	SWISS-PROT:Q7Z794 Tax_Id=9606 Gene_Symbol=KRT77 Keratin 77	Q7Z794	61.764	5.85
7.44626	5.94619	6.24334	0.000638081	6.22827	1.8049	2	2	2	1	2327	Chondroitin sulfate proteoglycan 4 OS=Mus musculus GN=Cspg4 PE=1 SV=3	Q8VHY0	252.153	5.44
5.99774	7.29646	7.69139	0	37.4672	14.4893	9	13	3	1	842	Glycogen phosphorylase, muscle form OS=Mus musculus GN=Pygm PE=1 SV=3	Q9WUB3	97.225	7.11
5.02933	6.79831	7.01569	0	52.085	34.9593	9	21	2	1	369	H-2 class I histocompatibility antigen, K-K alpha chain OS=Mus musculus GN=H2-K1 PE=1 SV=1	P04223	41.62	7.03
4.82998	6.90087	8.37721	0	34.3901	21.9409	9	79	3	1	474	TREMBL:Q3ZAW8;Q9EQD6;Q9EQD7 Tax_Id=10090 Gene_Symbol=Krt16 Keratin intermediate filament 16a	Q3ZAW8	52.021	5.2
4.92708	8.0864	5.97728	0	24.5007	27.2031	5	8	2	1	261	Kallikrein 1-related peptidase b5 OS=Mus musculus GN=Klk1b5 PE=2 SV=1	P15945	28.729	5.59
5.06339	7.17692	7.00899	0	18.0897	5.46218	4	4	4	1	952	Probable RNA-binding protein 19 OS=Mus musculus GN=Rbm19 PE=1 SV=1	Q8R3C6	106.018	6.57
4.90636	5.23266	7.00562	0	14.9097	25.641	3	5	3	1	156	Eosinophil cationic protein 2 OS=Mus musculus GN=Ear2 PE=2 SV=1	P97425	17.609	9.35
5.2112	3.16992	4.27053	0	14.5625	70.5882	4	4	4	1	68	Purkinje cell protein 4-like protein 1 OS=Mus musculus GN=Pcp4l1 PE=1 SV=1	Q6W8Q3	7.498	5.52
4.9433	7.07468	6.66818	0	11.4421	22.7941	3	4	3	1	136	Ubiquinol-cytochrome-c reductase complex assembly factor 2 OS=Mus musculus GN=Uqcc2 PE=1 SV=1	Q9CQY6	16.31	9.19
5.08045	6.99774	6.96578	0	11.2836	5.2755	3	3	3	1	853	Trimethylguanosine synthase OS=Mus musculus GN=Tgs1 PE=1 SV=2	Q923W1	96.73	4.97
5.09247	5.99981	7.61985	0	10.0921	10.9677	3	3	3	1	465	Pancreatic triacylglycerol lipase OS=Mus musculus GN=Pnlip PE=1 SV=1	Q6P8U6	51.395	6.83
5.06638	6.93074	6.93782	0.000389965	8.47291	6.92771	3	3	3	1	664	Semaphorin-7A OS=Mus musculus GN=Sema7a PE=1 SV=1	Q9QUR8	74.946	7.74
4.77233	5.58195	6.91289	0.000389965	8.10602	10.5263	3	3	3	1	323	Arginase-1 OS=Mus musculus GN=Arg1 PE=1 SV=1	Q61176	34.786	7.01
4.90295	5.848	7.6837	0.000389965	7.66508	7.98319	3	6	2	1	476	Adenylyl cyclase-associated protein 2 OS=Mus musculus GN=Cap2 PE=1 SV=1	Q9CYT6	52.829	6.43
4.96089	3.51096	3.58496	0.000389965	7.02716	13.4328	3	3	3	1	201	Dermatopontin OS=Mus musculus GN=Dpt PE=1 SV=1	Q9QZZ6	23.979	4.83
5.34917	5.52669	7.46189	0.000515132	6.44189	5.14286	3	4	2	1	700	Inhibitor of carbonic anhydrase OS=Mus musculus GN=Ica PE=1 SV=1	Q9DBD0	76.715	7.25
4.99764	6.24793	7.46189	0.000761421	6.12578	11.3636	3	3	3	1	264	H-2 class II histocompatibility antigen, I-A beta chain OS=Mus musculus GN=H2-Eb1 PE=1 SV=1	P18468	30.212	6.68
2.76553	3.27798	3.926	0	81.2304	37.7399	17	60	14	1	469	Desmin OS=Mus musculus GN=Des PE=1 SV=3	P31001	53.465	5.27
3.72247	4.03562	4.09592	0	15.6306	23.348	4	5	4	1	227	Neuromodulin OS=Mus musculus GN=Gap43 PE=1 SV=1	P06837	23.618	4.73
2.88753	2.60881	3.70044	0	28.647	5.14362	3	9	3	1	1497	Collagen alpha-2(V) chain OS=Mus musculus GN=Col5a2 PE=1 SV=1	Q3U962	144.929	6.7
3.32193	4.37851	5.62059	0	35.1019	8.64765	7	10	7	1	1087	Synaptopodin-2 OS=Mus musculus GN=Synpo2 PE=1 SV=2	Q91YE8	116.455	7.37
5.23266	4.93074	6.96694	0	31.8101	14.0921	9	11	9	1	738	Integrin beta-2-like protein OS=Mus musculus GN=Itgb2l PE=1 SV=1	Q3UV74	81.493	7.08
4.79701	4.40599	5.97499	0.000389965	7.92005	6.1082	2	4	2	1	573	Gamma-glutamyltransferase 5 OS=Mus musculus GN=Ggt5 PE=1 SV=2	Q9Z2A9	61.635	8.5
3.60881	4.27798	4.66107	0	122.384	60.5634	25	108	12	1	284	TREMBL:Q3SX28;Q5KR48 (Bos taurus) Tropomyosin 2	Q3SX28	32.992	4.69
3.49825	3.6893	5.74953	0	10.9825	18.0851	2	2	2	1	188	Marginal zone B- and B1-cell-specific protein OS=Mus musculus GN=Mzb1 PE=1 SV=2	Q9D8I1	20.567	6.02
5.59991	5.07895	6.58346	0	134.792	46.6312	28	147	3	1	564	SWISS-PROT:P02538 Tax_Id=9606 Gene_Symbol=KRT6A Keratin, type II cytoskeletal 6A	P02538	60.008	8
4.62059	5.01792	5.98413	0	135.77	61.9529	13	70	12	1	297	Calponin-1 OS=Mus musculus GN=Cnn1 PE=1 SV=1	Q08091	33.335	8.97
4.32912	4.16189	5.52356	0	26.606	48.5207	6	8	6	1	169	Heat shock protein beta-7 OS=Mus musculus GN=Hspb7 PE=1 SV=3	P35385	18.623	6.42
4.37156	5.38198	6.64818	0	79.3718	60.479	13	51	13	1	167	Neutrophilic granule protein OS=Mus musculus GN=Ngp PE=1 SV=1	O08692	19.32	5.31
1.53605	2.48543	3.56071	0	30.7227	3.88813	4	21	3	1	1466	SWISS-PROT:P04258 (Bos taurus) Similar to Collagen alpha 1(III) chain	P04258	138.354	6.43
3.27798	3.15381	4.18587	0	433.91	33.0665	64	159	63	1	2873	Fibrillin-1 OS=Mus musculus GN=Fbn1 PE=1 SV=2	Q61554	312.083	4.92
6.03782	5.10852	6.35579	0	35.1585	19.7266	10	17	6	1	512	Aldehyde dehydrogenase family 1 member A3 OS=Mus musculus GN=Aldh1a3 PE=1 SV=1	Q9JHW9	56.122	6.57
5.92125	5.2817	5.14975	0	10.2298	33.3333	2	5	2	1	66	Small vasohibin-binding protein OS=Mus musculus GN=Svbp PE=2 SV=1	Q99LQ4	7.831	9.16
5.1334	5.60585	6.71149	0	10.872	6.30841	2	2	2	1	428	E3 ubiquitin-protein ligase RNF128 OS=Mus musculus GN=Rnf128 PE=1 SV=1	Q9D304	46.247	6.3
4.2854	4.97728	6.43296	0.000389965	7.64422	4.48343	2	9	2	1	513	Tyrosine-protein phosphatase non-receptor type substrate 1 OS=Mus musculus GN=Sirpa PE=1 SV=1	P97797	56.39	8.15
4.16189	3.32193	5.0268	0	9.6523	31.7073	2	3	2	1	82	Musculoskeletal embryonic nuclear protein 1 OS=Mus musculus GN=Mustn1 PE=1 SV=1	Q99JI1	8.936	9.64
2.88753	5.06609	6.1639	0	12.7636	13.1068	4	5	4	1	412	CapZ-interacting protein OS=Mus musculus GN=Rcsd1 PE=1 SV=1	Q3UZA1	44.087	5.16
4.36457	5.19771	6.17592	0	127.069	87.6404	5	191	5	1	89	Protein S100-A8 OS=Mus musculus GN=S100a8 PE=1 SV=3	P27005	10.288	5.68
4.44626	4.2555	6.73742	0	10.0323	4.11471	3	5	3	1	802	Protein enabled homolog OS=Mus musculus GN=Enah PE=1 SV=2	Q03173	85.792	7.72
5.25927	5.18587	5.36457	0	31.2647	5.53279	5	8	4	1	976	Protein phosphatase 1 regulatory subunit 12B OS=Mus musculus GN=Ppp1r12b PE=1 SV=2	Q8BG95	108.984	5.74
4.24793	4.15381	4.60881	0	129.217	44.8582	27	146	2	1	564	SWISS-PROT:P04259 Tax_Id=9606 Gene_Symbol=KRT6B Keratin, type II cytoskeletal 6B	P04259	59.962	8
2.88753	4.56072	5.71973	0	17.189	22.0149	3	5	3	1	268	Proenkephalin-A OS=Mus musculus GN=Penk PE=1 SV=2	P22005	30.984	5.68
5.9331	4.64962	6.09592	0	17.2648	14.7982	2	4	2	1	223	Ubiquitin carboxyl-terminal hydrolase isozyme L1 OS=Mus musculus GN=Uchl1 PE=1 SV=1	Q9R0P9	24.822	5.24
6.28355	6.04439	6.38543	0	37.8069	4.39147	5	12	5	1	2391	SWISS-PROT:Q5D862 Tax_Id=9606 Gene_Symbol=FLG2 Filaggrin-2	Q5D862	247.928	8.31
3.96347	5.69209	7.25927	0	16.2216	28	5	8	5	1	200	Neutrophil gelatinase-associated lipocalin OS=Mus musculus GN=Lcn2 PE=1 SV=1	P11672	22.861	8.81
7.0607	5.91409	5.63227	0.000515132	6.62951	19.1489	3	3	3	1	94	Leydig cell tumor 10 kDa protein homolog OS=Mus musculus GN=D8Ertd738e PE=3 SV=1	Q8R1F0	10.191	11.63
4.67243	4.95884	5.57894	0	26.1053	35.8407	5	10	5	1	226	Brain acid soluble protein 1 OS=Mus musculus GN=Basp1 PE=1 SV=3	Q91XV3	22.074	4.51
4.0268	5.56072	7.11582	0	74.2829	28.1407	11	35	11	1	398	Chitinase-like protein 3 OS=Mus musculus GN=Chil3 PE=1 SV=2	O35744	44.43	5.69
7.62571	5.53294	6.12102	0.000638081	6.2203	13.5135	2	2	2	1	296	Protein FAM110A OS=Mus musculus GN=Fam110a PE=2 SV=2	Q8R184	31.563	10.39
6.58797	6.13545	6.33985	0	222.336	53.457	26	178	17	1	593	SWISS-PROT:P13645 Tax_Id=9606 Gene_Symbol=KRT10 Keratin, type I cytoskeletal 10	P13645	59.475	5.21
4.34341	5.43962	6.67525	0	209.334	75.2212	10	310	10	1	113	Protein S100-A9 OS=Mus musculus GN=S100a9 PE=1 SV=3	P31725	13.04	7.17
6.35931	5.44294	5.51728	0	14.6668	31.5789	3	4	3	1	152	SUZ domain-containing protein 1 OS=Mus musculus GN=Szrd1 PE=1 SV=1	Q6NXN1	16.988	9
5.86295	5.20945	7.4271	0	10.2477	8.9372	2	2	2	1	414	Ena/VASP-like protein OS=Mus musculus GN=Evl PE=1 SV=2	P70429	44.31	8.85
4.12928	5.3505	6.50621	0	57.2065	30.6584	11	24	11	1	486	Hematopoietic lineage cell-specific protein OS=Mus musculus GN=Hcls1 PE=1 SV=2	P49710	54.207	4.84
6.34696	5.06178	7.43463	0	17.7264	13.4328	5	7	4	1	603	ADP-ribosylation factor-binding protein GGA2 OS=Mus musculus GN=Gga2 PE=1 SV=1	Q6P5E6	66.007	7.3
4.50462	5.78398	7.10014	0	226.143	63.7907	36	94	36	1	707	Lactotransferrin OS=Mus musculus GN=Ltf PE=1 SV=4	P08071	77.788	8.53
4.54226	5.62352	6.87283	0	36.2851	12.0378	11	12	11	1	1163	Integrin alpha-L OS=Mus musculus GN=Itgal PE=1 SV=2	P24063	128.247	6.11
5.4363	5.88753	5.24031	0.00186266	5.39309	29.6875	2	4	2	1	64	Translation machinery-associated protein 7 OS=Mus musculus GN=Tma7 PE=3 SV=1	Q8K003	7.062	9.99
5.20945	5.38543	6.23266	0	86.9825	18.1294	20	34	20	1	1561	Synemin OS=Mus musculus GN=Synm PE=1 SV=2	Q70IV5	173.105	5.12
3.05311	4.93546	5.70598	0	47.9681	34.0058	10	18	10	1	347	Haptoglobin OS=Mus musculus GN=Hp PE=1 SV=1	Q61646	38.727	6.29
6.69766	6.3147	6.58797	0	187.006	45.0311	31	127	22	1	644	SWISS-PROT:P04264 Tax_Id=9606 Gene_Symbol=KRT1 Keratin, type II cytoskeletal 1	P04264	65.978	8.12
4.2854	5.51728	6.853	0	24.4871	35.2381	3	20	3	1	105	Resistin-like beta OS=Mus musculus GN=Retnlb PE=1 SV=1	Q99P86	11.27	7.93
3.62059	5.49825	6.85674	0	14.0504	29.2517	4	5	4	1	147	Allograft inflammatory factor 1 OS=Mus musculus GN=Aif1 PE=1 SV=1	O70200	16.9	8.76
3.10434	5.80478	6.08321	0	25.3826	20.5047	4	9	4	1	317	Protein TSSC4 OS=Mus musculus GN=Tssc4 PE=1 SV=1	Q9JHE7	33.549	5.14
4.91169	5.66107	6.51412	0	59.6099	49.4186	6	28	6	1	172	Cathelicidin antimicrobial peptide OS=Mus musculus GN=Camp PE=1 SV=2	P51437	19.441	8.68
5.98868	6.01346	6.91409	0.000885628	5.96985	4.29363	2	2	2	1	722	Probable C-mannosyltransferase DPY19L4 OS=Mus musculus GN=Dpy19l4 PE=2 SV=1	A2AJQ3	83.549	8.59
3.27798	5.52669	6.93074	0	28.6068	16	5	7	5	1	725	Ras-related protein Rab-44 OS=Mus musculus GN=Rab44 PE=1 SV=1	Q8CB87	78.189	4.83
4.65535	6.13134	6.87406	0	9.55039	62.037	3	5	3	1	108	Small proline-rich protein 2H OS=Mus musculus GN=Sprr2h PE=2 SV=1	O70559	11.711	7.83
4.62059	5.25927	6.90207	0.000389965	8.28709	17.1429	2	3	2	1	140	Ig heavy chain V region 93G7 OS=Mus musculus PE=2 SV=1	P01746	15.504	8.4
4.03562	5.45615	7.19672	0	61.9938	68.5	10	20	10	1	200	Rho GDP-dissociation inhibitor 2 OS=Mus musculus GN=Arhgdib PE=1 SV=3	Q61599	22.836	5.11
6.04221	5.84046	7.2182	0	85.428	53.6977	10	52	10	1	311	Uridine phosphorylase 1 OS=Mus musculus GN=Upp1 PE=1 SV=2	P52624	34.064	6.58
5.31832	6.02901	7.16892	0	60.8801	30.9589	18	22	18	1	730	Matrix metalloproteinase-9 OS=Mus musculus GN=Mmp9 PE=1 SV=2	P41245	80.484	6.09
4.37851	4.85798	5.44294	0	40.5873	37.7778	4	25	4	1	135	Galectin-1 OS=Mus musculus GN=Lgals1 PE=1 SV=3	P16045	14.856	5.49
3.73335	4.71149	5.49825	0	30.2579	11.7284	6	9	6	1	648	Cell surface glycoprotein MUC18 OS=Mus musculus GN=Mcam PE=1 SV=1	Q8R2Y2	71.501	5.83
6.7211	5.29278	6.97154	0	11.9825	15.9817	2	3	2	1	219	GTP-binding protein Rit1 OS=Mus musculus GN=Rit1 PE=1 SV=1	P70426	25.153	9.2
6.66249	6.08321	6.50144	0	70.5721	48.9164	13	41	2	1	323	Serine/threonine-protein phosphatase PP1-gamma catalytic subunit OS=Mus musculus GN=Ppp1cc PE=1 SV=1	P63087	36.96	6.54
4.41278	3.70044	4.91169	0.000389965	7.1193	13.0653	2	2	2	1	199	COMM domain-containing protein 4 OS=Mus musculus GN=Commd4 PE=1 SV=1	Q9CQ02	21.846	6.67
5.8802	5.66107	6.60585	0.00325262	4.56276	1.28937	3	3	3	1	4731	Dynein heavy chain 8, axonemal OS=Mus musculus GN=Dnah8 PE=1 SV=2	Q91XQ0	540.892	6.18
6.75221	5.7761	6.00675	0	29.1204	26.8293	2	20	2	1	123	Thioredoxin domain-containing protein 17 OS=Mus musculus GN=Txndc17 PE=1 SV=1	Q9CQM5	14.006	4.77
6.94134	6.20555	5.37504	0.00209179	5.07457	2.8891	2	2	2	1	1073	Semaphorin-6D OS=Mus musculus GN=Sema6d PE=1 SV=1	Q76KF0	119.739	8.51
3.70044	5.95187	6.75355	0	10.5226	39.7959	3	7	3	1	98	Peptide YY OS=Mus musculus GN=Pyy PE=3 SV=2	Q9EPS2	11.057	5.45
4.54226	5.56986	6.70874	0	24.3211	21.8818	7	7	6	1	457	Adenylosuccinate synthetase isozyme 1 OS=Mus musculus GN=Adssl1 PE=1 SV=2	P28650	50.223	8.43
4.63227	5.39917	6.34341	0	74.8594	44.2424	10	24	10	1	330	Lymphocyte-specific protein 1 OS=Mus musculus GN=Lsp1 PE=1 SV=2	P19973	36.692	4.82
6.36107	5.96116	6.38024	0	23.3565	39.916	5	7	5	1	238	E3 ubiquitin-protein ligase ZNRF2 OS=Mus musculus GN=Znrf2 PE=1 SV=1	Q71FD5	23.69	6.76
5.74147	5.38543	6.03342	0	76.9061	36.8056	17	187	5	1	432	SWISS-PROT:Q04695 Tax_Id=9606 Gene_Symbol=KRT17 Keratin, type I cytoskeletal 17	Q04695	48.076	5.02
3.48543	5.23266	5.52982	0	14.5896	7.64192	3	4	3	1	458	Macrophage scavenger receptor types I and II OS=Mus musculus GN=Msr1 PE=1 SV=3	P30204	50.138	6.54
6.16792	5.80219	6.33985	0.00186266	5.31879	3.43284	2	3	2	1	670	Leucine-rich repeat-containing protein 45 OS=Mus musculus GN=Lrrc45 PE=2 SV=2	Q8CIM1	76.337	6.33
6.40599	5.75489	5.91648	0.000638081	6.24905	4.69043	2	3	2	1	533	Chromosome transmission fidelity protein 8 homolog isoform 2 OS=Mus musculus GN=Chtf8 PE=2 SV=1	P0CG14	52.211	12.32
3.73335	5.27798	6.65964	0	10.3866	7.11111	3	3	3	1	675	PML-RARA-regulated adapter molecule 1 OS=Mus musculus GN=Pram1 PE=1 SV=2	Q6BCL1	75.461	9.63
6.11686	5.79701	6.42459	0.000136295	8.69312	2.52005	2	2	2	1	873	Very low-density lipoprotein receptor OS=Mus musculus GN=Vldlr PE=1 SV=1	P98156	96.31	4.78
6.01123	5.90448	6.74685	0.000389965	7.24046	2.39316	2	2	2	1	1170	DNA repair protein complementing XP-G cells homolog OS=Mus musculus GN=Ercc5 PE=1 SV=4	P35689	130.634	5.35
5.94017	6.19771	6.35403	0	18.2322	21.1382	4	6	4	1	123	Uncharacterized protein C11orf98 homolog OS=Mus musculus PE=1 SV=1	Q9D937	14.09	11.47
5.77873	6.22304	6.02237	0	19.499	30.6122	3	6	3	1	147	Protein phosphatase 1 regulatory subunit 14B OS=Mus musculus GN=Ppp1r14b PE=1 SV=2	Q62084	15.947	4.86
4.39232	5.83036	6.5345	0	62.924	21.0191	13	19	13	1	942	Apolipoprotein B receptor OS=Mus musculus GN=Apobr PE=1 SV=1	Q8VBT6	102.643	4.36
5.14568	5.46271	7.65392	0.000389965	8.05027	8.97666	3	4	3	1	557	Glypican-1 OS=Mus musculus GN=Gpc1 PE=1 SV=1	Q9QZF2	61.321	7.05
6.82909	5.97269	6.06178	0.00125739	5.71646	11.9777	3	4	2	1	359	Tropomodulin-1 OS=Mus musculus GN=Tmod1 PE=1 SV=2	P49813	40.441	5.1
7.72383	5.70874	6.18785	0	27.7937	45.5056	4	12	4	1	178	Interleukin-1 receptor antagonist protein OS=Mus musculus GN=Il1rn PE=2 SV=1	P25085	20.261	6.19
4.1375	4.52356	5.3147	0	44.4725	31.0976	6	11	6	1	328	Reticulocalbin-3 OS=Mus musculus GN=Rcn3 PE=1 SV=1	Q8BH97	37.978	4.88
4.45286	5.64674	6.25927	0.000515132	6.69362	15.8416	2	3	2	1	101	Protein S100-A4 OS=Mus musculus GN=S100a4 PE=1 SV=1	P07091	11.714	5.31
6.52199	5.99548	6.68229	0.00545476	4.18145	3.06947	2	2	2	1	619	Zinc finger protein 668 OS=Mus musculus GN=Znf668 PE=2 SV=1	Q8K2R5	68.303	8.87
4.93074	6.10852	6.83036	0	134.726	58.6375	15	54	15	1	411	Z-DNA-binding protein 1 OS=Mus musculus GN=Zbp1 PE=1 SV=1	Q9QY24	44.304	5.8
6.26491	6.16189	5.89966	0	18.8648	54.902	3	5	3	1	102	Death-associated protein 1 OS=Mus musculus GN=Dap PE=1 SV=3	Q91XC8	11.148	9.36
4.51096	5.6893	7.14466	0	120.951	44.8468	24	55	20	1	718	Myeloperoxidase OS=Mus musculus GN=Mpo PE=1 SV=2	P11247	81.13	9.55
5.07895	5.73064	5.45615	0.00197677	5.21784	45.4545	3	3	3	1	44	Thymosin beta-10 OS=Mus musculus GN=Tmsb10 PE=1 SV=3	Q6ZWY8	5.023	5.36
5.67807	5.66959	5.34696	0	23.8556	22.4806	4	7	4	1	258	ProSAAS OS=Mus musculus GN=Pcsk1n PE=1 SV=2	Q9QXV0	27.254	5.85
6.39232	6.03342	6.33807	0	31.7588	58.1967	3	11	3	1	122	Proline-rich protein 15 OS=Mus musculus GN=Prr15 PE=1 SV=1	Q9D1T5	13.647	8.13
4.54226	5.1819	5.68089	0	129.623	23.3373	23	40	23	1	1684	A-kinase anchor protein 12 OS=Mus musculus GN=Akap12 PE=1 SV=1	Q9WTQ5	180.586	4.44
4.16189	5.63807	6.79051	0	139.174	41.3748	25	52	24	1	771	Integrin beta-2 OS=Mus musculus GN=Itgb2 PE=1 SV=2	P11835	84.97	7.12
5.87036	6.2891	6.52356	0	12.7064	11.2676	3	6	2	1	284	Type 1 phosphatidylinositol 4,5-bisphosphate 4-phosphatase OS=Mus musculus GN=Tmem55b PE=1 SV=1	Q3TWL2	30.027	8.82
5.86542	5.90448	6.48543	0	88.6522	51.3742	20	151	9	1	473	SWISS-PROT:P08779 Tax_Id=9606 Gene_Symbol=KRT16 Keratin, type I cytoskeletal 16	P08779	51.236	5.05
5.38543	5.58195	5.32553	0	134.866	61.2676	25	136	7	1	284	Tropomyosin alpha-1 chain OS=Mus musculus GN=Tpm1 PE=1 SV=1	P58771	32.661	4.74
6.59544	5.58195	6.11478	0	49.6433	8.51319	11	18	7	1	1668	Kinesin-like protein KIF21B OS=Mus musculus GN=Kif21b PE=1 SV=2	Q9QXL1	186.064	7.08
5.18587	6.24413	6.25361	0	11.5955	19.0244	3	5	3	1	205	Heme-binding protein 2 OS=Mus musculus GN=Hebp2 PE=1 SV=1	Q9WU63	23.048	4.48
2.16992	3.54844	3.62059	0	54.6955	11.1219	9	15	9	1	1034	Collagen alpha-2(VI) chain OS=Mus musculus GN=Col6a2 PE=1 SV=3	Q02788	110.266	6.42
6.02901	5.71973	6.55305	0	26.669	9.27961	8	9	8	1	819	FYN-binding protein OS=Mus musculus GN=Fyb PE=1 SV=2	O35601	90.001	6.98
6.87529	6.03782	6.14568	0	23.2866	56.25	3	27	3	1	80	Serine protease inhibitor Kazal-type 1 OS=Mus musculus GN=Spink1 PE=1 SV=1	P09036	8.482	8
5.76022	6.27053	5.83794	0	106.487	61.4887	12	31	12	1	309	Myristoylated alanine-rich C-kinase substrate OS=Mus musculus GN=Marcks PE=1 SV=2	P26645	29.644	4.34
4.98641	5.71699	7.02348	0	77.5127	18.9775	19	25	19	1	1291	Receptor-type tyrosine-protein phosphatase C OS=Mus musculus GN=Ptprc PE=1 SV=3	P06800	144.514	5.94
6.06824	6.34696	5.9542	0	32.8946	46.798	6	9	6	1	203	Partner of Y14 and mago OS=Mus musculus GN=Pym1 PE=1 SV=2	Q8CHP5	22.676	9.5
6.48543	6.17792	5.79181	0	25.5385	34.3511	4	7	4	1	131	Protein phosphatase 1 regulatory subunit 11 OS=Mus musculus GN=Ppp1r11 PE=1 SV=1	Q8K1L5	14.535	6.09
6.82782	5.56986	6.63227	0.000389965	7.93524	3.68098	2	3	2	1	652	Sciellin OS=Mus musculus GN=Scel PE=1 SV=2	Q9EQG3	72.927	9.47
6.48382	5.05311	6.29094	0.00162398	5.44646	3.67347	2	3	2	1	980	Ras and Rab interactor 3 OS=Mus musculus GN=Rin3 PE=1 SV=2	P59729	107.153	7.23
6.35226	4.49825	5.71149	0.000389965	7.38884	4.29448	3	3	3	1	652	Thioredoxin reductase 3 OS=Mus musculus GN=Txnrd3 PE=1 SV=3	Q99MD6	71.275	8.09
5.07468	5.85798	7.2724	0	16.0851	26.7717	3	6	3	1	254	Myeloblastin OS=Mus musculus GN=Prtn3 PE=1 SV=2	Q61096	27.608	7.2
7.11998	5.39917	6.44128	0.000885628	6.01716	10.3245	2	2	2	1	339	Retroviral-like aspartic protease 1 OS=Mus musculus GN=Asprv1 PE=1 SV=1	Q09PK2	37.151	6.1
6.63081	5.7252	6.47086	0	15.4292	15.4158	3	6	3	1	493	WAS/WASL-interacting protein family member 1 OS=Mus musculus GN=Wipf1 PE=1 SV=1	Q8K1I7	50.05	11.41
6.76022	6.49185	6.80607	0	196.765	53.13	19	125	18	1	623	SWISS-PROT:P35527 Tax_Id=9606 Gene_Symbol=KRT9 Keratin, type I cytoskeletal 9	P35527	62.092	5.3
4.99095	5.39232	5.34341	0.000638081	6.33364	12.5	2	2	2	1	280	Transmembrane protein 119 OS=Mus musculus GN=Tmem119 PE=1 SV=1	Q8R138	29.383	4.51
4.98641	6.06824	6.45779	0	11.4208	12.844	3	4	3	1	327	Urokinase plasminogen activator surface receptor OS=Mus musculus GN=Plaur PE=1 SV=1	P35456	35.405	6.83
6.0045	5.82782	7.08534	0.000389965	7.3082	17.4927	2	2	2	1	343	Alpha-tocopherol transfer protein-like OS=Mus musculus GN=Ttpal PE=1 SV=3	Q9D3D0	38.811	6.44
6.71973	4.79181	5.88996	0	17.1866	17.8082	2	6	2	1	219	Mucosal pentraxin OS=Mus musculus GN=Mptx1 PE=2 SV=1	Q8R1M8	24.523	5.67
5.98641	5.77083	6.78529	0.000389965	7.14793	6.30435	2	2	2	1	460	Vitamin K-dependent protein C OS=Mus musculus GN=Proc PE=1 SV=2	P33587	51.784	6.35
5.56986	5.51728	6.15381	0	64.7577	34.3598	16	20	16	1	617	Secretogranin-2 OS=Mus musculus GN=Scg2 PE=1 SV=1	Q03517	70.6	4.75
5.08746	6.20359	6.94837	0	13.8592	7.32673	3	4	3	1	505	Olfactomedin-4 OS=Mus musculus GN=Olfm4 PE=2 SV=1	Q3UZZ4	57.263	6.38
6.5345	6.14364	6.21529	0.000389965	7.60074	6.49573	2	2	2	1	585	Sodium/potassium/calcium exchanger 6, mitochondrial OS=Mus musculus GN=Slc8b1 PE=2 SV=2	Q925Q3	64.323	7.71
5.05745	4.76022	7.73606	0	100.412	17.4781	18	53	2	1	1253	Cytoplasmic FMR1-interacting protein 2 OS=Mus musculus GN=Cyfip2 PE=1 SV=2	Q5SQX6	145.565	7.05
4.74416	6.02459	7.14364	0	31.7374	37.1622	5	20	3	1	148	Lysozyme C-2 OS=Mus musculus GN=Lyz2 PE=1 SV=2	P08905	16.678	8.81
5.94017	6.32733	5.72792	0	18.4154	42.1965	4	5	4	1	173	Coordinator of PRMT5 and differentiation stimulator OS=Mus musculus GN=Coprs PE=1 SV=1	Q9CQ13	18.654	4.08
5.78398	6.27984	6.00675	0	27.4639	21.2245	3	6	3	1	245	Uncharacterized protein C18orf25 homolog OS=Mus musculus PE=1 SV=1	Q8BH50	26.43	5.19
5.97957	5.91886	7.10434	0	28.6674	36.6038	6	8	6	1	265	Neutrophil elastase OS=Mus musculus GN=Elane PE=2 SV=1	Q3UP87	28.63	10.01
6.61324	5.56986	6.54071	0	20.1314	8.85922	4	4	4	1	824	RelA-associated inhibitor OS=Mus musculus GN=Ppp1r13l PE=1 SV=1	Q5I1X5	88.921	6.86
3.7761	5.4363	7.40939	0	10.0344	20.7317	2	2	2	1	164	Interleukin-36 gamma OS=Mus musculus GN=Il36g PE=2 SV=1	Q8R460	18.722	7.56
6.25927	6.08534	5.88753	0	63.501	68.932	9	23	9	1	206	Protein phosphatase inhibitor 2 OS=Mus musculus GN=Ppp1r2 PE=1 SV=3	Q9DCL8	23.105	4.83
5.2891	6.2891	6.15987	0	18.6059	45.9259	8	11	8	1	135	Insulin-like peptide INSL5 OS=Mus musculus GN=Insl5 PE=2 SV=1	Q9WUG6	15.514	8.9
5.60585	6.43796	6.2384	0	23.3299	4.341	5	7	5	1	1912	Methylcytosine dioxygenase TET2 OS=Mus musculus GN=Tet2 PE=1 SV=3	Q4JK59	211.998	7.84
5.56986	5.32912	7.20457	0	56.1854	8.64346	10	16	10	1	1666	Latent-transforming growth factor beta-binding protein 4 OS=Mus musculus GN=Ltbp4 PE=1 SV=2	Q8K4G1	178.523	5.47
4.99548	6.25739	4.91648	0	14.67	64.1026	3	5	3	1	117	Eukaryotic translation initiation factor 4E-binding protein 1 OS=Mus musculus GN=Eif4ebp1 PE=1 SV=3	Q60876	12.317	5.15
6.26679	6.15987	5.87283	0	79.8656	70.1031	10	42	10	1	194	Protein phosphatase 1 regulatory subunit 1B OS=Mus musculus GN=Ppp1r1b PE=1 SV=2	Q60829	21.767	4.65
5.87774	6.2724	6.01346	0	112.611	64.9351	5	58	5	1	154	Hematological and neurological expressed 1 protein OS=Mus musculus GN=Hn1 PE=1 SV=3	P97825	16.071	5.31
6.27426	6.21335	5.01792	0	9.83724	20	2	3	2	1	195	Biogenesis of lysosome-related organelles complex 1 subunit 3 OS=Mus musculus GN=Bloc1s3 PE=1 SV=1	Q5U5M8	20.385	4.92
3.62059	5.69488	6.2891	0	25.451	14.1457	7	15	7	1	714	Cadherin-13 OS=Mus musculus GN=Cdh13 PE=1 SV=2	Q9WTR5	78.137	5.12
5.11686	6.40769	6.29646	0	31.4139	14.2857	6	12	2	1	413	Alpha-1-antitrypsin 1-5 OS=Mus musculus GN=Serpina1e PE=1 SV=1	Q00898	45.862	5.73
6.87897	6.18982	5.77873	0	34.203	58.8235	4	25	4	1	68	Copper transport protein ATOX1 OS=Mus musculus GN=Atox1 PE=1 SV=1	O08997	7.334	6.51
5.02237	4.24031	3.9542	0	47.1374	36.6667	6	21	6	1	90	Non-histone chromosomal protein HMG-17 OS=Mus musculus GN=Hmgn2 PE=1 SV=2	P09602	9.417	9.99
7.82655	5.38543	6.61176	0	44.8563	11.5656	7	16	7	1	709	Solute carrier family 15 member 1 OS=Mus musculus GN=Slc15a1 PE=1 SV=2	Q9JIP7	78.509	7.93
6.41109	6.54689	6.44128	0	15.7025	10.8108	3	10	3	1	296	Prostate androgen-regulated mucin-like protein 1 homolog OS=Mus musculus GN=Parm1 PE=1 SV=1	Q923D3	30.648	5.49
5.50779	6.2817	6.70321	0	8.96071	6.50407	2	2	2	1	492	Forkhead box protein D2 OS=Mus musculus GN=Foxd2 PE=2 SV=1	O35392	48.906	7.06
5.83794	6.11686	5.66676	0	70.3812	63.4783	7	85	7	1	115	60S acidic ribosomal protein P2 OS=Mus musculus GN=Rplp2 PE=1 SV=3	P99027	11.644	4.54
5.95187	5.62936	6.97842	0	19.5326	19.3939	5	6	5	1	330	PDZ and LIM domain protein 4 OS=Mus musculus GN=Pdlim4 PE=1 SV=3	P70271	35.534	8.05
4.75489	5.52982	6.47249	0	33.3153	27.5132	9	15	9	1	378	Prolargin OS=Mus musculus GN=Prelp PE=1 SV=2	Q9JK53	43.265	9.54
5.78136	6.29646	5.75221	0	14.9108	30.6122	2	3	2	1	98	Uncharacterized protein C14orf142 homolog OS=Mus musculus PE=3 SV=1	P0C8B4	10.34	4.09
4.3505	4.60881	7.40429	0	76.2679	30.2135	14	41	10	1	609	SWISS-PROT:P02768-1 Tax_Id=9606 Gene_Symbol=ALB Isoform 1 of Serum albumin precursor	P02768-1	69.321	6.28
4.75489	5.79442	7.03892	0.00113364	5.85648	11.1111	2	2	2	1	216	Regulator of G-protein signaling 19 OS=Mus musculus GN=Rgs19 PE=1 SV=1	Q9CX84	24.662	6
4.36457	5.77083	6.85922	0	149.769	27.5802	23	55	23	1	1153	Integrin alpha-M OS=Mus musculus GN=Itgam PE=1 SV=2	P05555	127.4	7.27
6.79051	6.07039	6.59842	0	10.6226	17.0968	3	8	3	1	310	Protein N-terminal asparagine amidohydrolase OS=Mus musculus GN=Ntan1 PE=1 SV=3	Q64311	34.574	6.19
6.41109	6.39232	6.44294	0	111.636	40.1695	26	126	8	1	590	SWISS-PROT:P13647 Tax_Id=9606 Gene_Symbol=KRT5 Keratin, type II cytoskeletal 5	P13647	62.34	7.74
6.7761	5.96347	6.38198	0	9.59873	14.5985	2	6	2	1	274	Transcription factor Ovo-like 2 OS=Mus musculus GN=Ovol2 PE=2 SV=2	Q8CIV7	30.665	8.54
5.74953	6.16993	6.22304	0	9.16856	18.705	2	2	2	1	139	GSK3-beta interaction protein OS=Mus musculus GN=Gskip PE=2 SV=1	Q8BGR8	15.632	4.41
4.40599	5.76818	6.28355	0	170.927	80.2326	13	197	5	1	172	Myosin regulatory light polypeptide 9 OS=Mus musculus GN=Myl9 PE=1 SV=3	Q9CQ19	19.841	4.92
6.16189	5.49825	6.6014	0	10.1172	23.0769	2	2	2	1	117	Ig heavy chain V region 5-84 OS=Mus musculus PE=1 SV=1	P18525	12.863	8.88
5.84298	6.32733	6.44128	0	23.2015	9.18728	3	7	3	1	566	OTU domain-containing protein 5 OS=Mus musculus GN=Otud5 PE=1 SV=2	Q3U2S4	60.269	6.54
5.32193	5.37156	6.05094	0	134.515	22.2153	27	43	27	1	1607	Laminin subunit gamma-1 OS=Mus musculus GN=Lamc1 PE=1 SV=2	P02468	177.185	5.21
4.69488	6.42626	6.60585	0	31.4707	27.4699	6	8	6	1	415	Tumor necrosis factor receptor superfamily member 3 OS=Mus musculus GN=Ltbr PE=1 SV=1	P50284	44.926	4.91
5.87529	6.31107	6.12722	0	52.4646	74.1935	5	22	5	1	93	SH3 domain-binding glutamic acid-rich-like protein 3 OS=Mus musculus GN=Sh3bgrl3 PE=1 SV=1	Q91VW3	10.47	5.14
5.80478	6.36282	6.49506	0	11.1186	50	2	3	2	1	82	DPH3 homolog OS=Mus musculus GN=Dph3 PE=1 SV=1	Q8K0W9	9.28	4.09
5.66676	6.14364	5.88753	0	32.1611	35	4	9	4	1	200	MARCKS-related protein OS=Mus musculus GN=Marcksl1 PE=1 SV=2	P28667	20.153	4.61
4.37851	6.60585	6.15785	0	33.6284	19.2469	7	14	7	1	478	Lysine-rich nucleolar protein 1 OS=Mus musculus GN=Knop1 PE=1 SV=2	Q9Z2Q2	53.813	9.8
5.90689	4.853	5.34696	0	25.1396	35.3741	4	11	4	1	147	Protein phosphatase 1 regulatory subunit 14A OS=Mus musculus GN=Ppp1r14a PE=1 SV=1	Q91VC7	16.639	7.34
4.86295	5.76818	6.78005	0.00255381	4.75357	4.06732	2	2	2	1	713	Macrophage-expressed gene 1 protein OS=Mus musculus GN=Mpeg1 PE=1 SV=1	A1L314	78.34	5.92
4.82273	5.42291	6.34696	0	8.76372	5.09804	2	2	2	1	510	Ectonucleoside triphosphate diphosphohydrolase 1 OS=Mus musculus GN=Entpd1 PE=1 SV=1	P55772	57.169	5.86
6.72792	6.38024	6.33985	0	19.81	16.9811	4	5	4	1	318	Peroxisomal targeting signal 2 receptor OS=Mus musculus GN=Pex7 PE=1 SV=1	P97865	35.479	5.58
6.18785	6.1918	7.3505	0	102.955	50.2119	19	154	3	1	472	SWISS-PROT:P02533 Tax_Id=9606 Gene_Symbol=KRT14 Keratin, type I cytoskeletal 14	P02533	51.589	5.16
6.23458	6.35403	6.11061	0	15.628	17.6724	3	7	3	1	232	Ashwin OS=Mus musculus PE=1 SV=1	Q922M7	26.015	9.55
5.45943	5.99095	7.18982	0	64.0016	23.3129	9	20	8	1	489	Bridging integrator 2 OS=Mus musculus GN=Bin2 PE=1 SV=1	D3Z6Q9	52.522	5.34
5.92125	6.3345	6.4363	0	49.1961	34.7319	9	17	9	1	429	Phosphoprotein associated with glycosphingolipid-enriched microdomains 1 OS=Mus musculus GN=Pag1 PE=1 SV=2	Q3U1F9	46.52	4.81
7.81378	5.38888	6.05961	0.000389965	7.62859	8.51064	2	3	2	1	376	Hydroxylysine kinase OS=Mus musculus GN=Hykk PE=1 SV=2	Q5U5V2	42.329	6.02
6.63517	5.63807	5.30378	0	89.9912	67.5325	11	64	11	1	154	Superoxide dismutase [Cu-Zn] OS=Mus musculus GN=Sod1 PE=1 SV=2	P08228	15.933	6.51
4.09592	5.98185	7.06717	0	16.5792	18.2186	4	5	4	1	247	Granzyme B(G,H) OS=Mus musculus GN=Gzmb PE=1 SV=1	P04187	27.452	9.76
4.96809	5.88753	6.80349	0	21.5712	21.0101	6	6	6	1	495	Pleckstrin homology domain-containing family O member 2 OS=Mus musculus GN=Plekho2 PE=1 SV=1	Q8K124	53.839	5.5
5.1375	5.74685	7.51491	0	35.0571	22.1258	10	20	9	1	461	Coronin-1A OS=Mus musculus GN=Coro1a PE=1 SV=5	O89053	50.957	6.48
4.45943	6.40259	7.43463	0	211.314	39.1608	29	82	29	1	1144	Nitric oxide synthase, inducible OS=Mus musculus GN=Nos2 PE=1 SV=1	P29477	130.492	7.72
6.12722	5.62936	4.83794	0	28.3078	30	3	7	3	1	250	Myelin basic protein OS=Mus musculus GN=Mbp PE=1 SV=2	P04370	27.151	9.58
5.9542	6.31288	5.90929	0	43.2954	44.4444	7	13	7	1	180	UPF0690 protein C1orf52 homolog OS=Mus musculus PE=1 SV=1	Q9CWU4	20.089	5.11
5.29646	5.92362	7.0864	0	11.8372	13.8408	3	3	3	1	289	Four and a half LIM domains protein 3 OS=Mus musculus GN=Fhl3 PE=1 SV=2	Q9R059	31.773	6.2
6.62059	5.76818	5.11686	0	39.6798	51.4019	7	18	7	1	107	High mobility group protein HMG-I/HMG-Y OS=Mus musculus GN=Hmga1 PE=1 SV=4	P17095	11.607	10.32
6.36632	6.25172	6.39232	0.000761421	6.09789	1.53397	2	2	2	1	1369	Uncharacterized protein KIAA1107 OS=Mus musculus GN=Kiaa1107 PE=1 SV=5	Q80TK0	148.649	6.51
5.64962	6.35931	6.51096	0	20.5728	27.476	5	6	5	1	313	Uncharacterized protein C4orf19 homolog OS=Mus musculus PE=1 SV=2	Q99K99	33.895	4.44
4.21723	5.48864	6.15987	0	25.8884	7.37463	5	8	5	1	1017	EMILIN-1 OS=Mus musculus GN=Emilin1 PE=1 SV=1	Q99K41	107.518	5.3
6.853	6.25739	5.81762	0.000515132	6.5573	13.5294	2	3	2	1	170	Probable RNA-binding protein EIF1AD OS=Mus musculus GN=Eif1ad PE=1 SV=2	Q3THJ3	19.508	4.87
4.24031	5.36457	5.8505	0	15.96	14.9798	3	4	3	1	247	Adiponectin OS=Mus musculus GN=Adipoq PE=1 SV=2	Q60994	26.792	5.57
5.96809	5.74416	5.46271	0	20.1945	27.3684	3	16	2	1	95	Small ubiquitin-related modifier 2 OS=Mus musculus GN=Sumo2 PE=1 SV=1	P61957	10.864	5.5
7.08215	6.15178	6.3505	0	102.932	81.9048	9	255	9	1	105	Thioredoxin OS=Mus musculus GN=Txn PE=1 SV=3	P10639	11.668	4.92
4.71699	5.87529	6.98185	0	55.354	24.7368	9	20	9	1	570	Cytochrome b-245 heavy chain OS=Mus musculus GN=Cybb PE=1 SV=1	Q61093	65.262	7.72
5.26679	6.2075	6.09592	0	41.3046	44.1989	6	14	6	1	181	28 kDa heat- and acid-stable phosphoprotein OS=Mus musculus GN=Pdap1 PE=1 SV=1	Q3UHX2	20.593	7.39
6.56529	6.15987	6.15785	0	18.4142	22.2222	3	13	3	1	153	Coiled-coil-helix-coiled-coil-helix domain-containing protein 2 OS=Mus musculus GN=Chchd2 PE=2 SV=1	Q9D1L0	15.651	9.66
6.2075	6.22689	6.24982	0	19.6533	14.6096	4	5	4	1	397	Keratinocyte differentiation factor 1 OS=Mus musculus GN=Kdf1 PE=1 SV=1	A2A9F4	43.469	6.46
3.926	6.32373	6.64386	0	40.208	17.6909	9	15	9	1	537	Intercellular adhesion molecule 1 OS=Mus musculus GN=Icam1 PE=1 SV=1	P13597	58.807	6.13
3.79701	5.853	6.93664	0	16.75	18.3908	5	6	5	1	261	Cathepsin G OS=Mus musculus GN=Ctsg PE=1 SV=2	P28293	29.077	10.56
6.03342	5.93546	6.95768	0.00101176	5.92127	3.94737	2	2	2	1	1140	Centrosomal protein of 135 kDa OS=Mus musculus GN=Cep135 PE=1 SV=1	Q6P5D4	133.263	6.48
3.93546	6.49985	6.48059	0	14.4581	19.8312	2	4	2	1	237	Placenta-expressed transcript 1 protein OS=Mus musculus GN=Plet1 PE=1 SV=1	Q8VEN2	24.991	5.86
6.65678	6.15381	6.45615	0	48.2773	58.8235	3	19	3	1	85	Ubiquitin-fold modifier 1 OS=Mus musculus GN=Ufm1 PE=1 SV=1	P61961	9.112	9.31
5.27053	6.32012	5.84046	0	53.4968	53.7037	9	21	9	1	108	Tubulin-specific chaperone A OS=Mus musculus GN=Tbca PE=1 SV=3	P48428	12.75	5.27
5.63517	6.38716	6.0917	0	37.6467	47.3684	7	14	7	1	190	Hematological and neurological expressed 1-like protein OS=Mus musculus GN=Hn1l PE=1 SV=1	Q6PGH2	20.008	8.62
5.83289	6.5744	6.04221	0	67.935	17.5812	12	19	12	1	893	Dystroglycan OS=Mus musculus GN=Dag1 PE=1 SV=4	Q62165	96.844	8.44
5.29646	5.63227	6.93546	0	12.1118	15.6951	2	8	2	1	223	Bone marrow proteoglycan OS=Mus musculus GN=Prg2 PE=1 SV=1	Q61878	24.24	6.2
6.81634	6.12722	6.49665	0	13.8524	9.19811	3	4	3	1	424	Protein kinase C and casein kinase II substrate protein 3 OS=Mus musculus GN=Pacsin3 PE=1 SV=1	Q99JB8	48.555	6.1
5.94953	5.52982	6.824	0.00125739	5.7527	7.71144	2	2	2	1	402	Calcium-responsive transactivator OS=Mus musculus GN=Ss18l1 PE=1 SV=1	Q8BW22	43.702	6.58
4.93546	5.94486	7.15381	0	24.9247	6.27837	6	8	6	1	1322	Pro-interleukin-16 OS=Mus musculus GN=Il16 PE=1 SV=3	O54824	141.347	7.78
5.55766	6.41109	5.97269	0	59.5905	48.3333	5	16	5	1	180	Glucagon OS=Mus musculus GN=Gcg PE=1 SV=1	P55095	20.893	5.63
4.7761	5.69488	7.52591	0	48.3149	13.449	9	18	7	1	922	Hexokinase-3 OS=Mus musculus GN=Hk3 PE=1 SV=2	Q3TRM8	100.037	5.94
7.10014	5.67243	6.14364	0	82.5585	24.6361	17	31	17	1	893	A-kinase anchor protein 2 OS=Mus musculus GN=Akap2 PE=1 SV=3	O54931	98.519	5.21
6.14568	6.39403	6.24603	0	14.7965	21.9731	3	5	3	1	223	AN1-type zinc finger protein 6 OS=Mus musculus GN=Zfand6 PE=1 SV=1	Q9DCH6	23.985	6.51
4.36457	4.12102	4.64386	0	61.0488	34.3621	13	30	12	1	486	Keratin, type II cuticular Hb6 OS=Mus musculus GN=Krt86 PE=2 SV=2	P97861	53.217	5.76
5.37504	6.42626	5.73877	0	19.8941	39.5522	4	6	4	1	134	Zinc finger protein 593 OS=Mus musculus GN=Znf593 PE=1 SV=2	Q9DB42	15.138	9.55
4.70598	6.25172	5.88996	0	29.669	37.5839	6	27	6	1	149	Stathmin OS=Mus musculus GN=Stmn1 PE=1 SV=2	P54227	17.264	5.97
6.29829	6.50779	6.02237	0	21.3703	27.7457	4	5	4	1	173	Uncharacterized protein C19orf43 homolog OS=Mus musculus PE=1 SV=1	Q9D735	18.365	9.67
5.82782	6.51728	6.50144	0	11.0106	12.2754	2	4	2	1	334	Transcription factor AP-1 OS=Mus musculus GN=Jun PE=1 SV=3	P05627	35.921	8.75
5.64386	6.41447	6.03782	0	45.4772	41.8605	5	17	5	1	129	Huntingtin-interacting protein K OS=Mus musculus GN=Hypk PE=1 SV=2	Q9CR41	14.67	4.93
5.33985	6.07253	5.44626	0	16.3982	46.4286	4	7	3	1	112	cAMP-regulated phosphoprotein 19 OS=Mus musculus GN=Arpp19 PE=1 SV=2	P56212	12.285	9.09
6.2724	5.94953	6.98413	0	34.1771	21.5649	10	15	6	1	524	Tyrosine-protein kinase HCK OS=Mus musculus GN=Hck PE=1 SV=4	P08103	59.092	7.24
6	6.03342	5.98868	0	20.262	43.8462	4	7	4	1	130	Astrocytic phosphoprotein PEA-15 OS=Mus musculus GN=Pea15 PE=1 SV=1	Q62048	15.045	5.02
4.36457	5.79442	7.51254	0.00101176	5.92708	15.9091	2	2	2	1	176	ADP-ribosylation factor-like protein 11 OS=Mus musculus GN=Arl11 PE=2 SV=1	Q6P3A9	19.2	5.34
6.59395	6.1334	6.38024	0	24.6092	48.0226	4	17	4	1	177	Protein CutA OS=Mus musculus GN=Cuta PE=1 SV=3	Q9CQ89	18.853	6.77
4.38543	5.14568	5.96809	0	58.6817	37.6694	11	26	10	1	369	Biglycan OS=Mus musculus GN=Bgn PE=1 SV=1	P28653	41.613	7.27
5.0917	5.82528	7.31922	0	47.8863	14.0768	12	16	12	1	1094	Formin-like protein 1 OS=Mus musculus GN=Fmnl1 PE=1 SV=1	Q9JL26	121.983	5.82
5.83542	6.35579	6.69766	0	15.0631	21.9512	5	5	5	1	287	Nuclear receptor-binding factor 2 OS=Mus musculus GN=Nrbf2 PE=1 SV=1	Q8VCQ3	32.481	5.76
5.82018	6.48059	6.09592	0	75.6457	43.4903	10	46	7	1	361	Y-box-binding protein 3 OS=Mus musculus GN=Ybx3 PE=1 SV=2	Q9JKB3	38.79	9.69
5.98185	6.22689	6.30561	0	16.9012	31.25	2	6	2	1	160	Protein FAM195A OS=Mus musculus GN=Fam195a PE=1 SV=1	Q9CQB2	17.86	7.3
6.26491	6.15178	6.37678	0	12.4618	5.60748	3	3	3	1	856	Inactive rhomboid protein 1 OS=Mus musculus GN=Rhbdf1 PE=1 SV=2	Q6PIX5	97.229	8.59
5.49506	6.18388	5.73335	0	37.1733	16.5746	4	16	4	1	181	Small acidic protein OS=Mus musculus GN=Smap PE=1 SV=1	Q9R0P4	20.034	4.82
5.24031	6.0268	6.61176	0	19.7385	12.8205	5	7	4	1	468	Aldehyde dehydrogenase family 3 member B1 OS=Mus musculus GN=Aldh3b1 PE=1 SV=1	Q80VQ0	52.259	7.55
6.2724	6.29094	6.3505	0	11.4579	20.4545	3	3	3	1	220	Nucleolar protein 3 OS=Mus musculus GN=Nol3 PE=1 SV=1	Q9D1X0	24.552	4.07
4.3505	6.12309	6.24603	0	24.8128	15.4812	4	8	4	1	478	Disrupted in renal carcinoma protein 2 homolog OS=Mus musculus GN=Dirc2 PE=2 SV=1	Q8BFQ6	51.875	8.35
5.08746	5.73064	5.78398	0	12.9365	3.48837	5	6	2	1	1118	Sodium-driven chloride bicarbonate exchanger OS=Mus musculus GN=Slc4a10 PE=1 SV=2	Q5DTL9	125.736	6.51
7.95652	5.7252	5.42626	0	37.055	41.4773	8	17	8	1	176	Tubulin polymerization-promoting protein family member 3 OS=Mus musculus GN=Tppp3 PE=1 SV=1	Q9CRB6	18.954	9.11
6.80864	6.11478	6.77742	0	10.4448	11.0145	2	2	2	1	345	Myb/SANT-like DNA-binding domain-containing protein 4 OS=Mus musculus GN=Msantd4 PE=2 SV=1	Q91YU3	41.221	5.44
5.7761	6.2075	6.04221	0	20.4562	56.129	7	11	7	1	155	Uncharacterized protein KIAA1143 homolog OS=Mus musculus PE=1 SV=1	Q8K039	17.468	8.48
4.24031	5.1127	6.05311	0	54.3249	31.5789	8	14	8	1	418	Serum deprivation-response protein OS=Mus musculus GN=Sdpr PE=1 SV=3	Q63918	46.735	5.21
5.92837	5.73335	6.31288	0.000515132	6.60806	1.70716	2	10	2	1	1523	Slit homolog 3 protein OS=Mus musculus GN=Slit3 PE=2 SV=2	Q9WVB4	167.617	7.62
6.74012	6.21529	6.48543	0	27.1717	39.4737	5	9	5	1	228	Ribulose-phosphate 3-epimerase OS=Mus musculus GN=Rpe PE=1 SV=1	Q8VEE0	24.928	5.41
6.16792	6.49025	6.56224	0	17.5355	9.76562	2	6	2	1	512	Monocarboxylate transporter 10 OS=Mus musculus GN=Slc16a10 PE=1 SV=1	Q3U9N9	55.283	8.06
5.38888	6.45615	6.18388	0	26.2704	27.3356	6	9	6	1	289	Uncharacterized protein C9orf78 homolog OS=Mus musculus PE=1 SV=2	Q3TQI7	33.523	6.34
4.98641	4.54226	4.12928	0	45.7323	4.68658	6	13	6	1	1707	Collagen alpha-2(IV) chain OS=Mus musculus GN=Col4a2 PE=1 SV=4	P08122	167.22	8.48
7.54071	5.91169	6.57743	0	24.4276	26.4591	5	9	5	1	257	Caspase-14 OS=Mus musculus GN=Casp14 PE=1 SV=1	O89094	29.44	4.86
7	5.9542	6.46761	0	12.1663	5.05181	3	3	3	1	772	Bromo adjacent homology domain-containing 1 protein OS=Mus musculus GN=Bahd1 PE=1 SV=1	Q497V6	83.818	9.01
6.42626	6.30012	6.04221	0	40.8098	72.5	4	13	4	1	120	Eukaryotic translation initiation factor 4E-binding protein 2 OS=Mus musculus GN=Eif4ebp2 PE=1 SV=1	P70445	12.89	6.52
5.54535	6.14568	6.10224	0	30.1932	27.5956	7	14	7	1	366	DNA-directed RNA polymerase II subunit GRINL1A OS=Mus musculus GN=Polr2m PE=2 SV=2	Q6P6I6	41.212	6.55
6.30561	5.79961	6.86666	0	30.2343	15	5	17	2	1	520	Carcinoembryonic antigen-related cell adhesion molecule 2 OS=Mus musculus GN=Ceacam2 PE=1 SV=3	Q925P2	57.167	7.18
5.71973	6.10852	6.00675	0	11.983	16.3424	3	3	3	1	257	Proline-rich AKT1 substrate 1 OS=Mus musculus GN=Akt1s1 PE=1 SV=1	Q9D1F4	27.466	4.72
7.24603	6.02015	5.96809	0.000638081	6.31541	21.3115	2	3	2	1	183	Transmembrane protein 252 OS=Mus musculus GN=Tmem252 PE=2 SV=1	Q8C353	20.363	4.82
6.39917	6.38543	6.14364	0	45.909	53.0172	8	20	8	1	232	Steroid receptor RNA activator 1 OS=Mus musculus GN=Sra1 PE=1 SV=3	Q80VJ2	25.541	6.43
6.17592	6.52356	6.15583	0	22.8984	42.2535	6	7	6	1	213	AN1-type zinc finger protein 5 OS=Mus musculus GN=Zfand5 PE=1 SV=1	O88878	23.043	8.51
4.47249	5.50462	6.11686	0	162.974	59.8712	29	114	23	1	466	Vimentin OS=Mus musculus GN=Vim PE=1 SV=3	P20152	53.655	5.12
6.4545	6.11686	6.65821	0.000389965	8.00059	16.6667	3	3	3	1	276	Secretagogin OS=Mus musculus GN=Scgn PE=2 SV=1	Q91WD9	32.125	5.19
6.28725	6.32912	6.17193	0.000389965	8.12345	11.4355	4	5	4	1	411	Intracellular hyaluronan-binding protein 4 OS=Mus musculus GN=Habp4 PE=1 SV=2	Q9JKS5	45.896	6.84
5.58195	5.88753	5.58496	0.000389965	7.34687	20.297	4	6	3	1	202	Hepatoma-derived growth factor-related protein 3 OS=Mus musculus GN=Hdgfrp3 PE=1 SV=2	Q9JMG7	22.417	8.4
7.21043	6.03562	6.10014	0	86.2113	73.0159	7	29	7	1	126	Histidine triad nucleotide-binding protein 1 OS=Mus musculus GN=Hint1 PE=1 SV=3	P70349	13.768	6.87
6.43796	6.3147	5.98868	0	126.277	94.6429	17	85	17	1	224	Tumor protein D52 OS=Mus musculus GN=Tpd52 PE=1 SV=2	Q62393	24.298	4.72
5.83036	6.18587	6.82146	0.00186266	5.32341	2.02775	2	3	2	1	937	Inactive tyrosine-protein kinase transmembrane receptor ROR1 OS=Mus musculus GN=Ror1 PE=2 SV=2	Q9Z139	104.021	7.24
7.29094	6.25361	6.34873	0.00197677	5.24492	9.375	2	2	2	1	192	UPF0462 protein C4orf33 homolog OS=Mus musculus GN=D3Ertd751e PE=2 SV=1	Q8BGN2	22.446	5.58
4.94953	6.57137	6.50144	0	16.9485	6.50289	3	8	3	1	692	Sodium- and chloride-dependent glycine transporter 1 OS=Mus musculus GN=Slc6a9 PE=1 SV=3	P28571	76.494	7.81
4.26303	6.69905	6.54689	0	15.1514	26.1538	3	5	3	1	130	Protachykinin-1 OS=Mus musculus GN=Tac1 PE=2 SV=1	P41539	15.036	9.23
6.3733	6.30012	6.15381	0	44.1575	59.3909	8	17	8	1	197	Cyclin-dependent kinase inhibitor 1B OS=Mus musculus GN=Cdkn1b PE=1 SV=2	P46414	22.18	7.02
4.65535	5.99095	5.90929	0	34.5569	8.99743	6	14	6	1	778	CD44 antigen OS=Mus musculus GN=Cd44 PE=1 SV=3	P15379	85.565	4.96
5.25172	6.40429	6.80607	0	18.3692	27.551	5	6	5	1	196	DnaJ homolog subfamily C member 24 OS=Mus musculus GN=Dnajc24 PE=1 SV=3	Q91ZF0	22.066	5.91
6.49665	6.37504	6.32012	0	19.1623	28.0822	5	11	5	1	146	Protein phosphatase 1 regulatory subunit 14D OS=Mus musculus GN=Ppp1r14d PE=2 SV=2	Q7TT52	16.806	6.8
5.35755	5.77083	7.23458	0	19.9084	27.6042	6	15	2	1	192	Ras-related C3 botulinum toxin substrate 2 OS=Mus musculus GN=Rac2 PE=1 SV=1	Q05144	21.427	7.61
5.83036	6.14975	6.40088	0.000389965	6.94316	29.6296	2	3	2	1	81	Beta-catenin-interacting protein 1 OS=Mus musculus GN=Ctnnbip1 PE=1 SV=1	Q9JJN6	9.169	5.41
3.39232	6.67948	6.78136	0	17.6169	32.5758	3	4	3	1	132	C-X-C motif chemokine 5 OS=Mus musculus GN=Cxcl5 PE=1 SV=2	P50228	14.226	9.73
6.58346	5.98868	5.67243	0	100.215	75.4011	10	37	10	1	187	Phosphatidylethanolamine-binding protein 1 OS=Mus musculus GN=Pebp1 PE=1 SV=3	P70296	20.817	5.4
6.96694	6.06824	5.08746	0	8.91701	22.7723	2	5	2	1	101	Parathymosin OS=Mus musculus GN=Ptms PE=1 SV=3	Q9D0J8	11.423	4.22
6.23458	6.20163	6.76421	0	12.673	28.169	3	4	3	1	142	Glia maturation factor gamma OS=Mus musculus GN=Gmfg PE=1 SV=1	Q9ERL7	16.738	5.71
7.07146	6.12928	6.39232	0	25.7585	12.6739	6	9	6	1	647	TNFAIP3-interacting protein 1 OS=Mus musculus GN=Tnip1 PE=1 SV=1	Q9WUU8	73.005	6.05
5.39917	5.96578	6.37156	0	19.6693	13.6752	5	7	4	1	351	Tropomodulin-2 OS=Mus musculus GN=Tmod2 PE=1 SV=2	Q9JKK7	39.487	5.35
6.18587	6.33985	6.43296	0	19.2339	52.4194	3	8	3	1	124	Polyadenylate-binding protein-interacting protein 2 OS=Mus musculus GN=Paip2 PE=1 SV=1	Q9D6V8	14.691	4.12
5.80993	6.40429	6.35755	0.000515132	6.55368	14.6199	3	5	3	1	171	Calcium channel flower homolog OS=Mus musculus GN=Cacfd1 PE=1 SV=1	Q8BG21	18.331	5.44
5.27053	5.83794	7.15482	0.000389965	8.30413	16.7286	2	2	2	1	269	Voltage-gated hydrogen channel 1 OS=Mus musculus GN=Hvcn1 PE=1 SV=2	Q3U2S8	31.223	7.06
5.74685	6.07682	5.97728	0	18.3064	20.2247	3	6	3	1	178	Cellular nucleic acid-binding protein OS=Mus musculus GN=Cnbp PE=1 SV=2	P53996	19.579	7.58
4.50462	5.16591	4.91169	0	10.7509	17.2691	3	3	3	1	249	Uncharacterized protein C11orf96 homolog OS=Mus musculus GN=Ag2 PE=1 SV=2	Q3UPL5	27.055	10.89
5.71149	6.30195	6.28725	0	41.7519	42.3963	10	17	10	1	217	Coiled-coil domain-containing protein 124 OS=Mus musculus GN=Ccdc124 PE=1 SV=1	Q9D8X2	25.33	9.64
6.34163	6.33985	6.52042	0	26.5003	44.5578	7	9	7	1	294	OTU domain-containing protein 6B OS=Mus musculus GN=Otud6b PE=1 SV=1	Q8K2H2	33.737	5.53
6.16189	6.39746	6.25172	0	40.8862	53.6946	6	15	6	1	203	Ran-specific GTPase-activating protein OS=Mus musculus GN=Ranbp1 PE=1 SV=2	P34022	23.582	5.22
7.22014	5.95652	6.72247	0.00231341	4.84262	6.89655	2	2	2	1	261	Rho-related GTP-binding protein RhoU OS=Mus musculus GN=Rhou PE=2 SV=1	Q9EQT3	28.336	8.62
6.49025	6.27612	6.1416	0	67.5115	87.7193	7	57	7	1	114	SH3 domain-binding glutamic acid-rich-like protein OS=Mus musculus GN=Sh3bgrl PE=1 SV=1	Q9JJU8	12.803	4.92
6.33092	6.27984	5.78921	0	38.8498	36.3248	9	21	9	1	234	Nuclear ubiquitous casein and cyclin-dependent kinase substrate 1 OS=Mus musculus GN=Nucks1 PE=1 SV=1	Q80XU3	26.298	5.14
6.46107	6.0917	6.88264	0	29.2557	17.5325	8	8	8	1	616	Formin-binding protein 1 OS=Mus musculus GN=Fnbp1 PE=1 SV=2	Q80TY0	71.299	5.67
5.10434	5.82273	7.01903	0	26.8921	8.34236	6	9	6	1	923	Smoothelin OS=Mus musculus GN=Smtn PE=1 SV=2	Q921U8	100.228	8.95
6.34341	6.64818	5.98868	0.00336822	4.52487	8.88889	2	2	2	1	270	Myelin protein zero-like protein 1 OS=Mus musculus GN=Mpzl1 PE=1 SV=1	Q3TEW6	29.476	8.43
6.80735	6.29094	6.22689	0	20.9538	32.2368	3	6	2	1	152	Ubiquitin-conjugating enzyme E2 B OS=Mus musculus GN=Ube2b PE=1 SV=1	P63147	17.302	5.01
5.33271	6.31832	7.08852	0	11.165	24.2268	2	2	2	1	194	Desumoylating isopeptidase 2 OS=Mus musculus GN=Desi2 PE=1 SV=1	Q9D291	21.42	4.92
5.05745	5.98641	6.95303	0	48.4579	16.3086	11	14	10	1	1024	Unconventional myosin-Ig OS=Mus musculus GN=Myo1g PE=1 SV=1	Q5SUA5	117.153	8.59
6.03122	6.47735	5.97039	0	28.9432	56.5217	7	8	7	1	230	UPF0688 protein C1orf174 homolog OS=Mus musculus PE=1 SV=1	Q80WR5	24.759	6.04
6.32012	6.21335	6.63517	0	20.5009	19.1558	4	7	4	1	308	Uncharacterized protein KIAA1671 OS=Mus musculus GN=Kiaa1671 PE=2 SV=1	Q8BRV5	34.647	6.09
5.52982	6.27053	6.22497	0	54.821	75	8	46	8	1	104	Protein S100-A14 OS=Mus musculus GN=S100a14 PE=1 SV=1	Q9D2Q8	11.592	5.5
6.47897	6.16993	6.70736	0	34.2655	56.9378	6	15	6	1	209	COP9 signalosome complex subunit 8 OS=Mus musculus GN=Cops8 PE=1 SV=1	Q8VBV7	23.241	5.2
6.44294	6.18587	5.97728	0	94.2186	30.2782	17	56	17	1	611	Eukaryotic translation initiation factor 4B OS=Mus musculus GN=Eif4b PE=1 SV=1	Q8BGD9	68.799	5.67
4.99095	6.04221	6.92481	0	25.005	31.25	4	9	4	1	192	Cytochrome b-245 light chain OS=Mus musculus GN=Cyba PE=1 SV=3	Q61462	20.735	9.23
5.21723	6.45286	6.86666	0	20.5141	17.737	5	7	5	1	327	Tumor necrosis factor receptor superfamily member 6 OS=Mus musculus GN=Fas PE=1 SV=2	P25446	37.412	8.12
5.54226	6.18388	6.90929	0	9.06587	11.6667	2	2	2	1	120	Small integral membrane protein 24 OS=Mus musculus GN=Smim24 PE=1 SV=1	Q0VG18	13.538	8.12
6.36632	6.38543	6.0268	0	35.8848	47.191	6	17	6	1	178	PEST proteolytic signal-containing nuclear protein OS=Mus musculus GN=Pcnp PE=1 SV=1	Q6P8I4	18.951	7.49
6.17393	6.26115	6.29094	0	9.93838	52.381	3	7	3	1	63	Cytochrome c oxidase copper chaperone OS=Mus musculus GN=Cox17 PE=1 SV=2	P56394	6.779	7.69
6.34341	6.34518	6.06178	0	30.3199	12.8913	8	11	7	1	543	Coiled-coil domain-containing protein 9 OS=Mus musculus GN=Ccdc9 PE=2 SV=1	Q8VC31	61.408	5
5.81506	6.46107	6.30743	0	23.5223	48.6111	4	9	4	1	144	Cornifin-A OS=Mus musculus GN=Sprr1a PE=1 SV=1	Q62266	15.755	7.85
6.63662	6.28725	6.33271	0	26.9057	4.77073	6	8	5	1	2159	ATP-binding cassette sub-family A member 7 OS=Mus musculus GN=Abca7 PE=1 SV=1	Q91V24	236.733	7.28
6.03562	6.34163	5.926	0	86.7978	56.5836	12	33	12	1	281	Protein CDV3 OS=Mus musculus GN=Cdv3 PE=1 SV=2	Q4VAA2	29.711	6.1
5.96116	6.53294	6.11061	0	30.6145	31.1644	7	10	7	1	292	Tetratricopeptide repeat protein 1 OS=Mus musculus GN=Ttc1 PE=1 SV=1	Q91Z38	33.242	5.01
6.01123	6.3906	6.35755	0	8.8827	7.59013	4	4	4	1	527	G patch domain-containing protein 2 OS=Mus musculus GN=Gpatch2 PE=1 SV=2	Q7TQC7	58.182	9.44
5.73064	6.3906	6.15178	0	308.484	89.9329	12	829	12	1	149	Calmodulin OS=Mus musculus GN=Calm1 PE=1 SV=2	P62204	16.827	4.22
5.42626	6.45286	7.19672	0	19.9206	20.2279	4	6	4	1	351	Protein KTI12 homolog OS=Mus musculus GN=Kti12 PE=1 SV=1	Q9D1R2	38.421	6.92
6.16189	6.30561	6.33092	0	15.7556	36.8794	4	7	4	1	141	Vesicle-associated membrane protein 4 OS=Mus musculus GN=Vamp4 PE=1 SV=1	O70480	16.343	7.36
5.27798	6.56529	5.90448	0	34.7468	34.5763	8	12	8	1	295	Craniofacial development protein 1 OS=Mus musculus GN=Cfdp1 PE=1 SV=1	O88271	32.901	4.86
6.51885	5.89966	6.84298	0	11.9514	7.09939	3	5	3	1	493	Solute carrier family 2, facilitated glucose transporter member 3 OS=Mus musculus GN=Slc2a3 PE=1 SV=1	P32037	53.444	4.98
4.88753	6.65678	5.92837	0	15.4333	32.3077	3	5	3	1	130	Protein LLP homolog OS=Mus musculus GN=Llph PE=1 SV=1	Q9D945	15.381	10.36
4.93546	6.08534	6.3147	0	28.6774	32.5243	5	9	4	1	206	Synaptosomal-associated protein 25 OS=Mus musculus GN=Snap25 PE=1 SV=1	P60879	23.3	4.77
2.37851	5.62936	5.61765	0	30.741	60.1626	5	10	5	1	123	Gamma-synuclein OS=Mus musculus GN=Sncg PE=1 SV=1	Q9Z0F7	13.152	4.65
6.74551	6.34341	6.55152	0	31.2151	19.9571	4	13	4	1	466	Protein FAM134C OS=Mus musculus GN=Fam134c PE=1 SV=1	Q9CQV4	51.605	4.97
5.65821	6.29646	6.1639	0	104.216	46.2738	19	40	19	1	577	BAG family molecular chaperone regulator 3 OS=Mus musculus GN=Bag3 PE=1 SV=2	Q9JLV1	61.822	7.27
6.02901	6.49025	6.65105	0	101.754	25.8956	19	34	18	1	977	Ephrin type-A receptor 2 OS=Mus musculus GN=Epha2 PE=1 SV=3	Q03145	108.782	6.23
6.78005	5.80478	6.60437	0.00301932	4.6381	2.34043	2	2	2	1	940	Lysine-specific demethylase 7A OS=Mus musculus GN=Kdm7a PE=2 SV=2	Q3UWM4	106.008	7.85
5.17393	6.50938	6.95303	0	14.2348	13.0081	3	7	3	1	246	Tripartite motif-containing protein 40 OS=Mus musculus GN=Trim40 PE=2 SV=1	Q3UWA4	27.885	6.99
6.76421	6.16792	6.38024	0	96.4657	36.0419	18	27	18	1	763	G protein-regulated inducer of neurite outgrowth 3 OS=Mus musculus GN=Gprin3 PE=1 SV=1	Q8BWS5	80.435	7.02
5.82018	6.08534	5.89482	0	139.345	61.7544	26	141	12	1	285	Tropomyosin alpha-3 chain OS=Mus musculus GN=Tpm3 PE=1 SV=3	P21107	32.974	4.72
5.78398	6.42459	6.30012	0	82.9915	60	13	34	13	1	260	Synaptosomal-associated protein 29 OS=Mus musculus GN=Snap29 PE=1 SV=1	Q9ERB0	29.554	5.38
6.83416	6.12102	6.01569	0	378.945	62.1333	46	154	46	1	1125	Microtubule-associated protein 4 OS=Mus musculus GN=Map4 PE=1 SV=3	P27546	117.357	4.98
6.39232	6.27798	5.93782	0	24.68	7.06383	5	7	5	1	1175	Atrophin-1 OS=Mus musculus GN=Atn1 PE=1 SV=1	O35126	123.648	8.95
4.90207	6.08958	7.20945	0	63.3548	51.1475	10	29	9	1	305	Calponin-2 OS=Mus musculus GN=Cnn2 PE=1 SV=1	Q08093	33.134	7.62
5.11686	5.89724	6.9542	0.000389965	8.26447	1.86047	3	3	3	1	2150	Dedicator of cytokinesis protein 10 OS=Mus musculus GN=Dock10 PE=1 SV=3	Q8BZN6	245.602	7.05
8.77841	4.49185	5.05745	0	273.348	51.9481	27	151	27	1	693	Protein-glutamine gamma-glutamyltransferase E OS=Mus musculus GN=Tgm3 PE=1 SV=2	Q08189	77.261	6.81
5.91169	6.38888	6.52356	0	22.1149	12.1387	3	5	3	1	346	Nuclear transcription factor Y subunit alpha OS=Mus musculus GN=Nfya PE=1 SV=2	P23708	36.756	8.94
6.96578	6.27426	6.1639	0	29.4467	55.2764	6	8	6	1	199	Uncharacterized protein C1orf50 homolog OS=Mus musculus PE=1 SV=1	Q5EBG8	21.849	5.53
5.49825	5.87529	7.46434	0	28.8417	8.06452	7	11	6	1	1116	Minor histocompatibility protein HA-1 OS=Mus musculus GN=Hmha1 PE=1 SV=2	Q3TBD2	122.825	5.94
4.6837	6.52826	6.20163	0.000389965	8.20053	15.9091	3	3	3	1	176	Protein Dr1 OS=Mus musculus GN=Dr1 PE=1 SV=1	Q91WV0	19.419	4.75
6.01346	6.17792	5.76022	0	25.5673	33.7349	4	6	4	1	249	Transmembrane protein 51 OS=Mus musculus GN=Tmem51 PE=1 SV=1	Q99LG1	27.381	6.95
5.79181	6.16792	6.26866	0	32.2564	29.8137	6	11	6	1	322	Uncharacterized protein C1orf198 homolog OS=Mus musculus PE=1 SV=1	Q8C3W1	35.295	5.24
5.57289	6.65535	7.15886	0	9.41126	12.3404	3	5	3	1	235	Ubiquitin-conjugating enzyme E2 R1 OS=Mus musculus GN=Cdc34 PE=1 SV=1	Q8CFI2	26.605	4.56
5.49506	6.37678	6.32553	0	34.2454	13.4286	6	9	6	1	700	Leucine zipper putative tumor suppressor 3 OS=Mus musculus GN=Lzts3 PE=1 SV=1	A2AHG0	74.94	6.99
6.29829	6.21335	6.71836	0	48.0628	35.4839	9	27	9	1	341	Tubulin-specific chaperone C OS=Mus musculus GN=Tbcc PE=1 SV=1	Q8VCN9	38.101	5.3
6.87529	6.15785	6.18587	0	29.9364	22.4806	7	10	5	1	387	TSC22 domain family protein 4 OS=Mus musculus GN=Tsc22d4 PE=1 SV=2	Q9EQN3	39.955	8.13
6.62205	6.47735	6.39917	0	70.942	33.9286	9	30	8	1	336	Ephrin-B2 OS=Mus musculus GN=Efnb2 PE=1 SV=1	P52800	37.179	8.97
6.78005	6.32012	6.52042	0	40.4639	38.2609	6	12	6	1	230	Ubiquitin carboxyl-terminal hydrolase isozyme L3 OS=Mus musculus GN=Uchl3 PE=1 SV=2	Q9JKB1	26.135	5.05
6.74147	6.41109	6.53916	0	43.5889	39.6226	6	11	6	1	265	Uroporphyrinogen-III synthase OS=Mus musculus GN=Uros PE=1 SV=1	P51163	28.486	6.54
5.95187	6.49025	6.54998	0	125.958	33.9967	31	44	31	1	1206	Uncharacterized protein C6orf132 homolog OS=Mus musculus PE=1 SV=2	Q91Z58	127.803	9.36
5.81506	6.07895	6.09803	0	53.3402	26.4348	9	15	7	1	575	Epsin-1 OS=Mus musculus GN=Epn1 PE=1 SV=3	Q80VP1	60.175	4.81
6.41785	6.36632	6.11686	0	39.6569	48.6364	8	18	8	1	220	Tumor protein D54 OS=Mus musculus GN=Tpd52l2 PE=1 SV=1	Q9CYZ2	24.028	6.15
6.35931	6.40939	6.23266	0	52.9662	46.9914	10	20	10	1	349	Cdc42 effector protein 4 OS=Mus musculus GN=Cdc42ep4 PE=1 SV=1	Q9JM96	37.846	5.36
5.88264	6.07468	6.7879	0	180.669	14.438	15	216	2	1	1032	Sodium/potassium-transporting ATPase subunit alpha-4 OS=Mus musculus GN=Atp1a4 PE=1 SV=3	Q9WV27	114.813	5.71
5.37156	6.17193	6.91049	0	9.75322	13.3721	3	3	3	1	344	Sorting nexin-16 OS=Mus musculus GN=Snx16 PE=1 SV=2	Q8C080	38.793	5.21
6.12928	6.26303	6.17592	0	87.2173	44.7592	12	46	12	1	353	Trans-Golgi network integral membrane protein 1 OS=Mus musculus GN=Tgoln1 PE=1 SV=1	Q62313	37.826	5.34
6.42962	6.35755	6.35226	0	112.286	47.2477	16	48	16	1	436	Drebrin-like protein OS=Mus musculus GN=Dbnl PE=1 SV=2	Q62418	48.67	4.92
5.87036	6.60881	5.94251	0	22.2365	24.0157	7	12	7	1	254	Protein FAM192A OS=Mus musculus GN=Fam192a PE=1 SV=1	Q91WE2	28.684	5.14
4.6893	6.33807	6.41785	0	13.7885	64.8352	3	6	3	1	91	U6 snRNA-associated Sm-like protein LSm5 OS=Mus musculus GN=Lsm5 PE=3 SV=2	P62322	9.931	4.54
4.41954	6.70183	5.7866	0.00231341	4.79053	51.3514	2	2	2	1	74	Anaphase-promoting complex subunit 13 OS=Mus musculus GN=Anapc13 PE=3 SV=1	Q8R034	8.341	4.18
6.3147	6.4545	6.61765	0	68.7105	19.7772	9	23	9	1	718	Sodium/myo-inositol cotransporter OS=Mus musculus GN=Slc5a3 PE=1 SV=2	Q9JKZ2	79.53	7.3
5.86295	6.32193	6.47573	0	214.638	44.078	35	72	35	1	1334	WASH complex subunit FAM21 OS=Mus musculus GN=Fam21 PE=1 SV=1	Q6PGL7	145.224	4.77
6.45286	6.35226	6.87774	0	9.07745	8.6351	2	4	2	1	359	NF-kappa-B inhibitor beta OS=Mus musculus GN=Nfkbib PE=1 SV=2	Q60778	37.941	4.74
5.94486	6.12515	5.94953	0	49.8205	19.2825	11	23	10	1	669	Hepatoma-derived growth factor-related protein 2 OS=Mus musculus GN=Hdgfrp2 PE=1 SV=1	Q3UMU9	74.246	8.66
6.89239	5.70044	5.80993	0	12.8888	15.4982	3	3	3	1	271	Calretinin OS=Mus musculus GN=Calb2 PE=1 SV=3	Q08331	31.353	5.02
6.52199	6.4446	6.32553	0	23.9246	11.2258	6	6	6	1	775	Coiled-coil domain-containing protein R3HCC1L OS=Mus musculus GN=R3hcc1l PE=1 SV=1	Q8BJM3	84.428	4.87
5.79961	6.40939	6.77479	0	8.88369	5.43478	2	2	2	1	460	tRNA-splicing endonuclease subunit Sen2 OS=Mus musculus GN=Tsen2 PE=1 SV=1	Q6P7W5	52.181	5.9
6.26115	5.72792	6.19771	0	52.0173	39.6867	10	17	10	1	383	Paralemmin-1 OS=Mus musculus GN=Palm PE=1 SV=1	Q9Z0P4	41.589	4.84
6.06393	6.21917	5.75756	0	18.3688	9.85915	4	5	4	1	923	Serine/threonine-protein phosphatase 6 regulatory subunit 2 OS=Mus musculus GN=Ppp6r2 PE=1 SV=1	Q8R3Q2	100.397	4.82
4.97269	6.03122	6.10224	0	10.9651	8.71632	4	6	4	1	631	Transforming acidic coiled-coil-containing protein 3 OS=Mus musculus GN=Tacc3 PE=1 SV=1	Q9JJ11	70.583	4.61
6.22689	6.34696	5.91886	0	28.5782	49.2063	6	20	6	1	126	Programmed cell death protein 5 OS=Mus musculus GN=Pdcd5 PE=1 SV=3	P56812	14.266	5.68
5.2555	6.55459	6.84172	0	13.6662	10.8247	3	3	3	1	388	Beta-1,4-galactosyltransferase 5 OS=Mus musculus GN=B4galt5 PE=2 SV=2	Q9JMK0	44.786	7.9
3.72247	4.23266	4.43962	0	90.5246	23.9024	17	33	17	1	1025	Collagen alpha-1(VI) chain OS=Mus musculus GN=Col6a1 PE=1 SV=1	Q04857	108.422	5.36
6.67807	6.33807	6.40939	0	140.931	45.8054	19	40	18	1	596	Chloride intracellular channel protein 6 OS=Mus musculus GN=Clic6 PE=1 SV=1	Q8BHB9	62.848	4.32
6.79831	6.20359	6.54844	0	50.9769	27.7202	7	22	7	1	386	Protein TSSC1 OS=Mus musculus GN=Tssc1 PE=1 SV=2	Q8K0G5	43.1	5.14
5.66959	6.36632	6.29094	0	50.6511	39.7959	4	41	4	1	98	Protein S100-A11 OS=Mus musculus GN=S100a11 PE=1 SV=1	P50543	11.075	5.45
5.44956	6.68229	6.89239	0	8.83636	8.04196	2	3	2	1	286	Centromere protein P OS=Mus musculus GN=Cenpp PE=2 SV=1	Q9CZ92	33.267	5.25
5.96347	6.48382	6.1819	0	174.252	45.7002	25	95	25	1	407	Plasminogen activator inhibitor 1 RNA-binding protein OS=Mus musculus GN=Serbp1 PE=1 SV=2	Q9CY58	44.687	8.54
4.20163	5.73064	7.41447	0	43.048	35.0943	7	14	7	1	265	H-2 class II histocompatibility antigen, A beta chain OS=Mus musculus GN=H2-Ab1 PE=1 SV=1	P14483	30.109	7.24
6.27612	6.37851	6.86913	0	10.0199	17.6471	3	3	3	1	170	AP-5 complex subunit sigma-1 OS=Mus musculus GN=Ap5s1 PE=1 SV=1	Q9D742	18.794	7.24
5.98413	6.56529	6.3733	0	72.8986	20.0627	8	23	5	1	638	Ubiquilin-2 OS=Mus musculus GN=Ubqln2 PE=1 SV=2	Q9QZM0	67.308	5.22
5.4363	6.61471	6.58045	0	71.7289	28.9048	11	28	11	1	557	Inositol-3-phosphate synthase 1 OS=Mus musculus GN=Isyna1 PE=1 SV=1	Q9JHU9	60.893	6.42
5.55152	6.31288	6.35226	0.000515132	6.73784	15.3846	2	2	2	1	156	Transcription factor MafF OS=Mus musculus GN=Maff PE=2 SV=1	O54791	16.944	9.8
5.32553	6.61765	6.12928	0	11.6221	26.2069	3	4	3	1	145	DNA polymerase epsilon subunit 3 OS=Mus musculus GN=Pole3 PE=1 SV=1	Q9JKP7	16.619	4.74
7.36807	6.21529	6.47249	0	25.1579	25.6757	3	7	3	1	222	Uridine diphosphate glucose pyrophosphatase OS=Mus musculus GN=Nudt14 PE=1 SV=1	Q9D142	24.428	5.14
4.24031	4.94953	5.18587	0	53.9108	23.0065	12	21	12	1	765	Membrane primary amine oxidase OS=Mus musculus GN=Aoc3 PE=1 SV=3	O70423	84.48	6.42
5.49185	5.87774	7.46107	0	180.595	61.4035	31	74	26	1	627	Plastin-2 OS=Mus musculus GN=Lcp1 PE=1 SV=4	Q61233	70.105	5.33
5.87283	6.08108	6.61324	0	33.633	49.2308	6	14	6	1	195	BH3-interacting domain death agonist OS=Mus musculus GN=Bid PE=1 SV=2	P70444	21.938	4.81
7.32733	5.74953	6.58045	0	61.0833	18.125	14	17	14	1	960	Anoctamin-1 OS=Mus musculus GN=Ano1 PE=1 SV=2	Q8BHY3	110.845	7.83
4.77083	5.74953	7.11894	0	33.0847	28.4165	7	12	7	1	461	Transforming growth factor beta-1-induced transcript 1 protein OS=Mus musculus GN=Tgfb1i1 PE=1 SV=2	Q62219	50.068	6.73
6.65964	6.48543	6.50621	0	160.711	56.8992	31	118	22	1	645	SWISS-PROT:P35908 Tax_Id=9606 Gene_Symbol=KRT2 Keratin, type II cytoskeletal 2 epidermal	P35908	65.825	8
3.15381	4.80735	5.08746	0	75.5375	12.7323	14	39	14	1	1453	Collagen alpha-1(I) chain OS=Mus musculus GN=Col1a1 PE=1 SV=4	P11087	137.948	5.85
5.83542	6.56986	6.43129	0	13.4604	12.1272	3	4	3	1	503	SH2 domain-containing adapter protein B OS=Mus musculus GN=Shb PE=1 SV=2	Q6PD21	54.674	8.78
3.29278	6.51728	7.10748	0	12.4451	38.1679	6	9	6	1	131	Antileukoproteinase OS=Mus musculus GN=Slpi PE=1 SV=1	P97430	14.298	8.79
5.99774	6.40939	6.3837	0	75.195	66.6667	3	46	3	1	114	60S acidic ribosomal protein P1 OS=Mus musculus GN=Rplp1 PE=1 SV=1	P47955	11.468	4.32
5.87774	6.3837	6.44791	0	26.9047	7.49251	6	8	6	1	1001	Receptor-type tyrosine-protein phosphatase N2 OS=Mus musculus GN=Ptprn2 PE=1 SV=2	P80560	111.427	5.95
5.64962	5.96578	6.94603	0	91.987	30.9412	20	36	18	1	850	Glycogen phosphorylase, liver form OS=Mus musculus GN=Pygl PE=1 SV=4	Q9ET01	97.401	7.09
6.2384	6.38198	6.05311	0	42.9901	36.9369	9	17	9	1	222	26S proteasome non-ATPase regulatory subunit 9 OS=Mus musculus GN=Psmd9 PE=1 SV=1	Q9CR00	24.705	6.43
5.3505	6.48059	5.86295	0.000389965	6.9858	18.6667	2	3	2	1	150	Cdc42 effector protein 5 OS=Mus musculus GN=Cdc42ep5 PE=1 SV=2	Q9Z0X0	15.535	6.62
6.17592	6.14975	6.49825	0.000389965	7.4716	10.3529	3	3	3	1	425	Intermediate conductance calcium-activated potassium channel protein 4 OS=Mus musculus GN=Kcnn4 PE=2 SV=1	O89109	47.753	9.77
5.848	6.50303	6.21335	0	132.752	33.4555	32	45	32	1	1091	TATA element modulatory factor OS=Mus musculus GN=Tmf1 PE=1 SV=2	B9EKI3	121.729	4.87
6.19574	6.58346	6.3345	0	55.4516	56.9767	8	35	8	1	172	Translationally-controlled tumor protein OS=Mus musculus GN=Tpt1 PE=1 SV=1	P63028	19.45	4.86
6.19377	6.51254	6.26866	0	8.92126	3.9604	2	2	2	1	707	E3 ubiquitin-protein ligase Praja-2 OS=Mus musculus GN=Pja2 PE=1 SV=2	Q80U04	77.91	4.44
5.88753	6.55152	6.15987	0	72.5513	47.1572	9	27	9	1	299	Peroxisomal biogenesis factor 19 OS=Mus musculus GN=Pex19 PE=1 SV=1	Q8VCI5	32.713	4.34
4.80219	5.65821	7.62571	0	16.64	20.7031	3	10	3	1	256	H-2 class II histocompatibility antigen, A-B alpha chain OS=Mus musculus GN=H2-Aa PE=1 SV=2	P14434	28.075	4.78
5.24793	6.03782	6.40769	0	17.5715	11.1828	4	5	4	1	465	Neutrophil collagenase OS=Mus musculus GN=Mmp8 PE=2 SV=2	O70138	53.092	7.03
6.11478	6.09381	5.73335	0	123.455	66.6667	17	66	15	1	210	High mobility group protein B2 OS=Mus musculus GN=Hmgb2 PE=1 SV=3	P30681	24.147	7.31
7.04111	6.24982	6.89966	0	9.88942	13.2791	3	4	2	1	369	Rab-interacting lysosomal protein OS=Mus musculus GN=Rilp PE=1 SV=1	Q5ND29	41.114	5.33
5.2817	6.66107	6.46923	0	14.5978	12.7796	3	10	3	1	313	E3 ubiquitin-protein ligase RNF126 OS=Mus musculus GN=Rnf126 PE=1 SV=1	Q91YL2	34.059	5.17
6.67384	6.38198	6.31288	0	78.7989	70	9	31	9	1	170	Calcineurin subunit B type 1 OS=Mus musculus GN=Ppp3r1 PE=1 SV=3	Q63810	19.288	4.81
3.43296	6.96347	6.61765	0	12.3398	8.98876	4	6	4	1	534	Sodium-dependent lysophosphatidylcholine symporter 1 OS=Mus musculus GN=Mfsd2a PE=1 SV=1	Q9DA75	58.946	7.02
5.20555	6.49825	7.08534	0	14.3002	13.0435	3	3	3	1	391	Transmembrane protein 79 OS=Mus musculus GN=Tmem79 PE=1 SV=1	Q9D709	43.436	5.16
6.3906	6.57137	5.88264	0	13.9515	12.7451	2	5	2	1	204	Tumor protein D53 OS=Mus musculus GN=Tpd52l1 PE=1 SV=1	O54818	22.501	6.21
4.45286	6.57743	7.17393	0	8.75364	8.63095	3	3	3	1	336	Antigen-presenting glycoprotein CD1d1 OS=Mus musculus GN=Cd1d1 PE=1 SV=3	P11609	38.529	7.14
5.94953	6.10852	6.81762	0	103.434	35.9929	13	64	13	1	564	Zyxin OS=Mus musculus GN=Zyx PE=1 SV=2	Q62523	60.507	6.4
6.35226	6.36807	6.61912	0	83.1102	27.5035	16	25	16	1	709	SH3 domain-containing kinase-binding protein 1 OS=Mus musculus GN=Sh3kbp1 PE=1 SV=1	Q8R550	78.122	7.55
6.51885	6.39917	6.66818	0	30.9739	32.5	6	7	6	1	360	Uncharacterized protein C17orf59 homolog OS=Mus musculus PE=1 SV=1	Q9D6W8	37.988	5.34
5.75756	5.853	6.45615	0	45.327	54.0881	6	20	6	1	159	Immunoglobulin J chain OS=Mus musculus GN=Jchain PE=1 SV=4	P01592	18.002	4.89
5.80735	6.30012	6	0	34.9691	51.8072	4	16	4	1	83	40S ribosomal protein S21 OS=Mus musculus GN=Rps21 PE=1 SV=1	Q9CQR2	9.136	8.51
6.70183	6.32912	6.34696	0	28.4036	45.0644	7	9	7	1	233	B-cell lymphoma/leukemia 10 OS=Mus musculus GN=Bcl10 PE=1 SV=1	Q9Z0H7	25.932	6.55
5.04439	6.21335	7.1467	0	35.9882	56.9378	8	18	8	1	209	Heat shock protein beta-1 OS=Mus musculus GN=Hspb1 PE=1 SV=3	P14602	23	6.55
7.1179	6.06393	6.05528	0	184.722	60.8451	21	96	21	1	355	Na(+)/H(+) exchange regulatory cofactor NHE-RF1 OS=Mus musculus GN=Slc9a3r1 PE=1 SV=3	P70441	38.577	5.9
5.37504	6.41447	6.09381	0	29.3957	26.8786	6	12	6	1	346	GPALPP motifs-containing protein 1 OS=Mus musculus GN=Gpalpp1 PE=1 SV=2	Q69ZC8	38.931	5.41
5.84298	6.69349	6.72792	0	38.5904	20.5128	6	12	6	1	351	Protein FAM118B OS=Mus musculus GN=Fam118b PE=1 SV=1	Q8C569	39.483	6.86
6.84298	6.40769	6.60437	0	28.473	26.2009	5	9	5	1	229	Platelet-activating factor acetylhydrolase IB subunit beta OS=Mus musculus GN=Pafah1b2 PE=1 SV=2	Q61206	25.565	5.92
6.25927	6.12722	6.50144	0	17.6226	8.58896	5	5	4	1	652	Forkhead box protein O1 OS=Mus musculus GN=Foxo1 PE=1 SV=2	Q9R1E0	69.474	6.95
7.11686	6.00899	6.79831	0	8.8983	19.4872	2	3	2	1	195	Protein LSM12 homolog OS=Mus musculus GN=Lsm12 PE=1 SV=1	Q9D0R8	21.687	7.74
4.23266	5.46923	6.26115	0	18.5585	12.8617	5	5	5	1	622	Basal cell adhesion molecule OS=Mus musculus GN=Bcam PE=1 SV=1	Q9R069	67.628	6.25
6.49506	6.24222	6.8505	0	12.2623	26.2222	3	4	3	1	225	Esterase OVCA2 OS=Mus musculus GN=Ovca2 PE=1 SV=1	Q9D7E3	24.23	5.88
5.41954	6.1375	7.11686	0	40.4915	31.0924	8	12	6	1	357	H-2 class I histocompatibility antigen, D-37 alpha chain OS=Mus musculus GN=H2-T23 PE=1 SV=1	P06339	40.849	6.35
5.79181	6.33271	6.02459	0	187.927	58.6957	14	115	11	1	322	Nuclease-sensitive element-binding protein 1 OS=Mus musculus GN=Ybx1 PE=1 SV=3	P62960	35.709	9.88
5.75221	6.42626	6.15785	0	40.0892	55.5556	5	14	5	1	153	RNA-binding protein 3 OS=Mus musculus GN=Rbm3 PE=1 SV=1	O89086	16.595	7.5
4.56072	5.55152	5.9472	0	37.6062	13.5569	13	26	13	1	1372	Collagen alpha-2(I) chain OS=Mus musculus GN=Col1a2 PE=1 SV=2	Q01149	129.478	9.19
5.83542	6.36282	6.25361	0	374.651	64.8834	38	164	37	1	729	Leucine-rich repeat flightless-interacting protein 1 OS=Mus musculus GN=Lrrfip1 PE=1 SV=2	Q3UZ39	79.201	4.82
6.6879	6.22882	6.44791	0	71.0736	52.3416	10	33	8	1	363	UV excision repair protein RAD23 homolog A OS=Mus musculus GN=Rad23a PE=1 SV=2	P54726	39.682	4.58
5.32912	6.35755	6.52356	0	14.9112	22.5	4	5	4	1	160	Protein max OS=Mus musculus GN=Max PE=1 SV=1	P28574	18.186	5.87
6.03562	5.73335	6.04439	0.00220534	4.98951	14.0244	2	2	2	1	164	Microfibrillar-associated protein 5 OS=Mus musculus GN=Mfap5 PE=1 SV=1	Q9QZJ6	18.526	5.94
5.91169	6.22689	6.80864	0	15.6951	20.4893	4	5	4	1	327	Tartrate-resistant acid phosphatase type 5 OS=Mus musculus GN=Acp5 PE=1 SV=2	Q05117	36.784	8.9
6.33807	6.3505	6.50144	0	10.6669	8.52995	3	4	3	1	551	RCC1 and BTB domain-containing protein 2 OS=Mus musculus GN=Rcbtb2 PE=2 SV=1	Q99LJ7	60.125	5.49
4.2854	5.74953	6.6014	0	13.3342	15.0685	5	8	5	1	292	Corticosteroid 11-beta-dehydrogenase isozyme 1 OS=Mus musculus GN=Hsd11b1 PE=1 SV=3	P50172	32.343	8.46
5.54535	5.99774	6.61618	0	16.3609	28.1768	4	4	4	1	181	Regulator of G-protein signaling 10 OS=Mus musculus GN=Rgs10 PE=1 SV=1	Q9CQE5	21.138	6.81
6.824	6.29646	6.61029	0	11.5627	13.1579	4	4	4	1	532	Telomerase Cajal body protein 1 OS=Mus musculus GN=Wrap53 PE=2 SV=1	Q8VC51	58.115	4.48
6.84925	6.47735	6.44128	0	45.4147	51.1628	7	18	7	1	215	Osteoclast-stimulating factor 1 OS=Mus musculus GN=Ostf1 PE=1 SV=2	Q62422	23.768	5.68
5.24793	6.15178	6.85674	0.000389965	8.00778	5.6338	2	2	2	1	355	C-C chemokine receptor type 1 OS=Mus musculus GN=Ccr1 PE=2 SV=2	P51675	40.868	8.76
5.42291	6.87406	6.96232	0	20.02	6.90184	4	6	4	1	652	ATP-binding cassette sub-family G member 5 OS=Mus musculus GN=Abcg5 PE=1 SV=1	Q99PE8	73.197	8.06
4.56072	6.61324	6.39575	0	14.3513	19.9288	6	7	6	1	281	RRP15-like protein OS=Mus musculus GN=Rrp15 PE=1 SV=2	Q9CYX7	31.039	8.76
4.32912	6.20945	5.6837	0	22.9119	10.3789	6	8	5	1	607	Nexilin OS=Mus musculus GN=Nexn PE=1 SV=3	Q7TPW1	72.064	5.01
6.24031	6.47897	6.24982	0	16.0885	12.0219	4	5	4	1	366	Homer protein homolog 1 OS=Mus musculus GN=Homer1 PE=1 SV=2	Q9Z2Y3	41.388	5.53
7.00899	6.33271	6.03562	0	28.5461	36.3158	6	13	6	1	190	Protein LZIC OS=Mus musculus GN=Lzic PE=1 SV=1	Q8K3C3	21.523	4.96
6.00225	6.40088	6.51412	0	37.9314	18.93	3	23	3	1	243	RWD domain-containing protein 1 OS=Mus musculus GN=Rwdd1 PE=1 SV=1	Q9CQK7	27.768	4.26
6.71973	6.25172	6.26866	0	173.553	38.691	28	56	28	1	1207	Uncharacterized protein KIAA1211 OS=Mus musculus GN=Kiaa1211 PE=1 SV=3	Q5PR69	132.206	5.4
4.24793	6.31288	6.79831	0	134.95	36.7197	21	56	21	1	817	CD177 antigen OS=Mus musculus GN=Cd177 PE=2 SV=1	Q8R2S8	87.033	5.67
6.53138	6.49825	6.04658	0	153.009	66.0099	26	69	26	1	406	High mobility group nucleosome-binding domain-containing protein 5 OS=Mus musculus GN=Hmgn5 PE=1 SV=2	Q9JL35	45.317	4.37
5.8505	6.19771	7.0268	0	39.4985	48.324	11	15	11	1	358	Src kinase-associated phosphoprotein 2 OS=Mus musculus GN=Skap2 PE=1 SV=2	Q3UND0	40.687	4.7
4.49825	5.91409	5.848	0	13.3963	12.1277	3	7	3	1	470	Protein LTV1 homolog OS=Mus musculus GN=Ltv1 PE=1 SV=2	Q6NSQ7	53.99	4.92
5.9542	6.43129	6.44626	0	25.4872	39.6226	6	22	6	1	106	60S ribosomal protein L36a OS=Mus musculus GN=Rpl36a PE=1 SV=2	P83882	12.433	10.58
5.20163	6.50621	6.80349	0.000885628	5.98369	4.82529	2	2	2	1	601	AT-rich interactive domain-containing protein 3A OS=Mus musculus GN=Arid3a PE=1 SV=1	Q62431	64.133	5.01
7.27798	6.03122	5.83794	0	29.1562	7.52089	5	17	3	1	1077	TSC22 domain family protein 1 OS=Mus musculus GN=Tsc22d1 PE=1 SV=2	P62500	109.744	5.83
8.16892	5.76818	5.16189	0.000515132	6.58557	8.11518	2	2	2	1	382	Serine protease 23 OS=Mus musculus GN=Prss23 PE=2 SV=2	Q9D6X6	43.044	9.5
6.22882	6.02015	6.29094	0	20.821	25.5507	6	8	6	1	227	AN1-type zinc finger protein 3 OS=Mus musculus GN=Zfand3 PE=2 SV=1	Q497H0	25.065	7.15
4.88753	6.40429	6.96463	0	98.7055	34.8066	12	47	9	1	362	H-2 class I histocompatibility antigen, D-B alpha chain OS=Mus musculus GN=H2-D1 PE=1 SV=2	P01899	40.81	6.73
6.63081	6.53761	6.40259	0	39.4031	61.875	8	15	8	1	160	UPF0587 protein C1orf123 homolog OS=Mus musculus PE=1 SV=1	Q8BHG2	18.009	5.12
5.38888	6.30561	6.97384	0	15.7233	18.1287	4	6	4	1	342	Zinc transporter ZIP11 OS=Mus musculus GN=Slc39a11 PE=1 SV=1	Q8BWY7	35.443	5.11
6.732	6.39746	6.67666	0.000389965	8.37836	5.97403	2	2	2	1	385	Glucose-fructose oxidoreductase domain-containing protein 2 OS=Mus musculus GN=Gfod2 PE=2 SV=1	Q9CYH5	42.214	6.25
6.1334	6.44294	6.73606	0	81.5121	50.2717	14	29	12	1	368	Endophilin-A2 OS=Mus musculus GN=Sh3gl1 PE=1 SV=1	Q62419	41.492	5.72
6.11478	6.05745	7.91229	0	29.882	44.7489	8	12	8	1	219	GTPase IMAP family member 4 OS=Mus musculus GN=Gimap4 PE=1 SV=1	Q99JY3	24.539	7.02
6.15785	6.49346	6.46107	0	25.1034	47.1698	4	10	4	1	106	Small membrane A-kinase anchor protein OS=Mus musculus PE=1 SV=1	Q9CPS8	11.919	4.25
5.81762	6.43296	6.07682	0	21.6406	44.7619	3	8	3	1	105	UPF0693 protein C10orf32 homolog OS=Mus musculus PE=1 SV=1	Q9CRC6	11.539	6.79
6.29646	6.61765	6.36107	0	8.80468	1.28535	3	3	3	1	2334	Centriolin OS=Mus musculus GN=Cntrl PE=1 SV=2	A2AL36	268.715	5.52
4.90689	6.57894	5.32912	0	23.1105	23.4234	3	8	3	1	111	Prothymosin alpha OS=Mus musculus GN=Ptma PE=1 SV=2	P26350	12.247	3.79
6.20163	6.30378	6.64241	0	84.4732	32.6531	14	26	13	1	588	Myc box-dependent-interacting protein 1 OS=Mus musculus GN=Bin1 PE=1 SV=1	O08539	64.43	5.03
5.926	6.26115	6.33807	0	9.85213	33.8843	4	5	4	1	121	Uncharacterized protein C1orf21 homolog OS=Mus musculus PE=1 SV=1	Q8K207	13.874	5.22
5.77873	6.59694	6.14568	0	50.1848	24.48	8	13	8	1	625	Tumor necrosis factor receptor superfamily member 11A OS=Mus musculus GN=Tnfrsf11a PE=1 SV=1	O35305	66.579	5.03
4.07895	5.94486	7.42122	0	18.987	36.4754	5	7	5	1	244	Mast cell protease 2 OS=Mus musculus GN=Mcpt2 PE=2 SV=2	P15119	26.715	8.4
3.66676	6.49185	6.82528	0	8.69882	12.7193	3	3	3	1	456	Acid sphingomyelinase-like phosphodiesterase 3b OS=Mus musculus GN=Smpdl3b PE=1 SV=1	P58242	51.567	6.43
6.85549	6.11478	6.732	0	17.6444	48.1481	3	5	3	1	162	Heat shock protein beta-6 OS=Mus musculus GN=Hspb6 PE=1 SV=1	Q5EBG6	17.51	6
4.3147	5.58797	7.36807	0	16.9409	15.099	3	5	3	1	404	Ig gamma-2B chain C region OS=Mus musculus GN=Igh-3 PE=1 SV=3	P01867	44.231	6.52
8.57251	5.38543	5.37851	0	40.8685	26.969	7	35	4	1	419	Creatine kinase S-type, mitochondrial OS=Mus musculus GN=Ckmt2 PE=1 SV=1	Q6P8J7	47.443	8.4
5.26679	6.56986	6.76818	0	25.7249	21.0526	5	11	5	1	399	Interferon regulatory factor 9 OS=Mus musculus GN=Irf9 PE=1 SV=1	Q61179	44.582	6.54
6.21529	6.49665	6.74953	0	19.9151	20.7895	5	8	5	1	380	Ubiquitin-like protein 7 OS=Mus musculus GN=Ubl7 PE=1 SV=2	Q91W67	40.408	5.01
6.5744	6.12928	6.09381	0	31.6297	64.0449	7	79	7	1	89	Protein S100-A6 OS=Mus musculus GN=S100a6 PE=1 SV=3	P14069	10.044	5.48
5.80478	6.44956	6.2114	0	24.2878	15.4982	6	7	6	1	542	Nuclear speckle splicing regulatory protein 1 OS=Mus musculus GN=Nsrp1 PE=1 SV=1	Q5NCR9	63.761	8.76
6.39232	6.2555	6.07468	0	21.1864	38.1679	5	7	5	1	131	Protein FAM107B OS=Mus musculus GN=Fam107b PE=1 SV=2	Q3TGF2	15.562	8.31
6.23649	5.86295	7.37243	0	28.5636	7.64064	9	10	8	1	1191	Phosphatidylinositol 3,4,5-trisphosphate 5-phosphatase 1 OS=Mus musculus GN=Inpp5d PE=1 SV=2	Q9ES52	133.458	7.8
6.61324	6.30925	6.53916	0	18.5679	18.6441	2	6	2	1	177	KxDL motif-containing protein 1 OS=Mus musculus GN=Kxd1 PE=1 SV=1	Q80XH1	19.965	4.92
6.03122	6.47573	6.17792	0	50.6538	31.6964	6	19	6	1	224	Peptidyl-prolyl cis-trans isomerase FKBP3 OS=Mus musculus GN=Fkbp3 PE=1 SV=2	Q62446	25.132	9.28
5.59694	6.49185	6.46597	0	164.519	61.0984	18	88	18	1	437	Perilipin-3 OS=Mus musculus GN=Plin3 PE=1 SV=1	Q9DBG5	47.233	5.62
5.95884	6.42291	5.90448	0	25.4901	34.8018	6	9	6	1	227	Sperm-associated antigen 7 OS=Mus musculus GN=Spag7 PE=1 SV=1	Q7TNE3	25.905	7.43
6.65821	6.39575	6.25361	0	37.6238	53.1707	8	19	8	1	205	FAS-associated death domain protein OS=Mus musculus GN=Fadd PE=1 SV=1	Q61160	22.946	6.04
6.29278	5.93074	5.86295	0	24.6356	39.3939	5	8	5	1	198	Density-regulated protein OS=Mus musculus GN=Denr PE=1 SV=1	Q9CQJ6	22.152	5.3
6.56529	6.45286	6.29829	0	242.029	40.6902	51	91	46	1	1391	CAP-Gly domain-containing linker protein 1 OS=Mus musculus GN=Clip1 PE=1 SV=1	Q922J3	155.718	5.24
6.70044	6.22882	6.09803	0	78.5682	50.7508	12	22	12	1	333	PRKC apoptosis WT1 regulator protein OS=Mus musculus GN=Pawr PE=1 SV=2	Q925B0	35.887	5.92
5.6893	5.95884	6.50938	0	53.0816	8.92857	14	16	13	1	2464	Microtubule-associated protein 1B OS=Mus musculus GN=Map1b PE=1 SV=2	P14873	270.089	4.83
7.01903	6.09803	5.50462	0	42.6601	49.1379	2	16	2	1	116	Guanylin OS=Mus musculus GN=Guca2a PE=2 SV=1	P33680	12.458	5.88
6.63517	6.35226	6.81762	0	19.8987	12.7095	6	8	4	1	716	Segment polarity protein dishevelled homolog DVL-3 OS=Mus musculus GN=Dvl3 PE=1 SV=2	Q61062	78.074	6.65
7.2937	6.21335	6.13134	0	23.1691	33.7165	6	8	6	1	261	Pyridoxine-5'-phosphate oxidase OS=Mus musculus GN=Pnpo PE=1 SV=1	Q91XF0	30.095	8.22
5.80993	6.58946	6.03782	0	29.6388	28.5421	7	11	7	1	487	Cyclic AMP-dependent transcription factor ATF-2 OS=Mus musculus GN=Atf2 PE=1 SV=2	P16951	52.266	7.23
6.11061	6.59694	6.17193	0	16.2825	24.3243	4	10	4	1	148	Endothelial differentiation-related factor 1 OS=Mus musculus GN=Edf1 PE=1 SV=1	Q9JMG1	16.359	9.99
6.05528	6.52356	6.1416	0	908.685	46.4552	98	644	98	1	2680	Mucin-2 (Fragments) OS=Mus musculus GN=Muc2 PE=1 SV=2	Q80Z19	293.242	5.62
6.15785	6.57894	6.38198	0.000515132	6.43483	17.5439	2	4	2	1	114	PDZK1-interacting protein 1 OS=Mus musculus GN=Pdzk1ip1 PE=1 SV=1	Q9CQH0	12.29	4.83
6.45943	6.41616	6.48059	0	150.452	50.4963	32	61	31	1	806	GRIP1-associated protein 1 OS=Mus musculus GN=Gripap1 PE=1 SV=1	Q8VD04	92.658	5.25
6.08746	6.59544	6.2211	0	32.4639	29.6774	6	9	6	1	155	U4/U6.U5 small nuclear ribonucleoprotein 27 kDa protein OS=Mus musculus GN=Snrnp27 PE=1 SV=1	Q8K194	18.874	11.62
4.3505	6.37156	6.53294	0	18.6274	30	5	6	5	1	210	BAG family molecular chaperone regulator 2 OS=Mus musculus GN=Bag2 PE=1 SV=1	Q91YN9	23.459	6.42
6.40088	6.59246	6.24222	0	30.6253	33.2378	10	14	10	1	349	Interleukin-10 receptor subunit beta OS=Mus musculus GN=Il10rb PE=1 SV=1	Q61190	39.749	4.97
5.73335	6.49665	6.2075	0	57.3001	43.8596	10	19	10	1	342	Cell death regulator Aven OS=Mus musculus GN=Aven PE=1 SV=2	Q9D9K3	37.173	4.98
6.34163	5.83542	5.97269	0	17.5027	27.1186	3	6	3	1	118	V-type proton ATPase subunit G 1 OS=Mus musculus GN=Atp6v1g1 PE=1 SV=3	Q9CR51	13.716	7.97
5.83036	6.47735	6.94953	0	18.4628	19.1781	3	9	3	1	219	Proteasome subunit beta type-9 OS=Mus musculus bactrianus GN=Psmb9 PE=1 SV=1	O35522	23.412	5.22
6.37851	6.45615	6.26679	0.000515132	6.43501	5.70825	2	2	2	1	473	Vasculin OS=Mus musculus GN=Gpbp1 PE=1 SV=1	Q6NXH3	53.391	6.9
6.42122	6.47411	6.55612	0	91.9149	52.7646	16	31	16	1	633	Opioid growth factor receptor OS=Mus musculus GN=Ogfr PE=1 SV=1	Q99PG2	70.636	4.77
7.02459	6.41616	6.31288	0	9.07426	9.93377	2	3	2	1	302	Rhomboid-related protein 2 OS=Mus musculus GN=Rhbdl2 PE=1 SV=1	A2AGA4	33.713	8.15
5.85549	6.29462	6.41109	0	34.7119	22.7176	6	9	6	1	471	Secretogranin-3 OS=Mus musculus GN=Scg3 PE=1 SV=1	P47867	53.294	4.93
4.95884	6.36107	7.59096	0	47.6259	28.9926	9	35	9	1	407	Indoleamine 2,3-dioxygenase 1 OS=Mus musculus GN=Ido1 PE=1 SV=1	P28776	45.612	6.35
5.47249	5.76553	5.23266	0	49.684	43.5185	6	33	6	1	108	ATP synthase-coupling factor 6, mitochondrial OS=Mus musculus GN=Atp5j PE=1 SV=1	P97450	12.489	9.36
6.77873	6.21529	6.31107	0	10.4944	6.64376	4	4	4	1	873	INO80 complex subunit D OS=Mus musculus GN=Ino80d PE=2 SV=3	Q66JY2	97.436	8.18
6.36457	6.51254	6.22882	0	17.7792	30.3502	6	7	6	1	257	AN1-type zinc finger protein 2B OS=Mus musculus GN=Zfand2b PE=1 SV=1	Q91X58	27.877	6.93
8.0954	5.75756	6.02901	0	14.1455	9.24918	4	6	4	1	919	Sarcosine dehydrogenase, mitochondrial OS=Mus musculus GN=Sardh PE=1 SV=1	Q99LB7	101.618	6.74
4.05311	6.4363	6.49506	0	14.0061	29.1667	3	3	2	1	144	Interferon-induced transmembrane protein 2 OS=Mus musculus GN=Ifitm2 PE=1 SV=1	Q99J93	15.733	7.3
4.08746	5.97269	7.49265	0	22.7153	34.4086	8	10	8	1	279	H-2 class II histocompatibility antigen gamma chain OS=Mus musculus GN=Cd74 PE=1 SV=3	P04441	31.537	8.34
6.54689	6.40088	6.19574	0	56.4101	41.7722	7	18	6	1	158	Transcription factor BTF3 homolog 4 OS=Mus musculus GN=Btf3l4 PE=1 SV=1	Q9CQH7	17.26	6.35
5.32912	6.76022	6.42794	0	19.7296	22.293	5	5	5	1	314	Epithelial-stromal interaction protein 1 OS=Mus musculus GN=Epsti1 PE=1 SV=2	Q8VDI1	36.077	10.01
5.39917	6.51096	6.08108	0	145.761	40.7681	24	54	24	1	677	Secretogranin-1 OS=Mus musculus GN=Chgb PE=1 SV=2	P16014	77.922	5.07
5.63227	6.11478	5.94486	0	33.5979	34.375	7	25	7	1	160	60S ribosomal protein L29 OS=Mus musculus GN=Rpl29 PE=2 SV=2	P47915	17.576	11.84
6.04439	6.38716	5.84046	0	16.5606	69.8795	2	3	2	1	83	Transcription elongation factor 1 homolog OS=Mus musculus GN=Elof1 PE=1 SV=1	P60003	9.456	8
5.80219	6.6851	6.34518	0	37.2352	25.6198	9	12	9	1	484	EF-hand calcium-binding domain-containing protein 14 OS=Mus musculus GN=Efcab14 PE=2 SV=1	Q8BGQ6	53.66	6.34
6.25739	6.56377	5.97728	0	27.4956	46.1905	6	13	6	1	210	SAP domain-containing ribonucleoprotein OS=Mus musculus GN=Sarnp PE=1 SV=3	Q9D1J3	23.518	6.65
4.52356	6.81121	6.7866	0	27.5007	10.4444	2	11	2	1	450	Serine incorporator 2 OS=Mus musculus GN=Serinc2 PE=2 SV=1	Q8K0E7	50.444	6.27
4.27798	5.91648	7.51491	0	68.5035	51.5385	14	22	14	1	390	Neutrophil cytosol factor 1 OS=Mus musculus GN=Ncf1 PE=1 SV=3	Q09014	44.639	9.01
4.72247	6.0045	6.30378	0.000389965	8.24487	9.47368	3	3	2	1	285	N(G),N(G)-dimethylarginine dimethylaminohydrolase 2 OS=Mus musculus GN=Ddah2 PE=1 SV=1	Q99LD8	29.627	6.01
6.55152	6.39232	6.10434	0	34.9501	38.9831	5	25	5	1	118	Myotrophin OS=Mus musculus GN=Mtpn PE=1 SV=2	P62774	12.853	5.52
5.44294	6.49985	7.03232	0	14.6627	24.2009	4	4	4	1	219	Protein FAM207A OS=Mus musculus GN=Fam207a PE=1 SV=1	P58468	24.799	11
5.30378	6.55152	6.26115	0	181.559	28.3569	20	62	20	1	1132	Ubiquitin-associated protein 2 OS=Mus musculus GN=Ubap2 PE=1 SV=1	Q91VX2	117.894	7.72
5.60585	6.39917	6.1819	0	93.3033	63.8095	11	44	10	1	210	Synaptosomal-associated protein 23 OS=Mus musculus GN=Snap23 PE=1 SV=1	O09044	23.246	4.98
6.05745	6.4545	6.47735	0	133.294	39.2052	24	48	24	1	931	Aftiphilin OS=Mus musculus GN=Aftph PE=1 SV=2	Q80WT5	101.068	4.5
4.38543	6.31651	6.9331	0	9.53057	10.2778	3	5	3	1	360	Alpha-N-acetyl-neuraminyl-2,3-beta-galactosyl-1,3-N-acetyl-galactosaminide alpha-2,6-sialyltransferase OS=Mus musculus GN=St6galnac4 PE=1 SV=1	Q9R2B6	40.747	8.56
4.74416	6.02237	7.11478	0	67.5132	15.1046	13	30	7	1	1099	Unconventional myosin-If OS=Mus musculus GN=Myo1f PE=1 SV=1	P70248	125.868	8.92
6.73335	6.51412	6.71973	0	47.7972	8.03485	7	44	2	1	1033	Potassium-transporting ATPase alpha chain 1 OS=Mus musculus GN=Atp4a PE=1 SV=3	Q64436	113.942	5.88
6.25361	6.55612	6.30378	0	22.9162	15.3173	6	11	6	1	457	B-cell linker protein OS=Mus musculus GN=Blnk PE=1 SV=1	Q9QUN3	50.639	8.25
7.08534	6.12515	6.64674	0	17.8329	18.2432	3	5	3	1	296	Claudin-23 OS=Mus musculus GN=Cldn23 PE=1 SV=1	Q9D7D7	32.44	7.55
6.64818	6.15785	6.6851	0	40.4344	61.2676	8	24	8	1	142	Coactosin-like protein OS=Mus musculus GN=Cotl1 PE=1 SV=3	Q9CQI6	15.934	5.4
5.7866	5.58195	5.42291	0.000515132	6.65226	9.0535	2	2	2	1	243	Transmembrane protein 109 OS=Mus musculus GN=Tmem109 PE=1 SV=2	Q3UBX0	26.289	9.89
6.91049	6.42794	6.24982	0	61.8976	20.403	8	32	8	1	397	Neuroplastin OS=Mus musculus GN=Nptn PE=1 SV=3	P97300	44.345	7.74
5.85549	6.51885	6.30561	0	27.292	16.8712	5	13	5	1	326	Fos-related antigen 2 OS=Mus musculus GN=Fosl2 PE=1 SV=2	P47930	35.277	7.49
6.24031	6.44626	6.2817	0	63.1303	31.4974	12	25	12	1	581	SLAIN motif-containing protein 2 OS=Mus musculus GN=Slain2 PE=1 SV=2	Q8CI08	62.34	9.47
7.28448	6.31651	6.14568	0	23.2508	18.3381	6	7	6	1	349	Phosphotriesterase-related protein OS=Mus musculus GN=Pter PE=1 SV=1	Q60866	39.193	6.67
6.90087	6.29094	6.89724	0	10.9098	7.28972	3	3	3	1	535	Heparanase OS=Mus musculus GN=Hpse PE=1 SV=3	Q6YGZ1	60.028	9.1
7.29829	5.91169	6.74819	0.000389965	8.00421	4.04135	3	3	3	1	1064	Phosphatidylinositol 4,5-bisphosphate 3-kinase catalytic subunit beta isoform OS=Mus musculus GN=Pik3cb PE=1 SV=2	Q8BTI9	121.633	7.09
6.55766	6.41447	6.87652	0	22.6368	37.3737	5	7	5	1	198	Tumor necrosis factor alpha-induced protein 8 OS=Mus musculus GN=Tnfaip8 PE=1 SV=1	Q921Z5	22.946	7.93
5.33271	6.48704	6.9507	0	18.2887	17.7285	3	6	3	1	361	U7 snRNA-associated Sm-like protein LSm11 OS=Mus musculus GN=Lsm11 PE=1 SV=1	Q8BUV6	39.883	10.73
6.65392	6.30195	6.69766	0	14.0251	22.0126	2	3	2	1	159	Mitotic-spindle organizing protein 2 OS=Mus musculus GN=Mzt2 PE=1 SV=1	Q9CQ25	16.514	10.18
6.42291	6.54381	5.94486	0	9.33566	27.6786	3	3	3	1	112	Protein FAM32A OS=Mus musculus GN=Fam32a PE=2 SV=1	Q9CR80	13.207	9.94
6.05094	6.61471	6.21917	0	45.4538	43.6975	8	21	8	1	238	Survival of motor neuron-related-splicing factor 30 OS=Mus musculus GN=Smndc1 PE=1 SV=1	Q8BGT7	26.737	7.24
6.04876	6.6453	6.1639	0	55.1309	24.4094	10	20	10	1	508	General transcription factor IIF subunit 1 OS=Mus musculus GN=Gtf2f1 PE=1 SV=2	Q3THK3	57.206	7.01
6.58045	6.47573	6.91767	0	29.0978	39.0756	7	15	7	1	238	Ubiquitin-conjugating enzyme E2 R2 OS=Mus musculus GN=Ube2r2 PE=1 SV=1	Q6ZWZ2	27.149	4.42
6.5157	6.42794	6.27984	0	65.427	59.4828	10	31	9	1	232	Charged multivesicular body protein 4c OS=Mus musculus GN=Chmp4c PE=2 SV=1	Q9D7F7	26.263	6.98
5.79442	6.73742	6.67243	0	100.969	25.8103	16	34	16	1	833	CUB domain-containing protein 1 OS=Mus musculus GN=Cdcp1 PE=2 SV=1	Q5U462	92.667	7.75
6.22882	6.54381	6.61176	0	10.0819	5.5205	2	3	2	1	634	Dynein assembly factor 1, axonemal OS=Mus musculus GN=Dnaaf1 PE=1 SV=1	Q9D2H9	69.66	4.67
7.20065	6.33628	6.53916	0.007943	3.74877	5.04886	2	2	2	1	614	Sorting nexin-18 OS=Mus musculus GN=Snx18 PE=1 SV=1	Q91ZR2	67.862	6.67
6.40259	6.32193	6.01123	0	281.702	63.3249	36	115	36	1	788	Calpastatin OS=Mus musculus GN=Cast PE=1 SV=2	P51125	84.871	5.52
3.63227	6.69905	6.26115	0	15.5059	10.1266	4	4	4	1	474	Tumor necrosis factor receptor superfamily member 1B OS=Mus musculus GN=Tnfrsf1b PE=2 SV=1	P25119	50.287	6.99
6.36107	6.29094	6.08534	0	104.468	58.4677	17	77	15	1	248	Tropomyosin alpha-4 chain OS=Mus musculus GN=Tpm4 PE=1 SV=3	Q6IRU2	28.45	4.68
6.64241	6.2384	6.65964	0	10.1235	30.303	3	6	2	1	165	Sorting nexin-12 OS=Mus musculus GN=Snx12 PE=1 SV=1	O70493	19.104	7.34
6.61324	6.59395	6.62059	0	40.6935	38.4956	7	24	7	1	226	Arpin OS=Mus musculus GN=Arpin PE=1 SV=1	Q9D0A3	25.178	5.19
5.7866	6.6014	6.70736	0	14.5911	15.7407	2	9	2	1	216	DNA replication complex GINS protein PSF3 OS=Mus musculus GN=Gins3 PE=2 SV=1	Q9CY94	24.561	5.64
6.93074	6.45943	6.18982	0	126.145	29.4826	18	68	18	1	831	Cadherin-related family member 5 OS=Mus musculus GN=Cdhr5 PE=1 SV=1	Q8VHF2	88.153	5.08
6.33271	6.35579	6.30012	0.000136295	8.682	2.66272	3	3	3	1	1690	Trinucleotide repeat-containing gene 6C protein OS=Mus musculus GN=Tnrc6c PE=1 SV=2	Q3UHC0	175.667	6.86
6.35755	6.54998	6.44956	0	15.0662	43.2	4	5	4	1	125	N-alpha-acetyltransferase 38, NatC auxiliary subunit OS=Mus musculus GN=Naa38 PE=1 SV=1	Q9D2U5	13.422	5.5
5.19377	6.3733	6.74147	0	15.3912	4.81203	2	3	2	1	665	GRB2-associated-binding protein 2 OS=Mus musculus GN=Gab2 PE=1 SV=2	Q9Z1S8	73.163	8.31
5.84298	6.53605	6.49346	0.000389965	8.22434	4.16667	2	2	2	1	840	E3 ubiquitin-protein ligase RNF19A OS=Mus musculus GN=Rnf19a PE=1 SV=2	P50636	90.574	6.93
4.86295	6.56377	7.32463	0	108.572	44.9275	9	55	9	1	345	Alpha-2-HS-glycoprotein OS=Mus musculus GN=Ahsg PE=1 SV=1	P29699	37.302	6.51
6.41278	6.48382	6.47573	0	68.5047	43.7838	12	33	12	1	370	NSFL1 cofactor p47 OS=Mus musculus GN=Nsfl1c PE=1 SV=1	Q9CZ44	40.685	5.15
3.29278	6.76818	6.74953	0	12.1637	40.8451	2	4	2	1	71	General transcription factor IIH subunit 5 OS=Mus musculus GN=Gtf2h5 PE=1 SV=1	Q8K2X8	8.032	4.65
6.59395	6.24982	6.13955	0	16.9284	50.5155	4	5	4	1	97	Protein FAM195B OS=Mus musculus GN=Fam195b PE=1 SV=1	Q3UGS4	11.095	9.14
6.56377	6.37504	6.07039	0.000515132	6.68664	6.05096	2	4	2	1	314	A-kinase anchor protein 7 isoform gamma OS=Mus musculus GN=Akap7 PE=1 SV=2	Q7TN79	35.46	7.87
5.58496	5.6837	6.44128	0	96.9517	18.8382	22	33	10	1	1205	Plasma membrane calcium-transporting ATPase 4 OS=Mus musculus GN=Atp2b4 PE=1 SV=1	Q6Q477	132.984	6.13
3.70044	5.89724	7.55766	0	23.374	14.3564	5	6	3	1	404	Interferon-activable protein 205-A OS=Mus musculus GN=Ifi205a PE=2 SV=1	Q8CGE8	45.148	8.48
6.41785	6.50144	6.89724	0	19.99	37.5	3	7	3	1	184	Leucine-rich repeat-containing protein 20 OS=Mus musculus GN=Lrrc20 PE=1 SV=1	Q8CI70	20.796	5.66
6.68089	6.41109	6.51728	0.000389965	7.89051	22.5	2	3	2	1	120	Protein MEF2BNB OS=Mus musculus GN=Mef2bnb PE=1 SV=1	Q9D6Y4	13.557	6.54
5.87283	6.32553	6.11061	0	69.0513	17.284	13	24	13	1	1053	Integrin alpha-5 OS=Mus musculus GN=Itga5 PE=1 SV=3	P11688	114.971	5.95
6.75087	6.27798	6.37504	0	15.5766	11.6883	6	6	6	1	539	Tight junction-associated protein 1 OS=Mus musculus GN=Tjap1 PE=1 SV=1	Q9DCD5	59.383	6.07
6.16993	5.94953	6.17393	0	10.0895	3.72137	3	4	3	1	1048	Ankyrin repeat domain-containing protein 27 OS=Mus musculus GN=Ankrd27 PE=1 SV=2	Q3UMR0	116.735	6.65
6.06393	6.27053	6.52982	0	15.7959	37.6	3	5	3	1	125	Multifunctional methyltransferase subunit TRM112-like protein OS=Mus musculus GN=Trmt112 PE=1 SV=1	Q9DCG9	14.132	5.27
6.96	6.35403	6.28355	0	9.06473	3.72041	2	2	2	1	887	Centrobin OS=Mus musculus GN=Cntrob PE=2 SV=2	Q8CB62	99.344	5.55
7.66747	6.21335	6.26866	0	84.5755	40.7407	10	32	10	1	351	Prostaglandin reductase 2 OS=Mus musculus GN=Ptgr2 PE=1 SV=2	Q8VDQ1	37.991	5.41
7.0045	6.31832	6.45615	0	47.4869	36.4621	7	18	6	1	277	Caspase-3 OS=Mus musculus GN=Casp3 PE=1 SV=1	P70677	31.454	6.92
5.82782	6.52513	6.40429	0	336.513	30.7098	59	153	56	1	2846	Protein PRRC2C OS=Mus musculus GN=Prrc2c PE=1 SV=3	Q3TLH4	310.703	9.1
6.54844	6.55612	6.18388	0.000761421	6.18265	7.87172	2	2	2	1	343	Cilia- and flagella-associated protein 36 OS=Mus musculus GN=Cfap36 PE=1 SV=1	Q8C6E0	39.575	4.93
6.81634	6.37156	6.20359	0	22.9885	25.2055	5	7	5	1	365	IgG receptor FcRn large subunit p51 OS=Mus musculus GN=Fcgrt PE=1 SV=1	Q61559	40.067	5.29
6.11894	6.56072	6.56377	0	59.4231	24.1379	10	29	10	1	551	Protein GPR107 OS=Mus musculus GN=Gpr107 PE=1 SV=2	Q8BUV8	62.016	7.59
6.3837	6.6851	6.29646	0	65.1071	31.7308	11	40	9	1	416	UV excision repair protein RAD23 homolog B OS=Mus musculus GN=Rad23b PE=1 SV=2	P54728	43.486	4.83
6.56377	6.13545	6.65678	0	15.9202	14.2857	5	6	5	1	357	F-box only protein 25 OS=Mus musculus GN=Fbxo25 PE=1 SV=1	Q9D2Y6	41.799	7.84
7.73606	5.79181	6.14364	0	24.1369	8.95742	5	8	5	1	681	Sodium-dependent phosphate transporter 1 OS=Mus musculus GN=Slc20a1 PE=1 SV=1	Q61609	74.105	6.89
5.93074	5.66107	5.89724	0	21.6122	29.3269	3	9	3	1	208	Cysteine-rich protein 2 OS=Mus musculus GN=Crip2 PE=1 SV=1	Q9DCT8	22.712	8.63
6.65535	6.3505	6.45615	0.000136295	8.69115	12.9167	3	3	2	1	240	Inhibitor of growth protein 5 OS=Mus musculus GN=Ing5 PE=1 SV=1	Q9D8Y8	27.781	7.64
7.85985	5.85549	6.40769	0	172.535	71.875	19	251	19	1	224	Peroxiredoxin-6 OS=Mus musculus GN=Prdx6 PE=1 SV=3	O08709	24.855	6.01
5.67807	6.54226	6.17592	0	19.6376	31.6832	4	7	4	1	101	Vesicle-associated membrane protein 8 OS=Mus musculus GN=Vamp8 PE=1 SV=1	O70404	11.444	8.19
6.15987	6.54689	6.05094	0	43.8467	32	7	26	5	1	225	Elongation factor 1-beta OS=Mus musculus GN=Eef1b PE=1 SV=5	O70251	24.678	4.69
4.88264	6.0268	6.71699	0	12.9857	40.1361	4	5	4	1	147	Transthyretin OS=Mus musculus GN=Ttr PE=1 SV=1	P07309	15.766	6.16
6.57289	6.33271	6.17991	0	357.872	49.8256	56	120	56	1	1720	182 kDa tankyrase-1-binding protein OS=Mus musculus GN=Tnks1bp1 PE=1 SV=2	P58871	181.714	4.88
5.23649	6.42122	5.67525	0	11.6429	15.674	5	6	5	1	319	Swi5-dependent recombination DNA repair protein 1 homolog OS=Mus musculus GN=Sfr1 PE=1 SV=2	Q8BP27	35.161	5.15
6.27053	6.27426	6.23074	0	131.72	41.9414	20	65	20	1	546	Src substrate cortactin OS=Mus musculus GN=Cttn PE=1 SV=2	Q60598	61.212	5.4
5.97269	6.56072	6.65678	0	64.2922	30.6886	11	21	11	1	668	LIM domain-containing protein 1 OS=Mus musculus GN=Limd1 PE=1 SV=2	Q9QXD8	71.376	6.32
4.853	5.30012	5.87529	0	16.8916	5.29148	4	6	4	1	1115	Neural cell adhesion molecule 1 OS=Mus musculus GN=Ncam1 PE=1 SV=3	P13595	119.353	4.83
5.80735	6.51254	6.20945	0	19.9838	48.9796	6	14	6	1	98	Protein S100-A13 OS=Mus musculus GN=S100a13 PE=1 SV=1	P97352	11.151	6.13
7.0433	6.51728	6.64674	0	13.8936	26.087	3	9	3	1	115	Migration and invasion enhancer 1 OS=Mus musculus GN=Mien1 PE=1 SV=1	Q9CQ86	12.287	4.51
5.00899	6.78136	6.86295	0	29.1359	16.0584	6	12	6	1	685	Sodium/glucose cotransporter 4 OS=Mus musculus GN=Slc5a9 PE=1 SV=3	Q8VDT1	75.016	7.5
6.41109	6.35226	6.37504	0	101.965	34.3053	16	38	16	1	583	CD166 antigen OS=Mus musculus GN=Alcam PE=1 SV=3	Q61490	65.051	6.15
6.47086	6.39746	6.30378	0	131.579	44.0964	17	68	16	1	415	Leucine-rich repeat flightless-interacting protein 2 OS=Mus musculus GN=Lrrfip2 PE=1 SV=1	Q91WK0	47.119	5.68
6.50303	6.40599	6.60881	0	62.1579	45.2145	12	28	12	1	303	Caspase-7 OS=Mus musculus GN=Casp7 PE=1 SV=2	P97864	34.039	6.33
5.56072	6.61765	6.15785	0	15.7701	31.3953	5	7	5	1	172	Centrin-2 OS=Mus musculus GN=Cetn2 PE=1 SV=1	Q9R1K9	19.784	5
4.94486	6.60733	6.37851	0	156.745	56.6667	20	65	20	1	420	Nucleobindin-2 OS=Mus musculus GN=Nucb2 PE=1 SV=2	P81117	50.273	5.15
5.31832	6.71287	6.50938	0	105.468	48.5714	15	38	15	1	350	Cysteine-rich with EGF-like domain protein 2 OS=Mus musculus GN=Creld2 PE=1 SV=1	Q9CYA0	38.194	4.58
6.8936	6.45121	6.82528	0.000389965	8.42	15.1685	2	2	2	1	178	Putative glutathione-specific gamma-glutamylcyclotransferase 2 OS=Mus musculus GN=Chac2 PE=1 SV=1	Q9CQG1	20.14	5.68
5.14568	5.89966	6.66107	0	140.023	50.4333	27	75	15	1	577	Moesin OS=Mus musculus GN=Msn PE=1 SV=3	P26041	67.725	6.6
6.13545	6.52826	6.01569	0	20.4585	21.4076	4	6	2	1	341	Cyclic AMP-responsive element-binding protein 1 OS=Mus musculus GN=Creb1 PE=1 SV=1	Q01147	36.652	5.57
6.21917	6.57137	6.36632	0	32.8563	17.3629	10	12	10	1	766	Protein IWS1 homolog OS=Mus musculus GN=Iws1 PE=1 SV=1	Q8C1D8	85.197	4.67
6	6.63372	6.7879	0	41.3293	10.5045	11	14	11	1	1447	Nuclear receptor coactivator 1 OS=Mus musculus GN=Ncoa1 PE=1 SV=2	P70365	156.917	6.14
5.88509	6.52982	6.37156	0	186.357	18.4697	44	69	43	1	3032	Biorientation of chromosomes in cell division protein 1-like 1 OS=Mus musculus GN=Bod1l PE=1 SV=1	E9Q6J5	327.254	5.33
5.96116	6.56072	6.37504	0	177.722	37.8007	11	89	8	1	582	Ubiquilin-1 OS=Mus musculus GN=Ubqln1 PE=1 SV=1	Q8R317	61.937	4.94
7.45779	5.93782	6.29278	0	521.54	67.4699	48	396	48	1	913	Calcium-activated chloride channel regulator 1 OS=Mus musculus GN=Clca1 PE=1 SV=2	Q9D7Z6	100.009	6.01
6.50462	6.39746	5.86295	0	57.353	65.8228	13	26	12	1	237	Hepatoma-derived growth factor OS=Mus musculus GN=Hdgf PE=1 SV=2	P51859	26.253	4.83
6.48543	6.61324	6.69766	0	14.0908	20	3	3	3	1	245	Transmembrane and ubiquitin-like domain-containing protein 1 OS=Mus musculus GN=Tmub1 PE=1 SV=1	Q9JMG3	26.3	5.03
6.36107	6.49985	6.41109	0	20.4451	14.0625	5	6	5	1	448	TRAF family member-associated NF-kappa-B activator OS=Mus musculus GN=Tank PE=1 SV=1	P70347	50.907	5.88
6.14975	6.3837	6.75489	0	31.343	7.68432	4	8	4	1	963	Importin-13 OS=Mus musculus GN=Ipo13 PE=1 SV=1	Q8K0C1	108.16	5.3
5.88509	6.67384	7.13237	0	21.4121	21.3115	3	7	3	1	183	Ubiquitin-conjugating enzyme E2 H OS=Mus musculus GN=Ube2h PE=1 SV=1	P62257	20.642	4.67
6.26679	6.10643	6.65678	0.000515132	6.61828	6.53409	2	2	2	1	352	Dysbindin OS=Mus musculus GN=Dtnbp1 PE=1 SV=1	Q91WZ8	39.626	4.69
6.79442	6.3147	6.29094	0	261.315	50.6417	27	96	27	1	1013	Uncharacterized protein KIAA1522 OS=Mus musculus GN=Kiaa1522 PE=1 SV=1	A2A7S8	104.779	9.69
6.36282	6.50462	6.92362	0	35.3707	17.4957	8	8	8	1	583	Immunity-related GTPase family Q protein OS=Mus musculus GN=Irgq PE=1 SV=1	Q8VIM9	59.287	4.83
5.80219	5.77083	6.60733	0	31.4493	40.678	3	9	3	1	118	Ig heavy chain V region AC38 205.12 OS=Mus musculus PE=1 SV=1	P06330	12.926	7.11
5.71425	6.63807	6.73471	0	54.0895	39.3822	7	16	7	1	259	Ribonuclease T2 OS=Mus musculus GN=Rnaset2 PE=1 SV=1	Q9CQ01	29.59	6.37
5.66391	6.67101	6.2724	0.00442002	4.35286	23.6111	2	3	2	1	72	UPF0729 protein C18orf32 homolog OS=Mus musculus PE=3 SV=1	Q91WE4	8.03	9.35
5.71699	6.58797	6.38888	0	12.6968	14.1935	4	10	4	1	310	Upstream stimulatory factor 1 OS=Mus musculus GN=Usf1 PE=1 SV=1	Q61069	33.55	5.54
6.3837	6.53138	6.8505	0	40.5086	60.3448	10	18	10	1	232	Platelet-activating factor acetylhydrolase IB subunit gamma OS=Mus musculus GN=Pafah1b3 PE=1 SV=1	Q61205	25.837	6.93
6.01569	6.64097	6.76288	0	23.2118	29.1845	4	5	4	1	233	Mediator of RNA polymerase II transcription subunit 7 OS=Mus musculus GN=Med7 PE=1 SV=2	Q9CZB6	27.188	5.66
5.76553	6.45121	6.60733	0	11.8795	11.4198	4	4	4	1	324	Zinc finger C2HC domain-containing protein 1A OS=Mus musculus GN=Zc2hc1a PE=1 SV=1	Q8BJH1	35.13	9.88
6.1127	6.57743	6.42459	0	217.926	27.9889	42	76	39	1	2158	Protein PRRC2A OS=Mus musculus GN=Prrc2a PE=1 SV=1	Q7TSC1	229.063	9.39
6.66249	6.25739	6.73064	0	18.8135	27.0492	4	7	4	1	244	Rho-related GTP-binding protein RhoE OS=Mus musculus GN=Rnd3 PE=1 SV=1	P61588	27.351	8.48
6.46597	6.35226	6.93782	0	31.4047	8.14815	5	12	5	1	945	Netrin receptor UNC5B OS=Mus musculus GN=Unc5b PE=1 SV=1	Q8K1S3	103.673	6.16
6.66818	6.42794	6.36107	0	142.74	31.865	28	50	27	1	1067	Cytospin-B OS=Mus musculus GN=Specc1 PE=1 SV=2	Q5SXY1	118.029	6.64
6.32193	6.58797	6.67666	0	39.1091	37.1875	8	18	8	1	320	Eukaryotic translation initiation factor 3 subunit G OS=Mus musculus GN=Eif3g PE=1 SV=2	Q9Z1D1	35.616	5.9
6.53294	6.41109	6.52669	0	22.6403	20.2899	6	7	6	1	345	Ubiquitin-associated domain-containing protein 2 OS=Mus musculus GN=Ubac2 PE=1 SV=1	Q8R1K1	39.031	9.44
4.07895	6.72928	6.71836	0	20.9141	13.388	4	6	4	1	366	Monocyte differentiation antigen CD14 OS=Mus musculus GN=Cd14 PE=1 SV=1	P10810	39.179	5.21
6.12309	6.72928	7.83036	0	35.3709	9.55519	5	21	3	1	607	SWISS-PROT:P02769 (Bos taurus) Bovine serum albumin precursor	P02769	69.248	6.18
4.93546	6.74685	6.23458	0.000515132	6.4527	16.2162	2	2	2	1	185	Ran guanine nucleotide release factor OS=Mus musculus GN=Rangrf PE=1 SV=1	Q9JIB0	20.4	5.45
6.18785	6.20163	6.78267	0	14.6525	9.9851	5	5	5	1	671	Spartin OS=Mus musculus GN=Spg20 PE=1 SV=1	Q8R1X6	72.61	5.86
6.18785	6.51885	6.83416	0	10.0313	5.37815	3	3	3	1	595	Epsin-2 OS=Mus musculus GN=Epn2 PE=1 SV=1	Q8CHU3	63.433	8.16
6.2854	6.61176	6.4822	0	60.5273	26.6779	10	41	7	1	596	Ubiquilin-4 OS=Mus musculus GN=Ubqln4 PE=1 SV=1	Q99NB8	63.465	5.03
6.10014	6.48704	6.33807	0	37.829	45.5645	9	21	9	1	248	Eukaryotic translation initiation factor 4H OS=Mus musculus GN=Eif4h PE=1 SV=3	Q9WUK2	27.324	7.23
6.57894	6.47249	6.36107	0	68.8236	57.2816	11	25	11	1	309	Anamorsin OS=Mus musculus GN=Ciapin1 PE=1 SV=1	Q8WTY4	33.408	5.2
6.35931	6.53138	6.42794	0	26.2437	56.5217	4	10	4	1	115	Transmembrane protein 263 OS=Mus musculus GN=Tmem263 PE=1 SV=1	Q9DAM7	11.542	9.32
6.41616	6.30378	6.69627	0	23.0445	13.8103	6	7	5	1	601	Protein FAM63B OS=Mus musculus GN=Fam63b PE=1 SV=1	Q6PDI6	65.596	4.63
7.07039	6.3906	6.35579	0	33.8104	26.8482	6	19	6	1	257	6-phosphogluconolactonase OS=Mus musculus GN=Pgls PE=1 SV=1	Q9CQ60	27.237	5.85
6.50303	6.49825	6.98071	0.00186266	5.31922	6.91643	2	2	2	1	347	FK506-binding protein-like OS=Mus musculus GN=Fkbpl PE=2 SV=1	O35450	38.278	7.74
5.82018	6.34873	6.76155	0	87.3219	45.7995	12	56	4	1	369	H-2 class I histocompatibility antigen, K-B alpha chain OS=Mus musculus GN=H2-K1 PE=1 SV=1	P01901	41.276	6.39
5.79961	6.47573	6.50462	0	42.4511	18.7406	10	12	10	1	667	RNA polymerase-associated protein LEO1 OS=Mus musculus GN=Leo1 PE=1 SV=2	Q5XJE5	75.552	4.46
5.23266	6.72792	5.96347	0	39.2383	81.5789	5	14	5	1	76	Heat shock factor-binding protein 1 OS=Mus musculus GN=Hsbp1 PE=1 SV=1	Q9CQZ1	8.605	4.31
6.02015	6.26679	6.58346	0.000389965	6.90973	3.89105	2	2	2	1	1285	Protein cramped-like OS=Mus musculus GN=Cramp1 PE=1 SV=3	Q6PG95	137.036	8.22
6.93899	6.19771	6.57743	0	19.3455	7.78689	4	6	4	1	732	TIR domain-containing adapter molecule 1 OS=Mus musculus GN=Ticam1 PE=1 SV=1	Q80UF7	79.18	5.54
6.52826	6.43962	6.01569	0	191.638	54.0284	20	83	20	1	633	Breast carcinoma-amplified sequence 1 homolog OS=Mus musculus GN=Bcas1 PE=1 SV=3	Q80YN3	67.336	6.21
6.35931	6.51728	6.38024	0	94.5663	53.9924	12	33	12	1	263	Eukaryotic translation initiation factor 3 subunit J-B OS=Mus musculus GN=Eif3j2 PE=1 SV=1	Q66JS6	29.468	4.81
7.24793	6.19967	6.90207	0	14.0785	28.2609	4	6	4	1	184	Probable gluconokinase OS=Mus musculus GN=Idnk PE=1 SV=2	Q8R0J8	19.968	6.33
5.82273	6.55459	6.30925	0	30.4512	10.8997	4	9	4	1	578	E3 ubiquitin-protein ligase Praja-1 OS=Mus musculus GN=Pja1 PE=1 SV=3	O55176	63.866	4.97
4.90689	6.12722	6.62352	0.00149981	5.50023	5.97015	3	5	2	1	603	Protein regulator of cytokinesis 1 OS=Mus musculus GN=Prc1 PE=1 SV=2	Q99K43	70.246	7.58
5.24031	5.89724	6.92837	0.00113364	5.91089	3.20366	2	2	2	1	874	Ectonucleotide pyrophosphatase/phosphodiesterase family member 3 OS=Mus musculus GN=Enpp3 PE=1 SV=2	Q6DYE8	98.598	6.52
6.8009	6.23649	6.59544	0	14.4864	28.2258	2	4	2	1	124	Tax1-binding protein 3 OS=Mus musculus GN=Tax1bp3 PE=1 SV=1	Q9DBG9	13.714	8.48
6.40088	6.51728	6.54071	0	31.0607	47.929	6	7	6	1	169	Prolyl-tRNA synthetase associated domain-containing protein 1 OS=Mus musculus GN=Prorsd1 PE=1 SV=1	Q9D820	18.85	6.14
6.87036	6.30561	6.11894	0	190.095	85.0153	24	99	24	1	327	PDZ and LIM domain protein 1 OS=Mus musculus GN=Pdlim1 PE=1 SV=4	O70400	35.752	6.84
5.87283	6.61618	6.44791	0	21.0178	7.88382	7	11	5	1	964	MKL/myocardin-like protein 1 OS=Mus musculus GN=Mkl1 PE=1 SV=2	Q8K4J6	102.483	5.5
4.86295	6.9507	6.85798	0	29.0344	26.087	5	6	5	1	184	TRAF-interacting protein with FHA domain-containing protein A OS=Mus musculus GN=Tifa PE=1 SV=1	Q793I8	21.546	5
6.54689	6.34873	6.52982	0	27.3059	5.82468	8	11	6	1	1734	Microtubule-associated serine/threonine-protein kinase 2 OS=Mus musculus GN=Mast2 PE=1 SV=1	Q60592	190.417	7.74
4.03562	5.91409	7.08852	0	11.1679	15.7692	3	3	3	1	260	Granzyme A OS=Mus musculus GN=Gzma PE=1 SV=2	P11032	28.581	9.36
5.43296	6.61029	6.77083	0.00442002	4.35888	2.6975	2	2	2	1	1038	Bone morphogenetic protein receptor type-2 OS=Mus musculus GN=Bmpr2 PE=1 SV=1	O35607	114.948	6.23
6.3837	6.43463	6.59694	0	166.236	65.8635	20	79	20	1	249	Proteasome activator complex subunit 1 OS=Mus musculus GN=Psme1 PE=1 SV=2	P97371	28.655	5.97
6.26679	6.36457	6.99548	0	33.6147	30.2548	7	13	7	1	314	Ubiquitin-like-conjugating enzyme ATG3 OS=Mus musculus GN=Atg3 PE=1 SV=1	Q9CPX6	35.773	4.72
5.89239	6.4363	6.45779	0.000515132	6.79766	7.21003	2	3	2	1	319	Tristetraprolin OS=Mus musculus GN=Zfp36 PE=1 SV=1	P22893	33.592	8.43
6.14975	6.53138	6.38888	0	11.6627	18.1818	4	5	4	1	242	Pre-mRNA-splicing factor SYF2 OS=Mus musculus GN=Syf2 PE=2 SV=1	Q9D198	28.695	8.66
6.42122	6.43796	6.47086	0	84.4371	38.2643	17	28	17	1	507	Bicaudal D-related protein 2 OS=Mus musculus GN=Ccdc64b PE=1 SV=1	Q8CHW5	57.492	4.97
6.74012	6.45779	7.09276	0	11.8727	18.9189	3	5	3	1	185	NEDD8-conjugating enzyme UBE2F OS=Mus musculus GN=Ube2f PE=1 SV=1	Q9CY34	21.097	6.54
6.1639	6.54689	6.27984	0	26.9094	35.0649	4	6	4	1	154	Prefoldin subunit 2 OS=Mus musculus GN=Pfdn2 PE=1 SV=2	O70591	16.524	6.58
5.66391	6.66676	6.8716	0	10.8898	11.4504	5	5	5	1	524	Solute carrier family 35 member F5 OS=Mus musculus GN=Slc35f5 PE=2 SV=1	Q8R314	58.575	8.92
6.29829	6.56529	6.4545	0	91.41	26.1661	20	30	20	1	879	Prostaglandin F2 receptor negative regulator OS=Mus musculus GN=Ptgfrn PE=1 SV=2	Q9WV91	98.66	6.61
2.82782	6.74551	6.22882	0	15.9115	35.3293	6	9	6	1	167	Centrin-3 OS=Mus musculus GN=Cetn3 PE=1 SV=1	O35648	19.507	4.78
5.07468	6.35226	6.95303	0	14.7273	31.3725	2	6	2	1	102	Apolipoprotein A-II OS=Mus musculus GN=Apoa2 PE=1 SV=2	P09813	11.302	7.18
5.0045	6.02015	7.31741	0	36.5693	11.1773	7	15	2	1	671	Protein kinase C beta type OS=Mus musculus GN=Prkcb PE=1 SV=4	P68404	76.701	7.01
5.2891	6.17792	6.66107	0	24.6257	54.4	5	10	5	1	125	Mitochondrial import inner membrane translocase subunit TIM16 OS=Mus musculus GN=Pam16 PE=1 SV=1	Q9CQV1	13.776	9.64
6.02015	6.43129	6.1334	0	69.3869	60.2679	15	41	14	1	224	Charged multivesicular body protein 4b OS=Mus musculus GN=Chmp4b PE=1 SV=2	Q9D8B3	24.921	4.82
6.32193	6.47735	6.50303	0	27.3169	8.92388	4	7	4	1	381	E3 ubiquitin-protein ligase RNF13 OS=Mus musculus GN=Rnf13 PE=1 SV=2	O54965	42.705	5.06
4.94953	6.1918	7.61618	0.000389965	7.09423	4.64345	3	4	3	1	603	Complement factor I OS=Mus musculus GN=Cfi PE=1 SV=3	Q61129	67.217	7.46
6.61765	6.37156	6.93074	0	15.8786	19.7674	4	6	4	1	258	UBX domain-containing protein 2A OS=Mus musculus GN=Ubxn2a PE=1 SV=1	Q99KJ0	29.179	5.8
5.83794	6.50621	6.59842	0	10.7563	2.87719	3	3	3	1	1425	B-cell CLL/lymphoma 9 protein OS=Mus musculus GN=Bcl9 PE=1 SV=3	Q9D219	148.875	8.91
5.91169	6.56224	6.67807	0	248.11	30.2483	48	77	48	1	2215	Sortilin-related receptor OS=Mus musculus GN=Sorl1 PE=1 SV=3	O88307	246.928	5.54
7.3505	6.17991	6.46271	0.00209179	5.06839	11.9617	2	3	2	1	209	Protein N-terminal glutamine amidohydrolase OS=Mus musculus GN=Wdyhv1 PE=1 SV=1	Q80WB5	24.321	5.43
5.8802	6.62352	6.63952	0	14.721	47.6636	3	4	3	1	107	DNA polymerase delta subunit 4 OS=Mus musculus GN=Pold4 PE=3 SV=1	Q9CWP8	12.395	6.52
6.6453	6.47897	6.59991	0	41.196	34.5178	12	24	12	1	394	Galactose-3-O-sulfotransferase 2 OS=Mus musculus GN=Gal3st2 PE=2 SV=1	Q6XQH0	46.879	8.18
5.78398	6.70044	6.85798	0	25.0291	8.84521	2	11	2	1	407	V-set and immunoglobulin domain-containing protein 1 OS=Mus musculus GN=Vsig1 PE=1 SV=1	Q9D2J4	43.987	4.58
3.01792	5.99322	6.88753	0	11.5025	12.7226	3	3	3	1	393	Ig gamma-1 chain C region, membrane-bound form OS=Mus musculus GN=Ighg1 PE=1 SV=2	P01869	43.359	6.44
3.82782	6.61324	6.77215	0.000389965	7.3538	26.8041	2	2	2	1	97	Coiled-coil domain-containing protein 167 OS=Mus musculus GN=Ccdc167 PE=1 SV=2	Q9D162	11.468	9.39
6.43296	6.39403	6.42459	0	39.6324	25.4499	7	16	7	1	389	Abscission/NoCut checkpoint regulator OS=Mus musculus GN=Zfyve19 PE=1 SV=2	Q9DAZ9	43.245	6.54
6.52199	6.1416	7.2075	0	23.1387	31.6602	6	9	6	1	259	Bisphosphoglycerate mutase OS=Mus musculus GN=Bpgm PE=1 SV=2	P15327	29.96	7.06
5.60585	6.44294	6.27053	0	195.167	38.1818	36	79	36	1	1320	Treacle protein OS=Mus musculus GN=Tcof1 PE=1 SV=1	O08784	134.921	9.35
6.60733	6.49665	6.8802	0	25.2985	30.2583	5	10	5	1	271	Proteasome inhibitor PI31 subunit OS=Mus musculus GN=Psmf1 PE=1 SV=1	Q8BHL8	29.646	5.25
5.79961	6.66534	6.28725	0	23.3243	14.7343	4	6	4	1	414	MANSC domain-containing protein 1 OS=Mus musculus GN=Mansc1 PE=2 SV=1	Q9CR33	44.794	9.11
5.97039	6.61618	6.76288	0	41.2874	40.413	10	14	10	1	339	Leucine-rich repeat-containing protein 75A OS=Mus musculus GN=Lrrc75a PE=1 SV=1	Q7TSF4	37.55	8.76
6.90087	6.32193	6.52356	0	53.3218	50.6329	5	19	5	1	158	Low molecular weight phosphotyrosine protein phosphatase OS=Mus musculus GN=Acp1 PE=1 SV=3	Q9D358	18.18	6.74
6.79312	6.28725	6.62059	0	11.0976	20.7254	3	4	3	1	193	Ganglioside GM2 activator OS=Mus musculus GN=Gm2a PE=1 SV=2	Q60648	20.811	5.9
7.08534	6.08746	6.66534	0	25.3326	11.0966	5	8	5	1	766	DENN domain-containing protein 1B OS=Mus musculus GN=Dennd1b PE=1 SV=3	Q3U1T9	85.473	5.92
7.15684	6.3906	6.51096	0	38.663	29.1572	8	10	8	1	439	Protein-glutamate O-methyltransferase OS=Mus musculus GN=Armt1 PE=1 SV=1	A6H630	50.516	5.92
6.12309	6.22689	6.61912	0	13.198	5.02874	3	3	3	1	696	Gametogenetin-binding protein 2 OS=Mus musculus GN=Ggnbp2 PE=1 SV=1	Q5SV77	78.919	6.47
6.46107	6.3837	6.39575	0	345.502	67.7469	36	207	36	1	648	Mitotic interactor and substrate of PLK1 OS=Mus musculus GN=Misp PE=1 SV=1	Q9D279	72.237	6.18
5.9331	6.63517	6.49825	0	116.938	42.341	18	54	18	1	692	Nuclear fragile X mental retardation-interacting protein 2 OS=Mus musculus GN=Nufip2 PE=1 SV=1	Q5F2E7	75.611	8.7
6.35579	6.54844	6.37156	0	38.3826	28.1837	8	13	8	1	479	G-rich sequence factor 1 OS=Mus musculus GN=Grsf1 PE=1 SV=2	Q8C5Q4	53.043	6.67
4.71699	6.17393	6.45121	0	63.1224	9.76959	16	23	16	1	2170	Supervillin OS=Mus musculus GN=Svil PE=1 SV=1	Q8K4L3	243.011	6.87
6.47411	6.55459	6.9507	0	26.8641	42.3529	5	10	5	1	170	Ubiquitin-conjugating enzyme E2 G1 OS=Mus musculus GN=Ube2g1 PE=1 SV=3	P62254	19.497	5.3
5.90929	6.65535	6.10014	0	10.9473	15.0538	3	5	3	1	186	PRKR-interacting protein 1 OS=Mus musculus GN=Prkrip1 PE=1 SV=2	Q9CWV6	21.478	9.42
5.6893	6.55459	6.94837	0	96.7728	56.8841	12	28	12	1	276	Proteasome subunit beta type-8 OS=Mus musculus GN=Psmb8 PE=1 SV=2	P28063	30.241	6.68
6.6865	6.48382	6.20359	0	13.8155	41.3793	3	4	3	1	87	Cytochrome c oxidase assembly factor 4 homolog, mitochondrial OS=Mus musculus GN=COA4 PE=3 SV=1	Q8BT51	10.129	6.9
6.34873	6.34873	6.74819	0	60.4717	45.1253	8	19	8	1	359	Ras association domain-containing protein 7 OS=Mus musculus GN=Rassf7 PE=2 SV=2	Q9DD19	39.222	5.27
6.51728	6.39746	6.2555	0	94.8457	61.2795	11	32	11	1	297	UBX domain-containing protein 1 OS=Mus musculus GN=Ubxn1 PE=1 SV=1	Q922Y1	33.552	5.26
5.73335	6.63807	6.59395	0	106.036	23.2669	17	31	17	1	1053	Integrin alpha-3 OS=Mus musculus GN=Itga3 PE=1 SV=1	Q62470	116.671	6.57
4.85798	6.70874	6.41785	0	12.1742	12.628	2	5	2	1	293	LysM and putative peptidoglycan-binding domain-containing protein 4 OS=Mus musculus GN=Lysmd4 PE=2 SV=1	Q8CC84	31.64	5.47
5.1334	6.61176	6.73335	0.000389965	7.62341	13.0178	2	3	2	1	169	Uncharacterized protein C19orf60 homolog OS=Mus musculus PE=1 SV=1	Q9CYZ6	18.695	5.81
6.88996	6.50144	6.83794	0	47.3407	57.2414	8	21	3	1	145	Ubiquitin-conjugating enzyme E2 variant 2 OS=Mus musculus GN=Ube2v2 PE=1 SV=4	Q9D2M8	16.356	8.09
5.90207	6.69627	6.11686	0	16.0649	20.8145	4	5	4	1	221	Translation machinery-associated protein 16 OS=Mus musculus GN=Tma16 PE=1 SV=1	Q9CR02	25.766	9.19
5.04876	5.93074	6.74147	0	21.7617	2.02562	6	9	6	1	3357	Versican core protein OS=Mus musculus GN=Vcan PE=1 SV=2	Q62059	366.56	4.64
5.52042	6.50303	6.38024	0	57.746	45.3376	12	21	12	1	311	Apolipoprotein E OS=Mus musculus GN=Apoe PE=1 SV=2	P08226	35.844	5.68
6.06824	6.56072	6.39575	0	203.482	37.2177	22	102	22	1	1107	Ubiquitin-associated protein 2-like OS=Mus musculus GN=Ubap2l PE=1 SV=1	Q80X50	116.728	7.11
6.41447	6.23458	6.91049	0	12.9931	6.12813	4	5	4	1	718	Protein Hook homolog 3 OS=Mus musculus GN=Hook3 PE=1 SV=2	Q8BUK6	83.166	5.19
6.9507	6.40088	6.37851	0	67.8068	59.9078	11	29	11	1	217	Growth factor receptor-bound protein 2 OS=Mus musculus GN=Grb2 PE=1 SV=1	Q60631	25.222	6.32
6.74281	6.51096	6.24793	0	50.4478	37.9391	10	18	10	1	427	BSD domain-containing protein 1 OS=Mus musculus GN=Bsdc1 PE=1 SV=1	Q80Y55	46.924	4.4
6.65535	6.52513	6.02901	0	74.5577	48.1781	14	37	11	1	247	Acidic leucine-rich nuclear phosphoprotein 32 family member A OS=Mus musculus GN=Anp32a PE=1 SV=1	O35381	28.52	4.07
6.55305	6.44791	6.38716	0	41.7111	29.697	10	19	10	1	330	Zinc finger Ran-binding domain-containing protein 2 OS=Mus musculus GN=Zranb2 PE=1 SV=2	Q9R020	37.328	9.89
6.40088	6.67384	6.75622	0	24.4321	38.6973	5	9	5	1	261	WW domain-binding protein 2 OS=Mus musculus GN=Wbp2 PE=1 SV=1	P97765	28.013	6.33
6.51885	6.5157	6.72928	0	228.351	60.0239	40	85	37	1	838	Heat shock 70 kDa protein 4L OS=Mus musculus GN=Hspa4l PE=1 SV=2	P48722	94.322	5.74
6.24413	6.46107	7.06501	0	24.7449	12.812	6	8	6	1	601	SH3 domain-binding protein 1 OS=Mus musculus GN=Sh3bp1 PE=1 SV=2	P55194	65.244	5.68
7.45615	5.97039	6.56834	0.00255381	4.75414	12.9353	2	2	2	1	201	Mitochondrial inner membrane protease ATP23 homolog OS=Mus musculus GN=Atp23 PE=1 SV=1	Q9CWQ3	21.696	7.49
6.3147	6.49985	6.49185	0	24.4852	29.4118	6	7	6	1	289	Mitochondrial fission regulator 1-like OS=Mus musculus GN=Mtfr1l PE=1 SV=1	Q9CWE0	31.706	6.1
6.39232	6.70874	6.59842	0	20.1991	35.7798	5	7	5	1	218	TPA-induced transmembrane protein homolog OS=Mus musculus PE=2 SV=1	Q8C5C9	24.693	4.41
6.56834	6.42794	6.45121	0	10.5039	11.3636	2	4	2	1	264	COP9 signalosome complex subunit 7b OS=Mus musculus GN=Cops7b PE=1 SV=1	Q8BV13	29.67	6.32
6.65392	6.38198	6.88996	0	36.9906	22.2689	8	10	8	1	476	Putative methyltransferase NSUN6 OS=Mus musculus GN=Nsun6 PE=2 SV=2	Q7TS68	52.245	7.83
6.19967	6.56224	6.19967	0	27.5111	43.4783	9	16	9	1	253	DnaJ homolog subfamily C member 8 OS=Mus musculus GN=Dnajc8 PE=1 SV=2	Q6NZB0	29.794	9.06
5.39917	6.79571	6.3837	0.00984366	3.50407	10	2	2	2	1	350	Transmembrane protein 206 OS=Mus musculus GN=Tmem206 PE=1 SV=1	Q9D771	40.153	7.77
5.15785	6.80735	6.43129	0	102.326	33.7001	20	30	20	1	727	Pre-B-cell leukemia transcription factor-interacting protein 1 OS=Mus musculus GN=Pbxip1 PE=1 SV=2	Q3TVI8	81.115	5.36
6.34518	6.53761	6.44128	0	13.2079	30.2326	2	3	2	1	86	BolA-like protein 2 OS=Mus musculus GN=Bola2 PE=1 SV=1	Q8BGS2	10.208	6.16
5.82018	6.76553	6.53294	0	28.6684	28.4444	6	10	6	1	225	Claudin-8 OS=Mus musculus GN=Cldn8 PE=1 SV=1	Q9Z260	24.931	8.54
6.45779	6.55305	6.89239	0.000389965	7.54009	9.63455	2	2	2	1	301	Phosducin-like protein OS=Mus musculus GN=Pdcl PE=1 SV=1	Q9DBX2	34.385	4.87
6.3345	6.43129	6.26679	0	35.3915	50.9091	6	17	6	1	165	Peptidyl-prolyl cis-trans isomerase NIMA-interacting 1 OS=Mus musculus GN=Pin1 PE=1 SV=1	Q9QUR7	18.359	8.79
6.34696	6.44128	6.65392	0.000389965	8.18954	8.22785	2	4	2	1	316	tRNA-splicing endonuclease subunit Sen34 OS=Mus musculus GN=Tsen34 PE=2 SV=2	Q8BMZ5	34.176	7.05
6.61324	6.04002	6.55459	0.000761421	6.11738	4.09091	2	3	2	1	440	Tetratricopeptide repeat protein 5 OS=Mus musculus GN=Ttc5 PE=1 SV=2	Q99LG4	48.765	6.29
5.61176	6.67807	6.49665	0	63.0887	24.086	14	21	14	1	930	G patch domain-containing protein 1 OS=Mus musculus GN=Gpatch1 PE=2 SV=1	Q9DBM1	102.945	6.98
6.71699	6.43129	6.43796	0	33.6399	30.8571	7	14	7	1	350	ADP-ribose pyrophosphatase, mitochondrial OS=Mus musculus GN=Nudt9 PE=1 SV=1	Q8BVU5	38.58	6.76
6.02237	6.06824	6.1127	0	79.9932	20.6955	16	21	16	1	1179	Integrin alpha-1 OS=Mus musculus GN=Itga1 PE=1 SV=2	Q3V3R4	130.727	6.2
6	6.48059	6.46761	0	45.8855	40.0922	9	14	9	1	217	Vesicle transport through interaction with t-SNAREs homolog 1A OS=Mus musculus GN=Vti1a PE=1 SV=1	O89116	24.971	6.4
4.70044	6.71012	6.3505	0	25.9116	37.6404	6	13	6	1	178	Nucleolar protein 16 OS=Mus musculus GN=Nop16 PE=1 SV=1	Q9CPT5	21.126	9.91
6.51412	6.50144	6.32912	0	75.2768	73.9583	5	51	5	1	96	Dynein light chain roadblock-type 1 OS=Mus musculus GN=Dynlrb1 PE=1 SV=3	P62627	10.983	7.25
6.14568	6.12722	6.02901	0	198.4	57.197	34	91	34	1	528	Ladinin-1 OS=Mus musculus GN=Lad1 PE=1 SV=1	P57016	58.829	9.73
6.34341	6.51254	6.37504	0	67.8558	24.4755	13	25	13	1	715	Palmitoyltransferase ZDHHC5 OS=Mus musculus GN=Zdhhc5 PE=1 SV=1	Q8VDZ4	77.452	9.01
5.39575	6.65821	6.44626	0	16.0153	32.3944	3	6	3	1	142	Mediator of RNA polymerase II transcription subunit 9 OS=Mus musculus GN=Med9 PE=2 SV=1	Q8VCS6	15.699	7.44
6.732	6.4822	6.54535	0	29.3566	40.9091	6	12	6	1	198	COMM domain-containing protein 9 OS=Mus musculus GN=Commd9 PE=1 SV=3	Q8K2Q0	21.836	5.82
6.41278	6.39403	6.86913	0	87.4219	69.4561	16	45	16	1	239	Proteasome activator complex subunit 2 OS=Mus musculus GN=Psme2 PE=1 SV=4	P97372	27.04	5.76
4.81762	6.62205	6.30195	0	34.5154	36.6379	7	13	7	1	232	Vesicle transport through interaction with t-SNAREs homolog 1B OS=Mus musculus GN=Vti1b PE=1 SV=1	O88384	26.697	8.79
6.30743	6.43129	6.66534	0	11.5751	13.1579	3	3	3	1	380	Sharpin OS=Mus musculus GN=Sharpin PE=1 SV=1	Q91WA6	39.827	5.76
6.46107	6.64097	6.49506	0	19.558	13.8528	6	14	6	1	462	Protein LSM14 homolog A OS=Mus musculus GN=Lsm14a PE=1 SV=1	Q8K2F8	50.515	9.52
6.13955	6.61765	6.27798	0.00601557	4.01965	4.45205	2	2	2	1	584	Protein FAM117B OS=Mus musculus GN=Fam117b PE=1 SV=1	Q3U3E2	61.308	9.95
7.05311	6.42459	6.87406	0	72.0371	13.851	11	65	3	1	953	Catenin alpha-2 OS=Mus musculus GN=Ctnna2 PE=1 SV=3	Q61301	105.22	5.71
5.54226	6.51096	6.21529	0	247.402	70.1587	20	111	20	1	315	Calumenin OS=Mus musculus GN=Calu PE=1 SV=1	O35887	37.041	4.67
6.22304	6.59544	6.43796	0	28.3491	18.3333	8	12	8	1	420	Coiled-coil domain-containing protein 85C OS=Mus musculus GN=Ccdc85c PE=1 SV=1	E9Q6B2	45.306	6.96
6.28355	6.6014	6.18785	0	46.8409	33.0645	8	51	8	1	248	Serine/arginine-rich splicing factor 1 OS=Mus musculus GN=Srsf1 PE=1 SV=3	Q6PDM2	27.728	10.36
6.19574	6.53294	6.53138	0	117.851	14.7276	29	40	29	1	2845	Adenomatous polyposis coli protein OS=Mus musculus GN=Apc PE=1 SV=1	Q61315	310.899	7.58
7.11582	6.38716	6.37156	0	11.3559	52.0325	3	5	3	1	123	Guanine nucleotide exchange factor MSS4 OS=Mus musculus GN=Rabif PE=1 SV=1	Q91X96	13.906	5.52
6.96232	6.2854	6.52042	0	60.0839	60.6498	14	24	13	1	277	Carbonyl reductase [NADPH] 3 OS=Mus musculus GN=Cbr3 PE=1 SV=1	Q8K354	30.934	6.57
6.07039	6.54844	6.36632	0	94.9007	33.7474	12	36	12	1	483	Complement component receptor 1-like protein OS=Mus musculus GN=Cr1l PE=1 SV=1	Q64735	53.728	6.65
6.14771	6.59246	6.89966	0	42.754	42.7461	10	14	10	1	386	Tetratricopeptide repeat protein 4 OS=Mus musculus GN=Ttc4 PE=1 SV=1	Q8R3H9	44.311	5.22
5.82018	6.6279	6.49506	0	21.247	42.6752	6	10	6	1	157	Ubiquitin-like protein 4A OS=Mus musculus GN=Ubl4a PE=1 SV=1	P21126	17.79	8.44
5.79701	6.52826	6.32193	0	55.8902	48.6726	4	25	4	1	113	Eukaryotic translation initiation factor 1 OS=Mus musculus GN=Eif1 PE=1 SV=2	P48024	12.739	7.44
5.8125	6.56834	6.51254	0	20.3347	23.7548	4	7	4	1	261	Transmembrane protein 106A OS=Mus musculus GN=Tmem106a PE=2 SV=1	Q8VC04	29.091	7.44
7.18587	6.36632	6.4363	0	38.4114	46.9799	4	12	4	1	149	Gamma-glutamylaminecyclotransferase OS=Mus musculus GN=Ggact PE=1 SV=1	Q923B0	17.069	5.29
5.55766	6.63807	6.8716	0	34.566	22.4138	9	15	9	1	580	TRAF-type zinc finger domain-containing protein 1 OS=Mus musculus GN=Trafd1 PE=1 SV=1	Q3UDK1	64.242	5.48
7.0542	6.41616	6.16591	0	15.3058	19.5804	2	5	2	1	143	Intraflagellar transport protein 25 homolog OS=Mus musculus GN=Hspb11 PE=1 SV=2	Q9D6H2	16.27	5.16
6.48543	6.42794	6.39746	0	83.9748	43.3213	20	31	20	1	554	Rab GTPase-binding effector protein 2 OS=Mus musculus GN=Rabep2 PE=1 SV=3	Q91WG2	62.095	4.89
7.68089	6.04658	6.24603	0	107.992	28.5337	21	75	21	1	757	Chloride anion exchanger OS=Mus musculus GN=Slc26a3 PE=1 SV=1	Q9WVC8	83.536	8.22
6.11686	6.17393	6.73064	0	82.1067	36.3934	11	54	11	1	305	Carbonic anhydrase 4 OS=Mus musculus GN=Ca4 PE=1 SV=1	Q64444	34.33	8.21
6.80735	6.40088	6.47411	0	47.207	24.1036	8	16	8	1	502	Ubiquitin-associated protein 1 OS=Mus musculus GN=Ubap1 PE=1 SV=1	Q8BH48	54.993	5.07
6.52669	6.48864	6.40769	0	15.1484	10.8382	5	6	5	1	692	CREB-regulated transcription coactivator 2 OS=Mus musculus GN=Crtc2 PE=1 SV=2	Q3U182	73.171	7.01
6.61029	6.57289	6.40939	0	42.0594	27.193	4	24	4	1	228	RING1 and YY1-binding protein OS=Mus musculus GN=Rybp PE=1 SV=1	Q8CCI5	24.761	9.63
5.56682	6.64241	6.39917	0	73.0301	56.5217	8	51	8	1	207	Protein FAM177A1 OS=Mus musculus GN=Fam177a1 PE=1 SV=1	Q8BR63	23.563	4.59
6.0268	6.3906	6.23649	0.000389965	7.00714	1.92016	3	4	2	1	1979	E3 ubiquitin-protein ligase TTC3 OS=Mus musculus GN=Ttc3 PE=1 SV=2	O88196	223.789	6.25
6.45286	6.28725	7.09381	0	10.501	15.6398	2	3	2	1	211	PITH domain-containing protein 1 OS=Mus musculus GN=Pithd1 PE=1 SV=1	Q8BWR2	24.177	5.74
5.96809	6.62644	6.65821	0.00186266	5.30953	3.79747	2	3	2	1	553	Solute carrier family 45 member 3 OS=Mus musculus GN=Slc45a3 PE=2 SV=1	Q8K0H7	59.703	7.46
7.49025	5.69766	6.43796	0.00197677	5.1997	7.98722	2	2	2	1	313	Nucleoside diphosphate-linked moiety X motif 6 OS=Mus musculus GN=Nudt6 PE=1 SV=1	Q8CH40	35.175	9.1
6.40088	6.57289	6.71012	0	17.2407	14.0351	3	7	3	1	285	CCR4-NOT transcription complex subunit 7 OS=Mus musculus GN=Cnot7 PE=1 SV=1	Q60809	32.697	4.84
6.68229	6.4446	6.36457	0	204.746	56.6719	33	108	33	1	637	CD2-associated protein OS=Mus musculus GN=Cd2ap PE=1 SV=3	Q9JLQ0	70.407	6.38
6.30012	6.50621	6.25172	0	22.9209	22.8346	5	7	5	1	381	Zinc finger protein 787 OS=Mus musculus GN=Znf787 PE=2 SV=3	Q8BIF9	40.452	8.24
6.17393	6.56986	6.37156	0	40.1391	34.6847	8	19	8	1	222	Coiled-coil domain-containing protein 43 OS=Mus musculus GN=Ccdc43 PE=1 SV=1	Q9CR29	25.034	4.97
5.52982	6.44956	7.00113	0	15.5305	6.63562	4	4	4	1	859	Anoctamin-7 OS=Mus musculus GN=Ano7 PE=2 SV=2	Q14AT5	97.066	6.13
4.926	6.15178	6.36107	0	13.9307	32.1168	3	5	2	1	137	Interferon-induced transmembrane protein 3 OS=Mus musculus GN=Ifitm3 PE=1 SV=1	Q9CQW9	14.945	7.4
6.41954	6.33628	6.55766	0	11.5859	4.41084	4	4	4	1	1587	NHS-like protein 1 OS=Mus musculus GN=Nhsl1 PE=1 SV=3	Q8CAF4	169.315	7.49
6.48704	6.56834	6.26679	0	182.075	61.6943	36	90	36	1	543	Stress-induced-phosphoprotein 1 OS=Mus musculus GN=Stip1 PE=1 SV=1	Q60864	62.542	6.8
5.79442	6.59842	6.51096	0	86.0041	56.3218	10	57	10	1	261	Syntaxin-7 OS=Mus musculus GN=Stx7 PE=1 SV=3	O70439	29.802	5.78
5.16189	6.79831	5.97039	0	45.4529	42.9688	6	13	6	1	256	Uncharacterized protein C12orf43 homolog OS=Mus musculus PE=2 SV=1	Q3UY34	27.614	8.7
6.62498	6.34696	6.55919	0	46.1406	38.4181	9	14	9	1	354	Uncharacterized protein FLJ45252 homolog OS=Mus musculus PE=1 SV=2	Q6PIU9	37.681	5.07
6.17792	6.49665	6.74147	0	103.537	50.2262	10	36	10	1	442	Sequestosome-1 OS=Mus musculus GN=Sqstm1 PE=1 SV=1	Q64337	48.132	5.21
5.93782	5.82273	7.56148	0	71.3998	58.2278	11	26	11	1	316	PDZ and LIM domain protein 3 OS=Mus musculus GN=Pdlim3 PE=1 SV=1	O70209	34.278	7.91
6.44294	6.58346	6.52669	0	14.6996	11.6228	5	6	5	1	456	Bis(5'-adenosyl)-triphosphatase enpp4 OS=Mus musculus GN=Enpp4 PE=1 SV=1	Q8BTJ4	51.578	6.73
4.1127	5.46923	5.1819	0	23.3357	18.3036	5	10	5	1	448	Protein SDE2 homolog OS=Mus musculus GN=Sde2 PE=1 SV=1	Q8K1J5	48.55	5.66
5.97039	6.70044	6.66959	0	48.8185	36.6972	6	14	6	1	218	C-type lectin domain family 2 member H OS=Mus musculus GN=Clec2h PE=2 SV=1	Q8C1T8	24.146	8.41
5.84549	6.7046	6.77347	0	83.537	38.3442	15	34	15	1	459	Zinc finger protein ZPR1 OS=Mus musculus GN=Zpr1 PE=1 SV=1	Q62384	50.683	4.78
5.42626	6.62644	6.7866	0	23.0172	11.7493	3	6	3	1	383	NIPA-like protein 2 OS=Mus musculus GN=Nipal2 PE=2 SV=1	Q91WC7	42.063	8.47
6.36282	6.38543	6.13545	0	61.0491	37.9098	10	25	10	1	488	Transcriptional coactivator YAP1 OS=Mus musculus GN=Yap1 PE=1 SV=2	P46938	52.351	5.11
5.7866	6.54535	6.30561	0	198.108	74.5098	12	119	11	1	204	Transcription factor BTF3 OS=Mus musculus GN=Btf3 PE=1 SV=3	Q64152	22.017	9.52
6.17991	6.67384	6.60288	0	36.9356	12.3059	7	10	7	1	837	Semaphorin-4G OS=Mus musculus GN=Sema4g PE=1 SV=1	Q9WUH7	92.32	7.94
7.04767	6.50144	6.63081	0	118.106	73.7374	8	42	8	1	198	Inosine triphosphate pyrophosphatase OS=Mus musculus GN=Itpa PE=1 SV=2	Q9D892	21.883	5.87
5.92125	6.60733	6.15785	0	29.1608	25.974	7	9	7	1	385	Phosphorylated adapter RNA export protein OS=Mus musculus GN=Phax PE=1 SV=1	Q9JJT9	43.221	5.34
5.87774	6.57743	6.52042	0	297.271	57.6857	35	120	35	1	579	Protein LYRIC OS=Mus musculus GN=Mtdh PE=1 SV=1	Q80WJ7	63.808	9.33
6.86295	6.41616	6.21917	0	164.808	70.122	14	240	13	1	164	Peptidyl-prolyl cis-trans isomerase A OS=Mus musculus GN=Ppia PE=1 SV=2	P17742	17.96	7.9
7.10748	6.34518	6.52042	0	49.8767	19.5489	9	16	9	1	665	Sodium/glucose cotransporter 1 OS=Mus musculus GN=Slc5a1 PE=1 SV=1	Q8C3K6	73.4	6.98
6.43296	6.54844	6.31288	0	31.825	10.6383	2	8	2	1	376	MARVEL domain-containing protein 3 OS=Mus musculus GN=Marveld3 PE=2 SV=1	Q9D956	42.12	8.82
6.17592	6.38888	7.02237	0	20.7268	34.4828	3	9	3	1	116	C-C motif chemokine 6 OS=Mus musculus GN=Ccl6 PE=1 SV=1	P27784	12.976	9.33
6.50938	6.4446	6.8392	0	90.4796	31.7552	18	29	18	1	866	Oxidation resistance protein 1 OS=Mus musculus GN=Oxr1 PE=1 SV=3	Q4KMM3	95.852	5.33
6.66107	6.32733	6.36457	0	17.4694	26.087	2	20	2	1	115	Macrophage migration inhibitory factor OS=Mus musculus GN=Mif PE=1 SV=2	P34884	12.496	7.34
4.21723	5.99774	7.48623	0	29.5013	30.6785	7	8	7	1	339	Neutrophil cytosol factor 4 OS=Mus musculus GN=Ncf4 PE=1 SV=2	P97369	38.683	6.21
5.66959	6.58946	6.32733	0	21.899	18.6047	6	7	4	1	344	Nuclear distribution protein nudE homolog 1 OS=Mus musculus GN=Nde1 PE=1 SV=1	Q9CZA6	38.499	5.34
6.46271	6.05311	7.12412	0	52.8558	17.6556	7	20	7	1	691	Erythrocyte membrane protein band 4.2 OS=Mus musculus GN=Epb42 PE=1 SV=3	P49222	76.707	7.31
5.40259	6.77215	6.64386	0.000389965	7.03794	10.0372	2	2	2	1	269	Gem-associated protein 2 OS=Mus musculus GN=Gemin2 PE=2 SV=1	Q9CQQ4	30.421	5.53
6.60288	6.34341	6.49346	0	159.319	39.0671	38	70	37	1	1029	Protein phosphatase 1 regulatory subunit 12A OS=Mus musculus GN=Ppp1r12a PE=1 SV=2	Q9DBR7	114.927	5.49
6.22304	6.85798	6.54071	0	31.4106	24.1758	5	13	5	1	364	Leucine-rich repeat-containing protein 19 OS=Mus musculus GN=Lrrc19 PE=1 SV=1	Q8BZT5	41.547	4.89
5.9542	6.5157	6.91049	0	43.427	28.9157	8	15	8	1	332	Histo-blood group ABO system transferase OS=Mus musculus GN=Abo PE=1 SV=2	P38649	38.752	9.09
6.49985	6.50621	6.35403	0	102.091	39.9366	21	38	21	1	631	Shootin-1 OS=Mus musculus GN=Shtn1 PE=1 SV=1	Q8K2Q9	71.299	5.44
5.46923	6.79051	6.84046	0	108.512	58.5526	11	52	11	1	304	ADP-ribosyl cyclase/cyclic ADP-ribose hydrolase 1 OS=Mus musculus GN=Cd38 PE=1 SV=2	P56528	34.385	8.29
6.65535	6.56072	6.45779	0.00125739	5.71803	7.12743	3	3	3	1	463	HEPACAM family member 2 OS=Mus musculus GN=Hepacam2 PE=2 SV=1	Q4VAH7	51.388	6.64
6.72383	6.38543	6.47897	0	30.0068	27.2464	8	10	6	1	345	Nuclear distribution protein nudE-like 1 OS=Mus musculus GN=Ndel1 PE=1 SV=2	Q9ERR1	38.342	5.24
6.36632	6.29646	5.64097	0	123.081	72.5581	20	73	18	1	215	High mobility group protein B1 OS=Mus musculus GN=Hmgb1 PE=1 SV=2	P63158	24.878	5.74
5.98185	6.53605	6.24413	0	15.656	28.1046	4	5	4	1	306	Probable RNA polymerase II nuclear localization protein SLC7A6OS OS=Mus musculus GN=Slc7a6os PE=1 SV=1	Q7TPE5	35.02	4.58
6.49025	6.45779	6.15583	0	15.197	32.3529	4	5	4	1	170	dCTP pyrophosphatase 1 OS=Mus musculus GN=Dctpp1 PE=1 SV=1	Q9QY93	18.783	5.03
6.38024	6.42291	6.8679	0	49.4928	54.1958	8	17	8	1	286	Interferon-induced 35 kDa protein homolog OS=Mus musculus GN=Ifi35 PE=1 SV=3	Q9D8C4	31.856	5.87
6.79571	6.33628	6.62205	0	15.0025	11.8421	2	3	2	1	304	DCN1-like protein 3 OS=Mus musculus GN=Dcun1d3 PE=2 SV=1	Q8K0V2	34.417	5.12
6.03562	6.60733	6.37678	0	44.153	70.3297	3	30	3	1	91	Ragulator complex protein LAMTOR5 OS=Mus musculus GN=Lamtor5 PE=1 SV=1	Q9D1L9	9.636	4.87
6.28355	6.61765	6.55305	0.000638081	6.39059	3.56537	2	2	2	1	589	Protein zwilch homolog OS=Mus musculus GN=Zwilch PE=1 SV=1	Q8R060	66.797	6.02
6.17193	6.51254	6.47897	0	372.238	52.6577	68	184	68	1	1411	Early endosome antigen 1 OS=Mus musculus GN=Eea1 PE=1 SV=2	Q8BL66	160.817	5.77
6.04002	6.75489	6.27798	0	20.6964	20.0743	5	16	4	1	269	Serine/arginine-rich splicing factor 5 OS=Mus musculus GN=Srsf5 PE=1 SV=2	O35326	30.873	11.56
6.76022	6.48864	6.55459	0	68.0657	31.4421	11	30	11	1	423	Ankyrin repeat and SAM domain-containing protein 4B OS=Mus musculus GN=Anks4b PE=1 SV=1	Q8K3X6	47.946	4.96
5.89724	6.6865	6.19574	0	110.664	24.5174	12	65	12	1	518	RNA-binding protein FUS OS=Mus musculus GN=Fus PE=1 SV=1	P56959	52.642	9.36
5.20555	5.73606	6.64818	0.00137914	5.67457	8.07692	2	2	2	1	260	Protein kinase C delta-binding protein OS=Mus musculus GN=Prkcdbp PE=1 SV=1	Q91VJ2	27.837	5.57
5.3147	5.05311	5.63517	0	53.8487	9.8388	13	14	13	1	1799	Laminin subunit beta-2 OS=Mus musculus GN=Lamb2 PE=1 SV=2	Q61292	196.451	6.67
6.57592	6.42626	6.6851	0	132.731	48.2094	15	121	10	1	363	Fructose-bisphosphate aldolase C OS=Mus musculus GN=Aldoc PE=1 SV=4	P05063	39.37	7.12
6.25927	6.47249	6.81506	0.000389965	8.46618	10.793	3	4	3	1	454	Caspase-9 OS=Mus musculus GN=Casp9 PE=1 SV=1	Q8C3Q9	49.947	6.83
5.92362	6.65964	6.3505	0	179.665	41.7853	24	57	24	1	773	Nuclear autoantigenic sperm protein OS=Mus musculus GN=Nasp PE=1 SV=2	Q99MD9	83.903	4.37
6.49506	6.70321	6.13134	0	21.1153	26.7442	3	8	3	1	172	Cold-inducible RNA-binding protein OS=Mus musculus GN=Cirbp PE=1 SV=1	P60824	18.596	9.61
6.6851	6.4363	6.48382	0	67.4978	31.1871	12	35	12	1	497	Wiskott-Aldrich syndrome protein family member 2 OS=Mus musculus GN=Wasf2 PE=1 SV=1	Q8BH43	54.04	5.53
6.46434	6.38543	6.02015	0	40.9695	50.6173	2	45	2	1	81	Trefoil factor 3 OS=Mus musculus GN=Tff3 PE=1 SV=2	Q62395	8.802	4.55
6.85549	6.2555	6.36632	0	38.6357	38.5757	7	18	7	1	337	Sorting nexin-15 OS=Mus musculus GN=Snx15 PE=1 SV=1	Q91WE1	37.719	5.24
5.44294	6.48059	6.23649	0	21.4858	7.03851	5	8	5	1	753	Neuroendocrine convertase 1 OS=Mus musculus GN=Pcsk1 PE=1 SV=1	P63239	84.121	6.43
5.2891	6.84298	6.91886	0	13.8391	20.1987	3	4	3	1	302	Sushi domain-containing protein 6 OS=Mus musculus GN=Susd6 PE=2 SV=1	Q8BGE4	31.958	5
5.23266	6.78136	5.92837	0	14.7413	18.6747	3	4	3	1	166	Ribonuclease H2 subunit C OS=Mus musculus GN=Rnaseh2c PE=1 SV=1	Q9CQ18	17.812	5.8
5.91886	6.25361	6.1127	0	40.8202	31.8777	7	18	7	1	229	Spliceosome-associated protein CWC15 homolog OS=Mus musculus GN=Cwc15 PE=1 SV=1	Q9JHS9	26.608	5.71
5.91886	6.39746	6.04002	0	81.9743	49.4737	17	51	16	1	285	Heterogeneous nuclear ribonucleoprotein A/B OS=Mus musculus GN=Hnrnpab PE=1 SV=1	Q99020	30.812	7.91
6.60288	6	6.69488	0	36.7615	23.7996	6	17	5	1	479	Aldehyde dehydrogenase family 3 member B2 OS=Mus musculus GN=Aldh3b2 PE=1 SV=1	E9Q3E1	52.949	6.09
6.02459	5.98185	5.98868	0	11.3552	8.86076	3	4	3	1	395	Fractalkine OS=Mus musculus GN=Cx3cl1 PE=1 SV=3	O35188	42.072	5.54
4.15381	5.96809	6.79181	0	31.5627	13.7076	7	9	7	1	766	Disabled homolog 2 OS=Mus musculus GN=Dab2 PE=1 SV=2	P98078	82.261	6.1
6.56072	5.97728	6.17393	0	135.165	49.0667	17	60	17	1	375	Vasodilator-stimulated phosphoprotein OS=Mus musculus GN=Vasp PE=1 SV=4	P70460	39.642	8.53
6.84925	6.25361	6.40259	0	35.7891	12.3596	8	10	8	1	1068	Phosphatidylinositol 4,5-bisphosphate 3-kinase catalytic subunit alpha isoform OS=Mus musculus GN=Pik3ca PE=1 SV=2	P42337	124.331	7.15
6.18785	6.58646	6.51412	0	78.0186	45.5914	13	32	13	1	465	Nucleotide exchange factor SIL1 OS=Mus musculus GN=Sil1 PE=1 SV=2	Q9EPK6	52.397	5.27
5.77347	6.52513	6.57289	0	178.363	24.8066	31	53	31	1	1810	Trinucleotide repeat-containing gene 6B protein OS=Mus musculus GN=Tnrc6b PE=1 SV=2	Q8BKI2	191.845	6.3
6.05094	6.61912	6.74416	0	11.9657	21.4953	4	6	3	1	214	ER lumen protein-retaining receptor 3 OS=Mus musculus GN=Kdelr3 PE=1 SV=1	Q8R1L4	25.094	9.06
5.42962	6.54535	6.56986	0	18.6526	27.5229	3	3	3	1	218	Transcription initiation factor TFIID subunit 10 OS=Mus musculus GN=Taf10 PE=1 SV=1	Q8K0H5	21.827	6.55
7.06178	6.47735	6.46107	0	118.703	41.0929	26	40	26	1	915	WD repeat-containing protein 44 OS=Mus musculus GN=Wdr44 PE=1 SV=1	Q6NVE8	101.493	5.24
5.40599	6.78398	5.80219	0	11.7004	6.66667	2	2	2	1	630	CREB-regulated transcription coactivator 1 OS=Mus musculus GN=Crtc1 PE=1 SV=1	Q68ED7	66.904	6.05
4.27798	6.79571	5.98413	0	35.8851	16.1398	8	10	8	1	601	HIRA-interacting protein 3 OS=Mus musculus GN=Hirip3 PE=1 SV=1	Q8BLH7	65.176	7.84
4.926	6.52669	6.6907	0	24.3284	31.6667	4	8	4	1	180	Coiled-coil domain-containing protein 115 OS=Mus musculus GN=Ccdc115 PE=1 SV=1	Q8VE99	19.73	8.81
5.77873	6.2555	6.43463	0	36.4356	25.6345	8	13	8	1	394	EF-hand calcium-binding domain-containing protein 4A OS=Mus musculus GN=Cracr2b PE=2 SV=2	Q80ZJ8	44.41	5.2
6.67101	6.51096	6.21917	0	83.1263	35.0404	15	34	15	1	371	Hsc70-interacting protein OS=Mus musculus GN=St13 PE=1 SV=1	Q99L47	41.629	5.26
6.8505	6.43129	6.49506	0	21.2307	16.3895	5	7	5	1	421	Protein FAM110C OS=Mus musculus GN=Fam110c PE=1 SV=1	Q8VE94	45.29	9.67
6.5157	6.36982	6.81762	0	97.6404	28.6992	23	30	22	1	1230	SAM and SH3 domain-containing protein 1 OS=Mus musculus GN=Sash1 PE=1 SV=1	P59808	135.507	6.2
4.56072	5.36457	5.44294	0	36.3011	44.9438	8	20	8	1	178	Caveolin-1 OS=Mus musculus GN=Cav1 PE=1 SV=1	P49817	20.525	6.02
6.8392	6.52982	5.66959	0.000389965	7.12581	7.62195	2	2	2	1	328	V-set and immunoglobulin domain-containing protein 2 OS=Mus musculus GN=Vsig2 PE=2 SV=2	Q9Z109	34.492	6.65
7.14364	6.33807	6.1819	0	129.974	56.6327	11	87	11	1	196	UMP-CMP kinase OS=Mus musculus GN=Cmpk1 PE=1 SV=1	Q9DBP5	22.151	5.83
7.09803	6.38888	6.1416	0	222.919	75.2508	20	197	20	1	299	Triosephosphate isomerase OS=Mus musculus GN=Tpi1 PE=1 SV=4	P17751	32.171	5.74
6.74147	6.34696	6.78529	0	14.8367	16.0966	4	5	4	1	497	Ectonucleoside triphosphate diphosphohydrolase 8 OS=Mus musculus GN=Entpd8 PE=1 SV=3	Q8K0L2	54.616	6.38
7.73809	5.9472	6.3906	0	16.5528	9.78474	3	6	3	1	511	Serine/threonine-protein kinase Nek3 OS=Mus musculus GN=Nek3 PE=1 SV=2	Q9R0A5	57.428	6.87
6.34341	6.42962	6.56377	0	42.4083	44.9275	8	11	8	1	207	Suppressor of IKBKE 1 OS=Mus musculus GN=Sike1 PE=1 SV=1	Q9CPR7	23.507	5.38
6.58346	6.67948	6.60437	0	78.8771	22.9834	16	31	16	1	905	Toll-like receptor 3 OS=Mus musculus GN=Tlr3 PE=1 SV=2	Q99MB1	103.606	7.93
6.71149	6.36632	6.93074	0	26.688	29.6875	4	7	4	1	192	Apoptosis regulator BAX OS=Mus musculus GN=Bax PE=1 SV=1	Q07813	21.381	4.98
7.2724	6.05094	6.35755	0	26.5915	31.4381	6	9	6	1	299	Regucalcin OS=Mus musculus GN=Rgn PE=1 SV=1	Q64374	33.385	5.34
5.04876	6.56834	6.28725	0	15.5814	16.1417	4	5	4	1	254	Nucleolar protein 7 OS=Mus musculus GN=Nol7 PE=1 SV=1	Q9D7Z3	28.952	9.61
5.65249	6.66534	6.32193	0	230.461	46.1153	29	127	29	1	798	Integrin beta-1 OS=Mus musculus GN=Itgb1 PE=1 SV=1	P09055	88.173	5.94
5.88996	5.6893	5.44956	0	15.893	8.18554	5	5	5	1	733	Microtubule-associated protein tau OS=Mus musculus GN=Mapt PE=1 SV=3	P10637	76.197	6.79
6.2555	6.73471	6.50938	0	81.6903	26.4242	14	34	14	1	825	Sortilin OS=Mus musculus GN=Sort1 PE=1 SV=1	Q6PHU5	91.142	5.88
5.96809	6.49025	6.08746	0	101.088	39.9386	23	45	20	1	651	Far upstream element-binding protein 1 OS=Mus musculus GN=Fubp1 PE=1 SV=1	Q91WJ8	68.497	7.93
6.39232	6.4822	6.63081	0	12.9869	6.84134	4	4	4	1	687	Ataxin-1-like OS=Mus musculus GN=Atxn1l PE=1 SV=1	P0C7T6	73.329	6.49
5.90689	6.54689	6.43796	0	105.638	60.5839	10	47	10	1	274	Syntaxin-12 OS=Mus musculus GN=Stx12 PE=1 SV=1	Q9ER00	31.176	5.44
5.01346	6.44791	6.04658	0	174.192	63.6986	19	86	19	1	292	Nucleophosmin OS=Mus musculus GN=Npm1 PE=1 SV=1	Q61937	32.54	4.77
5.72792	6.52982	6.95884	0	46.1504	15.4671	7	10	7	1	653	Hepatocyte growth factor activator OS=Mus musculus GN=Hgfac PE=1 SV=1	Q9R098	70.522	7.03
6.1819	6.57894	6.63372	0	82.5018	29.745	12	27	12	1	706	C2 domain-containing protein 2-like OS=Mus musculus GN=C2cd2l PE=1 SV=3	Q80X80	76.282	7.21
6.59842	6.5744	6.56224	0	167.985	36.3008	30	72	29	1	1157	Hephaestin OS=Mus musculus GN=Heph PE=1 SV=3	Q9Z0Z4	129.584	6.13
6.16591	6.51728	6.30743	0	75.925	43.9216	6	30	6	1	255	THO complex subunit 4 OS=Mus musculus GN=Alyref PE=1 SV=3	O08583	26.924	11.15
5.59991	6.64674	6.41447	0	57.2573	12.7721	14	20	14	1	2067	Nuclear receptor coactivator 6 OS=Mus musculus GN=Ncoa6 PE=1 SV=1	Q9JL19	219.525	9.32
6.5744	6.41954	6.27612	0	142.109	81.4516	20	118	16	1	248	14-3-3 protein sigma OS=Mus musculus GN=Sfn PE=1 SV=2	O70456	27.689	4.78
6.70598	6.37504	7.01011	0	34.9969	16.4483	8	12	8	1	687	Protein Smaug homolog 2 OS=Mus musculus GN=Samd4b PE=1 SV=1	Q80XS6	74.977	6.74
6.2891	6.53761	6.65535	0	9.25053	5.4878	3	3	3	1	656	Heparan-alpha-glucosaminide N-acetyltransferase OS=Mus musculus GN=Hgsnat PE=1 SV=2	Q3UDW8	72.458	8.27
4.90689	6.08746	6.62644	0	328.065	76.1513	46	198	42	1	608	Serum albumin OS=Mus musculus GN=Alb PE=1 SV=3	P07724	68.648	6.07
6.3147	6.52826	6.15785	0	23.5431	24.5098	3	7	3	1	204	Bcl2-associated agonist of cell death OS=Mus musculus GN=Bad PE=1 SV=1	Q61337	22.067	9.17
5.37156	6.50462	6.6893	0	207.849	57.5652	26	128	26	1	575	Cytoskeleton-associated protein 4 OS=Mus musculus GN=Ckap4 PE=1 SV=2	Q8BMK4	63.654	5.64
6.13545	6.71699	6.42122	0.000389965	8.04133	16.9935	3	5	3	1	153	Protein SREK1IP1 OS=Mus musculus GN=Srek1ip1 PE=1 SV=1	Q4V9W2	18.14	9.91
5.47249	6.07682	6.7211	0	12.0411	6.38655	4	5	4	1	595	Leiomodin-1 OS=Mus musculus GN=Lmod1 PE=2 SV=1	Q8BVA4	66.27	9.19
5.9472	6.70044	6.46434	0	13.5307	10.7042	4	7	4	1	355	Surfeit locus protein 6 OS=Mus musculus GN=Surf6 PE=1 SV=1	P70279	41.21	10.52
6.85798	6.56072	6.18785	0	18.185	19.256	6	7	6	1	457	BAG family molecular chaperone regulator 4 OS=Mus musculus GN=Bag4 PE=1 SV=2	Q8CI61	49.064	5.34
6.54689	6.4545	6.58195	0	43.972	15.3061	12	13	11	1	882	Liprin-beta-2 OS=Mus musculus GN=Ppfibp2 PE=1 SV=3	O35711	98.691	6.33
6.12102	6.59991	6.2114	0	83.1426	43.7333	12	27	12	1	375	Negative elongation factor E OS=Mus musculus GN=Nelfe PE=1 SV=2	P19426	42.528	9.38
6.88996	6.44956	6.1334	0	51.8293	12.5523	11	21	2	1	956	Kinesin heavy chain isoform 5C OS=Mus musculus GN=Kif5c PE=1 SV=3	P28738	109.207	6.19
6.10643	6.56682	6.48382	0	336.823	43.7783	31	219	31	1	884	Cadherin-1 OS=Mus musculus GN=Cdh1 PE=1 SV=1	P09803	98.195	4.83
6.60288	6.54226	6.58045	0	71.1903	33.5172	16	27	16	1	725	Rab-like protein 6 OS=Mus musculus GN=Rabl6 PE=1 SV=2	Q5U3K5	79.782	5.53
6.34163	6.41278	6.6879	0	33.3435	11.8306	5	10	5	1	803	H(+)/Cl(-) exchange transporter 7 OS=Mus musculus GN=Clcn7 PE=1 SV=1	O70496	88.656	7.27
6.59096	6.55305	6.9331	0	30.1233	30.1818	6	15	6	1	275	Adaptin ear-binding coat-associated protein 1 OS=Mus musculus GN=Necap1 PE=1 SV=2	Q9CR95	29.621	6.38
5.98868	6.41954	6.17393	0	32.0759	27.0742	10	34	10	1	229	Clathrin light chain B OS=Mus musculus GN=Cltb PE=1 SV=1	Q6IRU5	25.156	4.63
5.71149	6.57894	6.54226	0	145.421	45.5914	15	76	15	1	465	Ras GTPase-activating protein-binding protein 1 OS=Mus musculus GN=G3bp1 PE=1 SV=1	P97855	51.797	5.59
7.04549	6.30925	6.49185	0	17.2343	12.1575	6	6	6	1	584	Mitochondrial ribonuclease P protein 3 OS=Mus musculus GN=Kiaa0391 PE=2 SV=1	Q8JZY4	66.814	8.79
6.18587	6.49025	6.08321	0	219.366	54.4118	36	156	33	1	748	Far upstream element-binding protein 2 OS=Mus musculus GN=Khsrp PE=1 SV=2	Q3U0V1	76.728	7.33
6.05094	6.56224	6.39917	0	14.8549	16.3386	5	7	5	1	508	Fibroblast growth factor receptor substrate 2 OS=Mus musculus GN=Frs2 PE=1 SV=3	Q8C180	56.759	6.16
5.76288	6.55766	7.09698	0.00197677	5.27395	12.4378	2	2	2	1	201	Sorting nexin-10 OS=Mus musculus GN=Snx10 PE=1 SV=1	Q9CWT3	23.527	5.78
6.49825	6.63952	6.66534	0	14.1028	4.17149	3	3	3	1	863	Axin-1 OS=Mus musculus GN=Axin1 PE=1 SV=3	O35625	96.216	6.87
5.08321	6.05094	6.45779	0	23.1455	27.0463	6	6	6	1	281	Insulin-like growth factor-binding protein 7 OS=Mus musculus GN=Igfbp7 PE=1 SV=3	Q61581	28.951	8.31
6.2075	6.72656	6.2114	0	31.2578	17.765	12	15	12	1	698	Protein CASC3 OS=Mus musculus GN=Casc3 PE=1 SV=3	Q8K3W3	75.724	6.44
6.1127	6.41447	6.96809	0.000389965	7.97251	6.44769	3	3	3	1	822	BRCA1-associated ATM activator 1 OS=Mus musculus GN=Brat1 PE=1 SV=1	Q8C3R1	89.029	5.31
6.1918	6.48382	6.08746	0	121.157	44.3447	20	80	20	1	557	Prosaposin OS=Mus musculus GN=Psap PE=1 SV=2	Q61207	61.381	5.19
6.35579	6.42626	7.00225	0.00149981	5.4951	14.094	2	2	2	1	149	Thioredoxin-like protein 4B OS=Mus musculus GN=Txnl4b PE=2 SV=2	Q8BUH1	17.009	6.33
5.65821	6.62644	6.35579	0	74.1999	68.9655	6	34	6	1	145	Multiple coagulation factor deficiency protein 2 homolog OS=Mus musculus GN=Mcfd2 PE=1 SV=1	Q8K5B2	16.158	4.72
7.41278	6.3733	6.38716	0	38.495	36.6255	5	11	5	1	243	Thiamin pyrophosphokinase 1 OS=Mus musculus GN=Tpk1 PE=1 SV=1	Q9R0M5	27.051	5.76
5.53916	6.64962	6.52042	0	76.5818	43.0168	10	51	10	1	179	Mesencephalic astrocyte-derived neurotrophic factor OS=Mus musculus GN=Manf PE=1 SV=1	Q9CXI5	20.361	8.07
4.88264	6.6453	6.63952	0	50.5693	52	4	15	4	1	175	Nucleoplasmin-3 OS=Mus musculus GN=Npm3 PE=1 SV=3	Q9CPP0	19.011	4.82
6.99661	6.41954	6.30561	0	313.866	86.3309	32	205	32	1	417	Phosphoglycerate kinase 1 OS=Mus musculus GN=Pgk1 PE=1 SV=4	P09411	44.522	7.9
6.34696	6.65821	6.6851	0	51.18	35	7	18	7	1	240	Phosducin-like protein 3 OS=Mus musculus GN=Pdcl3 PE=1 SV=1	Q8BVF2	27.564	4.72
6.71973	6.69488	6.3733	0	14.0209	41.8919	4	7	4	1	148	Calcium-regulated heat stable protein 1 OS=Mus musculus GN=Carhsp1 PE=1 SV=1	Q9CR86	16.052	8.21
4.853	6.54071	6.02237	0	15.5692	36.8	2	5	2	1	125	Short coiled-coil protein OS=Mus musculus GN=Scoc PE=1 SV=1	Q78YZ6	14.146	4.68
7.23649	6.42122	6.25361	0	85.8836	49.6711	13	30	13	1	304	Adapter molecule crk OS=Mus musculus GN=Crk PE=1 SV=1	Q64010	33.794	5.55
6.65249	6.17592	6.16189	0	38.8906	11.2525	11	12	11	1	1493	Neogenin OS=Mus musculus GN=Neo1 PE=1 SV=1	P97798	163.058	6.47
6.0268	6.14975	6.05311	0	523.336	60.7013	44	397	44	1	827	Cadherin-17 OS=Mus musculus GN=Cdh17 PE=1 SV=1	Q9R100	91.588	4.87
6.90207	6.50462	6.24603	0	84.99	65.2174	12	49	12	1	184	Lactoylglutathione lyase OS=Mus musculus GN=Glo1 PE=1 SV=3	Q9CPU0	20.796	5.47
6.00899	5.92362	6.77742	0	52.6361	81.1321	6	32	6	1	106	Ig kappa chain C region OS=Mus musculus PE=1 SV=1	P01837	11.771	5.41
6.91289	6.19377	5.98641	0	168.847	80.402	16	108	15	1	199	Transgelin-2 OS=Mus musculus GN=Tagln2 PE=1 SV=4	Q9WVA4	22.381	8.24
6.47735	6.56986	6.67948	0	97.5079	31.1213	16	31	16	1	874	Breast cancer anti-estrogen resistance protein 1 OS=Mus musculus GN=Bcar1 PE=1 SV=2	Q61140	94.227	5.68
6.40939	6.3147	6.41954	0	27.7923	31.9728	6	9	6	1	294	Tissue factor OS=Mus musculus GN=F3 PE=1 SV=2	P20352	32.914	9.32
6.15785	6.57592	6.61176	0	30.4731	13.3333	6	8	6	1	810	RING finger protein unkempt homolog OS=Mus musculus GN=Unk PE=1 SV=1	Q8BL48	88.003	6.87
5.49185	6.2854	6.92244	0	65.281	34.6237	11	27	11	1	465	Tapasin OS=Mus musculus GN=Tapbp PE=1 SV=2	Q9R233	49.705	8.5
6.20359	6.41954	6.5744	0	64.6214	50.2183	8	27	8	1	229	E3 ubiquitin-protein ligase RNF114 OS=Mus musculus GN=Rnf114 PE=1 SV=2	Q9ET26	25.728	7.03
6.27984	6.56224	6.52042	0	52.6537	20.3957	10	15	10	1	657	WD repeat-containing protein 70 OS=Mus musculus GN=Wdr70 PE=1 SV=1	Q3TWF6	73.073	5.97
4.926	5.84046	6.00675	0	35.7541	6.21585	6	10	5	1	1464	Collagen alpha-1(III) chain OS=Mus musculus GN=Col3a1 PE=1 SV=4	P08121	138.858	6.52
6.59096	6.50303	6.3906	0	85.6616	25.8904	14	53	14	1	730	Ensconsin OS=Mus musculus GN=Map7 PE=1 SV=1	O88735	81.972	9.36
5.73335	6.55459	6.38888	0	158.001	57.1875	16	66	16	1	320	Reticulocalbin-2 OS=Mus musculus GN=Rcn2 PE=1 SV=1	Q8BP92	37.248	4.42
5.56377	6.62059	6.84674	0	20.6271	23.8462	4	7	4	1	260	Phospholipid phosphatase 5 OS=Mus musculus GN=Plpp5 PE=2 SV=1	Q3UMZ3	29.204	8.29
6.67948	6.62205	5.97728	0	34.7048	30	6	12	6	1	200	High mobility group protein B3 OS=Mus musculus GN=Hmgb3 PE=1 SV=3	O54879	22.995	8.37
6.03342	6.45286	6.30378	0	23.7171	21.2766	8	25	8	1	235	Clathrin light chain A OS=Mus musculus GN=Clta PE=1 SV=2	O08585	25.588	4.58
4.51728	6.17792	7.27984	0	11.8422	10.9524	3	3	2	1	420	Pyrin and HIN domain-containing protein 1 OS=Mus musculus GN=Pyhin1 PE=1 SV=1	Q8BV49	46.857	9.45
4.7761	6.38198	6.60733	0	35.5107	29.3991	8	9	8	1	466	Tubulointerstitial nephritis antigen-like OS=Mus musculus GN=Tinagl1 PE=1 SV=1	Q99JR5	52.63	6.77
6.79831	6.48704	6.40939	0	105.236	72.0779	10	54	10	1	154	Ubiquitin-conjugating enzyme E2 L3 OS=Mus musculus GN=Ube2l3 PE=1 SV=1	P68037	17.85	8.51
6.46923	6.58496	6.34341	0.00738397	3.84189	2.92398	2	2	2	1	1197	Protein timeless homolog OS=Mus musculus GN=Timeless PE=1 SV=3	Q9R1X4	137.417	5.49
5.81506	6.62498	6.46107	0	48.1933	66.9903	8	18	8	1	103	C-Myc-binding protein OS=Mus musculus GN=Mycbp PE=1 SV=5	Q9EQS3	11.962	5.91
6.32733	6.56072	6.7046	0	13.3287	4.10526	4	4	4	1	950	Zinc finger CCCH domain-containing protein 3 OS=Mus musculus GN=Zc3h3 PE=1 SV=1	Q8CHP0	103.16	10.58
6.94837	6.53605	6.8009	0	19.736	32.5581	4	6	4	1	172	Galectin-related protein OS=Mus musculus GN=Lgalsl PE=1 SV=1	Q8VED9	18.944	5.35
6.06178	6.46761	6.91049	0	216.412	37.9775	35	94	34	1	1335	Xanthine dehydrogenase/oxidase OS=Mus musculus GN=Xdh PE=1 SV=5	Q00519	146.468	7.56
5.93546	6.56682	6.52199	0	205.258	31.0646	16	165	16	1	573	Mucin-13 OS=Mus musculus GN=Muc13 PE=2 SV=1	P19467	58.665	6.52
6.18388	6.64097	6.72656	0	17.6733	20.274	4	6	4	1	365	RISC-loading complex subunit TARBP2 OS=Mus musculus GN=Tarbp2 PE=1 SV=2	P97473	38.817	6.01
6.5157	6.3837	6.36632	0	12.6534	18.9655	2	7	2	1	58	Up-regulated during skeletal muscle growth protein 5 OS=Mus musculus GN=Usmg5 PE=1 SV=1	Q78IK2	6.377	9.83
5.98868	6.56224	7.13545	0	17.1649	9.10364	6	7	6	1	714	NCK-interacting protein with SH3 domain OS=Mus musculus GN=Nckipsd PE=1 SV=2	Q9ESJ4	78.523	6.05
6.1375	6.62205	6.30195	0	12.6545	22.905	2	3	2	1	179	Uncharacterized protein C15orf57 homolog OS=Mus musculus GN=Ccdc32 PE=2 SV=2	Q8BS39	19.916	4.84
5.81506	6.41954	7.19279	0	62.4143	40.9742	11	22	10	1	349	Twinfilin-2 OS=Mus musculus GN=Twf2 PE=1 SV=1	Q9Z0P5	39.446	6.8
5.41278	6.17592	5.96116	0	49.5903	13.1369	12	15	12	1	1256	Splicing factor, arginine/serine-rich 19 OS=Mus musculus GN=Scaf1 PE=1 SV=1	Q5U4C3	133.761	9.45
6.17193	6.46434	6.41954	0	85.6712	61.658	10	38	10	1	193	Apoptosis-associated speck-like protein containing a CARD OS=Mus musculus GN=Pycard PE=1 SV=1	Q9EPB4	21.445	5.43
5.57592	6.82018	6.25361	0	8.93025	6.74847	2	3	2	1	489	Zinc transporter ZIP14 OS=Mus musculus GN=Slc39a14 PE=1 SV=1	Q75N73	53.927	5.27
5.79442	6.53916	6.32553	0	50.9097	76.4045	8	53	8	1	89	Cytochrome b-c1 complex subunit 6, mitochondrial OS=Mus musculus GN=Uqcrh PE=1 SV=2	P99028	10.428	4.87
5.98641	6.26866	7.45368	0	11.754	36.6013	4	4	4	1	153	Ubiquitin/ISG15-conjugating enzyme E2 L6 OS=Mus musculus GN=Ube2l6 PE=1 SV=3	Q9QZU9	17.829	8.09
5.77347	6.53605	6.47086	0	11.6944	2.86356	4	4	3	1	1781	BCL-6 corepressor-like protein 1 OS=Mus musculus GN=Bcorl1 PE=2 SV=1	A2AQH4	190.368	7.78
6.36282	6.52042	7	0	13.6361	17	4	5	4	1	300	Elongator complex protein 5 OS=Mus musculus GN=Elp5 PE=2 SV=1	Q99L85	33.477	5.49
5.47573	5.97499	5.8679	0	34.7512	47.7707	5	13	5	1	157	NudC domain-containing protein 2 OS=Mus musculus GN=Nudcd2 PE=1 SV=1	Q9CQ48	17.649	5.07
5.88996	6.23458	6.27798	0	35.4487	17.2327	10	13	9	1	795	RalBP1-associated Eps domain-containing protein 1 OS=Mus musculus GN=Reps1 PE=1 SV=2	O54916	86.466	5.58
6.44791	6.47086	6.84172	0	15.6607	25.5319	5	8	5	1	188	Gamma-glutamylcyclotransferase OS=Mus musculus GN=Ggct PE=1 SV=1	Q9D7X8	21.152	5.67
6.19574	6.57592	6.76686	0	23.7097	11.9476	7	9	7	1	611	Sodium-coupled monocarboxylate transporter 1 OS=Mus musculus GN=Slc5a8 PE=1 SV=1	Q8BYF6	66.723	8.22
6.5157	6.56072	6.52042	0	112.932	31.8919	17	44	17	1	555	Protein FAM234A OS=Mus musculus GN=Fam234a PE=1 SV=1	Q8C0Z1	60.538	5.68
6.98071	6.48864	6.74685	0	15.7419	17.7215	4	4	4	1	316	Galectin-8 OS=Mus musculus GN=Lgals8 PE=1 SV=1	Q9JL15	36.139	8.95
6.65535	6.57743	6.48382	0	76.7598	72.0779	11	53	11	1	154	Eukaryotic translation initiation factor 5A-1 OS=Mus musculus GN=Eif5a PE=1 SV=2	P63242	16.821	5.24
6.91169	6.39575	6.64674	0	21.7236	12.1368	4	6	4	1	585	Frizzled-5 OS=Mus musculus GN=Fzd5 PE=1 SV=3	Q9EQD0	64.095	8.12
6.4822	6.50938	6.47897	0	98.4913	82.8221	10	58	10	1	163	S-phase kinase-associated protein 1 OS=Mus musculus GN=Skp1 PE=1 SV=3	Q9WTX5	18.66	4.54
6.54226	6.53605	6.45286	0	70.6012	65.7895	11	46	7	1	152	Nucleoside diphosphate kinase A OS=Mus musculus GN=Nme1 PE=1 SV=1	P15532	17.197	7.37
5.92125	6.68089	6.91289	0	29.3846	36.3636	6	11	6	1	198	Protein PBDC1 OS=Mus musculus GN=Pbdc1 PE=1 SV=1	Q9D0B6	22.21	4.55
6.67384	6.40599	6.79442	0	23.7237	11.9505	9	11	9	1	728	E3 ubiquitin-protein ligase LNX OS=Mus musculus GN=Lnx1 PE=1 SV=1	O70263	80.106	6.65
5.76818	6.56986	6.07253	0	92.6349	45.7883	11	32	11	1	463	Chromogranin-A OS=Mus musculus GN=Chga PE=1 SV=1	P26339	51.758	4.72
6.23074	6.54226	6.36807	0	104.925	56.2278	14	67	12	1	281	Elongation factor 1-delta OS=Mus musculus GN=Eef1d PE=1 SV=3	P57776	31.274	5.02
7.32373	6.24793	6.54998	0	86.894	36.4138	14	27	14	1	725	NHL repeat-containing protein 2 OS=Mus musculus GN=Nhlrc2 PE=1 SV=1	Q8BZW8	78.381	5.54
6.69209	6.38888	6.08534	0	87.7424	28.215	10	50	7	1	521	Carcinoembryonic antigen-related cell adhesion molecule 1 OS=Mus musculus GN=Ceacam1 PE=1 SV=1	P31809	56.981	5.58
5.91169	6.61765	6.39232	0	19.2362	22.8782	9	14	9	1	271	Arginine and glutamate-rich protein 1 OS=Mus musculus GN=Arglu1 PE=1 SV=2	Q3UL36	32.868	10.36
5.52982	6.67666	6.45286	0.000515132	6.83634	11.1554	2	4	2	1	251	Fibroblast growth factor-binding protein 1 OS=Mus musculus GN=Fgfbp1 PE=1 SV=1	O70514	28.276	9.23
4.51096	6.71012	6.26303	0	28.2625	15.7895	4	9	4	1	399	DNA-directed RNA polymerase I subunit RPA34 OS=Mus musculus GN=Cd3eap PE=1 SV=2	Q76KJ5	43.055	9.61
6.26679	6.19377	7.15583	0.00186266	5.3359	4.98534	2	2	2	1	341	Protein quaking OS=Mus musculus GN=Qki PE=1 SV=1	Q9QYS9	37.647	8.56
7.81698	5.79701	6.4363	0	108.405	63.3466	11	33	10	1	251	Chloride intracellular channel protein 5 OS=Mus musculus GN=Clic5 PE=1 SV=1	Q8BXK9	28.269	5.94
4.07039	5.89966	6.64674	0.000389965	7.02061	7.71704	2	2	2	1	311	ADP-ribosyl cyclase/cyclic ADP-ribose hydrolase 2 OS=Mus musculus GN=Bst1 PE=1 SV=1	Q64277	34.594	5.8
6.6014	6.51412	6.40599	0	147.623	57.9167	12	73	12	1	240	EF-hand domain-containing protein D2 OS=Mus musculus GN=Efhd2 PE=1 SV=1	Q9D8Y0	26.775	5.06
5.88264	6.61765	6.46271	0	92.3639	45.4294	15	55	15	1	361	45 kDa calcium-binding protein OS=Mus musculus GN=Sdf4 PE=1 SV=1	Q61112	42.037	4.96
6.83162	6.47086	6.36107	0	14.0206	28.7879	5	6	5	1	198	FAD-linked sulfhydryl oxidase ALR OS=Mus musculus GN=Gfer PE=1 SV=2	P56213	22.862	7.93
6.35579	6.57743	6.5345	0	375.594	49.1979	36	191	36	1	1122	Desmoglein-2 OS=Mus musculus GN=Dsg2 PE=1 SV=3	O55111	122.309	5.3
7.53916	6.30743	6.1416	0	48.2727	19.8041	10	12	10	1	919	TRPM8 channel-associated factor 2 OS=Mus musculus GN=Tcaf2 PE=1 SV=1	Q921K8	101.532	6.52
6.6014	6.32733	6.06824	0.00962989	3.535	1.18812	2	2	2	1	1515	DNA topoisomerase 2-binding protein 1 OS=Mus musculus GN=Topbp1 PE=1 SV=2	Q6ZQF0	168.754	6.67
5.84046	6.65964	6.63227	0	45.0587	48.6381	8	17	7	1	257	Type 2 phosphatidylinositol 4,5-bisphosphate 4-phosphatase OS=Mus musculus GN=Tmem55a PE=1 SV=1	Q9CZX7	28.019	8.68
5.56072	6.65535	6.36807	0	133.21	27.5813	16	55	16	1	707	Caprin-1 OS=Mus musculus GN=Caprin1 PE=1 SV=2	Q60865	78.121	5.25
6.2724	6.55612	6.75489	0	228.147	30.6442	40	90	40	1	1723	Lymphocyte antigen 75 OS=Mus musculus GN=Ly75 PE=1 SV=2	Q60767	197.225	6.39
6.05961	6.62352	6.99322	0	15.414	14.9425	4	5	4	1	348	Fasciculation and elongation protein zeta-2 OS=Mus musculus GN=Fez2 PE=2 SV=1	Q6TYB5	39.076	4.58
6.04658	6.63952	6.32912	0	27.2664	62.5954	6	11	6	1	131	Peptidyl-prolyl cis-trans isomerase NIMA-interacting 4 OS=Mus musculus GN=Pin4 PE=1 SV=1	Q9CWW6	13.806	9.77
6.85798	6.48864	6.71425	0	277.008	62.8603	48	117	43	1	902	Cytosolic 10-formyltetrahydrofolate dehydrogenase OS=Mus musculus GN=Aldh1l1 PE=1 SV=1	Q8R0Y6	98.647	5.91
6.38716	6.48059	6.84925	0	21.6832	49.6933	4	10	4	1	163	Mitotic spindle-associated MMXD complex subunit MIP18 OS=Mus musculus GN=Fam96b PE=1 SV=1	Q9D187	17.656	4.98
6.732	6.46434	6.64241	0	32.8466	55.7377	8	21	8	1	183	COMM domain-containing protein 8 OS=Mus musculus GN=Commd8 PE=1 SV=1	Q9CZG3	20.839	5.59
6.41447	6.57743	6.57137	0	15.1309	12.5	3	3	3	1	592	Cryptochrome-2 OS=Mus musculus GN=Cry2 PE=1 SV=1	Q9R194	66.808	8.35
7.03342	6.33628	6.44128	0	39.1601	52.7344	8	15	8	1	256	2-aminoethanethiol dioxygenase OS=Mus musculus GN=Ado PE=1 SV=2	Q6PDY2	28.354	5.97
6.70598	6.64962	6.47735	0	73.9165	56.8421	14	33	13	1	285	N(G),N(G)-dimethylarginine dimethylaminohydrolase 1 OS=Mus musculus GN=Ddah1 PE=1 SV=3	Q9CWS0	31.361	5.97
6.5157	6.51096	6.38024	0	35.1389	8.97177	7	10	7	1	992	Disks large-associated protein 4 OS=Mus musculus GN=Dlgap4 PE=1 SV=1	B1AZP2	107.97	7.08
6.54689	6.66107	6.42962	0	55.0029	51.25	8	27	8	1	160	Prostaglandin E synthase 3 OS=Mus musculus GN=Ptges3 PE=1 SV=1	Q9R0Q7	18.709	4.55
6.3147	6.49025	7.04111	0	71.165	21.7178	11	38	11	1	815	TBC1 domain family member 5 OS=Mus musculus GN=Tbc1d5 PE=1 SV=2	Q80XQ2	91.779	6.79
6.44128	6.63372	6.24603	0	40.0454	23.5437	7	9	7	1	412	NF-kappa-B essential modulator OS=Mus musculus GN=Ikbkg PE=1 SV=2	O88522	47.942	5.85
5.79961	6.24031	6.10852	0	39.0537	27.23	10	97	8	1	213	Histone H1.1 OS=Mus musculus GN=Hist1h1a PE=1 SV=2	P43275	21.772	10.93
5.71973	6.58346	6.6837	0	11.3121	27.3438	3	5	3	1	128	Gastrotropin OS=Mus musculus GN=Fabp6 PE=2 SV=2	P51162	14.477	6.15
5.46923	6.63227	6.16591	0	18.697	34.4	3	4	3	1	125	MORF4 family-associated protein 1 OS=Mus musculus GN=Mrfap1 PE=1 SV=1	Q9CQL7	14.185	4.73
4.51728	6.9542	6.14568	0	32.1719	37.7622	5	9	5	1	143	Active regulator of SIRT1 OS=Mus musculus GN=Rps19bp1 PE=1 SV=1	Q8C6B9	15.968	10.83
6.29278	6.51254	6.52982	0	87.9762	38.8715	19	27	19	1	638	CTTNBP2 N-terminal-like protein OS=Mus musculus GN=Cttnbp2nl PE=1 SV=1	Q99LJ0	69.798	7.71
7.33002	5.92362	6.21335	0	63.9871	52.2936	10	38	4	1	218	Glutathione S-transferase Mu 7 OS=Mus musculus GN=Gstm7 PE=1 SV=1	Q80W21	25.693	6.8
6.70874	6.5157	6.52042	0	68.3149	59.1743	9	32	9	1	218	Hypoxanthine-guanine phosphoribosyltransferase OS=Mus musculus GN=Hprt1 PE=1 SV=3	P00493	24.555	6.68
5.96578	6.65105	6.43129	0	25.7827	31.2281	8	12	7	1	285	Methyl-CpG-binding domain protein 3 OS=Mus musculus GN=Mbd3 PE=1 SV=1	Q9Z2D8	32.148	5.82
5.61471	6.69766	6.47249	0	29.9909	19.9226	8	10	8	1	517	N-acetylglucosamine-1-phosphodiester alpha-N-acetylglucosaminidase OS=Mus musculus GN=Nagpa PE=1 SV=2	Q8BJ48	56.008	5.55
6.34696	6.14975	5.88509	0	11.6745	43.2099	4	6	4	1	81	NEDD8 OS=Mus musculus GN=Nedd8 PE=1 SV=2	P29595	8.967	7.25
5.92837	6.54226	6.37678	0	10.0527	11.0169	2	4	2	1	236	Methylosome subunit pICln OS=Mus musculus GN=Clns1a PE=1 SV=1	Q61189	26.005	4.12
6.73742	6.19967	6.86047	0	62.4241	42.8571	14	19	7	1	434	Septin-6 OS=Mus musculus GN=Sept6 PE=1 SV=4	Q9R1T4	49.588	6.43
6.1127	6.67666	6.34163	0	14.771	5.08614	4	5	4	1	1219	Probable cation-transporting ATPase 13A3 OS=Mus musculus GN=Atp13a3 PE=1 SV=1	Q5XF89	137.379	6.67
6.61912	6.1375	6.62059	0	12.7585	2.97097	3	4	3	1	1481	Coiled-coil domain-containing protein 88B OS=Mus musculus GN=Ccdc88b PE=1 SV=2	Q4QRL3	166.508	5.33
6.67525	6.46923	6.75087	0	22.8006	23.9234	2	6	2	1	209	Pyroglutamyl-peptidase 1 OS=Mus musculus GN=Pgpep1 PE=1 SV=1	Q9ESW8	22.919	5.39
7.02348	6.02237	6.01346	0	139.984	68.1115	25	75	23	1	323	Annexin A3 OS=Mus musculus GN=Anxa3 PE=1 SV=4	O35639	36.362	5.76
5.88264	6.5345	6.24603	0	125.354	40.8829	17	83	17	1	521	Glucosidase 2 subunit beta OS=Mus musculus GN=Prkcsh PE=1 SV=1	O08795	58.756	4.46
6.76022	6.41616	6.76421	0	17.4999	40.2062	4	4	4	1	97	Cystatin-A OS=Mus musculus GN=Csta PE=3 SV=1	P56567	10.922	4.79
6.38198	6.52982	6.56377	0	211.779	31.3192	43	78	40	1	1986	Protein Shroom3 OS=Mus musculus GN=Shroom3 PE=1 SV=2	Q9QXN0	214.756	7.97
5.97269	6.52513	6.41785	0	33.0385	6.61355	10	14	10	1	2510	Protein capicua homolog OS=Mus musculus GN=Cic PE=1 SV=2	Q924A2	257.972	8.02
6.41447	6.51412	6.14568	0	42.956	20.4128	9	11	9	1	872	Leucine-rich repeat-containing protein 66 OS=Mus musculus GN=Lrrc66 PE=1 SV=1	Q8K0B3	97.566	6.11
6.17393	6.4363	6.52669	0	29.1293	13.1313	7	7	7	1	693	TGF-beta-activated kinase 1 and MAP3K7-binding protein 2 OS=Mus musculus GN=Tab2 PE=1 SV=1	Q99K90	76.395	8.59
6.14975	6.6879	6.4446	0	93.5662	41.1321	13	33	13	1	530	Nectin-2 OS=Mus musculus GN=Nectin2 PE=1 SV=2	P32507	57.282	4.86
4.54226	6.60881	6.2891	0	36.2223	24.8826	10	15	10	1	426	Coiled-coil domain-containing protein 86 OS=Mus musculus GN=Ccdc86 PE=1 SV=2	Q9JJ89	46.458	9.64
5.848	6.09803	5.78398	0	97.2355	43.8356	7	54	7	1	219	Charged multivesicular body protein 5 OS=Mus musculus GN=Chmp5 PE=1 SV=1	Q9D7S9	24.56	4.79
6.79831	6.46271	6.53761	0	49.8692	29.5597	12	15	10	1	636	Epsin-3 OS=Mus musculus GN=Epn3 PE=1 SV=1	Q91W69	68.198	5.88
5.05745	6.82273	6.82782	0	12.351	4.97866	2	3	2	1	703	Solute carrier family 28 member 3 OS=Mus musculus GN=Slc28a3 PE=2 SV=1	Q9ERH8	78.259	7.91
5.05311	6.6879	6.33092	0	30.3464	13.8148	6	11	6	1	637	BUD13 homolog OS=Mus musculus GN=Bud13 PE=1 SV=1	Q8R149	72.096	9.95
5.94017	6.4363	6.39575	0	52.7785	19.0776	7	26	7	1	477	Interferon gamma receptor 1 OS=Mus musculus GN=Ifngr1 PE=1 SV=3	P15261	52.31	5.53
6.7761	6.17393	7.12515	0.00601557	3.99021	3.02376	2	3	2	1	926	Armadillo repeat-containing protein 5 OS=Mus musculus GN=Armc5 PE=2 SV=1	Q5EBP3	96.667	7.39
6.26491	6.55152	6.1918	0	28.6895	47.619	4	10	4	1	126	UPF0235 protein C15orf40 homolog OS=Mus musculus PE=1 SV=1	Q9CRC3	13.181	9.16
5.75756	6.64241	6.52356	0	124.737	54.2918	21	46	21	1	466	Nuclear pore complex protein Nup50 OS=Mus musculus GN=Nup50 PE=1 SV=3	Q9JIH2	49.455	6.24
6.59842	6.41785	6.52826	0.00601557	4.04524	3.77358	2	2	2	1	477	Diphthine methyltransferase OS=Mus musculus GN=Dph7 PE=2 SV=1	Q9CYU6	53.167	6.33
5.18587	6.7046	6.9542	0	18.2809	8.75386	6	6	6	1	971	Oncostatin-M-specific receptor subunit beta OS=Mus musculus GN=Osmr PE=1 SV=1	O70458	110.16	6.6
3.98185	6.24222	7.61397	0	163.69	59.8063	20	79	20	1	413	Interferon-inducible GTPase 1 OS=Mus musculus GN=Iigp1 PE=1 SV=2	Q9QZ85	47.542	6.33
6.16993	6.29646	6.32012	0	157.912	84.7682	13	283	10	1	151	Myosin light polypeptide 6 OS=Mus musculus GN=Myl6 PE=1 SV=3	Q60605	16.919	4.65
6.65105	6.49665	6.42626	0	52.7177	19.4357	6	50	6	1	319	Cell surface A33 antigen OS=Mus musculus GN=Gpa33 PE=2 SV=2	Q9JKA5	35.67	5.6
5.69488	6.59096	6.85922	0	29.9918	21.5434	4	15	4	1	311	Meteorin-like protein OS=Mus musculus GN=Metrnl PE=1 SV=1	Q8VE43	34.507	7.85
5.76818	5.97957	6.28355	0	9.61308	12.0635	3	3	3	1	315	WD repeat domain-containing protein 83 OS=Mus musculus GN=Wdr83 PE=1 SV=1	Q9DAJ4	34.422	5.87
6.70044	6.36282	6.70321	0	48.1902	36.1111	11	18	11	1	396	Inositol polyphosphate 1-phosphatase OS=Mus musculus GN=Inpp1 PE=1 SV=2	P49442	43.319	5.01
6.15785	6.35755	6.11686	0	36.4399	57.6642	5	10	5	1	137	BolA-like protein 1 OS=Mus musculus GN=Bola1 PE=1 SV=1	Q9D8S9	14.37	8.76
5.93546	6.74953	6.57743	0	40.0369	18.9944	8	17	8	1	537	Immunoglobulin-like domain-containing receptor 1 OS=Mus musculus GN=Ildr1 PE=1 SV=2	Q8CBR1	61.237	8.53
5.02237	6.66818	6.74012	0	16.0803	13.6232	4	10	4	1	345	Beta-2-glycoprotein 1 OS=Mus musculus GN=Apoh PE=1 SV=1	Q01339	38.593	8.22
6.45943	6.50303	6.89966	0	34.3379	24.4211	8	11	8	1	475	WAS protein family homolog 1 OS=Mus musculus GN=Wash1 PE=1 SV=1	Q8VDD8	51.627	5.44
6.12928	6.54226	6.43296	0	90.3001	50	10	34	10	1	342	CD2 antigen cytoplasmic tail-binding protein 2 OS=Mus musculus GN=Cd2bp2 PE=1 SV=1	Q9CWK3	37.671	4.6
6.63227	6.34341	6.68229	0	116.819	60.5691	16	46	16	1	492	Target of Myb protein 1 OS=Mus musculus GN=Tom1 PE=1 SV=1	O88746	54.291	4.94
6.50462	6.56072	6.45943	0	104.853	42.0749	20	35	20	1	694	Phosphatase and actin regulator 4 OS=Mus musculus GN=Phactr4 PE=1 SV=2	Q501J7	76.585	6.48
6.7879	6.46597	6.50779	0	121.175	50.2488	14	49	14	1	402	Dynactin subunit 2 OS=Mus musculus GN=Dctn2 PE=1 SV=3	Q99KJ8	44.09	5.26
7.1127	6.36632	6.20359	0	59.533	34.7222	8	32	5	1	360	Y-box-binding protein 2 OS=Mus musculus GN=Ybx2 PE=1 SV=1	Q9Z2C8	38.248	10.95
7.63008	6.17592	6.11894	0	33.3435	70.2703	10	15	10	1	148	Glyoxalase domain-containing protein 5 OS=Mus musculus GN=Glod5 PE=1 SV=1	Q9D8I3	16.584	5.34
7.15076	6.32553	6.06824	0	29.8412	56.5657	5	8	5	1	99	Acylphosphatase-1 OS=Mus musculus GN=Acyp1 PE=1 SV=2	P56376	11.234	9.04
5.48864	6.59246	6.44294	0	277.519	62.8499	25	213	25	1	393	Golgi membrane protein 1 OS=Mus musculus GN=Golm1 PE=1 SV=2	Q91XA2	44.299	5.27
6.7879	6.41616	6.77742	0	14.1012	31.5476	3	9	3	1	168	DAZ-associated protein 2 OS=Mus musculus GN=Dazap2 PE=1 SV=1	Q9DCP9	17.277	7.33
6.10852	6.61471	6.41447	0	73.1175	24.3671	10	32	6	1	632	Cleavage stimulation factor subunit 2 tau variant OS=Mus musculus GN=Cstf2t PE=1 SV=2	Q8C7E9	65.82	7.25
5.17792	6.43796	7.02015	0	33.2827	32.7731	2	23	2	1	119	Beta-2-microglobulin OS=Mus musculus GN=B2m PE=1 SV=2	P01887	13.77	8.44
7.72042	6.05094	5.76288	0	13.9259	59.7403	4	9	4	1	77	Cysteine-rich protein 1 OS=Mus musculus GN=Crip1 PE=1 SV=2	P63254	8.544	8.57
6.49506	6.52199	6.92244	0	19.1341	26.5455	5	11	5	1	275	Autophagy protein 5 OS=Mus musculus GN=Atg5 PE=1 SV=1	Q99J83	32.381	5.91
6.45779	6.49185	6.67243	0	26.3683	19.1489	3	10	3	1	329	Secretory carrier-associated membrane protein 2 OS=Mus musculus GN=Scamp2 PE=1 SV=1	Q9ERN0	36.441	6.32
6.1127	6.66249	6.4363	0	42.0065	46.988	10	16	10	1	249	General transcription factor IIF subunit 2 OS=Mus musculus GN=Gtf2f2 PE=1 SV=1	Q8R0A0	28.364	9.22
6.26679	6.26866	7.2114	0	62.0979	18.0237	16	20	16	1	1265	1-phosphatidylinositol 4,5-bisphosphate phosphodiesterase gamma-2 OS=Mus musculus GN=Plcg2 PE=1 SV=1	Q8CIH5	147.498	6.77
6.69905	6.49506	6.36107	0	57.5162	42.7746	8	18	8	1	346	N(4)-(beta-N-acetylglucosaminyl)-L-asparaginase OS=Mus musculus GN=Aga PE=1 SV=1	Q64191	36.998	6.44
5.83289	6.76421	6.88874	0	9.13395	26.5487	3	5	3	1	113	Dolichyl-diphosphooligosaccharide--protein glycosyltransferase subunit DAD1 OS=Mus musculus GN=Dad1 PE=1 SV=3	P61804	12.489	7.08
6.58195	6.53138	6.38198	0	17.3523	40.4255	4	8	4	1	94	Protein S100-A1 OS=Mus musculus GN=S100a1 PE=1 SV=2	P56565	10.498	4.5
6.40769	6.10224	7.2075	0	41.01	34.7826	4	20	4	1	161	Ubiquitin-like protein ISG15 OS=Mus musculus GN=Isg15 PE=1 SV=4	Q64339	17.886	7.9
4.63807	5.98413	6.86542	0	87.9056	44.4444	17	28	16	1	666	Protein-arginine deiminase type-4 OS=Mus musculus GN=Padi4 PE=2 SV=3	Q9Z183	74.368	7.15
7.17193	6.49025	6.65678	0.00197677	5.11426	6.68693	3	3	2	1	658	Ubiquilin-3 OS=Mus musculus GN=Ubqln3 PE=1 SV=1	Q8C5U9	70.709	6.43
5.77347	5.96116	6.22304	0	75.2202	15.1176	19	23	19	1	1786	Laminin subunit beta-1 OS=Mus musculus GN=Lamb1 PE=1 SV=3	P02469	196.961	4.94
7.2211	6.46271	6.24222	0	71.9116	51.5738	17	33	17	1	413	Aspartate aminotransferase, cytoplasmic OS=Mus musculus GN=Got1 PE=1 SV=3	P05201	46.219	7.14
6.02901	6.75622	6.49185	0	23.0007	17.2152	4	8	4	1	395	Beta-1,4-galactosyltransferase 3 OS=Mus musculus GN=B4galt3 PE=1 SV=1	Q91YY2	44.056	9.25
6.36457	6.50779	6.80478	0	25.9104	47.1503	5	8	5	1	193	Protein Simiate OS=Mus musculus GN=Fam206a PE=1 SV=2	Q80ZQ9	21.583	7.25
6.80478	6.47735	6.32912	0	42.0114	62.9921	4	12	4	1	127	Nuclear transport factor 2 OS=Mus musculus GN=Nutf2 PE=1 SV=1	P61971	14.469	5.38
8.16038	5.79181	5.38198	0	41.9255	37.8205	9	15	9	1	312	Pyridoxal kinase OS=Mus musculus GN=Pdxk PE=1 SV=1	Q8K183	34.993	6.29
5.74416	6.60881	6.62352	0	13.1606	19.2308	5	6	5	1	260	Multiple myeloma tumor-associated protein 2 homolog OS=Mus musculus GN=Mmtag2 PE=2 SV=1	Q99LX5	29.281	9.86
7.09803	6.33092	6.64818	0	25.8112	12.2371	5	8	5	1	523	Probable glutamate--tRNA ligase, mitochondrial OS=Mus musculus GN=Ears2 PE=1 SV=1	Q9CXJ1	58.29	8.75
6.48382	6.56224	6.35931	0	91.4394	73.0769	14	218	4	1	156	Ubiquitin-40S ribosomal protein S27a OS=Mus musculus GN=Rps27a PE=1 SV=2	P62983	17.939	9.64
5.77347	6.72247	6.51254	0	16.443	7.15706	3	5	3	1	503	Discoidin, CUB and LCCL domain-containing protein 1 OS=Mus musculus GN=Dcbld1 PE=1 SV=2	Q9D4J3	54.483	7.96
5.90207	6.69209	6.35403	0	20.5236	18.4751	5	6	5	1	341	Transcription initiation factor TFIID subunit 7 OS=Mus musculus GN=Taf7 PE=1 SV=1	Q9R1C0	39.102	5.33
6.1127	6.50779	7.08428	0	17.1812	16.4211	4	5	4	1	475	Proton-coupled amino acid transporter 1 OS=Mus musculus GN=Slc36a1 PE=2 SV=1	Q8K4D3	52.431	6.83
6.16189	6.65249	6.67384	0	15.5163	18.0451	4	5	4	1	266	Transmembrane protein 192 OS=Mus musculus GN=Tmem192 PE=1 SV=1	Q9CXT7	30.316	8.32
6	6.39403	7.05637	0	164.546	54.262	22	64	22	1	481	Tryptophan--tRNA ligase, cytoplasmic OS=Mus musculus GN=Wars PE=1 SV=2	P32921	54.323	6.89
6.30743	6.58496	6.58195	0	147.661	29.7332	36	57	36	1	1574	Centrosomal protein of 170 kDa protein B OS=Mus musculus GN=Cep170b PE=1 SV=2	Q80U49	170.718	6.87
6.12722	6.5744	6.12928	0	111.023	47.7509	13	48	13	1	289	Protein SET OS=Mus musculus GN=Set PE=1 SV=1	Q9EQU5	33.358	4.32
6.28355	6.56377	6.87652	0	39.4016	13.2719	10	15	10	1	1085	Protein unc-13 homolog D OS=Mus musculus GN=Unc13d PE=1 SV=2	B2RUP2	123.042	6.62
5.31107	5.8505	5.91648	0	15.3052	14.2433	3	6	3	1	337	Na(+)/H(+) exchange regulatory cofactor NHE-RF2 OS=Mus musculus GN=Slc9a3r2 PE=1 SV=2	Q9JHL1	37.38	7.59
6.5744	6.62498	6.6279	0	15.0519	19.0184	6	8	6	1	326	DNA repair protein XRCC4 OS=Mus musculus GN=Xrcc4 PE=1 SV=1	Q924T3	37.038	5.19
5.96809	6.61618	6.40599	0	13.3938	64.7727	4	5	4	1	88	Molybdopterin synthase sulfur carrier subunit OS=Mus musculus GN=Mocs2 PE=1 SV=1	Q9Z224	9.739	4.61
5.47249	6.6893	6.41278	0	23.8191	35.3933	5	11	5	1	178	Mediator of RNA polymerase II transcription subunit 30 OS=Mus musculus GN=Med30 PE=1 SV=1	Q9CQI9	20.345	8.28
6.04439	6.63081	6.1639	0	17.7226	9.14352	6	7	6	1	864	Disintegrin and metalloproteinase domain-containing protein 15 OS=Mus musculus GN=Adam15 PE=1 SV=2	O88839	92.604	6.54
6.14364	6.56986	6.47897	0	11.1067	27.7311	3	3	3	1	119	RNMT-activating mini protein OS=Mus musculus GN=Fam103a1 PE=3 SV=1	Q9CQY2	14.547	8.4
6.65392	6.53605	6.90929	0	23.1477	32.9787	4	5	4	1	188	COMM domain-containing protein 1 OS=Mus musculus GN=Commd1 PE=1 SV=2	Q8K4M5	20.983	7.59
5.85549	6.81121	6.58045	0	30.4114	16.5202	6	15	6	1	569	Protein GPR108 OS=Mus musculus GN=Gpr108 PE=1 SV=1	Q91WD0	63.94	7.56
5.8802	6.78267	6.30012	0	8.95606	21.875	2	15	2	1	96	Protein transport protein Sec61 subunit beta OS=Mus musculus GN=Sec61b PE=1 SV=3	Q9CQS8	9.952	11.56
5.87529	6.72792	6.46434	0	55.4125	41.0072	9	28	9	1	278	Cation-dependent mannose-6-phosphate receptor OS=Mus musculus GN=M6pr PE=1 SV=1	P24668	31.152	5.39
6.19377	6.64674	6.50779	0	9.82404	7.98611	3	3	3	1	576	Sodium/hydrogen exchanger 8 OS=Mus musculus GN=Slc9a8 PE=1 SV=1	Q8R4D1	64.695	6.62
6.02459	6.49346	6.97499	0	11.2714	10.6173	3	6	3	1	405	Pleckstrin homology-like domain family A member 1 OS=Mus musculus GN=Phlda1 PE=1 SV=2	Q62392	45.554	9.7
5.39232	6.54226	6.02015	0	35.0996	60.241	9	18	9	1	166	Coiled-coil domain-containing protein 12 OS=Mus musculus GN=Ccdc12 PE=1 SV=2	Q8R344	18.88	7.21
5.14568	6.63807	5.76288	0.00220534	4.94044	16.129	2	3	2	1	124	Apolipoprotein C-IV OS=Mus musculus GN=Apoc4 PE=1 SV=1	Q61268	14.279	9.52
6.70874	6.48382	6.51885	0	120.097	66.9388	16	95	11	1	245	14-3-3 protein theta OS=Mus musculus GN=Ywhaq PE=1 SV=1	P68254	27.761	4.78
5.52982	6.73064	6.17592	0	51.7053	28.8256	6	24	6	1	281	Cell growth regulator with EF hand domain protein 1 OS=Mus musculus GN=Cgref1 PE=1 SV=1	Q8R1U2	30.828	4.31
5.99095	6.63517	6.62498	0	45.4185	36.019	4	16	4	1	211	Stromal cell-derived factor 2 OS=Mus musculus GN=Sdf2 PE=1 SV=1	Q9DCT5	23.144	7.33
5.79181	6.79961	6.82273	0	19.729	15.5263	5	6	5	1	380	Proto-oncogene c-Fos OS=Mus musculus GN=Fos PE=1 SV=1	P01101	40.813	4.87
7.0268	6.38198	6.1334	0	8.76249	39.7059	3	3	3	1	68	Cx9C motif-containing protein 4 OS=Mus musculus GN=Cmc4 PE=2 SV=1	Q61908	7.738	8.38
6.80993	6.41109	6.73064	0	94.0611	15.3333	24	31	22	1	2100	Dedicator of cytokinesis protein 8 OS=Mus musculus GN=Dock8 PE=1 SV=4	Q8C147	238.826	6.96
6.84674	6.1819	6.88874	0	85.1523	32.4653	13	35	13	1	576	5'-nucleotidase OS=Mus musculus GN=Nt5e PE=1 SV=2	Q61503	63.824	6.64
6.78529	6.61618	6.52513	0	65.9016	46.6942	12	33	10	1	242	Phosphomannomutase 2 OS=Mus musculus GN=Pmm2 PE=1 SV=1	Q9Z2M7	27.639	6.42
6.77215	6.40599	6.38024	0	101.417	74.8988	15	76	9	1	247	14-3-3 protein gamma OS=Mus musculus GN=Ywhag PE=1 SV=2	P61982	28.285	4.89
6.62059	6.54381	6.46107	0	160.098	56.2181	27	81	27	1	587	Protein POF1B OS=Mus musculus GN=Pof1b PE=2 SV=3	Q8K4L4	67.742	6.23
3.91648	6.16189	6.88264	0.000389965	7.98398	6.56064	2	2	2	1	503	Phospholipase D4 OS=Mus musculus GN=Pld4 PE=1 SV=1	Q8BG07	56.118	7.31
5.49185	6.45286	6.28355	0	806.225	78.8785	118	568	118	1	1605	Ribosome-binding protein 1 OS=Mus musculus GN=Rrbp1 PE=1 SV=2	Q99PL5	172.776	9.33
5.17792	6.56834	6.47411	0	313.901	53.8262	31	161	31	1	771	Polymeric immunoglobulin receptor OS=Mus musculus GN=Pigr PE=1 SV=1	O70570	84.946	5.4
5.63227	6.40939	6.58646	0	57.7688	20.4156	11	20	11	1	818	CD97 antigen OS=Mus musculus GN=Cd97 PE=1 SV=2	Q9Z0M6	90.354	7.39
6.29094	5.98641	6.6279	0	38.4781	19.7329	10	15	10	1	674	Arachidonate 5-lipoxygenase OS=Mus musculus GN=Alox5 PE=1 SV=3	P48999	77.917	6.18
5.67243	6.74953	6.25361	0	60.7475	27.5641	7	66	7	1	156	Acyl carrier protein, mitochondrial OS=Mus musculus GN=Ndufab1 PE=1 SV=1	Q9CR21	17.359	5.21
6.3505	6.62644	5.87529	0	10.0273	36.8421	3	6	3	1	76	TP53-regulated inhibitor of apoptosis 1 OS=Mus musculus GN=Triap1 PE=1 SV=1	Q9D8Z2	8.75	5.48
6.33985	5.99322	7.30925	0	180.476	74.1497	10	447	5	1	147	Hemoglobin subunit beta-1 OS=Mus musculus GN=Hbb-b1 PE=1 SV=2	P02088	15.83	7.65
5.46923	6.82782	6.76553	0	45.2127	16.0612	5	20	5	1	523	Signal peptide peptidase-like 2A OS=Mus musculus GN=Sppl2a PE=1 SV=2	Q9JJF9	58.09	7.06
6.80607	6.53294	6.3505	0	19.6768	22.2581	5	5	5	1	310	Carbohydrate deacetylase OS=Mus musculus GN=Ydjc PE=2 SV=2	Q14BV6	33.073	6.87
6.7252	6.52199	6.66676	0	29.7795	39.9038	8	14	8	1	208	Coiled-coil domain-containing protein 25 OS=Mus musculus GN=Ccdc25 PE=1 SV=1	Q78PG9	24.464	6.95
5.9542	6.65105	6.82146	0	59.025	31.7774	12	21	12	1	557	Glypican-4 OS=Mus musculus GN=Gpc4 PE=1 SV=2	P51655	62.546	6.33
6.20359	6.64674	6.41278	0.00137914	5.65379	3.65854	2	2	2	1	820	Thioredoxin domain-containing protein 16 OS=Mus musculus GN=Txndc16 PE=2 SV=1	Q7TN22	92.047	5.31
7.95884	5.74416	5.82782	0	68.6497	24.9196	11	20	11	1	622	Phosphoenolpyruvate carboxykinase, cytosolic [GTP] OS=Mus musculus GN=Pck1 PE=1 SV=1	Q9Z2V4	69.31	6.6
5.97957	6.74551	6.59096	0	13.1182	13.9535	2	3	2	1	258	ATP synthase subunit s-like protein OS=Mus musculus GN=Atp5sl PE=1 SV=1	Q9D7K5	29.161	8.03
7.62425	6.16591	6.04439	0	28.6366	61.6438	5	9	5	1	146	Cytidine deaminase OS=Mus musculus GN=Cda PE=1 SV=2	P56389	16.121	5.58
7.21335	6.38198	6.2114	0	88.5048	20.9748	18	32	17	1	1149	Transforming acidic coiled-coil-containing protein 2 OS=Mus musculus GN=Tacc2 PE=1 SV=2	Q9JJG0	124.054	5.06
5.79442	6.33807	6.52513	0	14.7441	17.8082	5	6	5	1	438	Diphthamide biosynthesis protein 1 OS=Mus musculus GN=Dph1 PE=1 SV=1	Q5NCQ5	47.974	6.84
6.70736	6.40599	6.25361	0	187.651	63.0435	27	105	26	1	414	Isocitrate dehydrogenase [NADP] cytoplasmic OS=Mus musculus GN=Idh1 PE=1 SV=2	O88844	46.644	7.17
5.8802	6.5744	6.3906	0	121.62	61.1111	17	41	16	1	414	Methyl-CpG-binding domain protein 2 OS=Mus musculus GN=Mbd2 PE=2 SV=2	Q9Z2E1	43.474	10.04
6.48059	6.50303	6.52982	0	76.4266	24.7246	16	26	16	1	817	Neurabin-2 OS=Mus musculus GN=Ppp1r9b PE=1 SV=1	Q6R891	89.466	4.92
7.86481	6.19574	5.66676	0	37.6109	39.4495	6	21	6	1	218	Tubulin polymerization-promoting protein OS=Mus musculus GN=Tppp PE=1 SV=1	Q7TQD2	23.56	9.42
6.53138	6.6893	6.34873	0	13.6692	14.0541	5	7	5	1	370	Immunoglobulin superfamily member 5 OS=Mus musculus GN=Igsf5 PE=1 SV=1	Q7TSN7	40.266	5.48
6.28725	6.6851	6.54226	0	35.388	13.6223	5	20	5	1	323	Aquaporin-4 OS=Mus musculus GN=Aqp4 PE=1 SV=2	P55088	34.414	7.42
6.02237	6.71287	6.43463	0	34.4849	14.845	6	12	5	1	613	Ectonucleoside triphosphate diphosphohydrolase 4 OS=Mus musculus GN=Entpd4 PE=1 SV=1	Q9DBT4	69.702	8.07
5.54535	6.72383	6.45615	0	123.746	15.8537	32	42	32	1	3034	Cadherin EGF LAG seven-pass G-type receptor 1 OS=Mus musculus GN=Celsr1 PE=1 SV=3	O35161	330.264	5.88
7.46271	6.42459	6.00675	0	303.822	65.4661	28	215	2	1	472	Selenium-binding protein 2 OS=Mus musculus GN=Selenbp2 PE=1 SV=2	Q63836	52.576	6.18
7.40599	6.21529	6.38716	0	131.984	39.0152	12	188	12	1	264	Galectin-3 OS=Mus musculus GN=Lgals3 PE=1 SV=3	P16110	27.498	8.38
6.23074	6.56377	6.42962	0	23.3389	27.7551	5	8	5	1	245	Protein canopy homolog 4 OS=Mus musculus GN=Cnpy4 PE=1 SV=1	Q8BQ47	28.076	4.77
7.35138	6.29829	6.36282	0	71.0184	60.6218	11	36	8	1	193	Hippocalcin-like protein 1 OS=Mus musculus GN=Hpcal1 PE=1 SV=2	P62748	22.324	5.5
7.13443	6.3837	6.47573	0	46.2755	58.5	9	22	9	1	200	5'(3')-deoxyribonucleotidase, cytosolic type OS=Mus musculus GN=Nt5c PE=1 SV=1	Q9JM14	23.062	5.49
6.56986	6.39746	6.7252	0	29.2091	31.5508	4	7	4	1	187	Core-binding factor subunit beta OS=Mus musculus GN=Cbfb PE=1 SV=1	Q08024	22.017	5.77
7.02126	6.55919	6.12102	0	13.6242	29.0323	3	7	3	1	124	14 kDa phosphohistidine phosphatase OS=Mus musculus GN=Phpt1 PE=1 SV=1	Q9DAK9	13.988	5.53
5.85549	6.6907	6.55919	0	190.711	35.3667	34	87	34	1	1377	Carboxypeptidase D OS=Mus musculus GN=Cpd PE=1 SV=2	O89001	152.31	6.18
6.62498	6.48704	6.90689	0	24.4107	41.358	5	14	4	1	162	Sorting nexin-3 OS=Mus musculus GN=Snx3 PE=1 SV=3	O70492	18.746	8.66
7.34074	6.32193	6.38024	0	168.67	76.9575	23	97	18	1	447	Rab GDP dissociation inhibitor alpha OS=Mus musculus GN=Gdi1 PE=1 SV=3	P50396	50.489	5.08
6.61324	6.33092	6.56224	0	22.2182	27.7027	5	6	5	1	296	Phospholipid scramblase 3 OS=Mus musculus GN=Plscr3 PE=1 SV=1	Q9JIZ9	31.782	6.38
6.49025	6.61765	6.89603	0	130.69	41.4679	19	48	15	1	545	Serine/threonine-protein kinase PAK 1 OS=Mus musculus GN=Pak1 PE=1 SV=1	O88643	60.699	5.74
6.86419	6.40088	6.71287	0	50.8439	22.6782	9	24	9	1	463	Annexin A7 OS=Mus musculus GN=Anxa7 PE=1 SV=2	Q07076	49.893	6.18
6.44294	6.30561	6.24982	0	31.4762	17.9592	8	11	8	1	735	Muskelin OS=Mus musculus GN=Mkln1 PE=1 SV=1	O89050	84.823	6.34
7.18686	6.46434	6.34163	0	74.7477	56.6978	13	30	13	1	321	Glycerol-3-phosphate phosphatase OS=Mus musculus GN=Pgp PE=1 SV=1	Q8CHP8	34.519	5.35
6.4363	6.47086	6.81762	0	102.484	51.1294	20	31	14	1	487	Serine/threonine-protein kinase 4 OS=Mus musculus GN=Stk4 PE=1 SV=1	Q9JI11	55.506	5.19
6.9331	6.40599	6.34873	0	46.1201	16.5722	9	14	9	1	706	Choline transporter-like protein 2 OS=Mus musculus GN=Slc44a2 PE=1 SV=2	Q8BY89	80.057	8.79
5.77873	6.86295	6.43796	0	18.7481	9.60784	3	4	3	1	510	Y+L amino acid transporter 1 OS=Mus musculus GN=Slc7a7 PE=1 SV=1	Q9Z1K8	55.641	5.74
6.74147	6.46597	6.33092	0	46.8278	21.6958	12	21	12	1	802	Aldehyde dehydrogenase family 16 member A1 OS=Mus musculus GN=Aldh16a1 PE=1 SV=2	Q571I9	84.703	6.32
6.99887	6.49825	6.68229	0	10.2334	10.8597	2	4	2	1	221	Sentrin-specific protease 8 OS=Mus musculus GN=Senp8 PE=1 SV=2	Q9D2Z4	25.041	5.95
6.23649	6.73335	6.75355	0	78.4441	22.7401	13	44	13	1	708	Nicastrin OS=Mus musculus GN=Ncstn PE=1 SV=3	P57716	78.443	6.09
5.27798	6.50779	7.1179	0	37.2718	23.8202	10	12	10	1	445	Sp110 nuclear body protein OS=Mus musculus GN=Sp110 PE=1 SV=1	Q8BVK9	50.109	9.86
5.87529	6.56377	6.61324	0	37.7292	24.8996	4	11	4	1	249	Chromatin target of PRMT1 protein OS=Mus musculus GN=Chtop PE=1 SV=2	Q9CY57	26.568	12.23
6.11061	6.70183	6.42962	0	38.1814	41.5686	6	21	6	1	255	NFU1 iron-sulfur cluster scaffold homolog, mitochondrial OS=Mus musculus GN=Nfu1 PE=1 SV=2	Q9QZ23	28.549	5.03
8.23984	5.37851	5.83542	0	19.5643	23.3645	6	9	5	1	321	Sideroflexin-3 OS=Mus musculus GN=Sfxn3 PE=1 SV=1	Q91V61	35.384	9.51
5.31107	6.70321	6.71287	0	57.0408	28.7154	9	30	9	1	397	UDP-GlcNAc:betaGal beta-1,3-N-acetylglucosaminyltransferase 7 OS=Mus musculus GN=B3gnt7 PE=2 SV=2	Q8K0J2	45.349	8.47
5.89239	6.60733	6.39746	0	42.2453	37.5	4	22	4	1	104	Enhancer of rudimentary homolog OS=Mus musculus GN=Erh PE=1 SV=1	P84089	12.251	5.92
5.97499	6.77479	6.41616	0.000515132	6.46489	7.38636	2	2	2	1	352	CD5 antigen-like OS=Mus musculus GN=Cd5l PE=1 SV=3	Q9QWK4	38.837	5.16
5.88264	6.41447	6.73471	0	29.7291	25.1656	6	13	6	1	453	Tyrosine-protein phosphatase non-receptor type 18 OS=Mus musculus GN=Ptpn18 PE=1 SV=1	Q61152	50.17	8.27
6.62205	6.54381	6.50779	0	460.428	45.7998	83	172	83	1	2238	Golgin subfamily A member 4 OS=Mus musculus GN=Golga4 PE=1 SV=2	Q91VW5	257.406	5.36
6.33807	6.60437	6.67666	0	149.728	27.7182	27	56	27	1	1306	Synergin gamma OS=Mus musculus GN=Synrg PE=1 SV=1	Q5SV85	139.528	5.03
6.35931	6.46271	6.36982	0	19.63	15.4135	5	11	5	1	266	CD82 antigen OS=Mus musculus GN=Cd82 PE=1 SV=1	P40237	29.609	5.02
6.96809	6.47573	6.45943	0	65.0519	75.817	13	23	13	1	153	Calmodulin-like protein 4 OS=Mus musculus GN=Calml4 PE=1 SV=2	Q91WQ9	17.659	7.96
7.08321	6.46434	6.22882	0	69.171	45.8746	9	17	9	1	303	Crk-like protein OS=Mus musculus GN=Crkl PE=1 SV=2	P47941	33.809	6.74
6.29094	6.63952	6.61029	0	205.147	41.7544	25	106	25	1	855	Suppressor of tumorigenicity 14 protein homolog OS=Mus musculus GN=St14 PE=1 SV=2	P56677	94.594	6.81
6.51096	6.46597	6.82146	0	108.314	62.7389	19	39	19	1	314	N-myc-interactor OS=Mus musculus GN=Nmi PE=1 SV=1	O35309	35.213	5.05
5.47897	6.51885	7.41785	0	17.3556	27.1605	4	6	4	1	162	HRAS-like suppressor 3 OS=Mus musculus GN=Pla2g16 PE=1 SV=2	Q8R3U1	17.86	8.72
6.61029	6.46761	6.74685	0	56.3942	27.0548	14	21	14	1	584	Optineurin OS=Mus musculus GN=Optn PE=1 SV=1	Q8K3K8	66.976	5.26
6.51254	6.29462	6.2817	0	127.643	71.0327	15	40	15	1	397	Acetyl-CoA acetyltransferase, cytosolic OS=Mus musculus GN=Acat2 PE=1 SV=2	Q8CAY6	41.271	7.5
6.66959	6.09803	6.90569	0	10.6333	11.3176	4	12	3	1	592	Protein kinase C zeta type OS=Mus musculus GN=Prkcz PE=1 SV=2	Q02956	67.639	5.76
6.71149	6.69766	6.24982	0	20.3864	45.614	3	7	3	1	114	Uncharacterized protein C6orf226 homolog OS=Mus musculus PE=1 SV=1	Q9D727	12.006	6.29
6.32012	6.45943	6.83668	0	15.1459	9.55335	6	9	5	1	806	Mitogen-activated protein kinase 7 OS=Mus musculus GN=Mapk7 PE=1 SV=1	Q9WVS8	87.678	5.76
6.11686	6.62936	6.74953	0	9.74297	12.5899	3	5	3	1	278	Transmembrane protein 45B OS=Mus musculus GN=Tmem45b PE=1 SV=1	Q8VCZ2	32.367	7.42
6.58195	6.60585	6.88996	0	26.2379	4.79876	8	9	8	1	1938	Thyroid adenoma-associated protein homolog OS=Mus musculus GN=Thada PE=1 SV=1	A8C756	217.15	6.25
6.58195	6.58346	6.62498	0	114.278	42.4474	19	41	17	1	523	Signal transducing adapter molecule 2 OS=Mus musculus GN=Stam2 PE=1 SV=1	O88811	57.419	5.07
5.17792	6.51728	6.58045	0	11.7336	6.71378	3	3	3	1	566	E3 ubiquitin-protein ligase Rnf220 OS=Mus musculus GN=Rnf220 PE=1 SV=1	Q6PDX6	62.653	6.04
6.19574	6.65249	6.44294	0	260.572	59.324	39	103	37	1	858	Heat shock protein 105 kDa OS=Mus musculus GN=Hsph1 PE=1 SV=2	Q61699	96.346	5.53
6.70044	6.49985	6.43463	0	92.8498	41.9178	14	53	14	1	365	Coxsackievirus and adenovirus receptor homolog OS=Mus musculus GN=Cxadr PE=1 SV=1	P97792	39.922	6.96
7.03122	6.47573	6.6893	0	24.4173	26.4516	5	5	5	1	310	Protein phosphatase PTC7 homolog OS=Mus musculus GN=Pptc7 PE=1 SV=1	Q6NVE9	33.027	5.27
5.67525	6.71287	6.42626	0	12.03	36.2319	3	8	3	1	69	40S ribosomal protein S28 OS=Mus musculus GN=Rps28 PE=1 SV=1	P62858	7.836	10.7
5.8125	6.45779	6.99095	0	9.03531	6.61323	3	3	3	1	499	Dual specificity protein kinase CLK2 OS=Mus musculus GN=Clk2 PE=1 SV=2	O35491	59.95	9.45
6.01792	6.49185	6.42122	0	54.2505	55.8621	11	51	11	1	145	40S ribosomal protein S19 OS=Mus musculus GN=Rps19 PE=1 SV=3	Q9CZX8	16.076	10.4
4.97728	6.02901	7.12102	0	22.549	6.22568	5	8	3	1	771	Rho guanine nucleotide exchange factor 6 OS=Mus musculus GN=Arhgef6 PE=1 SV=1	Q8K4I3	86.996	5.87
6.14771	6.61176	6.74551	0	82.5452	50.3012	16	39	16	1	332	Nuclear migration protein nudC OS=Mus musculus GN=Nudc PE=1 SV=1	O35685	38.334	5.26
6.06824	6.74953	6.49346	0	22.6803	21.3523	5	12	4	1	281	Transformer-2 protein homolog alpha OS=Mus musculus GN=Tra2a PE=1 SV=1	Q6PFR5	32.297	11.28
6.02901	6.65392	6.57137	0	119.219	33.7524	24	43	22	1	1034	Sodium bicarbonate cotransporter 3 OS=Mus musculus GN=Slc4a7 PE=1 SV=2	Q8BTY2	116.44	6.24
6.83416	6.58946	6.37851	0	147.957	55	17	67	17	1	500	Glutathione reductase, mitochondrial OS=Mus musculus GN=Gsr PE=1 SV=3	P47791	53.629	7.99
7.08746	6.19377	6.5345	0	95.3419	33.4828	17	29	17	1	669	Uncharacterized protein C6orf222 homolog OS=Mus musculus PE=2 SV=1	Q8CC96	72.925	9.01
6.23074	6.7252	6.48059	0	26.9431	42.4242	6	16	6	1	132	40S ribosomal protein S12 OS=Mus musculus GN=Rps12 PE=1 SV=2	P63323	14.516	7.24
5.96116	6.66391	6.29278	0	26.5422	27.7567	5	11	5	1	263	Polyglutamine-binding protein 1 OS=Mus musculus GN=Pqbp1 PE=1 SV=1	Q91VJ5	30.579	6.23
6.76553	6.67666	6.91648	0.000389965	7.98711	24.2647	2	2	2	1	136	Sulfiredoxin-1 OS=Mus musculus GN=Srxn1 PE=2 SV=1	Q9D975	14.14	8.02
6.85674	6.55919	6.61471	0	25.1588	19.3347	4	7	4	1	481	E3 ubiquitin-protein ligase makorin-1 OS=Mus musculus GN=Mkrn1 PE=1 SV=1	Q9QXP6	52.974	5.14
6.72383	6.37504	7.03892	0.00174651	5.43708	12.037	2	2	2	1	216	MOB kinase activator 1B OS=Mus musculus GN=Mob1b PE=1 SV=3	Q8BPB0	25.075	6.73
7.18982	6.2724	6.76421	0	10.9774	11.8182	3	4	3	1	220	Grancalcin OS=Mus musculus GN=Gca PE=1 SV=1	Q8VC88	24.647	5.07
6.95884	6.43129	6.82146	0.000389965	7.7853	8.86076	2	2	2	1	553	Vacuolar fusion protein MON1 homolog B OS=Mus musculus GN=Mon1b PE=2 SV=1	Q8BMQ8	59.979	5.57
5.74953	6.71287	6.41785	0	30.1238	37.2832	10	14	10	1	346	High mobility group protein 20A OS=Mus musculus GN=Hmg20a PE=1 SV=1	Q9DC33	39.893	6.4
6.02015	6.58346	6.73606	0	106.534	28.9949	29	41	29	1	1383	Transmembrane protein 2 OS=Mus musculus GN=Tmem2 PE=1 SV=1	Q5FWI3	153.704	7.78
5.77873	5.2211	5.50462	0	16.407	28.8235	3	8	3	1	170	VIP peptides OS=Mus musculus GN=Vip PE=1 SV=1	P32648	19.037	6.6
4.66107	6.74819	6.3345	0	12.1241	12.6984	5	5	5	1	441	Serum response factor-binding protein 1 OS=Mus musculus GN=Srfbp1 PE=1 SV=1	Q9CZ91	48.716	9.54
6.39232	6.6279	6.51885	0	29.963	52.5974	7	13	7	1	154	Prefoldin subunit 5 OS=Mus musculus GN=Pfdn5 PE=1 SV=1	Q9WU28	17.345	6.33
4.99548	6.65964	6.6453	0	19.9664	10.6952	5	6	5	1	748	Semaphorin-3B OS=Mus musculus GN=Sema3b PE=2 SV=2	Q62177	82.648	8.65
5.2854	6.80993	6.43463	0	11.7347	4.66531	3	7	2	1	986	Ephrin type-A receptor 4 OS=Mus musculus GN=Epha4 PE=1 SV=2	Q03137	109.744	6.51
6.65535	6.5157	6.50144	0	21.6469	21.2987	5	6	5	1	385	Protein LSM14 homolog B OS=Mus musculus GN=Lsm14b PE=1 SV=3	Q8CGC4	42.284	9.63
6.56986	6.59842	6.94837	0	9.2685	21.5569	4	5	4	1	167	Ubiquitin-fold modifier-conjugating enzyme 1 OS=Mus musculus GN=Ufc1 PE=1 SV=1	Q9CR09	19.469	7.4
5.33985	6.36807	6.02015	0	265.204	68.4096	33	151	33	1	459	Nucleobindin-1 OS=Mus musculus GN=Nucb1 PE=1 SV=2	Q02819	53.376	5.07
7.78464	6.24793	5.66107	0	25.4276	20.6587	5	23	4	1	334	L-lactate dehydrogenase B chain OS=Mus musculus GN=Ldhb PE=1 SV=2	P16125	36.549	6.05
5.95652	6.52826	6.39575	0	40.8376	25.1012	10	17	10	1	494	Nucleolar protein 4-like OS=Mus musculus GN=Nol4l PE=2 SV=1	Q6DIB4	53.878	4.96
5.83542	6.49665	6.53605	0	20.3576	51.2	4	5	4	1	125	DNA-directed RNA polymerase II subunit RPB9 OS=Mus musculus GN=Polr2i PE=1 SV=1	P60898	14.514	5.14
6.62936	6.44294	6.8125	0	41.624	29.7348	10	12	10	1	528	Cytochrome b5 reductase 4 OS=Mus musculus GN=Cyb5r4 PE=2 SV=3	Q3TDX8	59.678	6.35
6.61029	6.45779	6.43962	0	98.4734	40.3204	18	43	18	1	749	Taperin OS=Mus musculus GN=Tprn PE=1 SV=1	A2AI08	80.04	7.09
6.44956	6.18982	7.39403	0.00113364	5.81676	6.35209	3	4	3	1	551	Xylulose kinase OS=Mus musculus GN=Xylb PE=1 SV=1	Q3TNA1	59.506	6.9
5.10014	6.81121	6.52826	0	20.9847	9.12698	2	9	2	1	504	Sodium-coupled neutral amino acid transporter 2 OS=Mus musculus GN=Slc38a2 PE=1 SV=1	Q8CFE6	55.467	7.94
5.78921	6.732	6.69905	0	12.5526	16.7273	4	5	4	1	275	Transmembrane protein 106B OS=Mus musculus GN=Tmem106b PE=1 SV=1	Q80X71	31.153	6.68
7.08321	6.41109	6.64097	0	57.4423	47.1795	14	25	11	1	390	Protein phosphatase 1B OS=Mus musculus GN=Ppm1b PE=1 SV=1	P36993	42.768	5.19
6.50938	6.55305	6.61765	0	15.9522	3.57995	4	6	2	1	1257	Liprin-alpha-2 OS=Mus musculus GN=Ppfia2 PE=1 SV=2	Q8BSS9	143.146	6.11
5.17792	6.62205	6.80735	0.000389965	7.53182	6.2069	2	2	2	1	435	Serine/threonine-protein kinase 40 OS=Mus musculus GN=Stk40 PE=2 SV=1	Q7TNL3	48.901	7.74
5.97499	6.65249	6.84674	0	18.9676	14.2494	4	6	4	1	393	Protein HGH1 homolog OS=Mus musculus GN=Hgh1 PE=1 SV=1	Q8C3I8	42.889	4.74
6.48059	6.62498	6.65678	0	40.0286	19.8454	6	15	6	1	388	P2X purinoceptor 4 OS=Mus musculus GN=P2rx4 PE=1 SV=1	Q9JJX6	43.41	7.99
5.64386	6.74281	6.46107	0	22.6136	38.5185	4	8	4	1	135	Mediator of RNA polymerase II transcription subunit 10 OS=Mus musculus GN=Med10 PE=1 SV=1	Q9CXU0	15.651	6.19
7.18587	6.22689	6.33985	0	99.8288	29.6017	19	33	19	1	929	Synaptopodin OS=Mus musculus GN=Synpo PE=1 SV=2	Q8CC35	99.49	9.42
5.93546	6.66818	6.25172	0	87.6619	30.4212	18	40	18	1	641	WW domain-binding protein 11 OS=Mus musculus GN=Wbp11 PE=1 SV=2	Q923D5	69.831	8.4
6.17991	6.6865	6.49665	0	60.4315	40.9639	6	53	6	1	166	Thioredoxin, mitochondrial OS=Mus musculus GN=Txn2 PE=1 SV=1	P97493	18.244	7.9
5.62936	6.6453	6.43962	0	508.249	73.2824	55	607	52	1	655	78 kDa glucose-regulated protein OS=Mus musculus GN=Hspa5 PE=1 SV=3	P20029	72.377	5.16
5.71149	6.52826	6.9507	0	19.6044	17.1913	5	6	5	1	413	Palmitoyltransferase ZDHHC6 OS=Mus musculus GN=Zdhhc6 PE=2 SV=1	Q9CPV7	47.496	8.54
6.09592	6.70321	6.51885	0	55.6747	56.4784	11	22	10	1	301	Peptidyl-prolyl cis-trans isomerase E OS=Mus musculus GN=Ppie PE=1 SV=2	Q9QZH3	33.428	5.6
6.48382	6.37851	6.62205	0	13.1719	7.35294	4	4	4	1	748	E3 ubiquitin-protein ligase SMURF2 OS=Mus musculus GN=Smurf2 PE=1 SV=1	A2A5Z6	86.121	7.96
6.37504	6.37504	6.35579	0	174.424	80.2326	14	319	6	1	172	Myosin regulatory light chain 12B OS=Mus musculus GN=Myl12b PE=1 SV=2	Q3THE2	19.767	4.84
6.05528	6.59246	6.40769	0	309.584	45.1879	40	154	40	1	1091	Integrin alpha-6 OS=Mus musculus GN=Itga6 PE=1 SV=3	Q61739	122.082	7.03
6.07682	6.29462	6.59694	0	53.6956	20.7161	11	19	11	1	782	Protein phosphatase 1 regulatory subunit 12C OS=Mus musculus GN=Ppp1r12c PE=1 SV=1	Q3UMT1	84.634	6
6.30561	6.53138	6.79181	0	94.4742	65.7895	13	33	13	1	266	Integral membrane protein 2B OS=Mus musculus GN=Itm2b PE=1 SV=1	O89051	30.24	5.3
6.31651	6.44626	6.52669	0	9.31828	15.9509	4	4	4	1	326	Mitochondrial ribosome-associated GTPase 1 OS=Mus musculus GN=Mtg1 PE=1 SV=2	Q8R2R6	36.655	9.28
7.78529	5.97957	6.07682	0.000885628	5.94944	3.25497	2	2	2	1	553	Arylsulfatase K OS=Mus musculus GN=Arsk PE=2 SV=2	Q9D2L1	62.761	8.53
6.08958	6.71562	6.47735	0	85.1087	51.5588	15	22	15	1	417	Serine/threonine-protein phosphatase 4 regulatory subunit 2 OS=Mus musculus GN=Ppp4r2 PE=1 SV=1	Q0VGB7	46.45	4.56
6.93428	6.55612	6.52826	0	106.721	24.8408	16	53	16	1	785	Adhesion G-protein coupled receptor G7 OS=Mus musculus GN=Adgrg7 PE=1 SV=2	Q8BM96	87.628	8.87
6.15785	6.79051	6.57592	0.000389965	7.95637	7.26817	2	2	2	1	399	Zinc finger HIT domain-containing protein 2 OS=Mus musculus GN=Znhit2 PE=2 SV=2	Q9QY66	42.87	6.3
4.63227	6.80864	6.46761	0	224.016	47.7064	34	120	34	1	763	Transferrin receptor protein 1 OS=Mus musculus GN=Tfrc PE=1 SV=1	Q62351	85.677	6.57
5.24031	6.73606	6.86295	0	35.2624	21.5426	7	15	7	1	376	Lactosylceramide 1,3-N-acetyl-beta-D-glucosaminyltransferase OS=Mus musculus GN=B3gnt5 PE=2 SV=1	Q8BGY6	43.885	9.1
6.30743	6.70183	6.61618	0	9.49568	8.67257	4	5	4	1	565	Transmembrane 7 superfamily member 3 OS=Mus musculus GN=Tm7sf3 PE=2 SV=2	Q9CRG1	63.211	8.25
5.76553	5.96116	7.39575	0.000389965	8.50764	15.3558	2	2	2	1	267	Diphthine--ammonia ligase OS=Mus musculus GN=Dph6 PE=1 SV=1	Q9CQ28	29.903	5.16
6.04221	6.75489	6.3345	0	33.6158	18.3511	5	12	5	1	376	Arginine/serine-rich coiled-coil protein 2 OS=Mus musculus GN=Rsrc2 PE=2 SV=1	A2RTL5	43.85	11.46
5.72792	5.91409	7.1127	0	704.385	57.0079	106	353	95	1	2647	Filamin-A OS=Mus musculus GN=Flna PE=1 SV=5	Q8BTM8	281.046	6.04
7.13443	6.32912	6.58946	0	214.269	82.0069	24	106	24	1	289	Inorganic pyrophosphatase OS=Mus musculus GN=Ppa1 PE=1 SV=1	Q9D819	32.646	5.6
5.66676	6.74281	6.62498	0.000761421	6.08214	12.1951	2	3	2	1	164	Succinate dehydrogenase assembly factor 2, mitochondrial OS=Mus musculus GN=Sdhaf2 PE=1 SV=1	Q8C6I2	19.419	6.35
6.1375	6.57289	6.43463	0	27.2788	19.6108	7	9	7	1	668	CLK4-associating serine/arginine rich protein OS=Mus musculus GN=Clasrp PE=1 SV=3	Q8CFC7	76.779	10.36
4.70598	6.27053	7.3336	0	17.0351	16.3142	4	4	4	1	331	Gamma-parvin OS=Mus musculus GN=Parvg PE=1 SV=2	Q9ERD8	37.58	5.66
6.14364	6.61912	6.33092	0	30.775	4.7449	7	11	7	1	1960	Exophilin-5 OS=Mus musculus GN=Exph5 PE=1 SV=1	Q0VAV2	217.509	7.5
7.0864	6.41785	6.38198	0	156.406	72.2449	19	173	14	1	245	14-3-3 protein zeta/delta OS=Mus musculus GN=Ywhaz PE=1 SV=1	P63101	27.754	4.79
6.64818	6.6279	6.98299	0	43.7633	32.1508	10	19	9	1	451	Golgi reassembly-stacking protein 2 OS=Mus musculus GN=Gorasp2 PE=1 SV=3	Q99JX3	47.009	4.79
5.76022	6.74416	6.44956	0	41.4019	40.5405	8	13	8	1	259	DnaJ homolog subfamily C member 9 OS=Mus musculus GN=Dnajc9 PE=1 SV=2	Q91WN1	30.04	5.94
6.22689	6.72792	6.7046	0	27.5799	22.0812	6	9	6	1	394	E3 ubiquitin-protein ligase RNF149 OS=Mus musculus GN=Rnf149 PE=1 SV=3	Q3U2C5	42.526	7.01
5.73606	6.72928	6.46434	0	114.586	38.9734	19	49	19	1	526	4F2 cell-surface antigen heavy chain OS=Mus musculus GN=Slc3a2 PE=1 SV=1	P10852	58.3	5.91
6.59694	6.6014	6.47897	0	177.254	43.553	38	55	32	1	1047	CAP-Gly domain-containing linker protein 2 OS=Mus musculus GN=Clip2 PE=1 SV=2	Q9Z0H8	115.84	6.48
5.79181	6.67666	6.44294	0	31.7136	19.1617	6	9	6	1	334	Serine/Arginine-related protein 53 OS=Mus musculus GN=Rsrc1 PE=1 SV=1	Q9DBU6	38.614	11.15
6.76818	6.3505	6.73877	0	16.2192	19.457	5	14	3	1	221	Glutathione S-transferase A3 OS=Mus musculus GN=Gsta3 PE=1 SV=2	P30115	25.344	8.73
7.69975	6.08321	6.31107	0	30.6213	33.9623	7	8	7	1	318	N-acyl-aromatic-L-amino acid amidohydrolase (carboxylate-forming) OS=Mus musculus GN=Acy3 PE=1 SV=1	Q91XE4	35.264	5.5
6.58646	6.25739	6.42122	0.00715291	3.86163	4.47504	2	2	2	1	581	Peptidyl-prolyl cis-trans isomerase FKBP10 OS=Mus musculus GN=Fkbp10 PE=1 SV=2	Q61576	64.656	5.64
7.10957	6.45779	6.4545	0	126.222	46.8641	21	51	18	1	574	Pyruvate kinase PKLR OS=Mus musculus GN=Pklr PE=1 SV=1	P53657	62.27	7.09
7.32463	6.2854	6.4446	0	112.831	45.0413	16	81	16	1	484	Coronin-1B OS=Mus musculus GN=Coro1b PE=1 SV=1	Q9WUM3	53.878	5.78
4.76022	6.16993	7.32463	0	10.2381	6.00375	2	2	2	1	533	Lymphocyte cytosolic protein 2 OS=Mus musculus GN=Lcp2 PE=1 SV=2	Q60787	60.201	6.21
4.46597	6.6837	7.19574	0	18.32	19.6721	4	5	4	1	244	Mannose-binding protein C OS=Mus musculus GN=Mbl2 PE=1 SV=2	P41317	25.941	5.06
6.55152	4.65535	4.66107	0.00125739	5.72371	1.17994	2	2	2	1	1695	Sialoadhesin OS=Mus musculus GN=Siglec1 PE=1 SV=2	Q62230	182.865	6.67
5.88509	6.74147	6.54689	0	10.1673	6.06061	2	3	2	1	528	Protein spinster homolog 1 OS=Mus musculus GN=Spns1 PE=2 SV=1	Q8R0G7	56.673	7.15
6.3906	6.67666	6.89603	0	31.0069	11.6848	2	15	2	1	368	Ubiquitin domain-containing protein UBFD1 OS=Mus musculus GN=Ubfd1 PE=1 SV=2	Q78JW9	40.118	8.85
6.24603	6.33271	7.20163	0	32.0784	22.5962	10	15	3	1	416	Serine/threonine-protein kinase 26 OS=Mus musculus GN=Stk26 PE=1 SV=1	Q99JT2	46.585	5.24
5.1375	6.74551	4.87283	0.000389965	7.17031	3.76007	3	3	3	1	1117	Leucine-rich repeats and immunoglobulin-like domains protein 3 OS=Mus musculus GN=Lrig3 PE=1 SV=1	Q6P1C6	122.611	5.88
7.23458	6.17193	5.76818	0	12.4417	37.7551	3	7	3	1	98	Cystatin-B OS=Mus musculus GN=Cstb PE=1 SV=1	Q62426	11.039	7.39
5.95652	6.55459	6.76686	0	16.4814	8.77193	3	4	3	1	513	ETS translocation variant 3 OS=Mus musculus GN=Etv3 PE=1 SV=2	Q8R4Z4	56.99	8.7
6.47411	6.51412	6.7252	0	519.306	46.0014	79	177	79	1	2776	A-kinase anchor protein 13 OS=Mus musculus GN=Akap13 PE=1 SV=1	E9Q394	303.786	5.38
6.11894	6.56224	6.96116	0	32.0013	23.5795	6	17	6	1	352	Macrophage-capping protein OS=Mus musculus GN=Capg PE=1 SV=2	P24452	39.216	7.2
6.12309	6.74012	6.48864	0	52.4125	34.7682	7	18	7	1	302	Polyadenylate-binding protein 2 OS=Mus musculus GN=Pabpn1 PE=1 SV=3	Q8CCS6	32.277	5.17
6.37504	6.55766	6.77742	0	27.6571	35.0453	6	10	6	1	331	Induced myeloid leukemia cell differentiation protein Mcl-1 homolog OS=Mus musculus GN=Mcl1 PE=1 SV=3	P97287	35.195	6.2
6.11478	6.58346	6.96	0	49.8504	13.4138	12	13	12	1	1409	RNA polymerase II-associated protein 1 OS=Mus musculus GN=Rpap1 PE=1 SV=2	Q80TE0	155.172	6.65
7.0268	6.71012	6.1416	0	8.92474	4.22535	2	2	2	1	568	Large neutral amino acids transporter small subunit 4 OS=Mus musculus GN=Slc43a2 PE=1 SV=1	Q8CGA3	62.389	7.93
5.46597	6.62936	6.23266	0.000389965	7.75298	10.6719	2	2	2	1	253	PAXIP1-associated glutamate-rich protein 1A OS=Mus musculus GN=Pagr1a PE=1 SV=1	Q99L02	27.706	4.56
6.33807	6.62644	6.20555	0	52.546	30.7895	14	26	14	1	380	Protein DEK OS=Mus musculus GN=Dek PE=1 SV=1	Q7TNV0	43.132	6.86
5.9542	6.74416	6.73877	0	107.412	47.8161	14	41	14	1	435	Transmembrane protease serine 4 OS=Mus musculus GN=Tmprss4 PE=2 SV=1	Q8VCA5	47.465	6.62
6.9507	6.36632	6.29094	0	400.216	89.011	35	446	30	1	364	Fructose-bisphosphate aldolase A OS=Mus musculus GN=Aldoa PE=1 SV=2	P05064	39.331	8.09
7.16792	6.43463	6.37678	0	46.7767	49.0854	11	17	11	1	328	Glyoxylate reductase/hydroxypyruvate reductase OS=Mus musculus GN=Grhpr PE=1 SV=1	Q91Z53	35.306	7.65
6.34341	6.61618	6.22689	0	73.0457	13.8931	7	30	7	1	655	RNA-binding protein EWS OS=Mus musculus GN=Ewsr1 PE=1 SV=2	Q61545	68.42	9.33
8.02459	6.06609	5.87774	0	243.836	60.3846	14	269	14	1	260	Carbonic anhydrase 2 OS=Mus musculus GN=Ca2 PE=1 SV=4	P00920	29.015	7.01
5.61471	6.65535	6.44956	0	43.7991	12.3656	4	13	4	1	558	V-set and immunoglobulin domain-containing protein 10 OS=Mus musculus GN=Vsig10 PE=3 SV=2	D3YX43	60.484	4.7
5.50779	6.71149	6.22497	0	27.9601	33.7243	5	12	5	1	341	Transcription factor jun-D OS=Mus musculus GN=Jund PE=1 SV=1	P15066	34.883	7.44
6.63372	6.57743	6.87529	0	48.0653	51.0204	7	36	5	1	196	Rho-related GTP-binding protein RhoB OS=Mus musculus GN=Rhob PE=1 SV=1	P62746	22.109	5.24
6.24982	6.35403	6.93428	0	21.8638	15.3348	5	7	5	1	463	Lactadherin OS=Mus musculus GN=Mfge8 PE=1 SV=3	P21956	51.208	6.52
6.42122	6.67666	6.54071	0	9.30077	5.26316	2	5	2	1	475	Equilibrative nucleoside transporter 3 OS=Mus musculus GN=Slc29a3 PE=1 SV=1	Q99P65	51.686	7.61
6.30561	6.18982	6.81378	0	125.594	55.5721	31	51	30	1	673	Annexin A6 OS=Mus musculus GN=Anxa6 PE=1 SV=3	P14824	75.837	5.5
7.11998	6.47735	6.3147	0	41.3345	46.473	8	15	8	1	241	Methylthioribulose-1-phosphate dehydratase OS=Mus musculus GN=Apip PE=1 SV=1	Q9WVQ5	26.931	6.9
6.44294	6.49185	6.92362	0	69.1037	33.8171	16	23	16	1	689	Beta-adrenergic receptor kinase 1 OS=Mus musculus GN=Adrbk1 PE=1 SV=2	Q99MK8	79.588	7.28
6.64241	6.49985	6.60437	0	115.371	28.8986	21	40	21	1	917	Coiled-coil domain-containing protein 186 OS=Mus musculus GN=Ccdc186 PE=1 SV=2	Q8C9S4	104.836	5.53
6.52982	6.52356	7.29278	0	17.6742	11.1111	5	5	5	1	675	Glycerophosphocholine phosphodiesterase GPCPD1 OS=Mus musculus GN=Gpcpd1 PE=1 SV=1	Q8C0L9	76.531	5.58
6.5744	6.52356	6.65535	0	46.1291	35.1613	8	19	8	1	310	Uracil phosphoribosyltransferase homolog OS=Mus musculus GN=Uprt PE=1 SV=1	B1AVZ0	34.256	6.23
6.7879	6.53916	6.72928	0	111.154	61.7251	12	47	12	1	371	Protein NDRG2 OS=Mus musculus GN=Ndrg2 PE=1 SV=1	Q9QYG0	40.763	5.4
6.52356	6.56072	6.55919	0	31.3782	7.98226	9	12	9	1	1353	Adenylate cyclase type 9 OS=Mus musculus GN=Adcy9 PE=1 SV=1	P51830	150.857	7.21
5.71973	6.43296	6.38198	0	106.981	48.0176	17	46	17	1	454	Guanine deaminase OS=Mus musculus GN=Gda PE=1 SV=1	Q9R111	50.981	5.53
6.14771	6.49506	6.86419	0	44.3177	28.8073	9	14	9	1	545	Spermatogenesis-associated serine-rich protein 2 OS=Mus musculus GN=Spats2 PE=1 SV=1	Q8K1N4	58.92	9
6.53761	6.45286	6.6865	0	9.40332	7.43494	3	3	3	1	538	DALR anticodon-binding domain-containing protein 3 OS=Mus musculus GN=Dalrd3 PE=2 SV=1	Q6PJN8	58.696	8.15
5.88753	6.76022	6.85425	0	42.6213	27.027	10	15	10	1	407	Uncharacterized protein KIAA0513 OS=Mus musculus GN=Kiaa0513 PE=1 SV=1	Q8R0A7	46.289	5.02
6.05311	6.54844	6.96694	0	31.4761	40.1575	6	9	6	1	381	E3 ubiquitin-protein ligase KCMF1 OS=Mus musculus GN=Kcmf1 PE=1 SV=1	Q80UY2	41.765	5.76
6.49346	6.59694	6.46271	0	56.6067	43.9437	15	24	15	1	355	BAG family molecular chaperone regulator 1 OS=Mus musculus GN=Bag1 PE=1 SV=3	Q60739	39.716	8.46
5.8125	6.53605	6.93782	0	9.28677	3.66442	3	3	3	1	1037	Signal-induced proliferation-associated protein 1 OS=Mus musculus GN=Sipa1 PE=1 SV=2	P46062	111.997	6.35
5.9331	6.73335	6.63952	0	105.727	45.203	15	38	15	1	542	Protein phosphatase 1G OS=Mus musculus GN=Ppm1g PE=1 SV=3	Q61074	58.691	4.39
5.69209	6.84046	6.63807	0	76.9348	12.9693	8	26	8	1	586	Solute carrier family 13 member 2 OS=Mus musculus GN=Slc13a2 PE=2 SV=1	Q9ES88	64.069	7.8
7.33271	6.24413	6.41447	0	145.069	34.9289	32	52	32	1	1337	Protein cordon-bleu OS=Mus musculus GN=Cobl PE=1 SV=1	Q5NBX1	143.777	7.77
6.33271	6.51096	6.62059	0	50.022	41.7614	14	23	14	1	352	Adenosine deaminase OS=Mus musculus GN=Ada PE=1 SV=3	P03958	39.966	5.72
7.26021	6.14771	6.21917	0	55.6637	47.619	8	20	8	1	210	Protein ABHD14B OS=Mus musculus GN=Abhd14b PE=1 SV=1	Q8VCR7	22.437	6.27
6.08958	6.56377	6.23649	0	92.2453	23.5835	11	35	11	1	653	Splicing factor 1 OS=Mus musculus GN=Sf1 PE=1 SV=6	Q64213	70.358	8.98
6.52356	6.65821	6.75889	0	51.3284	42.9268	8	23	8	1	205	Proteasome subunit beta type-3 OS=Mus musculus GN=Psmb3 PE=1 SV=1	Q9R1P1	22.949	6.55
6.98755	6.26679	6.75489	0	44.1091	42.5076	10	18	10	1	327	BTB/POZ domain-containing protein KCTD12 OS=Mus musculus GN=Kctd12 PE=1 SV=1	Q6WVG3	35.87	5.81
6.64241	6.56529	6.55919	0	66.8042	24.8509	9	33	9	1	503	Zinc transporter 1 OS=Mus musculus GN=Slc30a1 PE=1 SV=1	Q60738	54.681	6.62
7.30743	6.41278	6.34873	0	14.7384	19.9367	6	6	4	1	316	BTB/POZ domain-containing adapter for CUL3-mediated RhoA degradation protein 2 OS=Mus musculus GN=Tnfaip1 PE=2 SV=1	O70479	36.111	7.84
7.17592	6.42122	6.69349	0	28.848	38.0952	7	13	7	1	231	Ribosyldihydronicotinamide dehydrogenase [quinone] OS=Mus musculus GN=Nqo2 PE=1 SV=3	Q9JI75	26.231	7.01
6.89118	6.3837	6.68229	0	77.2954	43.133	19	31	19	1	466	Myocardial zonula adherens protein OS=Mus musculus GN=Myzap PE=1 SV=1	Q3UIJ9	53.863	6.51
6.32373	6.44626	6.84046	0	14.8691	24.2038	3	5	3	1	157	Thiosulfate sulfurtransferase/rhodanese-like domain-containing protein 3 OS=Mus musculus GN=Tstd3 PE=1 SV=1	Q9D0B5	17.26	8.13
7.22207	6.34696	5.34696	0	20.7093	48.1481	3	13	3	1	108	High mobility group protein HMGI-C OS=Mus musculus GN=Hmga2 PE=1 SV=1	P52927	11.812	10.62
6.08958	6.61176	6.06824	0	45.4385	17.5788	9	15	9	1	603	Cholinesterase OS=Mus musculus GN=Bche PE=1 SV=2	Q03311	68.418	7.25
6.05961	6.78267	6.74685	0	19.2538	12.5387	6	6	6	1	646	Long-chain fatty acid transport protein 1 OS=Mus musculus GN=Slc27a1 PE=1 SV=1	Q60714	71.231	8.38
7.16289	6.21335	6.42962	0	29.0376	61.8644	5	12	5	1	118	D-dopachrome decarboxylase OS=Mus musculus GN=Ddt PE=1 SV=3	O35215	13.069	6.54
5.53294	6.848	6.53605	0	22.783	54.0541	5	12	5	1	111	BET1-like protein OS=Mus musculus GN=Bet1l PE=1 SV=1	O35153	12.42	8.82
6.12722	5.63517	6.06824	0	54.0533	36.211	12	17	12	1	417	Serpin H1 OS=Mus musculus GN=Serpinh1 PE=1 SV=3	P19324	46.504	8.82
6.76818	6.46107	6.90328	0	89.7116	51.0703	15	38	15	1	327	Annexin A8 OS=Mus musculus GN=Anxa8 PE=1 SV=2	O35640	36.701	5.94
7.13134	6.24603	6.08958	0	49.3317	13.8815	13	15	13	1	1131	Filamin A-interacting protein 1-like OS=Mus musculus GN=Filip1l PE=1 SV=2	Q6P6L0	129.692	6.37
6.44956	6.52982	6.29094	0	16.0701	20	6	8	5	1	335	DNA polymerase beta OS=Mus musculus GN=Polb PE=1 SV=3	Q8K409	38.264	8.85
5.47897	6.55152	6.33807	0	9.93454	51.3761	3	4	3	1	109	UPF0449 protein C19orf25 homolog OS=Mus musculus PE=1 SV=1	Q9D7E4	12.104	5.25
4.32193	6.4363	6.23458	0.00197677	5.21271	13.1343	2	2	2	1	335	Transcriptional adapter 1 OS=Mus musculus GN=Tada1 PE=2 SV=1	Q99LM9	37.385	7.62
6.04439	6.42962	6.95884	0	13.9596	25	3	4	3	1	204	ADP-ribosylation factor-like protein 15 OS=Mus musculus GN=Arl15 PE=1 SV=1	Q8BGR6	22.891	5.29
6.70183	6.45286	6.49985	0	45.1771	23.741	10	13	10	1	695	GRB2-associated-binding protein 1 OS=Mus musculus GN=Gab1 PE=1 SV=2	Q9QYY0	76.764	5.67
6.25739	6.40769	5.89724	0	75.6127	41.4085	15	44	13	1	355	Heterogeneous nuclear ribonucleoprotein D0 OS=Mus musculus GN=Hnrnpd PE=1 SV=2	Q60668	38.33	7.81
6.15178	6.52826	6.44294	0	27.6472	16.8699	6	11	6	1	492	Solute carrier family 2, facilitated glucose transporter member 1 OS=Mus musculus GN=Slc2a1 PE=1 SV=4	P17809	53.949	8.87
6.92362	6.51728	6.85798	0.000271998	8.58844	3.33761	2	2	2	1	779	Protein zer-1 homolog OS=Mus musculus GN=Zer1 PE=1 SV=1	Q80ZJ6	89.018	5.94
6.24413	6.59395	6.51412	0	11.8811	18.4524	3	4	3	1	168	Protein archease OS=Mus musculus GN=Zbtb8os PE=1 SV=2	Q505B7	19.715	4.56
5.79442	6.70736	6.53605	0	37.5098	43.1579	5	17	5	1	190	Selenoprotein S OS=Mus musculus GN=Vimp PE=1 SV=3	Q9BCZ4	21.497	9.39
7.09276	6.49506	6.50938	0	30.9465	12.5	7	9	7	1	744	Protein zyg-11 homolog B OS=Mus musculus GN=Zyg11b PE=1 SV=2	Q3UFS0	83.937	6.87
6.10852	6.70183	6.63662	0	10.9178	44	3	6	3	1	75	Protein BRICK1 OS=Mus musculus GN=Brk1 PE=1 SV=1	Q91VR8	8.755	5.45
6.98413	6.49665	6.43796	0	77.7024	34.6723	12	26	12	1	473	Aspartyl aminopeptidase OS=Mus musculus GN=Dnpep PE=1 SV=2	Q9Z2W0	52.174	7.25
5.7252	6.74819	7.0433	0	9.50094	5.86932	3	6	3	1	903	Ras and Rab interactor 2 OS=Mus musculus GN=Rin2 PE=1 SV=3	Q9D684	101.494	6.87
6.93428	6.36632	6.54689	0	32.1075	15.7798	7	11	7	1	545	Myotubularin-related protein 9 OS=Mus musculus GN=Mtmr9 PE=1 SV=2	Q9Z2D0	62.868	6.62
6.10643	6.64097	6.90569	0	22.5927	12.4361	6	8	6	1	587	Proto-oncogene c-Rel OS=Mus musculus GN=Rel PE=1 SV=2	P15307	64.919	6.54
7.16692	6.44791	6.4545	0	20.205	16.7173	4	8	4	1	329	Serine dehydratase-like OS=Mus musculus GN=Sdsl PE=1 SV=1	Q8R238	34.71	6.43
7.05745	6.1127	6.86542	0	31.6816	11.8435	8	8	8	1	971	GEM-interacting protein OS=Mus musculus GN=Gmip PE=1 SV=1	Q6PGG2	107.478	5.77
6.65392	6.77083	6.19771	0.00149981	5.60584	7.8125	2	3	2	1	256	Lysine-rich coiled-coil protein 1 OS=Mus musculus GN=Krcc1 PE=2 SV=1	Q99JT5	30.699	9.19
6.52042	6.42626	6.71287	0	44.8989	31.4706	6	13	6	1	340	Immunoglobulin-binding protein 1 OS=Mus musculus GN=Igbp1 PE=1 SV=1	Q61249	38.947	6.18
6.76288	6.56834	6.83668	0	73.6342	7.48988	18	28	14	1	2964	Kalirin OS=Mus musculus GN=Kalrn PE=1 SV=1	A2CG49	336.789	6.07
6.92837	6.56834	6.23074	0	90.0805	34.4473	12	56	12	1	389	Basigin OS=Mus musculus GN=Bsg PE=1 SV=2	P18572	42.418	5.85
6.14975	6.67807	6.72247	0	48.181	13.227	10	22	7	1	1066	Pumilio homolog 2 OS=Mus musculus GN=Pum2 PE=1 SV=2	Q80U58	114.243	7.08
6.38198	6.75622	6.24413	0	16.3004	11.6071	2	4	2	1	336	Potassium channel subfamily K member 1 OS=Mus musculus GN=Kcnk1 PE=1 SV=2	O08581	38.177	6.07
5.79961	6.84172	6.60733	0	79.2612	18.7023	15	35	15	1	1048	Dyslexia-associated protein KIAA0319-like protein OS=Mus musculus GN=Kiaa0319l PE=1 SV=1	Q8K135	115.24	6.16
6.50303	6.62352	6.79831	0	11.5753	6.75676	4	4	4	1	666	Non-receptor tyrosine-protein kinase TNK1 OS=Mus musculus GN=Tnk1 PE=1 SV=2	Q99ML2	73.053	9.58
6.59842	6.65821	6.69905	0	87.3983	62.6298	12	34	12	1	289	Thioredoxin-like protein 1 OS=Mus musculus GN=Txnl1 PE=1 SV=3	Q8CDN6	32.217	4.96
6.8392	6.53294	6.19967	0	55.3993	35.5114	7	13	7	1	352	Vacuolar protein sorting-associated protein 37C OS=Mus musculus GN=Vps37c PE=1 SV=1	Q8R105	38.429	5.31
7.34961	6.42122	6.15583	0	129.105	73.3333	17	78	17	1	240	Glutathione S-transferase omega-1 OS=Mus musculus GN=Gsto1 PE=1 SV=2	O09131	27.48	7.36
6.91169	6.3733	6.70736	0	136.54	33.5766	19	53	19	1	959	AP2-associated protein kinase 1 OS=Mus musculus GN=Aak1 PE=1 SV=2	Q3UHJ0	103.282	6.7
6.22304	6.61324	6.63372	0	89.366	54.2857	14	25	14	1	350	Serine-threonine kinase receptor-associated protein OS=Mus musculus GN=Strap PE=1 SV=2	Q9Z1Z2	38.418	5.12
6.60585	6.52826	6.48382	0	84.4096	20.1005	17	29	17	1	1194	Immunoglobulin superfamily member 3 OS=Mus musculus GN=Igsf3 PE=1 SV=2	Q6ZQA6	134.627	6.05
6.71425	6.57289	6.60585	0	152.314	37.4525	28	53	28	1	1052	Calmin OS=Mus musculus GN=Clmn PE=1 SV=2	Q8C5W0	117.155	5.03
5.8125	6.66249	6.47411	0	44.645	37.5439	11	16	11	1	285	Pre-mRNA-splicing factor ISY1 homolog OS=Mus musculus GN=Isy1 PE=1 SV=2	Q69ZQ2	32.969	5.17
6.80993	6.62205	6.36632	0	52.0805	39.4958	6	17	6	1	238	Proteasome subunit beta type-6 OS=Mus musculus GN=Psmb6 PE=1 SV=3	Q60692	25.362	5.11
6.27426	6.6014	6.76288	0	23.6349	13.615	4	11	4	1	426	Pannexin-1 OS=Mus musculus GN=Panx1 PE=1 SV=3	Q9JIP4	48.136	7.03
6.96232	6.45943	6.86542	0	60.629	28.6585	17	20	17	1	656	Receptor-interacting serine/threonine-protein kinase 1 OS=Mus musculus GN=Ripk1 PE=1 SV=1	Q60855	74.807	6.47
6.36457	6.64097	6.38543	0	66.2367	42.7861	7	35	7	1	201	Proteasome subunit beta type-2 OS=Mus musculus GN=Psmb2 PE=1 SV=1	Q9R1P3	22.892	7.02
6.1375	6.57137	6.58045	0	63.0185	46.9811	15	30	15	1	530	Negative elongation factor A OS=Mus musculus GN=Nelfa PE=1 SV=1	Q8BG30	57.549	9.11
5.91648	6.76553	6.50779	0	46.3009	21.9665	9	22	9	1	478	Lysosome membrane protein 2 OS=Mus musculus GN=Scarb2 PE=1 SV=3	O35114	54.009	5.1
5.73064	6.64962	6.83794	0	16.7379	14.8825	4	5	3	1	383	RNA-binding motif, single-stranded-interacting protein 2 OS=Mus musculus GN=Rbms2 PE=1 SV=1	Q8VC70	40.698	9.07
5.49185	6.88753	6.73471	0	27.5559	6.50888	7	7	7	1	1521	Uncharacterized protein KIAA1551 OS=Mus musculus GN=Kiaa1551 PE=1 SV=2	Q5DTW7	168.939	7.44
6.85175	6.50938	6.58045	0	38.0144	23.1405	7	11	7	1	484	Probable D-lactate dehydrogenase, mitochondrial OS=Mus musculus GN=Ldhd PE=1 SV=1	Q7TNG8	51.815	6.62
6.12928	6.64241	6.33092	0	85.5593	48.0769	10	35	10	1	260	Acidic leucine-rich nuclear phosphoprotein 32 family member E OS=Mus musculus GN=Anp32e PE=1 SV=2	P97822	29.604	3.88
6.40769	6.57289	6.76022	0	15.4168	22.7612	3	4	3	1	268	AN1-type zinc finger protein 1 OS=Mus musculus GN=Zfand1 PE=1 SV=1	Q8BFR6	30.183	8.1
6.45121	6.61029	6.02901	0	96.9923	63.4551	17	40	17	1	301	Transcription elongation factor A protein 1 OS=Mus musculus GN=Tcea1 PE=1 SV=2	P10711	33.859	8.38
5.848	6.6453	6.94953	0	43.8356	27.1536	14	19	14	1	534	High affinity cGMP-specific 3',5'-cyclic phosphodiesterase 9A OS=Mus musculus GN=Pde9a PE=1 SV=1	O70628	61.596	5.95
7.62205	6.1918	6.21917	0	72.8193	48.5333	13	90	13	1	375	Alcohol dehydrogenase 1 OS=Mus musculus GN=Adh1 PE=1 SV=2	P00329	39.746	8.1
5.24031	6.58346	6.80864	0.00347555	4.49723	2.93367	2	2	2	1	784	Toll-like receptor 2 OS=Mus musculus GN=Tlr2 PE=1 SV=1	Q9QUN7	89.392	6.64
5.926	6.54998	6.96924	0	29.8122	11.2821	3	10	2	1	390	UDP-galactose translocator OS=Mus musculus GN=Slc35a2 PE=1 SV=1	Q9R0M8	40.74	9.86
6.19967	6.55766	6.64097	0	29.3297	11.6519	6	9	6	1	678	Transmembrane and coiled-coil domain-containing protein 3 OS=Mus musculus GN=Tmco3 PE=2 SV=1	Q8BH01	75.854	7.17
6.24413	6.4363	6.59544	0	54.1788	29.5515	10	23	10	1	379	Hsp90 co-chaperone Cdc37 OS=Mus musculus GN=Cdc37 PE=1 SV=1	Q61081	44.565	5.34
6.06824	6.6837	6.66959	0.00186266	5.32976	11.8421	2	3	2	1	228	Ankyrin repeat domain-containing protein 46 OS=Mus musculus GN=Ankrd46 PE=1 SV=1	Q8BTZ5	25.207	5.73
6.44294	6.57289	6.23074	0	48.8658	24.0283	7	18	7	1	283	Interferon alpha-inducible protein 27-like protein 2B OS=Mus musculus GN=Ifi27l2b PE=2 SV=1	Q8VC49	27.755	4.7
7.65678	6.24222	6.46107	0	81.2769	53.1722	17	37	17	1	331	Cytosolic 5'-nucleotidase 3A OS=Mus musculus GN=Nt5c3a PE=1 SV=4	Q9D020	37.228	6.65
4.64386	5.7252	6.67807	0	54.7869	27.2189	7	36	7	1	338	Lumican OS=Mus musculus GN=Lum PE=1 SV=2	P51885	38.241	6.43
6.14568	6.57592	6.47897	0	43.6522	42.8571	10	20	10	1	196	Prefoldin subunit 3 OS=Mus musculus GN=Vbp1 PE=1 SV=2	P61759	22.421	6.28
5.55766	6.29094	7.29186	0	27.7426	18.0952	8	9	8	1	525	Neutrophil cytosol factor 2 OS=Mus musculus GN=Ncf2 PE=1 SV=1	O70145	59.448	6.61
6.21335	6.57137	6.84549	0	92.2677	29.6875	14	32	14	1	704	Meprin A subunit beta OS=Mus musculus GN=Mep1b PE=1 SV=2	Q61847	79.45	5.95
6.58045	6.53761	6.45943	0	28.5201	9.33707	8	11	7	1	1071	SLIT-ROBO Rho GTPase-activating protein 2 OS=Mus musculus GN=Srgap2 PE=1 SV=2	Q91Z67	120.723	6.64
6.20163	6.58946	6.75889	0	59.6851	20.8054	16	21	16	1	894	Microsomal triglyceride transfer protein large subunit OS=Mus musculus GN=Mttp PE=1 SV=2	O08601	99.037	7.62
6.48864	6.56072	6.1918	0	75.8786	64.6552	8	65	8	1	116	NADH dehydrogenase [ubiquinone] iron-sulfur protein 6, mitochondrial OS=Mus musculus GN=Ndufs6 PE=1 SV=2	P52503	13.012	8.65
6.62498	6.63227	6.69766	0	76.5945	51.0204	7	38	7	1	245	Eukaryotic translation initiation factor 6 OS=Mus musculus GN=Eif6 PE=1 SV=2	O55135	26.494	4.74
7.23074	6.43129	6.4446	0	207.455	55.1451	23	166	22	1	379	Leukocyte elastase inhibitor A OS=Mus musculus GN=Serpinb1a PE=1 SV=1	Q9D154	42.548	6.21
6.13955	6.22497	6.01346	0	17.0942	29.2453	5	23	5	1	106	ATPase inhibitor, mitochondrial OS=Mus musculus GN=Atpif1 PE=1 SV=2	O35143	12.151	9.64
5.63517	6.65392	6.72383	0	31.9176	68.0672	6	20	6	1	119	V-type proton ATPase subunit F OS=Mus musculus GN=Atp6v1f PE=1 SV=2	Q9D1K2	13.362	5.82
7.2555	6.39232	6.58346	0	119.575	73.5714	10	134	10	1	140	Profilin-1 OS=Mus musculus GN=Pfn1 PE=1 SV=2	P62962	14.948	8.28
6.42122	6.72928	6.56529	0	64.9687	30.9211	12	29	11	1	456	Adenylosuccinate synthetase isozyme 2 OS=Mus musculus GN=Adss PE=1 SV=2	P46664	49.99	6.38
6.50938	6.60733	6.18388	0	47.3018	34.8684	5	16	5	1	152	Glutaredoxin-related protein 5, mitochondrial OS=Mus musculus GN=Glrx5 PE=1 SV=2	Q80Y14	16.282	6.55
6.02237	6.49665	6.62644	0	17.2721	12.069	5	6	5	1	638	Zinc finger protein 143 OS=Mus musculus GN=Znf143 PE=1 SV=2	O70230	68.997	6.19
7.12515	6.40259	6.57743	0	19.1045	23.1638	9	9	9	1	354	Homer protein homolog 2 OS=Mus musculus GN=Homer2 PE=1 SV=1	Q9QWW1	40.545	6.01
5.88996	6.64386	6.47086	0	37.2093	24.3697	8	11	8	1	476	Carboxypeptidase E OS=Mus musculus GN=Cpe PE=1 SV=2	Q00493	53.222	5.19
7.45368	6.14364	6.43962	0	9.08711	3.39506	4	6	4	1	1296	Protein broad-minded OS=Mus musculus GN=Tbc1d32 PE=1 SV=2	Q3URV1	147.964	6.15
5.86542	6.39575	7.11998	0	12.9479	54.4643	4	4	4	1	112	Protein Churchill OS=Mus musculus GN=Churc1 PE=3 SV=1	Q6DG52	12.849	4.84
5.58496	6.59096	7.36457	0	14.9007	10.8051	3	4	3	1	472	Interferon-induced protein with tetratricopeptide repeats 2 OS=Mus musculus GN=Ifit2 PE=1 SV=1	Q64112	54.986	7.43
6.6837	6.62059	6.45615	0	221.333	60.7042	33	88	33	1	710	Prolyl endopeptidase OS=Mus musculus GN=Prep PE=1 SV=1	Q9QUR6	80.7	5.73
6.83794	6.54071	6.50938	0	100.954	38.8443	18	39	17	1	623	Xaa-Pro aminopeptidase 1 OS=Mus musculus GN=Xpnpep1 PE=1 SV=1	Q6P1B1	69.547	5.54
7.57137	5.98413	6.6865	0	29.8081	38.7097	5	9	5	1	186	Putative hydrolase RBBP9 OS=Mus musculus GN=Rbbp9 PE=1 SV=2	O88851	20.898	5.97
5.98641	7.03892	5.79442	0	11.4521	36.8794	2	2	2	1	141	Proteasome maturation protein OS=Mus musculus GN=Pomp PE=1 SV=1	Q9CQT5	15.756	5.49
5.58496	6.46107	7.04876	0	32.3291	18.8797	8	13	8	1	482	Nuclear autoantigen Sp-100 OS=Mus musculus GN=Sp100 PE=1 SV=2	O35892	54.692	8.66
6.37504	6.50938	6.69209	0	50.8762	28.8952	7	25	7	1	353	Galectin-9 OS=Mus musculus GN=Lgals9 PE=1 SV=1	O08573	40.01	9.31
6.86542	6.50303	6.4545	0	86.4356	53.3605	18	36	18	1	491	Nicotinamide phosphoribosyltransferase OS=Mus musculus GN=Nampt PE=1 SV=1	Q99KQ4	55.413	7.15
5.2555	6.33985	7.19574	0	15.7398	26.2069	4	6	4	1	290	Programmed cell death 1 ligand 1 OS=Mus musculus GN=Cd274 PE=1 SV=1	Q9EP73	32.76	6.23
6.97039	6.57894	6.30561	0	84.8725	39.7566	15	32	15	1	493	Xaa-Pro dipeptidase OS=Mus musculus GN=Pepd PE=1 SV=3	Q11136	54.993	5.78
6.81634	6.33271	6.30195	0	50.1107	17.8571	8	12	7	1	672	Forkhead box protein O3 OS=Mus musculus GN=Foxo3 PE=1 SV=1	Q9WVH4	71.02	5.12
6.98527	6.55919	6.41447	0	71.1074	46.7456	11	27	11	1	338	m7GpppX diphosphatase OS=Mus musculus GN=Dcps PE=1 SV=1	Q9DAR7	38.964	6.48
6.1819	6.49346	6.71149	0.000389965	7.60037	7.69231	3	3	3	1	468	Zinc finger protein 672 OS=Mus musculus GN=Znf672 PE=2 SV=1	Q99LH4	52.121	9.36
6.94603	6.30195	7.03012	0	36.9568	29.8969	7	11	7	1	485	Leukocyte receptor cluster member 9 OS=Mus musculus GN=Leng9 PE=2 SV=1	Q8BTN6	52.58	5.83
7.1918	6.24793	6.56377	0	54.7098	18.7371	17	26	16	1	966	Serine/threonine-protein kinase 10 OS=Mus musculus GN=Stk10 PE=1 SV=2	O55098	111.836	7.15
5.92125	6.50462	6.89603	0	41.4197	22	9	11	9	1	650	SPARC-like protein 1 OS=Mus musculus GN=Sparcl1 PE=1 SV=3	P70663	72.243	4.6
6.15785	6.3147	6.34341	0	65.0004	9.74026	18	25	16	1	2618	Microtubule-associated serine/threonine-protein kinase 4 OS=Mus musculus GN=Mast4 PE=1 SV=3	Q811L6	283.829	8.62
5.87529	6.6879	6.46434	0	57.6455	25.7895	6	20	6	1	380	Probable palmitoyltransferase ZDHHC20 OS=Mus musculus GN=Zdhhc20 PE=1 SV=1	Q5Y5T1	43.947	8.25
6.8936	6.46761	6.44626	0	133.943	62.069	20	103	19	1	319	Annexin A4 OS=Mus musculus GN=Anxa4 PE=1 SV=4	P97429	35.893	5.57
6.1639	6.67525	6.28725	0	34.9157	7.38126	8	13	8	1	1558	Arginine-glutamic acid dipeptide repeats protein OS=Mus musculus GN=Rere PE=1 SV=3	Q80TZ9	171.648	7.69
7.10957	6.50779	6.37851	0	14.1274	41.5094	4	7	4	1	106	Acylphosphatase-2 OS=Mus musculus GN=Acyp2 PE=1 SV=2	P56375	11.87	9.26
5.80993	6.5157	5.98413	0	39.0956	47.0769	11	18	11	1	325	Reticulocalbin-1 OS=Mus musculus GN=Rcn1 PE=1 SV=1	Q05186	38.09	4.84
6.07039	6.57137	6.70183	0	111.264	69.0411	19	43	19	1	365	Synapse-associated protein 1 OS=Mus musculus GN=Syap1 PE=1 SV=1	Q9D5V6	41.324	4.54
6.17193	6.76951	6.38888	0	18.816	18.2927	4	7	4	1	246	Protein lin-37 homolog OS=Mus musculus GN=Lin37 PE=1 SV=1	Q9D8N6	28.36	9.01
7.17493	6.49985	6.41616	0	25.4429	21.123	8	14	8	1	374	CMP-N-acetylneuraminate-beta-1,4-galactoside alpha-2,3-sialyltransferase OS=Mus musculus GN=St3gal3 PE=2 SV=2	P97325	42.105	9.09
6.65392	6.60585	6.70598	0	23.5423	17.4041	4	7	4	1	339	Protein FAM102B OS=Mus musculus GN=Fam102b PE=2 SV=2	Q8BQS4	36.491	5.9
7.11894	6.41954	6.63662	0	12.9608	9.13386	5	5	5	1	635	Rab11 family-interacting protein 4 OS=Mus musculus GN=Rab11fip4 PE=1 SV=1	Q8BQP8	71.856	4.84
7.15178	6.2817	6.72656	0	83.9575	28.5871	15	27	13	1	913	E3 ubiquitin-protein ligase CBL OS=Mus musculus GN=Cbl PE=1 SV=3	P22682	100.5	6.67
5.61765	6.67243	6.6837	0	58.3163	31.5421	11	19	11	1	428	Flotillin-2 OS=Mus musculus GN=Flot2 PE=1 SV=2	Q60634	47.009	5.2
6.70736	6.43129	6.64818	0.000389965	6.87962	12.6904	2	2	2	1	197	RNA-binding protein with multiple splicing OS=Mus musculus GN=Rbpms PE=1 SV=2	Q9WVB0	21.802	8.07
6.40088	6.60288	6.65249	0	57.6055	26.9492	11	14	11	1	590	Melanophilin OS=Mus musculus GN=Mlph PE=1 SV=1	Q91V27	65.012	6.01
6.35755	6.61765	6.65249	0	96.3536	37.766	12	53	12	1	376	26S proteasome non-ATPase regulatory subunit 4 OS=Mus musculus GN=Psmd4 PE=1 SV=1	O35226	40.678	4.79
5.32912	5.61176	6.19967	0	85.6497	12.7203	14	23	14	1	1816	Laminin subunit alpha-4 OS=Mus musculus GN=Lama4 PE=1 SV=2	P97927	201.692	6.21
6.69349	6.6837	6.50462	0	85.7308	71.7105	10	80	6	1	152	Nucleoside diphosphate kinase B OS=Mus musculus GN=Nme2 PE=1 SV=1	Q01768	17.352	7.5
5.94486	6.65105	6.91049	0	43.8562	21.6963	8	18	8	1	507	Kunitz-type protease inhibitor 1 OS=Mus musculus GN=Spint1 PE=1 SV=2	Q9R097	56.554	5.57
6.18587	6.6865	6.47897	0	12.1893	20.2765	4	7	3	1	217	B-cell CLL/lymphoma 7 protein family member C OS=Mus musculus GN=Bcl7c PE=1 SV=1	O08664	23.431	5.2
7.1179	6.4545	6.56834	0	57.7233	38.1232	14	35	11	1	341	Calcium-binding protein 39 OS=Mus musculus GN=Cab39 PE=1 SV=2	Q06138	39.818	6.89
6.52042	6.51885	6.5157	0	92.771	40.7258	9	52	9	1	248	Gamma-interferon-inducible lysosomal thiol reductase OS=Mus musculus GN=Ifi30 PE=1 SV=3	Q9ESY9	27.766	5.01
6.94837	6.54226	6.61912	0	82.3848	30.1691	17	27	17	1	769	Gephyrin OS=Mus musculus GN=Gphn PE=1 SV=2	Q8BUV3	83.23	5.6
5.73064	5.9331	6.93074	0	68.9894	40.9836	16	25	16	1	1403	Perilipin-4 OS=Mus musculus GN=Plin4 PE=1 SV=2	O88492	139.328	8.59
6.86419	6.52356	6.67243	0	57.4873	22.3058	10	17	10	1	798	TBC1 domain family member 10B OS=Mus musculus GN=Tbc1d10b PE=1 SV=2	Q8BHL3	87.221	8.9
7.36632	6.2211	6.23074	0	18.803	15.4158	7	8	7	1	493	Cysteine sulfinic acid decarboxylase OS=Mus musculus GN=Csad PE=1 SV=1	Q9DBE0	55.109	6.61
6.43129	6.59991	6.59096	0	65.9982	48.6111	12	27	12	1	360	Mannose-1-phosphate guanyltransferase beta OS=Mus musculus GN=Gmppb PE=1 SV=1	Q8BTZ7	39.891	6.74
5.926	6.62498	6.86666	0	36.3912	11.7057	6	12	6	1	598	Protein unc-93 homolog B1 OS=Mus musculus GN=Unc93b1 PE=1 SV=2	Q8VCW4	66.937	6.42
6.52042	6.64097	6.28725	0	22.6604	37.5	3	14	3	1	104	NADH dehydrogenase [ubiquinone] flavoprotein 3, mitochondrial OS=Mus musculus GN=Ndufv3 PE=1 SV=1	Q8BK30	11.806	9.35
6.07895	6.6837	6.32553	0	38.7452	37.1501	8	10	8	1	393	Telomeric repeat-binding factor 2-interacting protein 1 OS=Mus musculus GN=Terf2ip PE=1 SV=1	Q91VL8	43.326	4.81
3.926	5.71149	6.63662	0	47.1553	16.9399	11	16	11	1	732	Coagulation factor XIII A chain OS=Mus musculus GN=F13a1 PE=1 SV=3	Q8BH61	83.155	5.92
8.69836	5.56986	5.16993	0	12.5497	26.1194	3	4	3	1	134	Retinol-binding protein 2 OS=Mus musculus GN=Rbp2 PE=2 SV=2	Q08652	15.6	6.57
6.6014	6.56986	6.66959	0	107.757	51.4667	12	46	11	1	375	Nucleosome assembly protein 1-like 4 OS=Mus musculus GN=Nap1l4 PE=1 SV=1	Q78ZA7	42.653	4.67
6.74819	6.76288	6.47086	0	140.285	33.5623	31	57	31	1	1019	Insulin-degrading enzyme OS=Mus musculus GN=Ide PE=1 SV=1	Q9JHR7	117.697	6.54
6.19771	6.41954	6.57894	0	26.7004	3.91742	6	7	6	1	1889	Retinoic acid-induced protein 1 OS=Mus musculus GN=Rai1 PE=1 SV=3	Q61818	201.445	8.75
5.56377	6.82909	6.54689	0	33.7846	14.1667	5	17	5	1	480	Reticulophagy receptor Fam134b OS=Mus musculus GN=Fam134b PE=1 SV=2	Q8VE91	52.934	4.81
6.10224	6.71699	6.49346	0	35.0393	20.7156	9	12	9	1	531	Unconventional prefoldin RPB5 interactor OS=Mus musculus GN=Uri1 PE=1 SV=2	Q3TLD5	59.048	5.07
6.5157	6.56834	6.55305	0	211.616	45.2474	42	73	42	1	1273	Cordon-bleu protein-like 1 OS=Mus musculus GN=Cobll1 PE=1 SV=2	Q3UMF0	137.296	8.16
5.50462	6.67243	6.19967	0	201.823	48.3734	41	110	41	1	707	Nucleolin OS=Mus musculus GN=Ncl PE=1 SV=2	P09405	76.677	4.75
5.46597	6.60881	6.76022	0	17.4108	19.7842	5	5	5	1	278	HAUS augmin-like complex subunit 1 OS=Mus musculus GN=Haus1 PE=1 SV=2	Q8BHX1	31.359	5.69
6.3147	6.66818	6.67243	0	118.894	18.1226	25	38	25	1	1843	Proteasome activator complex subunit 4 OS=Mus musculus GN=Psme4 PE=1 SV=1	Q5SSW2	211.062	7.01
5.88996	6.7252	6.33985	0	44.4188	34.8837	9	22	7	1	301	Heterogeneous nuclear ribonucleoprotein D-like OS=Mus musculus GN=Hnrnpdl PE=1 SV=1	Q9Z130	33.538	7.31
6.76155	6.48059	6.42626	0	118.967	68.6747	16	69	14	1	166	Cofilin-1 OS=Mus musculus GN=Cfl1 PE=1 SV=3	P18760	18.548	8.09
6.97728	6.35755	6.41616	0	163.785	71.9512	18	115	10	1	246	14-3-3 protein beta/alpha OS=Mus musculus GN=Ywhab PE=1 SV=3	Q9CQV8	28.069	4.83
6.10643	6.73471	6.4822	0	283.793	56.541	31	138	31	1	902	Desmocollin-2 OS=Mus musculus GN=Dsc2 PE=1 SV=1	P55292	99.899	4.94
6.29462	6.66676	6.50779	0	16.6024	32.8571	4	4	4	1	140	Putative peptidyl-tRNA hydrolase PTRHD1 OS=Mus musculus GN=Ptrhd1 PE=1 SV=1	D3Z4S3	16.027	9.32
6.40599	6.66676	6.65821	0	9.81111	19.8718	3	4	3	1	312	Protein YIPF2 OS=Mus musculus GN=Yipf2 PE=2 SV=1	Q99LP8	34.878	5.71
6.53138	6.62352	6.51728	0	42.6377	68.6441	6	18	6	1	118	Transcription elongation factor B polypeptide 2 OS=Mus musculus GN=Tceb2 PE=1 SV=1	P62869	13.162	5.01
6.90328	6.41616	6.71149	0	46.2166	28.2332	14	26	13	1	549	SH3 domain-containing protein 21 OS=Mus musculus GN=Sh3d21 PE=1 SV=1	Q7TSG5	60.287	8.27
6.35931	6.3906	6.89482	0	173.141	67.9191	25	128	23	1	346	Annexin A1 OS=Mus musculus GN=Anxa1 PE=1 SV=2	P10107	38.71	7.37
6.2114	6.66818	6.70321	0	31.9615	21.066	6	8	6	1	394	Ceramide glucosyltransferase OS=Mus musculus GN=Ugcg PE=1 SV=1	O88693	44.809	7.8
5.80219	6.8009	6.55919	0	77.226	20.979	4	136	4	1	286	Translocon-associated protein subunit alpha OS=Mus musculus GN=Ssr1 PE=1 SV=1	Q9CY50	32.045	4.45
5.91886	6.56529	6.8679	0	37.419	25.4818	9	13	8	1	467	ERO1-like protein beta OS=Mus musculus GN=Ero1b PE=1 SV=1	Q8R2E9	53.484	8.09
6.22497	6.61912	6.76951	0	67.9948	21.4995	17	31	17	1	1107	OTU domain-containing protein 4 OS=Mus musculus GN=Otud4 PE=1 SV=1	B2RRE7	122.979	6.76
6.55305	6.4446	6.67384	0	31.4692	24.9364	6	8	6	1	393	Protein Njmu-R1 OS=Mus musculus PE=1 SV=2	Q9CYI0	44.394	5.05
6.11894	6.64962	6.41616	0	43.7257	34.8083	6	15	6	1	339	Probable cytosolic iron-sulfur protein assembly protein CIAO1 OS=Mus musculus GN=Ciao1 PE=1 SV=1	Q99KN2	37.609	4.88
6.09381	6.75622	6.49346	0	29.7999	17.9325	5	9	5	1	474	RNA-binding protein 42 OS=Mus musculus GN=Rbm42 PE=1 SV=1	Q91V81	49.844	9.63
7.11166	6.3345	6.46761	0.000761421	6.085	2.10016	2	2	2	1	1238	Protein MMS22-like OS=Mus musculus GN=Mms22l PE=1 SV=1	B1AUR6	140.492	7.11
6.74551	6.54071	6.61912	0	51.5004	20.6204	10	17	8	1	548	Signal transducing adapter molecule 1 OS=Mus musculus GN=Stam PE=1 SV=3	P70297	59.733	4.84
5.94953	6.7761	6.22882	0	71.8457	53.7313	6	38	6	1	201	39S ribosomal protein L12, mitochondrial OS=Mus musculus GN=Mrpl12 PE=1 SV=2	Q9DB15	21.695	9.29
5.7252	6.42794	6.27984	0	433.654	79.2079	48	503	47	1	505	Protein disulfide-isomerase A3 OS=Mus musculus GN=Pdia3 PE=1 SV=2	P27773	56.643	6.21
7.82273	6.22689	6.0268	0	73.755	46.9841	11	25	11	1	315	Ester hydrolase C11orf54 homolog OS=Mus musculus PE=1 SV=1	Q91V76	34.973	6.29
5.7761	6.83162	6.52826	0	42.9152	20.1878	2	20	2	1	213	Receptor-binding cancer antigen expressed on SiSo cells OS=Mus musculus GN=Ebag9 PE=1 SV=2	Q9D0V7	24.304	6.29
6.45286	6.65964	6.41616	0	61.1598	39.1026	11	18	11	1	312	Gamma-soluble NSF attachment protein OS=Mus musculus GN=Napg PE=1 SV=1	Q9CWZ7	34.71	5.41
7	6.48059	6.50303	0	44.1058	28.5714	2	23	2	1	140	PDZ domain-containing protein 11 OS=Mus musculus GN=Pdzd11 PE=1 SV=1	Q9CZG9	16.172	7.14
6.88142	6.55459	6.73742	0	54.2983	27.8621	13	18	13	1	725	Prolyl endopeptidase-like OS=Mus musculus GN=Prepl PE=1 SV=1	Q8C167	83.141	6.65
6.37504	6.67243	6.8392	0	13.7199	14.5631	4	4	4	1	412	NFATC2-interacting protein OS=Mus musculus GN=Nfatc2ip PE=1 SV=1	O09130	45.093	6.67
5.14975	6.54381	7.11582	0	71.6565	35.5967	11	32	11	1	486	Receptor-interacting serine/threonine-protein kinase 3 OS=Mus musculus GN=Ripk3 PE=1 SV=2	Q9QZL0	53.289	7.53
6.23458	6.57289	6.03782	0	25.6724	20.6452	4	7	4	1	310	EF-hand calcium-binding domain-containing protein 4B OS=Mus musculus GN=Cracr2a PE=2 SV=1	Q3UP38	35.817	4.67
6.15785	6.50303	6.69488	0	62.7999	60.8696	7	24	7	1	161	Ragulator complex protein LAMTOR1 OS=Mus musculus GN=Lamtor1 PE=1 SV=1	Q9CQ22	17.738	5.15
5.83794	6.62205	6.48864	0	76.4585	16.411	14	27	14	1	1304	Zinc finger CCCH domain-containing protein 4 OS=Mus musculus GN=Zc3h4 PE=1 SV=2	Q6ZPZ3	140.88	6.27
6.07468	6.83542	6.48543	0	13.7637	18.2836	3	5	3	1	268	ELL-associated factor 1 OS=Mus musculus GN=Eaf1 PE=1 SV=2	Q9D4C5	28.949	5.4
6.04002	6.27426	6.57289	0	89.3594	58.0756	8	42	8	1	291	Mitochondrial fission factor OS=Mus musculus GN=Mff PE=1 SV=1	Q6PCP5	32.911	6.83
6.32012	6.61176	6.54226	0	133.63	65.6064	16	64	16	1	503	Mitochondrial antiviral-signaling protein OS=Mus musculus GN=Mavs PE=1 SV=1	Q8VCF0	53.366	6.37
6.48864	6.50144	6.59842	0	118.188	71.8631	15	47	15	1	263	Proteasome subunit alpha type-1 OS=Mus musculus GN=Psma1 PE=1 SV=1	Q9R1P4	29.528	6.46
5.64097	6.76686	6.63807	0	14.486	6.33947	2	5	2	1	489	Tandem C2 domains nuclear protein OS=Mus musculus GN=Tc2n PE=1 SV=2	Q91XT6	54.953	8.9
7.18488	6.40259	6.74685	0	18.125	42.2619	6	9	5	1	168	Diphosphoinositol polyphosphate phosphohydrolase 1 OS=Mus musculus GN=Nudt3 PE=1 SV=1	Q9JI46	19.018	6.34
6.14975	6.8392	6.78005	0.000389965	7.17837	6.61896	3	3	3	1	559	SH3 domain-binding protein 2 OS=Mus musculus GN=Sh3bp2 PE=1 SV=1	Q06649	62.169	7.87
7.18388	6.44128	6.95303	0	17.25	9.90991	5	5	5	1	666	Histone deacetylase 10 OS=Mus musculus GN=Hdac10 PE=2 SV=2	Q6P3E7	72.063	5.39
7.35315	6.38198	6.32012	0	76.3254	47.0769	11	61	11	1	325	Alcohol dehydrogenase [NADP(+)] OS=Mus musculus GN=Akr1a1 PE=1 SV=3	Q9JII6	36.564	7.39
6.70598	6.57894	6.5345	0	39.5496	22.3421	10	16	10	1	649	Transmembrane and coiled-coil domains protein 1 OS=Mus musculus GN=Tmcc1 PE=1 SV=2	Q69ZZ6	71.598	6.55
5.49506	6.69488	6.52826	0	106.041	17.7498	16	37	16	1	1031	Formin-binding protein 4 OS=Mus musculus GN=Fnbp4 PE=1 SV=2	Q6ZQ03	111.177	4.73
6.02459	6.6879	6.53294	0	99.3539	35.0087	15	37	15	1	577	Galectin-3-binding protein OS=Mus musculus GN=Lgals3bp PE=1 SV=1	Q07797	64.45	5.14
8.09645	5.85549	5.83794	0	432.641	86.8644	37	337	11	1	472	Selenium-binding protein 1 OS=Mus musculus GN=Selenbp1 PE=1 SV=2	P17563	52.48	6.29
5.95652	6.51728	6.47411	0	59.1934	32.7128	10	19	10	1	376	DnaJ homolog subfamily B member 12 OS=Mus musculus GN=Dnajb12 PE=1 SV=2	Q9QYI4	41.962	8.51
7.16792	6.36982	6.30743	0	269.382	62.2112	28	117	28	1	606	WD repeat-containing protein 1 OS=Mus musculus GN=Wdr1 PE=1 SV=3	O88342	66.365	6.6
6.2854	6.48543	7.10434	0	26.829	13.2312	6	13	5	1	718	ADP-ribosylation factor-binding protein GGA3 OS=Mus musculus GN=Gga3 PE=1 SV=2	Q8BMI3	77.924	5.66
6.80349	6.45121	6.48704	0	211.791	48.0337	43	79	43	1	1068	Leucine zipper protein 1 OS=Mus musculus GN=Luzp1 PE=1 SV=2	Q8R4U7	119.239	7.99
7.15684	6.3345	6.66818	0	80.2419	31.882	15	23	14	1	712	Rap1 GTPase-activating protein 2 OS=Mus musculus GN=Rap1gap2 PE=1 SV=1	Q5SVL6	78.205	6.43
6.59395	6.59694	6.81378	0	13.2947	13.75	2	3	2	1	240	Tetraspanin-1 OS=Mus musculus GN=Tspan1 PE=2 SV=1	Q99J59	26.338	6.84
6.23266	6.49985	6.94017	0	37.4579	23.1924	10	13	8	1	733	FYVE, RhoGEF and PH domain-containing protein 3 OS=Mus musculus GN=Fgd3 PE=1 SV=1	O88842	80.573	5.76
6.16189	6.69209	6.40088	0	110.113	46.3333	8	80	8	1	300	Junctional adhesion molecule A OS=Mus musculus GN=F11r PE=1 SV=2	O88792	32.403	6.77
6.15178	6.72247	6.42459	0	26.8811	17.2078	5	9	5	1	308	SAP30-binding protein OS=Mus musculus GN=Sap30bp PE=1 SV=2	Q02614	33.812	4.87
6.02459	6.3906	6.74281	0	38.8823	21.7949	5	12	5	1	390	Complement decay-accelerating factor, GPI-anchored OS=Mus musculus GN=Cd55 PE=1 SV=2	Q61475	42.59	8.4
6.50462	6.34518	6.59096	0.000761421	6.12589	13.986	2	2	2	1	143	Biogenesis of lysosome-related organelles complex 1 subunit 2 OS=Mus musculus GN=Bloc1s2 PE=1 SV=1	Q9CWG9	16.289	4.88
6.00899	6.732	6.33092	0	37.4633	37.6963	7	13	6	1	191	Chromobox protein homolog 5 OS=Mus musculus GN=Cbx5 PE=1 SV=1	Q61686	22.172	5.86
6.66391	6.58045	6.60288	0	87.9577	20.0916	20	33	20	1	1528	Zinc finger FYVE domain-containing protein 16 OS=Mus musculus GN=Zfyve16 PE=1 SV=2	Q80U44	166.565	4.78
6.926	6.47411	6.48059	0	193.538	34.6916	21	77	21	1	908	Chloride channel protein 2 OS=Mus musculus GN=Clcn2 PE=1 SV=2	Q9R0A1	99.384	8.56
5.9542	6.6453	6.34341	0	59.1921	26.0456	9	25	9	1	526	Nuclear pore glycoprotein p62 OS=Mus musculus GN=Nup62 PE=1 SV=2	Q63850	53.222	5.31
6.68089	6.66959	6.54381	0	22.5795	7.71841	6	7	6	1	1179	Protein turtle homolog A OS=Mus musculus GN=Igsf9 PE=1 SV=2	Q05BQ1	127.25	6.87
6.29278	6.54381	7.00338	0	18.1822	4.93446	5	6	5	1	1297	Calcium-dependent secretion activator 2 OS=Mus musculus GN=Cadps2 PE=1 SV=2	Q8BYR5	147.747	6.14
6.21723	6.70736	6.23458	0	35.5461	23.5955	7	16	6	1	267	Serine/arginine-rich splicing factor 7 OS=Mus musculus GN=Srsf7 PE=1 SV=1	Q8BL97	30.799	11.9
5.44294	6.49506	6.30012	0	60.6871	68.8889	7	56	7	1	90	Mitochondrial import inner membrane translocase subunit Tim10 OS=Mus musculus GN=Timm10 PE=1 SV=1	P62073	10.326	6.29
6.86913	6.64962	6.59544	0	9.39829	20.5742	3	3	3	1	209	D-tyrosyl-tRNA(Tyr) deacylase 1 OS=Mus musculus GN=Dtd1 PE=1 SV=2	Q9DD18	23.37	7.87
4.63227	6.35403	6.32012	0	9.59149	23.3831	3	4	3	1	201	Peptidyl-prolyl cis-trans isomerase FKBP11 OS=Mus musculus GN=Fkbp11 PE=1 SV=1	Q9D1M7	22.123	9.36
5.94251	6.86542	6.55152	0	36.6693	50.5208	6	13	6	1	192	Interleukin-18 OS=Mus musculus GN=Il18 PE=1 SV=2	P70380	22.121	4.79
6.61912	6.49825	6.65249	0	43.6961	40.2402	8	14	8	1	333	BRISC and BRCA1-A complex member 1 OS=Mus musculus GN=Babam1 PE=1 SV=1	Q3UI43	36.77	4.55
7.15987	6.1639	6.97842	0	71.3011	67.4757	9	32	9	1	206	Flavin reductase (NADPH) OS=Mus musculus GN=Blvrb PE=1 SV=3	Q923D2	22.183	7.01
7.1819	6.40429	6.17991	0	179.777	52.3207	18	98	18	1	474	Glutathione synthetase OS=Mus musculus GN=Gss PE=1 SV=1	P51855	52.214	5.8
6.30561	6.6014	6.88142	0	36.284	52.9412	6	45	6	1	119	40S ribosomal protein S20 OS=Mus musculus GN=Rps20 PE=1 SV=1	P60867	13.364	9.94
5.81506	6.6893	6.46761	0	23.4571	6.51097	7	8	7	1	1413	Zinc finger protein 609 OS=Mus musculus GN=Znf609 PE=1 SV=2	Q8BZ47	151.024	8
5.97499	6.84674	6.58946	0.0026751	4.7486	14.7239	2	3	2	1	163	ADP-ribosylation factor-like protein 2-binding protein OS=Mus musculus GN=Arl2bp PE=1 SV=1	Q9D385	18.742	4.32
5.07039	6.8802	6.28355	0	67.1932	55.5556	11	28	11	1	261	Proliferating cell nuclear antigen OS=Mus musculus GN=Pcna PE=1 SV=2	P17918	28.766	4.77
5.78398	6.56529	6.40939	0	146.857	24.7008	25	51	24	1	919	Bcl-2-associated transcription factor 1 OS=Mus musculus GN=Bclaf1 PE=1 SV=2	Q8K019	105.939	9.99
7.60585	6.31651	6.46434	0	67.3186	60.7251	15	21	15	1	331	Quinone oxidoreductase OS=Mus musculus GN=Cryz PE=1 SV=1	P47199	35.246	8.07
6.41109	6.63372	6.35403	0	36.2285	3.15501	5	17	5	1	2187	Nascent polypeptide-associated complex subunit alpha, muscle-specific form OS=Mus musculus GN=Naca PE=1 SV=2	P70670	220.364	9.35
6.06393	6.66534	6.4822	0	29.2888	45.6	7	41	7	1	125	40S ribosomal protein S25 OS=Mus musculus GN=Rps25 PE=1 SV=1	P62852	13.734	10.11
6.03122	6.45286	6.64818	0	8.73704	18.9189	3	3	3	1	185	Biogenesis of lysosome-related organelles complex 1 subunit 5 OS=Mus musculus GN=Bloc1s5 PE=1 SV=1	Q8R015	21.27	7.34
5.12515	6.72247	6.58195	0.000389965	7.14713	9.09091	2	2	2	1	198	Protein DGCR6 OS=Mus musculus GN=Dgcr6 PE=2 SV=2	O35347	22.823	8.03
6.37504	6.77347	6.46107	0.000389965	8.06658	10.4	2	3	2	1	250	Cytochrome b561 OS=Mus musculus GN=Cyb561 PE=1 SV=2	Q60720	27.804	8.78
7.25361	6.43962	6.34163	0	233.154	60.3943	29	121	29	1	558	Glucose-6-phosphate isomerase OS=Mus musculus GN=Gpi PE=1 SV=4	P06745	62.727	8.13
6.61618	6.51885	7.02015	0	31.4028	18.5185	6	7	6	1	432	Selenocysteine lyase OS=Mus musculus GN=Scly PE=1 SV=1	Q9JLI6	47.144	6.8
6.41954	6.52826	6.22882	0	78.4105	60.6299	11	27	11	1	127	Activated RNA polymerase II transcriptional coactivator p15 OS=Mus musculus GN=Sub1 PE=1 SV=3	P11031	14.418	9.6
6.96116	6.52826	6.49025	0	17.0235	27.451	4	7	4	1	204	Phosphopantothenoylcysteine decarboxylase OS=Mus musculus GN=Ppcdc PE=1 SV=1	Q8BZB2	22.33	6.52
6.52199	6.56224	6.76951	0	33.3984	15.9884	4	10	4	1	344	Transmembrane protein 236 OS=Mus musculus GN=Tmem236 PE=3 SV=1	A2ARJ3	38.655	9.52
7.06932	6.44128	6.33985	0	49.3555	51.1864	11	18	11	1	295	Putative deoxyribonuclease TATDN1 OS=Mus musculus GN=Tatdn1 PE=1 SV=1	Q6P8M1	33.344	6.18
5.91169	6.6893	6.09592	0	15.3697	8.1448	2	7	2	1	221	Serine/arginine-rich splicing factor 2 OS=Mus musculus GN=Srsf2 PE=1 SV=4	Q62093	25.461	11.85
5.84298	6.53761	6.79961	0	32.7679	33.1395	6	11	6	1	344	Transcription factor jun-B OS=Mus musculus GN=Junb PE=1 SV=1	P09450	35.743	9.22
6.21723	6.73471	6.70736	0	25.6059	11.9672	4	9	4	1	610	T-cell immunomodulatory protein OS=Mus musculus GN=Itfg1 PE=1 SV=2	Q99KW9	67.422	5.73
6.69488	6.66107	6.27053	0	23.6511	42.446	4	12	4	1	139	Mitochondrial intermembrane space import and assembly protein 40 OS=Mus musculus GN=Chchd4 PE=1 SV=1	Q8VEA4	15.515	4.32
6.5157	6.55766	6.85549	0	120.601	35.1636	19	42	19	1	856	Serine/threonine-protein phosphatase 6 regulatory subunit 1 OS=Mus musculus GN=Ppp6r1 PE=1 SV=1	Q7TSI3	94.468	4.64
6.14975	6.67948	6.824	0	13.8833	11.4355	3	4	3	1	411	LIM domain-binding protein 1 OS=Mus musculus GN=Ldb1 PE=1 SV=2	P70662	46.472	6.96
7.31379	6.44791	6.35579	0	146.472	61.3879	26	70	25	1	562	Phosphoglucomutase-1 OS=Mus musculus GN=Pgm1 PE=1 SV=4	Q9D0F9	61.38	6.57
7.00787	6.44128	6.79442	0	35.1985	8.41121	7	13	7	1	1177	NACHT, LRR and PYD domains-containing protein 1b allele 2 OS=Mus musculus GN=Nlrp1b PE=2 SV=1	A1Z198	134.076	6.24
6.39575	6.67666	6.49185	0	24.0384	74.7126	6	12	6	1	87	COMM domain-containing protein 6 OS=Mus musculus GN=Commd6 PE=1 SV=1	Q3V4B5	9.789	5.38
7.24982	6.27053	6.30925	0	13.1305	9.83607	4	4	4	1	488	Histamine H1 receptor OS=Mus musculus GN=Hrh1 PE=1 SV=2	P70174	55.646	9.32
5.95187	6.67807	6.45779	0	29.3767	33.8369	8	8	8	1	331	DNA fragmentation factor subunit alpha OS=Mus musculus GN=Dffa PE=1 SV=2	O54786	36.55	4.91
6.1375	6.46271	6.08746	0	20.2363	6.44614	7	7	7	1	1179	Integrin alpha-7 OS=Mus musculus GN=Itga7 PE=1 SV=3	Q61738	129.248	5.71
5.45615	6.82528	6.16591	0	9.99392	16.5517	4	4	4	1	290	Coiled-coil domain-containing protein 137 OS=Mus musculus GN=Ccdc137 PE=2 SV=1	Q8R0K4	32.898	10.68
6.22882	6.04002	7.01792	0.000389965	6.89704	10.0386	2	2	2	1	259	Ras-related protein Rab-34 OS=Mus musculus GN=Rab34 PE=1 SV=2	Q64008	29.082	8.27
3.848	6.34341	6.47249	0	58.3016	17.9104	3	42	3	1	134	Lymphocyte antigen 6A-2/6E-1 OS=Mus musculus GN=Ly6a PE=1 SV=1	P05533	14.367	4.83
6.02237	6.58646	6.9507	0	16.1171	12.3515	5	5	5	1	421	Leucine-rich repeat-containing protein 42 OS=Mus musculus GN=Lrrc42 PE=1 SV=1	Q8R2U7	47.918	7.4
5.89482	6.61176	6.33271	0	81.3899	45.6221	10	28	9	1	217	Membrane-associated progesterone receptor component 2 OS=Mus musculus GN=Pgrmc2 PE=1 SV=2	Q80UU9	23.32	5.15
5.48543	6.69905	6.67666	0	51.918	50.6726	9	28	9	1	223	Adenylate kinase 4, mitochondrial OS=Mus musculus GN=Ak4 PE=1 SV=1	Q9WUR9	25.046	7.53
6.74819	6.42291	6.71836	0	111.774	66.791	14	51	12	1	268	Microtubule-associated protein RP/EB family member 1 OS=Mus musculus GN=Mapre1 PE=1 SV=3	Q61166	29.997	5.22
6.16792	6.55612	6.81634	0	67.4042	15.1645	15	20	15	1	1398	Nuclear receptor coactivator 3 OS=Mus musculus GN=Ncoa3 PE=1 SV=2	O09000	151.478	7.77
4.81762	6.8392	6.43463	0.00279058	4.73271	13.8614	2	2	2	1	202	Polyamine-modulated factor 1 OS=Mus musculus GN=Pmf1 PE=1 SV=1	Q9CPV5	23.107	5.26
6.60733	6.54071	6.57289	0	102.279	70	13	51	13	1	240	Proteasome subunit beta type-1 OS=Mus musculus GN=Psmb1 PE=1 SV=1	O09061	26.355	7.81
6.31107	6.71973	6.43129	0	25.235	12.7298	7	15	7	1	707	Choline transporter-like protein 4 OS=Mus musculus GN=Slc44a4 PE=1 SV=1	Q91VA1	78.671	8.69
5.64962	6.81506	6.732	0.000389965	6.8826	4.05728	2	3	2	1	419	Phosphatidylcholine:ceramide cholinephosphotransferase 1 OS=Mus musculus GN=Sgms1 PE=1 SV=2	Q8VCQ6	49.284	8.56
6.71012	6.51885	6.63662	0	59.0913	49.5495	13	18	12	1	333	PDZ domain-containing protein GIPC1 OS=Mus musculus GN=Gipc1 PE=1 SV=1	Q9Z0G0	36.107	5.91
6.24793	6.6837	6.42122	0	80.2072	24.7222	18	33	16	1	1080	MKL/myocardin-like protein 2 OS=Mus musculus GN=Mkl2 PE=1 SV=1	P59759	117.474	6.16
6.45121	6.08746	6.23649	0.000389965	7.12612	7.75401	2	2	2	1	374	Serpin B8 OS=Mus musculus GN=Serpinb8 PE=1 SV=2	O08800	42.123	6.46
6.75221	6.44956	6.44294	0	35.403	26.9896	6	14	6	1	289	Syntaxin-3 OS=Mus musculus GN=Stx3 PE=1 SV=1	Q64704	33.222	5.45
5.75756	6.70044	6.50779	0	29.8176	46.2312	6	11	6	1	199	Mediator of RNA polymerase II transcription subunit 29 OS=Mus musculus GN=Med29 PE=2 SV=1	Q9DB91	20.997	6.29
6.04221	6.66249	6.75756	0	19.3299	20.5021	3	13	3	1	239	Derlin-2 OS=Mus musculus GN=Derl2 PE=1 SV=2	Q8BNI4	27.621	7.28
7.07682	6.47897	6.48059	0	30.0129	8.65191	6	9	6	1	994	Tyrosine-protein kinase Mer OS=Mus musculus GN=Mertk PE=1 SV=1	Q60805	110.088	5.5
7.09487	6.35755	6.62644	0	110.902	52.2682	16	55	16	1	507	TOM1-like protein 2 OS=Mus musculus GN=Tom1l2 PE=1 SV=1	Q5SRX1	55.628	4.82
7.11686	6.15987	6.2817	0	9.41373	6.19977	4	5	4	1	871	Espin OS=Mus musculus GN=Espn PE=1 SV=2	Q9ET47	94.439	7.69
6.10852	6.48864	6.32012	0	105.525	37.2197	16	147	9	1	223	Histone H1.5 OS=Mus musculus GN=Hist1h1b PE=1 SV=2	P43276	22.562	10.92
6.52982	6.56834	6.83794	0	72.1306	46.2995	17	32	17	1	581	Leucine-rich repeat-containing protein 47 OS=Mus musculus GN=Lrrc47 PE=1 SV=1	Q505F5	63.551	8.1
6.79442	6.49985	7.10643	0	18.1488	18.1009	6	12	3	1	337	Calcium-binding protein 39-like OS=Mus musculus GN=Cab39l PE=1 SV=3	Q9DB16	39.081	8.31
6.71836	6.64386	6.71973	0	32.7262	32.9513	8	14	8	1	349	Hypoxia-inducible factor 1-alpha inhibitor OS=Mus musculus GN=Hif1an PE=1 SV=2	Q8BLR9	40.216	5.83
6.4446	6.51885	6.46761	0	19.3117	16.9192	5	6	5	1	396	N-acyl-phosphatidylethanolamine-hydrolyzing phospholipase D OS=Mus musculus GN=Napepld PE=1 SV=1	Q8BH82	45.787	5.94
7.21043	6.26115	6.50144	0	9.18638	4.80202	5	5	5	1	1187	Protein WWC2 OS=Mus musculus GN=Wwc2 PE=1 SV=1	Q6NXJ0	132.538	5.71
6.56224	6.62059	6.40769	0	183.903	57.4603	13	293	13	1	315	Epithelial cell adhesion molecule OS=Mus musculus GN=Epcam PE=1 SV=1	Q99JW5	34.996	5.95
6.6879	6.50303	7.02126	0	110.304	46.2777	19	35	19	1	497	Protein FAM114A2 OS=Mus musculus GN=Fam114a2 PE=1 SV=2	Q8VE88	54.011	4.93
5.82782	6.60585	6.57592	0	29.8022	22.5352	6	9	6	1	497	Gamma-glutamyltransferase 6 OS=Mus musculus GN=Ggt6 PE=2 SV=1	Q6PDE7	51.434	6.24
6.97728	6.61471	6.58195	0	66.0464	26.1761	18	24	16	1	829	Receptor-type tyrosine-protein phosphatase alpha OS=Mus musculus GN=Ptpra PE=1 SV=3	P18052	93.638	7.05
6.59694	6.58195	6.47897	0	19.1109	17.9104	5	5	5	1	335	Thioredoxin-related transmembrane protein 4 OS=Mus musculus GN=Tmx4 PE=1 SV=2	Q8C0L0	37.108	4.37
5.90929	6.77083	6.44626	0	146.827	36.3269	30	51	21	1	991	Scaffold attachment factor B2 OS=Mus musculus GN=Safb2 PE=1 SV=2	Q80YR5	111.77	6.38
6.43129	6.40429	6.45943	0	98.5683	62.069	17	56	17	1	319	Annexin A5 OS=Mus musculus GN=Anxa5 PE=1 SV=1	P48036	35.73	4.96
6.06609	6.64241	6.77347	0	15.8712	13.2832	4	6	4	1	399	Proteinase-activated receptor 2 OS=Mus musculus GN=F2rl1 PE=1 SV=1	P55086	44.723	9.64
7.65893	6.16993	6.25172	0	148.982	54.8736	12	64	11	1	277	Carbonyl reductase [NADPH] 1 OS=Mus musculus GN=Cbr1 PE=1 SV=3	P48758	30.622	8.31
6.14975	6.72383	6.69488	0	112.021	17.1853	23	37	23	1	2089	Rho GTPase-activating protein 32 OS=Mus musculus GN=Arhgap32 PE=1 SV=2	Q811P8	229.576	6.86
5.25927	6.16189	7.55842	0	110.225	48.3871	17	40	17	1	589	Guanylate-binding protein 1 OS=Mus musculus GN=Gbp2 PE=1 SV=1	Q9Z0E6	66.697	5.71
4.66107	6.1639	7.50938	0	40.1028	26.7797	10	11	10	1	590	Guanylate-binding protein 5 OS=Mus musculus GN=Gbp5 PE=1 SV=2	Q8CFB4	66.888	6.09
7.43879	6.26303	6.2854	0	56.9659	41.8824	10	18	10	1	425	Secernin-2 OS=Mus musculus GN=Scrn2 PE=1 SV=1	Q8VCA8	46.571	5.71
6.4545	6.60881	6.55612	0	38.5351	27.619	8	15	8	1	315	Small glutamine-rich tetratricopeptide repeat-containing protein alpha OS=Mus musculus GN=Sgta PE=1 SV=2	Q8BJU0	34.301	5.06
6.86666	6.40769	6.54226	0	73.3669	61.7647	13	48	13	1	204	Rho GDP-dissociation inhibitor 1 OS=Mus musculus GN=Arhgdia PE=1 SV=3	Q99PT1	23.393	5.2
6.42122	6.66959	6.49185	0	11.2448	6.72566	3	6	2	1	565	Forkhead box protein J2 OS=Mus musculus GN=Foxj2 PE=2 SV=1	Q9ES18	61.531	6.65
5.853	6.63952	6.4545	0	43.2309	51.2712	12	24	12	1	236	Syntaxin-8 OS=Mus musculus GN=Stx8 PE=1 SV=1	O88983	26.908	5.01
6.92481	6.57289	6.62352	0	59.5457	41.4545	8	20	8	1	275	Peflin OS=Mus musculus GN=Pef1 PE=1 SV=1	Q8BFY6	29.209	6.3
6.24603	6.68089	6.64674	0	52.4989	26.6667	12	16	12	1	570	Peptidyl-prolyl cis-trans isomerase FKBP9 OS=Mus musculus GN=Fkbp9 PE=1 SV=1	Q9Z247	62.955	5.21
7.06178	6.55766	6.5157	0	240.052	69.8876	28	145	23	1	445	Rab GDP dissociation inhibitor beta OS=Mus musculus GN=Gdi2 PE=1 SV=1	Q61598	50.505	6.25
6.40599	6.46107	6.08958	0	80.9064	56.2162	9	62	8	1	185	Chromobox protein homolog 1 OS=Mus musculus GN=Cbx1 PE=1 SV=1	P83917	21.405	4.93
6.47735	6.6279	6.56834	0	70.4559	55.2632	11	56	11	1	190	Glutathione peroxidase 2 OS=Mus musculus GN=Gpx2 PE=2 SV=3	Q9JHC0	21.977	7.77
6.36807	6.48059	6.7211	0	16.2669	15.8809	4	5	3	1	403	RNA-binding motif, single-stranded-interacting protein 1 OS=Mus musculus GN=Rbms1 PE=1 SV=1	Q91W59	43.963	8.66
4.1375	6.56986	7.15482	0	9.74105	5.20362	3	3	3	1	884	Schlafen family member 5 OS=Mus musculus GN=Slfn5 PE=1 SV=2	Q8CBA2	100.754	6.93
4.00899	6.01123	6.47897	0	10.239	12.6016	2	2	2	1	246	Complement C1q subcomponent subunit C OS=Mus musculus GN=C1qc PE=1 SV=2	Q02105	25.975	8.54
5.54844	6.88142	6.41109	0	61.615	22.089	10	22	10	1	584	Kelch domain-containing protein 4 OS=Mus musculus GN=Klhdc4 PE=2 SV=2	Q921I2	64.82	5.73
6.71012	6.58195	6.67243	0	13.762	32.4786	4	8	2	1	117	Gamma-aminobutyric acid receptor-associated protein-like 2 OS=Mus musculus GN=Gabarapl2 PE=1 SV=1	P60521	13.658	8.1
6.69349	6.56834	6.49985	0	119.394	28.5714	28	37	28	1	1120	ELKS/Rab6-interacting/CAST family member 1 OS=Mus musculus GN=Erc1 PE=1 SV=1	Q99MI1	128.252	5.87
4.7761	6.90207	6.7866	0	20.4783	9.78723	6	8	6	1	705	Solute carrier family 12 member 8 OS=Mus musculus GN=Slc12a8 PE=2 SV=2	Q8VI23	76.97	6.21
6.75221	6.46434	6.73877	0	24.9442	22.3386	6	10	6	1	573	AP-4 complex accessory subunit tepsin OS=Mus musculus GN=Enthd2 PE=2 SV=1	Q3U3N6	60.723	5.68
6.44791	6.67243	7.00562	0	22.8822	42.623	3	8	3	1	122	Proteasome assembly chaperone 3 OS=Mus musculus GN=Psmg3 PE=1 SV=1	Q9CZH3	13.322	8.66
4.63807	6.84925	6.57743	0	11.4629	7.34341	3	3	3	1	463	Putative sodium-coupled neutral amino acid transporter 7 OS=Mus musculus GN=Slc38a7 PE=1 SV=1	Q8BWH0	49.88	5.29
5.82273	6.69905	6.25172	0	73.5989	54.27	13	26	13	1	363	Zinc finger protein 830 OS=Mus musculus GN=Znf830 PE=1 SV=1	Q8R1N0	40.634	5.4
7.27519	6.37156	6.34518	0	20.9129	13.5325	4	7	4	1	569	THAP domain-containing protein 4 OS=Mus musculus GN=Thap4 PE=1 SV=1	Q6P3Z3	62.531	9.1
6.89239	6.38198	6.55766	0.000389965	8.05291	5.63607	3	4	3	1	621	F-box/LRR-repeat protein 4 OS=Mus musculus GN=Fbxl4 PE=1 SV=1	Q8BH70	70.223	6.37
7.13443	6.39403	6.23266	0	203.138	79.2169	24	213	23	1	332	L-lactate dehydrogenase A chain OS=Mus musculus GN=Ldha PE=1 SV=3	P06151	36.475	7.74
7.12722	6.3345	6.39917	0	82.6417	44.9367	10	32	8	1	316	Aldose reductase-related protein 2 OS=Mus musculus GN=Akr1b8 PE=1 SV=2	P45377	36.098	6.37
5.84046	6.78005	6.90328	0.000389965	7.96074	23.913	2	5	2	1	92	Dolichol-phosphate mannosyltransferase subunit 3 OS=Mus musculus GN=Dpm3 PE=1 SV=1	Q9D1Q4	10.132	7.08
5.87774	6.38543	6.59842	0	26.3001	15	6	7	6	1	520	Protein SMG9 OS=Mus musculus GN=Smg9 PE=1 SV=1	Q9DB90	57.584	7.01
5.79442	6.71287	6.46923	0	39.6975	36.194	8	18	8	1	268	Mediator of RNA polymerase II transcription subunit 8 OS=Mus musculus GN=Med8 PE=1 SV=1	Q9D7W5	29.181	6.95
5.85798	6.6893	6.58797	0	52.0406	34.0974	6	25	6	1	349	Secretory carrier-associated membrane protein 3 OS=Mus musculus GN=Scamp3 PE=1 SV=3	O35609	38.433	7.64
6.05094	6.80607	6.55766	0	23.5601	19.6078	5	10	5	1	357	WD repeat-containing protein 92 OS=Mus musculus GN=Wdr92 PE=1 SV=1	Q8BGF3	39.765	8.15
5.85549	6.84298	5.88264	0	44.1657	35.5932	8	17	8	1	354	Protein NOV homolog OS=Mus musculus GN=Nov PE=1 SV=1	Q64299	38.901	7.64
6.91767	6.46597	6.65535	0	13.2001	12.6667	3	3	3	1	300	Geranylgeranyl pyrophosphate synthase OS=Mus musculus GN=Ggps1 PE=1 SV=1	Q9WTN0	34.685	6.46
5.93074	6.08321	6.83289	0	98.9639	63.2124	11	57	11	1	193	Cysteine and glycine-rich protein 1 OS=Mus musculus GN=Csrp1 PE=1 SV=3	P97315	20.57	8.57
4.926	6.74819	6.55766	0	209.943	42.6914	26	79	26	1	862	Low-density lipoprotein receptor OS=Mus musculus GN=Ldlr PE=1 SV=2	P35951	94.885	5.02
6.32373	6.63807	6.65821	0	11.3105	17.9389	3	6	3	1	262	Spindlin-1 OS=Mus musculus GN=Spin1 PE=1 SV=2	Q61142	29.624	6.96
6.78005	6.49985	6.86419	0	145.032	21.8982	28	44	28	1	1749	Kinesin-like protein KIF13A OS=Mus musculus GN=Kif13a PE=1 SV=1	Q9EQW7	195.692	5.41
6.86295	6.64818	6.47249	0	174.04	58.1781	21	107	21	1	483	6-phosphogluconate dehydrogenase, decarboxylating OS=Mus musculus GN=Pgd PE=1 SV=3	Q9DCD0	53.213	7.23
4.16189	7.12515	6.2384	0	24.6428	12.9518	3	5	3	1	332	PIN2/TERF1-interacting telomerase inhibitor 1 OS=Mus musculus GN=Pinx1 PE=1 SV=2	Q9CZX5	37.198	9.63
6.64962	6.41616	6.86666	0	154.854	49.9029	22	64	22	1	515	Glucose-6-phosphate 1-dehydrogenase X OS=Mus musculus GN=G6pdx PE=1 SV=3	Q00612	59.225	6.49
6.36632	6.62498	6.13545	0	63.2386	41.5301	7	39	5	1	183	Chromobox protein homolog 3 OS=Mus musculus GN=Cbx3 PE=1 SV=2	P23198	20.842	5.22
4.38543	6.90207	6.24603	0	13.6551	23.9631	3	3	3	1	217	Nucleolar protein 12 OS=Mus musculus GN=Nol12 PE=1 SV=1	Q8BG17	25.341	10.13
6.52356	6.6014	6.32373	0	48.631	38.4146	7	45	6	1	164	Serine/arginine-rich splicing factor 3 OS=Mus musculus GN=Srsf3 PE=1 SV=1	P84104	19.318	11.65
6.92719	6.50462	6.95768	0	44.975	56.4626	8	25	3	1	147	Ubiquitin-conjugating enzyme E2 variant 1 OS=Mus musculus GN=Ube2v1 PE=1 SV=1	Q9CZY3	16.344	7.96
7.04549	6.23458	6.44294	0.000389965	7.99025	3.28867	3	6	2	1	821	Fibroblast growth factor receptor 2 OS=Mus musculus GN=Fgfr2 PE=1 SV=4	P21803	91.925	5.74
6.33985	6.3733	7.28817	0	77.4418	40.5018	16	30	16	1	558	SPATS2-like protein OS=Mus musculus GN=Spats2l PE=2 SV=2	Q91WJ7	61.631	9.69
7.0045	6.51728	6.38024	0	166.845	46.413	31	79	31	1	920	Puromycin-sensitive aminopeptidase OS=Mus musculus GN=Npepps PE=1 SV=2	Q11011	103.26	5.9
7.06178	6.32373	6.54071	0	48.0514	48.6364	15	21	15	1	440	WAS/WASL-interacting protein family member 2 OS=Mus musculus GN=Wipf2 PE=1 SV=1	Q6PEV3	46.269	10.99
7.17293	6.52826	6.37504	0	66.1439	53.5354	8	46	8	1	198	Sorcin OS=Mus musculus GN=Sri PE=1 SV=1	Q6P069	21.613	5.59
6.79701	6.53761	6.67807	0	275.101	42.9035	42	100	40	1	1233	STE20-like serine/threonine-protein kinase OS=Mus musculus GN=Slk PE=1 SV=2	O54988	141.37	5.14
6.52513	6.51096	6.39746	0	154.095	54.8828	22	57	22	1	512	Serine--tRNA ligase, cytoplasmic OS=Mus musculus GN=Sars PE=1 SV=3	P26638	58.352	6.3
6.27984	6.54844	6.76553	0	55.115	24.2812	13	18	13	1	626	Janus kinase and microtubule-interacting protein 1 OS=Mus musculus GN=Jakmip1 PE=1 SV=2	Q8BVL9	73.094	6.09
7.00113	6.39746	6.26115	0	92.9777	50.173	12	40	12	1	289	Purine nucleoside phosphorylase OS=Mus musculus GN=Pnp PE=1 SV=2	P23492	32.256	6.16
6.71836	6.55919	6.99774	0	61.5034	25.0394	11	30	10	1	635	ADP-ribosylation factor-binding protein GGA1 OS=Mus musculus GN=Gga1 PE=1 SV=1	Q8R0H9	69.928	5.27
6.63227	6.56834	6.84298	0	30.593	40.8163	4	20	4	1	147	Ubiquitin-conjugating enzyme E2 D2 OS=Mus musculus GN=Ube2d2 PE=1 SV=1	P62838	16.724	7.83
6.47249	6.59544	6.60881	0	20.065	21.8954	6	6	6	1	612	UPF0469 protein KIAA0907 OS=Mus musculus GN=Kiaa0907 PE=1 SV=1	Q3TCX3	64.523	8.73
5.87036	6.74416	6.63372	0	8.80362	12.6761	2	3	2	1	213	Retinitis pigmentosa 9 protein homolog OS=Mus musculus GN=rp9 PE=1 SV=1	P97762	25.246	9.83
6.42291	6.65535	6.3837	0	109.892	43.8849	8	79	8	1	278	Complement component 1 Q subcomponent-binding protein, mitochondrial OS=Mus musculus GN=C1qbp PE=1 SV=1	O35658	30.994	4.92
5.37851	6.5157	7.19476	0	58.384	34.5455	10	26	9	1	330	Calponin-3 OS=Mus musculus GN=Cnn3 PE=1 SV=1	Q9DAW9	36.406	5.72
6.43796	6.57894	6.3837	0	126.183	32.8051	19	60	19	1	631	Clathrin interactor 1 OS=Mus musculus GN=Clint1 PE=1 SV=2	Q99KN9	68.469	6.25
6.39575	6.92244	6.73606	0.00186266	5.39101	2.73405	2	2	2	1	1207	DNA-directed RNA polymerase, mitochondrial OS=Mus musculus GN=Polrmt PE=1 SV=1	Q8BKF1	136.618	9.09
6.64674	6.56224	6.49025	0	22.3045	40	4	7	4	1	110	BolA-like protein 3 OS=Mus musculus GN=Bola3 PE=1 SV=1	Q8CEI1	12.22	8.97
6.98299	6.51728	6.24222	0	36.9598	26.4103	10	12	10	1	390	Tuftelin OS=Mus musculus GN=Tuft1 PE=1 SV=2	O08970	44.549	6.14
6.89118	6.52669	6.55459	0	68.3761	19.7836	10	33	10	1	647	Beta-galactosidase OS=Mus musculus GN=Glb1 PE=1 SV=1	P23780	73.074	7.47
6.29278	6.848	6.63227	0	8.94832	13.75	3	4	3	1	240	Insulin-like growth factor-binding protein 3 receptor OS=Mus musculus GN=Tmem219 PE=2 SV=1	Q9D123	25.556	7.2
6.1375	6.6279	6.39575	0	48.5155	61.3065	8	12	8	1	199	HD domain-containing protein 2 OS=Mus musculus GN=Hddc2 PE=1 SV=1	Q3SXD3	22.738	5.02
5.30743	6.75087	6.37851	0	64.7774	33.4852	13	24	13	1	439	Microfibrillar-associated protein 1 OS=Mus musculus GN=Mfap1 PE=1 SV=1	Q9CQU1	51.923	4.98
5.52356	6.85674	6.71562	0	28.1445	24.1071	2	10	2	1	112	Placenta-specific gene 8 protein OS=Mus musculus GN=Plac8 PE=1 SV=1	Q9JI48	12.345	7.61
5.66107	6.24982	6.31288	0	157.257	61.4815	10	84	10	1	135	40S ribosomal protein S17 OS=Mus musculus GN=Rps17 PE=1 SV=2	P63276	15.514	9.85
7.18982	6.24982	6.80735	0	12.7865	8.60215	4	5	4	1	558	Transcription factor RelB OS=Mus musculus GN=Relb PE=1 SV=2	Q04863	60.267	5.76
5.94953	6.53138	6.69349	0	32.1421	18.3824	5	13	5	1	544	Zinc finger and BTB domain-containing protein 7B OS=Mus musculus GN=Zbtb7b PE=1 SV=2	Q64321	58.881	5.77
5.87774	6.8716	6.27984	0	28.1361	18.6207	6	10	6	1	435	Protein CASC4 OS=Mus musculus GN=Casc4 PE=1 SV=1	Q6P2L7	49.379	5.45
6.22304	6.54998	6.56072	0	27.5575	16.7373	5	11	5	1	472	Serine incorporator 3 OS=Mus musculus GN=Serinc3 PE=1 SV=2	Q9QZI9	52.588	7.23
6.93074	6.35755	6.46271	0	170.632	62.5984	14	85	14	1	254	Phosphoglycerate mutase 1 OS=Mus musculus GN=Pgam1 PE=1 SV=3	Q9DBJ1	28.814	7.18
7.13853	6.51412	6.35403	0	108.695	30.5505	24	39	24	1	1090	L-fucose kinase OS=Mus musculus GN=Fuk PE=1 SV=1	Q7TMC8	119.191	6.6
5.63227	6.76818	6.78267	0	16.3713	7.99257	4	4	4	1	538	60 kDa SS-A/Ro ribonucleoprotein OS=Mus musculus GN=Trove2 PE=1 SV=1	O08848	60.085	7.9
4.15381	6.853	6.84549	0	53.8794	35.4497	9	21	9	1	378	Stimulator of interferon genes protein OS=Mus musculus GN=Tmem173 PE=1 SV=2	Q3TBT3	42.802	7.42
6.63807	6.57137	6.65821	0	38.5088	32.107	8	9	8	1	299	Leucine zipper transcription factor-like protein 1 OS=Mus musculus GN=Lztfl1 PE=1 SV=1	Q9JHQ5	34.752	5.17
6.36457	6.64097	6.64818	0	133.921	26.0248	22	66	20	1	1049	Ataxin-2-like protein OS=Mus musculus GN=Atxn2l PE=1 SV=1	Q7TQH0	110.58	8.85
6.38888	6.74819	6.87406	0	48.5164	34.6995	8	19	8	1	366	Spermine synthase OS=Mus musculus GN=Sms PE=1 SV=1	P97355	41.287	5.06
6.97154	6.66818	6.49185	0	18.3719	15.942	4	15	4	1	276	Phospholipid phosphatase 2 OS=Mus musculus GN=Plpp2 PE=1 SV=1	Q9DAX2	31.173	8.5
5.98641	6.55612	6.64241	0	49.4541	26.6129	10	18	8	1	620	Ran-binding protein 10 OS=Mus musculus GN=Ranbp10 PE=1 SV=2	Q6VN19	67.146	6.58
6.45943	6.26115	6.42962	0	50.738	9.45083	7	18	7	1	783	Transcription factor Sp3 OS=Mus musculus GN=Sp3 PE=1 SV=2	O70494	82.312	5.26
4.91648	6.80219	6.41954	0	102.207	20.3175	18	46	18	1	1260	Neural cell adhesion molecule L1 OS=Mus musculus GN=L1cam PE=1 SV=1	P11627	140.881	5.97
6.53138	6.49025	6.93074	0.000389965	8.21332	12.5984	3	4	3	1	254	Serine/threonine-protein kinase 19 OS=Mus musculus GN=Stk19 PE=2 SV=2	Q9JHN8	28.086	9.6
6.61029	6.60881	6.6879	0	90.6966	38.8974	19	40	19	1	653	Protein numb homolog OS=Mus musculus GN=Numb PE=1 SV=1	Q9QZS3	70.769	8.65
5.57289	6.64386	6.85175	0	33.6206	17.5758	7	13	7	1	660	Zinc transporter ZIP4 OS=Mus musculus GN=Slc39a4 PE=1 SV=1	Q78IQ7	71.018	5.57
6.39403	6.66107	6.52199	0	29.2824	18.7387	8	10	8	1	555	MARVEL domain-containing protein 2 OS=Mus musculus GN=Marveld2 PE=1 SV=1	Q3UZP0	63.622	7.37
7.04549	6.53916	6.1819	0	76.513	62.963	11	43	11	1	189	Protein deglycase DJ-1 OS=Mus musculus GN=Park7 PE=1 SV=1	Q99LX0	20.008	6.77
7.39661	6.35403	6.55612	0	13.2372	7.8905	4	5	4	1	621	Glucose 1,6-bisphosphate synthase OS=Mus musculus GN=Pgm2l1 PE=1 SV=1	Q8CAA7	70.234	6.49
6.37851	6.73742	6.55612	0.000389965	8.13072	8.96739	3	4	3	1	368	Solute carrier family 35 member G1 OS=Mus musculus GN=Slc35g1 PE=2 SV=1	Q8BY79	40.19	7.84
6.96694	6.50303	6.4363	0	375.546	52.9957	56	161	56	1	1402	Protein LAP2 OS=Mus musculus GN=Erbb2ip PE=1 SV=3	Q80TH2	157.15	5.69
6.42626	6.55919	6.64818	0	18.8193	7.03911	6	6	6	1	895	Serine-rich coiled-coil domain-containing protein 1 OS=Mus musculus GN=Ccser1 PE=2 SV=2	Q8C0C4	98.157	8.1
5.59395	6.85549	6.67101	0	42.6856	49.0909	9	20	9	1	220	Vesicle-associated membrane protein 7 OS=Mus musculus GN=Vamp7 PE=1 SV=1	P70280	24.951	8.6
6.1334	6.64962	6.74147	0	32.2319	19.7674	6	10	6	1	430	Transcobalamin-2 OS=Mus musculus GN=Tcn2 PE=1 SV=1	O88968	47.555	6.33
5.67243	6.63372	6.52513	0	115.497	35.8251	16	40	16	1	709	Zinc finger CCHC domain-containing protein 8 OS=Mus musculus GN=Zcchc8 PE=1 SV=3	Q9CYA6	77.977	4.73
6.1918	6.31651	6.37678	0	66.2512	40.5983	8	28	8	1	234	Proteasome subunit alpha type-2 OS=Mus musculus GN=Psma2 PE=1 SV=3	P49722	25.91	7.43
7.67948	6.25361	6.45121	0	30.1387	29.5139	7	9	5	1	288	Phenazine biosynthesis-like domain-containing protein 2 OS=Mus musculus GN=Pbld2 PE=1 SV=1	Q9CXN7	31.963	5.34
6.55459	6.74551	6.58646	0	32.1449	20.765	8	9	8	1	549	DDB1- and CUL4-associated factor 11 OS=Mus musculus GN=Dcaf11 PE=1 SV=1	Q91VU6	61.953	6.44
5.91169	6.59395	6.7879	0	52.3678	40.4682	6	26	6	1	299	Syntenin-1 OS=Mus musculus GN=Sdcbp PE=1 SV=1	O08992	32.359	7.15
6.44128	6.60437	6.72928	0	56.8626	53.8194	10	17	9	1	288	Protein ABHD17B OS=Mus musculus GN=Abhd17b PE=1 SV=1	Q7M759	32.18	6.29
5.20555	5.34341	6.13545	0	68.7422	17.9258	19	19	19	1	1456	Macrophage mannose receptor 1 OS=Mus musculus GN=Mrc1 PE=1 SV=2	Q61830	164.874	6.83
6.9331	6.47573	6.83416	0	65.1772	51.0471	15	28	12	1	382	Protein phosphatase 1A OS=Mus musculus GN=Ppm1a PE=1 SV=1	P49443	42.406	5.36
7.15381	6.5345	6.46597	0	46.7239	34.3137	13	29	13	1	408	Aminoacylase-1 OS=Mus musculus GN=Acy1 PE=1 SV=1	Q99JW2	45.752	6.32
6.73335	6.56224	6.71562	0	52.407	27.0736	11	16	11	1	639	Peroxisomal targeting signal 1 receptor OS=Mus musculus GN=Pex5 PE=1 SV=2	O09012	70.712	4.55
7.44956	6.3147	6.93782	0	152.607	59.7052	20	82	10	1	407	Eukaryotic initiation factor 4A-II OS=Mus musculus GN=Eif4a2 PE=1 SV=2	P10630	46.373	5.48
7.04002	6.38888	6.62936	0	102.531	81.2121	17	119	15	1	165	Destrin OS=Mus musculus GN=Dstn PE=1 SV=3	Q9R0P5	18.509	7.97
6.58346	6.41954	6.96463	0	50.5947	25.5597	9	17	8	1	536	Copine-1 OS=Mus musculus GN=Cpne1 PE=1 SV=1	Q8C166	58.849	5.66
6.60288	6.69488	6.44956	0	39.7849	37.6106	9	17	9	1	226	Thymocyte nuclear protein 1 OS=Mus musculus GN=Thyn1 PE=1 SV=1	Q91YJ3	26.161	9.11
4.54226	5.58496	5.64386	0	28.5168	22.3158	9	25	6	1	475	Peripherin OS=Mus musculus GN=Prph PE=1 SV=2	P15331	54.235	5.52
5.41616	6.48382	6.76288	0	15.6557	5.78231	5	6	5	1	882	Bifunctional heparan sulfate N-deacetylase/N-sulfotransferase 1 OS=Mus musculus GN=Ndst1 PE=1 SV=2	Q3UHN9	100.662	7.77
6.08108	6.67525	6.60437	0	27.2838	51.462	5	8	5	1	171	Chromatin complexes subunit BAP18 OS=Mus musculus GN=Bap18 PE=1 SV=1	Q9DCT6	17.985	7.33
5.46597	6.82146	6.78267	0	15.2163	28.9593	4	6	4	1	221	NEDD4 family-interacting protein 1 OS=Mus musculus GN=Ndfip1 PE=1 SV=1	Q8R0W6	24.898	4.61
6.27053	6.42794	6.7866	0	16.7915	10.3896	5	6	5	1	770	Proprotein convertase subtilisin/kexin type 7 OS=Mus musculus GN=Pcsk7 PE=2 SV=2	Q61139	84.304	6.19
5.46597	6.10224	7.72996	0	67.5857	27.9699	14	23	14	1	665	Fermitin family homolog 3 OS=Mus musculus GN=Fermt3 PE=1 SV=1	Q8K1B8	75.587	7.05
5.77083	6.6879	6.42962	0	424.707	68.9904	30	535	30	1	416	Calreticulin OS=Mus musculus GN=Calr PE=1 SV=1	P14211	47.965	4.49
5.96116	6.81762	6.32373	0	26.0307	28.5024	5	7	5	1	207	Frataxin, mitochondrial OS=Mus musculus GN=Fxn PE=1 SV=1	O35943	22.91	8.02
6.83668	6.45121	6.99095	0	210.859	46.6583	29	86	29	1	793	von Willebrand factor A domain-containing protein 5A OS=Mus musculus GN=Vwa5a PE=1 SV=2	Q99KC8	87.087	6.58
7.04767	6.47249	6.78005	0	45.3521	46.7797	10	15	10	1	295	Biliverdin reductase A OS=Mus musculus GN=Blvra PE=1 SV=1	Q9CY64	33.504	7.02
6.17991	6.47735	6.59395	0	24.9743	27.7273	5	11	2	1	220	Splicing factor U2AF 26 kDa subunit OS=Mus musculus GN=U2af1l4 PE=1 SV=1	Q8BGJ9	25.819	8.1
6.84423	6.61765	6.51885	0	80.802	50	16	29	15	1	410	Platelet-activating factor acetylhydrolase IB subunit alpha OS=Mus musculus GN=Pafah1b1 PE=1 SV=2	P63005	46.64	7.37
6.64241	6.51728	6.61471	0	63.4191	56.5517	12	23	12	1	290	Translin-associated protein X OS=Mus musculus GN=Tsnax PE=1 SV=1	Q9QZE7	32.906	6.55
5.76022	6.8936	6.71836	0	13.732	7.84314	3	7	3	1	510	Major facilitator superfamily domain-containing protein 4A OS=Mus musculus GN=Mfsd4a PE=2 SV=2	Q6PDC8	56.146	8
6.35931	6.56529	6.43463	0	27.286	42.0213	6	9	6	1	188	UPF0461 protein C5orf24 homolog OS=Mus musculus PE=2 SV=1	Q80X32	20.126	9.92
6.18785	6.56529	6.30561	0	358.686	51.0495	56	164	55	1	1191	Cingulin OS=Mus musculus GN=Cgn PE=1 SV=1	P59242	136.365	5.91
5.79181	6.72383	6.67101	0	20.2582	16.707	5	6	5	1	413	tRNA (guanine-N(7)-)-methyltransferase non-catalytic subunit WDR4 OS=Mus musculus GN=Wdr4 PE=1 SV=2	Q9EP82	45.727	6.44
6.26115	6.68229	6.50938	0	82.9262	43.3036	13	34	13	1	448	U1 small nuclear ribonucleoprotein 70 kDa OS=Mus musculus GN=Snrnp70 PE=1 SV=2	Q62376	51.961	9.94
6.07468	6.31651	6.98868	0	70.2234	3.09126	18	22	17	1	8799	Nesprin-1 OS=Mus musculus GN=Syne1 PE=1 SV=2	Q6ZWR6	1009.29	5.59
6.71012	6.57894	6.59544	0	24.8211	18.427	5	13	5	1	445	Protein cereblon OS=Mus musculus GN=Crbn PE=1 SV=1	Q8C7D2	50.847	5.33
6.11686	6.75622	6.41109	0	57.8655	13.1078	11	28	11	1	946	Serine/arginine repetitive matrix protein 1 OS=Mus musculus GN=Srrm1 PE=1 SV=2	Q52KI8	106.798	11.87
7.53761	6.19574	6.29462	0	115.222	31.6268	21	39	18	1	879	Band 4.1-like protein 1 OS=Mus musculus GN=Epb41l1 PE=1 SV=2	Q9Z2H5	98.254	5.62
6.59544	6.45943	7.06717	0	29.9954	15.847	7	8	7	1	549	Transcription factor p65 OS=Mus musculus GN=Rela PE=1 SV=1	Q04207	60.174	5.76
6.07682	6.89118	6.53138	0.000515132	6.62838	8.88031	2	2	2	1	259	Keratinocyte-associated transmembrane protein 2 OS=Mus musculus GN=Kct2 PE=1 SV=2	Q8K201	28.033	5.07
6.90448	6.58646	6.67243	0	19.3782	15.991	5	7	5	1	444	Protein FAM188A OS=Mus musculus GN=Fam188a PE=1 SV=2	Q9CV28	49.581	4.78
6.94603	6.57743	6.52669	0	36.5196	46.729	4	25	4	1	107	SH3 domain-binding glutamic acid-rich-like protein 2 OS=Mus musculus GN=Sh3bgrl2 PE=1 SV=1	Q8BG73	12.247	5.55
7.44045	6.40088	6.4822	0	29.2441	29.5515	6	10	6	1	379	Galactose-1-phosphate uridylyltransferase OS=Mus musculus GN=Galt PE=1 SV=3	Q03249	43.205	6.77
6.47411	6.81634	6.43796	0	26.8038	11.8227	4	17	4	1	406	Lysosome-associated membrane glycoprotein 1 OS=Mus musculus GN=Lamp1 PE=1 SV=2	P11438	43.837	8.4
6.71425	6.66818	6.62644	0	15.0442	10.6719	2	5	2	1	253	Claudin domain-containing protein 1 OS=Mus musculus GN=Cldnd1 PE=1 SV=1	Q9CQX5	28.553	6.1
6.71973	6.50303	6.79961	0	197.504	49.0865	30	81	30	1	821	Epidermal growth factor receptor kinase substrate 8 OS=Mus musculus GN=Eps8 PE=1 SV=2	Q08509	91.68	7.65
6.53138	6.66959	6.73064	0	74.2911	19.8406	17	25	15	1	1129	Phospholipid-transporting ATPase 11C OS=Mus musculus GN=Atp11c PE=1 SV=2	Q9QZW0	129.157	7.3
6.88631	6.28355	7.13853	0	96.7469	45.3782	23	38	23	1	595	Tyrosine-protein phosphatase non-receptor type 6 OS=Mus musculus GN=Ptpn6 PE=1 SV=2	P29351	67.517	7.81
6.61471	6.44626	6.40939	0	33.0384	56.701	6	27	6	1	97	Protein S100-A10 OS=Mus musculus GN=S100a10 PE=1 SV=2	P08207	11.179	6.77
6.40088	6.46761	6.55459	0	67.2471	48.9914	14	25	14	1	347	Protein XRP2 OS=Mus musculus GN=Rp2 PE=1 SV=3	Q9EPK2	39.351	5.24
6.98413	6.52669	6.67101	0	58.9066	33.6177	16	21	13	1	586	CTP synthase 2 OS=Mus musculus GN=Ctps2 PE=1 SV=1	P70303	65.473	6.49
7.2384	6.42962	6.3505	0	80.7049	65.251	10	37	10	1	259	Haloacid dehalogenase-like hydrolase domain-containing protein 2 OS=Mus musculus GN=Hdhd2 PE=1 SV=2	Q3UGR5	28.712	6.05
5.4363	6.1334	7.36019	0	14.9493	9.42857	3	4	3	1	350	Pleckstrin OS=Mus musculus GN=Plek PE=1 SV=1	Q9JHK5	39.876	8.34
7.30743	6.44128	6.49825	0	50.9544	42.1687	9	19	9	1	249	Isoamyl acetate-hydrolyzing esterase 1 homolog OS=Mus musculus GN=Iah1 PE=1 SV=1	Q9DB29	27.956	5.52
7.93958	5.49185	5.8802	0	40.1889	32.5472	8	13	7	1	424	Kynurenine--oxoglutarate transaminase 1 OS=Mus musculus GN=Kyat1 PE=1 SV=1	Q8BTY1	47.533	6.95
5.76553	6.59694	7.48704	0	29.3194	42.8571	5	9	5	1	224	C->U-editing enzyme APOBEC-2 OS=Mus musculus GN=Apobec2 PE=1 SV=1	Q9WV35	25.644	4.79
6.45121	6.56986	6.46597	0	50.5543	26.1242	8	12	8	1	467	UBX domain-containing protein 7 OS=Mus musculus GN=Ubxn7 PE=1 SV=2	Q6P5G6	52.132	5.03
5.44294	6.78136	6.76951	0	39.2177	46.6102	3	13	3	1	118	BET1 homolog OS=Mus musculus GN=Bet1 PE=1 SV=1	O35623	13.266	9.07
4.46597	6.42459	6.81378	0	56.8577	28.8809	13	21	10	1	554	Carboxylesterase 1C OS=Mus musculus GN=Ces1c PE=1 SV=4	P23953	61.017	5.06
6.86913	6.5345	6.49665	0.000389965	8.4538	5.3012	2	5	2	1	415	Protrudin OS=Mus musculus GN=Zfyve27 PE=1 SV=2	Q3TXX3	46.172	5.35
6.3147	6.70874	6.58946	0	27.6189	4.7309	8	8	6	1	2304	Bromodomain and WD repeat-containing protein 1 OS=Mus musculus GN=Brwd1 PE=1 SV=2	Q921C3	259.066	8.4
5.61471	6.71836	6.48864	0	219.544	34.4405	36	68	36	1	1957	Tumor suppressor p53-binding protein 1 OS=Mus musculus GN=Tp53bp1 PE=1 SV=2	P70399	211.209	4.63
5.08746	6.73606	6.10014	0.000389965	7.94956	12.0344	3	3	3	1	349	Interferon regulatory factor 2 OS=Mus musculus GN=Irf2 PE=1 SV=1	P23906	39.428	7.49
6.80864	6.67807	6.52199	0	52.4635	16.8675	11	18	11	1	747	Anoctamin-9 OS=Mus musculus GN=Ano9 PE=2 SV=1	P86044	87.122	7.44
6.31288	6.2891	6.58045	0	111.343	26.3943	25	36	25	1	1273	Inverted formin-2 OS=Mus musculus GN=Inf2 PE=1 SV=1	Q0GNC1	138.474	5.21
6.84925	6.47573	6.88264	0	44.9396	37.8855	11	16	11	1	454	Protein prune homolog OS=Mus musculus GN=Prune PE=1 SV=1	Q8BIW1	50.208	5.11
5.92125	6.824	6.78398	0	10.1428	13.9623	4	5	4	1	265	Probable palmitoyltransferase ZDHHC21 OS=Mus musculus GN=Zdhhc21 PE=1 SV=2	Q9D270	31.31	8.44
7.34607	6.33985	6.1127	0	50.1371	37.2263	9	27	9	1	274	Pyrroline-5-carboxylate reductase 3 OS=Mus musculus GN=Pycrl PE=1 SV=2	Q9DCC4	28.703	7.27
5.63807	6.71836	6.46923	0	599.3	69.3267	62	602	60	1	802	Endoplasmin OS=Mus musculus GN=Hsp90b1 PE=1 SV=2	P08113	92.418	4.82
6.82782	6.60288	6.69627	0	20.6114	13.0435	5	5	5	1	690	Acid trehalase-like protein 1 OS=Mus musculus GN=Athl1 PE=1 SV=1	Q8BP56	76.44	5.33
6.75221	6.54689	6.55919	0	82.9213	46.1333	12	25	12	1	375	Filamin-binding LIM protein 1 OS=Mus musculus GN=Fblim1 PE=1 SV=2	Q71FD7	40.999	6.51
6.05311	6.73606	6.65678	0	50.7123	14.4516	7	23	6	1	775	Major facilitator superfamily domain-containing protein 6 OS=Mus musculus GN=Mfsd6 PE=1 SV=1	Q8CBH5	86.02	6.06
6.62205	6.48864	6.79181	0	71.324	26.1179	17	25	17	1	984	Serine/threonine-protein kinase Nek9 OS=Mus musculus GN=Nek9 PE=1 SV=2	Q8K1R7	107.075	5.63
6.53761	6.61471	6.50462	0	32.3222	43.7063	6	9	6	1	286	Uncharacterized protein C2orf72 homolog OS=Mus musculus PE=1 SV=2	Q9CYS6	30.301	6.05
6.24031	6.65105	6.69488	0	73.618	32.9876	12	35	12	1	482	Ras GTPase-activating protein-binding protein 2 OS=Mus musculus GN=G3bp2 PE=1 SV=2	P97379	54.055	5.62
6.65821	6.54071	6.27426	0.00243398	4.76021	6.94789	2	2	2	1	403	Synaptotagmin-7 OS=Mus musculus GN=Syt7 PE=1 SV=1	Q9R0N7	45.444	9.28
6.91169	6.57894	6.49185	0	123.846	62.1951	16	91	12	1	246	14-3-3 protein eta OS=Mus musculus GN=Ywhah PE=1 SV=2	P68510	28.194	4.89
5.85798	6.83036	6.61324	0	126.353	27.6982	21	39	17	1	1047	Probable phospholipid-transporting ATPase IIA OS=Mus musculus GN=Atp9a PE=1 SV=3	O70228	118.532	7.69
6.95884	6.55305	6.34873	0	234.659	53.2895	22	174	22	1	304	Sodium/potassium-transporting ATPase subunit beta-1 OS=Mus musculus GN=Atp1b1 PE=1 SV=1	P14094	35.172	8.65
5.74685	6.73471	6.6279	0	46.3854	32.8652	9	22	9	1	356	Caspase activity and apoptosis inhibitor 1 OS=Mus musculus GN=Caap1 PE=1 SV=2	Q8VDY9	37.802	4.72
6.87283	6.48543	6.74953	0	63.742	53.3007	12	19	12	1	409	N-acetylglucosamine-6-phosphate deacetylase OS=Mus musculus GN=Amdhd2 PE=1 SV=1	Q8JZV7	43.473	6.23
6.31288	6.46597	6.75355	0	83.855	29.6218	21	35	21	1	952	Inter-alpha-trypsin inhibitor heavy chain H5 OS=Mus musculus GN=Itih5 PE=1 SV=1	Q8BJD1	106.683	8.16
6.10014	6.73606	7.01346	0	24.6662	34.4398	5	11	5	1	241	GTP cyclohydrolase 1 OS=Mus musculus GN=Gch1 PE=1 SV=1	Q05915	26.997	8.27
8.40727	5	6.10852	0	168	52.9954	15	117	8	1	434	Beta-enolase OS=Mus musculus GN=Eno3 PE=1 SV=3	P21550	46.995	7.18
6.16993	6.63517	6.58646	0	67.0651	30.3136	6	28	5	1	287	U1 small nuclear ribonucleoprotein A OS=Mus musculus GN=Snrpa PE=1 SV=3	Q62189	31.814	9.8
4.56072	6.9542	6.38024	0	41.0254	12.701	6	14	6	1	622	High affinity cationic amino acid transporter 1 OS=Mus musculus GN=Slc7a1 PE=1 SV=1	Q09143	67.048	7.06
6.80478	6.55612	6.76818	0	18.192	14.4033	6	7	6	1	729	Neurochondrin OS=Mus musculus GN=Ncdn PE=1 SV=1	Q9Z0E0	78.845	5.54
7.02791	6.54689	6.71012	0	12.8573	15.0776	6	9	4	1	451	Cyclin-dependent kinase 18 OS=Mus musculus GN=Cdk18 PE=1 SV=1	Q04899	51.815	8.51
6.54689	6.58646	6.45943	0	564.131	86.0681	57	537	41	1	646	Heat shock cognate 71 kDa protein OS=Mus musculus GN=Hspa8 PE=1 SV=1	P63017	70.827	5.52
6.82528	6.67384	6.78529	0	58.2464	28.5714	14	23	13	1	665	Rab proteins geranylgeranyltransferase component A 1 OS=Mus musculus GN=Chm PE=1 SV=1	Q9QXG2	73.93	4.68
4.59096	6.57743	6.90929	0	22.8022	12.9787	5	7	5	1	470	Metalloreductase STEAP4 OS=Mus musculus GN=Steap4 PE=1 SV=1	Q923B6	52.96	9.17
6.24793	6.71699	6.52513	0	78.305	47.4654	10	45	10	1	217	GrpE protein homolog 1, mitochondrial OS=Mus musculus GN=Grpel1 PE=1 SV=1	Q99LP6	24.292	8.38
5.52982	6.69209	6.42962	0	498.491	57.958	51	233	51	1	999	Hypoxia up-regulated protein 1 OS=Mus musculus GN=Hyou1 PE=1 SV=1	Q9JKR6	111.112	5.19
5.31107	6.2854	7.5345	0	15.7637	17.4359	5	5	5	1	390	Ribonucleoside-diphosphate reductase subunit M2 OS=Mus musculus GN=Rrm2 PE=1 SV=1	P11157	45.067	5.45
5.66676	6.73877	6.48059	0	129.619	41.4236	23	44	23	1	857	A-kinase anchor protein 1, mitochondrial OS=Mus musculus GN=Akap1 PE=1 SV=4	O08715	92.137	5.02
6.22882	6.31107	7.14873	0	28.5798	14.5562	10	11	10	1	845	Proto-oncogene vav OS=Mus musculus GN=Vav1 PE=1 SV=1	P27870	98.074	6.51
5.41616	6.71562	6.70183	0	53.7394	19.8552	11	17	11	1	967	Transmembrane channel-like protein 5 OS=Mus musculus GN=Tmc5 PE=2 SV=1	Q32NZ6	110.999	8.28
6.2211	6.64386	6.97499	0	108.791	51.6908	17	47	17	1	414	ADP-ribosylation factor GTPase-activating protein 1 OS=Mus musculus GN=Arfgap1 PE=1 SV=2	Q9EPJ9	45.26	5.57
7.16692	6.47897	6.51728	0	48.9319	21.7257	13	21	13	1	649	Echinoderm microtubule-associated protein-like 2 OS=Mus musculus GN=Eml2 PE=1 SV=1	Q7TNG5	70.689	6.28
6.52356	6.66959	6.74416	0	36.6793	30.8756	7	17	7	1	217	Eukaryotic translation initiation factor 4E OS=Mus musculus GN=Eif4e PE=1 SV=1	P63073	25.037	6.15
5.88996	6.71149	6.55919	0	125.984	33.3793	21	52	21	1	725	Pinin OS=Mus musculus GN=Pnn PE=1 SV=4	O35691	82.386	7.01
6.40939	6.52199	6.732	0	52.3447	15.4047	9	15	9	1	1149	Histone deacetylase 6 OS=Mus musculus GN=Hdac6 PE=1 SV=3	Q9Z2V5	125.706	5.78
6.90929	6.4822	6.78267	0	29.5819	37.9661	10	12	10	1	295	F-box only protein 6 OS=Mus musculus GN=Fbxo6 PE=1 SV=1	Q9QZN4	34.47	8.18
6.30012	6.82528	6.49185	0	42.477	26.8775	8	18	8	1	253	CD151 antigen OS=Mus musculus GN=Cd151 PE=1 SV=2	O35566	28.227	7.47
6.01123	6.732	6.49825	0	17.0419	34.3137	4	7	4	1	102	DET1- and DDB1-associated protein 1 OS=Mus musculus GN=Dda1 PE=1 SV=1	Q9D9Z5	11.746	8.68
4.62059	6.8009	6.80735	0	20.835	19.0625	7	15	7	1	320	Dual oxidase maturation factor 2 OS=Mus musculus GN=Duoxa2 PE=2 SV=1	Q9D311	35.405	8.66
7.35138	6.41954	6.3733	0	30.2154	32.6848	7	15	7	1	257	Enolase-phosphatase E1 OS=Mus musculus GN=Enoph1 PE=1 SV=1	Q8BGB7	28.582	4.92
8.09751	5.58496	5.67243	0.000389965	7.33407	5.34759	2	2	2	1	561	TBC1 domain family member 24 OS=Mus musculus GN=Tbc1d24 PE=1 SV=2	Q3UUG6	63.195	7.24
6.05094	6.76818	6.71425	0	25.5494	8.44842	8	8	8	1	1231	Protein FAM193A OS=Mus musculus GN=Fam193a PE=1 SV=2	Q8CGI1	136.629	6.47
6.12102	6.65535	6.86171	0	27.7814	37.5546	8	16	8	1	229	Calcyclin-binding protein OS=Mus musculus GN=Cacybp PE=1 SV=1	Q9CXW3	26.494	7.87
6.02015	6.56986	6.85549	0.000389965	7.37899	15.082	2	4	2	1	305	E3 ubiquitin-protein ligase RNF115 OS=Mus musculus GN=Rnf115 PE=1 SV=1	Q9D0C1	33.838	5.83
5.62352	6.79831	6.49506	0	29.3628	39.604	4	11	2	1	202	B-cell CLL/lymphoma 7 protein family member B OS=Mus musculus GN=Bcl7b PE=1 SV=1	Q921K9	22.225	4.75
6.6865	6.45779	6.29462	0	63.8201	36.7232	11	62	4	1	354	Guanine nucleotide-binding protein G(i) subunit alpha-1 OS=Mus musculus GN=Gnai1 PE=1 SV=1	B2RSH2	40.335	5.97
7.10329	6.25172	6.40769	0.000389965	7.80368	2.28261	2	3	2	1	920	WD repeat-containing protein 47 OS=Mus musculus GN=Wdr47 PE=1 SV=2	Q8CGF6	102.247	5.97
6.8505	6.46923	6.63662	0	40.6144	41.4634	4	16	4	1	164	Magnesium-dependent phosphatase 1 OS=Mus musculus GN=Mdp1 PE=1 SV=1	Q9D967	18.571	6.8
6.20555	6.7046	6.46761	0	45.2737	60	9	19	9	1	255	Syntaxin-6 OS=Mus musculus GN=Stx6 PE=1 SV=1	Q9JKK1	28.979	4.92
6.74012	6.65964	6.45286	0	97.0078	55.1351	18	40	17	1	370	Peptidyl-prolyl cis-trans isomerase D OS=Mus musculus GN=Ppid PE=1 SV=3	Q9CR16	40.717	7.43
6.77215	6.4822	6.47735	0	56.2292	26.6116	14	22	14	1	605	Formin-binding protein 1-like OS=Mus musculus GN=Fnbp1l PE=1 SV=2	Q8K012	69.842	6.64
7.78725	5.98413	5.96116	0	77.6986	29.375	10	26	10	1	480	Aromatic-L-amino-acid decarboxylase OS=Mus musculus GN=Ddc PE=1 SV=1	O88533	53.839	6.6
7.26866	6.39575	6.35403	0	36.9008	22.9102	5	13	5	1	323	Ribokinase OS=Mus musculus GN=Rbks PE=1 SV=1	Q8R1Q9	34.097	5.47
6.20555	6.38543	6.11478	0	142.699	63.0137	13	120	13	1	146	Cytochrome c oxidase subunit 5A, mitochondrial OS=Mus musculus GN=Cox5a PE=1 SV=2	P12787	16.091	6.54
6.10643	6.67101	5.73877	0	9.97707	33.3333	3	3	3	1	126	Protein C10 OS=Mus musculus GN=Grcc10 PE=1 SV=1	O35127	13.186	5.14
6.89118	6.45286	6.46597	0	13.1414	7.19794	4	4	4	1	778	Ral guanine nucleotide dissociation stimulator-like 2 OS=Mus musculus GN=Rgl2 PE=1 SV=2	Q61193	83.775	6.73
6.89966	6.50779	6.84046	0	71.7848	34.6743	17	42	15	1	522	Sorting nexin-1 OS=Mus musculus GN=Snx1 PE=1 SV=1	Q9WV80	58.916	5.22
6.07468	6.57894	6.84172	0	14.1422	18.7192	2	3	2	1	203	ADP-ribosylation factor-like protein 6-interacting protein 1 OS=Mus musculus GN=Arl6ip1 PE=1 SV=1	Q9JKW0	23.421	9.32
5.99774	6.79051	6.55612	0	87.2653	41.5493	15	32	15	1	426	Zinc finger CCCH domain-containing protein 15 OS=Mus musculus GN=Zc3h15 PE=1 SV=2	Q3TIV5	48.297	5.3
5.8125	6.46923	6.50303	0	22.6433	47.4026	6	11	6	1	154	Golgi-associated plant pathogenesis-related protein 1 OS=Mus musculus GN=Glipr2 PE=1 SV=3	Q9CYL5	17.08	9.51
6.50621	6.57289	6.57592	0	217.563	61.7711	27	185	27	1	463	Heterogeneous nuclear ribonucleoprotein K OS=Mus musculus GN=Hnrnpk PE=1 SV=1	P61979	50.944	5.54
6.12722	6.79442	6.24603	0	107.274	28.0476	21	39	21	1	1009	UPF0577 protein KIAA1324 OS=Mus musculus GN=Kiaa1324 PE=1 SV=1	A2AFS3	110.61	6.38
6.47735	6.63227	6.60437	0	49.6016	18.9081	12	24	12	1	751	CCR4-NOT transcription complex subunit 3 OS=Mus musculus GN=Cnot3 PE=1 SV=1	Q8K0V4	81.896	6.2
6.71699	6.62352	6.45943	0	32.4153	18.4514	10	12	10	1	607	Autophagy-related protein 16-1 OS=Mus musculus GN=Atg16l1 PE=1 SV=1	Q8C0J2	68.13	6.38
6.35403	6.59544	6.14975	0	45.5713	57.1429	10	30	10	1	182	Protein canopy homolog 2 OS=Mus musculus GN=Cnpy2 PE=1 SV=1	Q9QXT0	20.754	5.07
6.94953	6.57592	6.54844	0.000638081	6.23863	1.69584	3	3	3	1	1828	Microtubule-associated protein 2 OS=Mus musculus GN=Map2 PE=1 SV=2	P20357	199.01	4.91
6.59694	6.54689	6.45286	0	214.939	72.9412	21	185	19	1	255	14-3-3 protein epsilon OS=Mus musculus GN=Ywhae PE=1 SV=1	P62259	29.155	4.74
6.19771	6.71973	6.46271	0	8.8686	32.0388	3	4	3	1	103	U6 snRNA-associated Sm-like protein LSm7 OS=Mus musculus GN=Lsm7 PE=1 SV=1	Q9CQQ8	11.629	5.27
6.24413	6.56834	6.49985	0	31.7645	25.3394	11	14	11	1	442	Coiled-coil domain-containing protein 91 OS=Mus musculus GN=Ccdc91 PE=1 SV=2	Q9D8L5	49.976	5.07
6.35579	6.42122	7.01235	0	47.1895	40.4321	9	15	8	1	324	Protein FAM49B OS=Mus musculus GN=Fam49b PE=1 SV=1	Q921M7	36.753	6.06
5.89724	6.74819	6.26491	0	29.0291	17.3077	5	8	5	1	416	Pre-mRNA-splicing factor CWC25 homolog OS=Mus musculus GN=Cwc25 PE=2 SV=2	Q9DBF7	48.782	10.23
6.78529	6.48864	6.824	0	144.907	25.2914	28	70	28	1	1716	EH domain-binding protein 1-like protein 1 OS=Mus musculus GN=Ehbp1l1 PE=1 SV=1	Q99MS7	184.722	4.73
6.74012	6.47897	6.39575	0	36.2107	57.5163	6	12	6	1	153	Fucose mutarotase OS=Mus musculus GN=Fuom PE=1 SV=1	Q8R2K1	16.794	5.36
6.27426	6.57289	6.8679	0	61.7337	23.3566	15	23	15	1	715	RNA polymerase-associated protein RTF1 homolog OS=Mus musculus GN=Rtf1 PE=1 SV=1	A2AQ19	80.748	8.16
5.62936	6.77873	7.03672	0	70.5146	35.7532	14	26	14	1	551	Mothers against decapentaplegic homolog 4 OS=Mus musculus GN=Smad4 PE=1 SV=2	P97471	60.304	6.99
7.08002	6.47249	6.64241	0	154.089	34.7616	38	60	22	1	1447	Baculoviral IAP repeat-containing protein 1b OS=Mus musculus GN=Naip2 PE=1 SV=2	Q9QUK4	163.979	6.51
6.3345	6.77479	6.44791	0	22.8507	28.3333	4	8	4	1	240	Keratinocyte-associated protein 3 OS=Mus musculus GN=Krtcap3 PE=2 SV=2	Q8K177	25.671	8.05
6.33628	6.85175	6.4822	0	30.9689	20.1149	2	28	2	1	174	RNA-binding protein 8A OS=Mus musculus GN=Rbm8a PE=1 SV=3	Q9CWZ3	19.876	6.16
6.45286	6.83542	6.52669	0	22.7909	8.28125	5	6	5	1	640	Sodium- and chloride-dependent creatine transporter 1 OS=Mus musculus GN=Slc6a8 PE=1 SV=1	Q8VBW1	70.952	6.61
6.72247	6.65964	6.36107	0	18.314	11.6601	5	10	5	1	506	Arylsulfatase A OS=Mus musculus GN=Arsa PE=1 SV=2	P50428	53.714	5.87
6.44956	6.48864	6.59694	0	40.5145	52.3622	6	20	6	1	254	28S ribosomal protein S18b, mitochondrial OS=Mus musculus GN=Mrps18b PE=1 SV=1	Q99N84	28.684	8.35
7.13545	6.53138	6.56529	0.00523	4.24723	8.10811	2	2	2	1	222	Lipoma HMGIC fusion partner-like 2 protein OS=Mus musculus GN=Lhfpl2 PE=2 SV=1	Q8BGA2	23.857	6.48
6.35931	6.73471	6.69905	0	12.9401	4.47761	3	4	3	1	804	RING finger protein 10 OS=Mus musculus GN=Rnf10 PE=2 SV=2	Q3UIW5	88.29	6.58
6.58195	6.60288	6.55305	0	157.455	26.727	26	61	26	1	1216	FK506-binding protein 15 OS=Mus musculus GN=Fkbp15 PE=1 SV=2	Q6P9Q6	132.878	5.07
6.22497	6.72656	6.44626	0	9.28229	9.38215	3	4	3	1	437	Carbonic anhydrase 9 OS=Mus musculus GN=Ca9 PE=2 SV=2	Q8VHB5	47.235	4.82
6.80864	6.56377	6.77215	0	33.7513	61.5385	7	11	7	1	195	COMM domain-containing protein 3 OS=Mus musculus GN=Commd3 PE=1 SV=1	Q63829	22.023	5.59
6.44956	6.68089	6.6865	0	97.7701	23.16	26	30	23	1	1481	Protein Shroom2 OS=Mus musculus GN=Shroom2 PE=1 SV=1	A2ALU4	164.602	6.7
7.55152	6.32193	6.37504	0	158.138	52.8421	17	73	17	1	475	Cytosolic non-specific dipeptidase OS=Mus musculus GN=Cndp2 PE=1 SV=1	Q9D1A2	52.734	5.66
6.26115	6.35755	6.7252	0.000389965	8.37335	3.82716	2	3	2	1	810	Interleukin-4 receptor subunit alpha OS=Mus musculus GN=Il4r PE=1 SV=1	P16382	87.571	5.08
6.03342	6.70044	6.66107	0	284.615	42.4342	48	99	48	1	1216	Eukaryotic translation initiation factor 5B OS=Mus musculus GN=Eif5b PE=1 SV=2	Q05D44	137.532	5.59
6.17193	6.71012	6.65249	0	39.4066	20.4887	6	13	6	1	532	E3 ubiquitin-protein ligase MGRN1 OS=Mus musculus GN=Mgrn1 PE=1 SV=2	Q9D074	58.441	4.88
7.35667	6.40429	5.98185	0	105.066	42.8144	16	57	16	1	334	Malate dehydrogenase, cytoplasmic OS=Mus musculus GN=Mdh1 PE=1 SV=3	P14152	36.488	6.58
5.75489	6.63517	6.24603	0	12.907	7.17703	2	5	2	1	418	Protein SSXT OS=Mus musculus GN=Ss18 PE=2 SV=2	Q62280	45.834	6.46
6.47086	6.4822	6.44128	0	130.865	27.5667	21	57	21	1	1237	Anion exchange protein 2 OS=Mus musculus GN=Slc4a2 PE=1 SV=1	P13808	136.728	6.14
6.89482	6.54689	6.61029	0	19.0755	47.4178	6	8	6	1	213	StAR-related lipid transfer protein 5 OS=Mus musculus GN=Stard5 PE=1 SV=2	Q9EPQ7	23.907	6.39
6.04221	6.69627	6.56834	0	17.7269	15.3061	2	8	2	1	196	High affinity copper uptake protein 1 OS=Mus musculus GN=Slc31a1 PE=2 SV=1	Q8K211	21.946	7.28
6.51254	6.63081	6.78005	0	147.021	46.5998	30	47	30	1	897	Epidermal growth factor receptor substrate 15 OS=Mus musculus GN=Eps15 PE=1 SV=1	P42567	98.41	4.6
5.42291	6.848	7.03012	0	10.3719	11.0787	3	4	3	1	343	Programmed cell death protein 2 OS=Mus musculus GN=Pdcd2 PE=2 SV=2	P46718	38.317	5.38
6.34873	6.65105	6.73877	0	8.76308	11.2094	3	4	3	1	339	BTB/POZ domain-containing protein KCTD9 OS=Mus musculus GN=Kctd9 PE=2 SV=1	Q80UN1	36.971	6.25
6.66676	6.66107	6.47086	0	9.72338	11.1538	3	3	3	1	260	Metallo-beta-lactamase domain-containing protein 1 OS=Mus musculus GN=Mblac1 PE=1 SV=1	Q8BWY4	26.907	4.88
5.10852	6.31832	7.12722	0	40.6949	20	5	20	2	1	325	H-2 class I histocompatibility antigen, Q10 alpha chain OS=Mus musculus GN=H2-Q10 PE=1 SV=3	P01898	37.227	5.25
6.11478	6.74551	6.62205	0	10.3532	5.28302	2	7	2	1	265	Gamma-secretase subunit APH-1A OS=Mus musculus GN=Aph1a PE=2 SV=2	Q8BVF7	28.967	7.9
6.82018	6.51254	6.58195	0	62.0708	31.9231	11	23	11	1	520	N-acetylgalactosamine-6-sulfatase OS=Mus musculus GN=Galns PE=1 SV=2	Q571E4	57.637	6.52
6.87774	6.62498	6.21529	0	17.3419	25.3369	6	6	6	1	371	4-hydroxyphenylpyruvate dioxygenase-like protein OS=Mus musculus GN=Hpdl PE=2 SV=1	Q8K248	39.884	6.84
7.0433	6.36807	6.6453	0	58.7413	33.7812	12	24	8	1	521	Serine/threonine-protein phosphatase 2B catalytic subunit alpha isoform OS=Mus musculus GN=Ppp3ca PE=1 SV=1	P63328	58.606	5.86
6.80735	6.54535	6.75756	0	126.55	23.4662	25	41	25	1	1581	Rho guanine nucleotide exchange factor 5 OS=Mus musculus GN=Arhgef5 PE=1 SV=1	E9Q7D5	176.555	5.83
5.58195	6.7211	6.94486	0	113.572	20.8011	19	31	19	1	1423	Protein phosphatase Slingshot homolog 2 OS=Mus musculus GN=Ssh2 PE=1 SV=2	Q5SW75	158.13	5.67
6.57137	6.54689	6.67384	0	33.4481	18.8011	5	8	5	1	367	Uroporphyrinogen decarboxylase OS=Mus musculus GN=Urod PE=1 SV=2	P70697	40.666	6.65
6.41616	6.69905	6.60881	0	26.1904	15.2334	5	13	5	1	407	Proteasomal ubiquitin receptor ADRM1 OS=Mus musculus GN=Adrm1 PE=1 SV=2	Q9JKV1	42.034	5.07
6.12722	6.68089	6.56377	0.00325262	4.57077	9.09091	3	3	3	1	253	Tetraspanin-3 OS=Mus musculus GN=Tspan3 PE=1 SV=1	Q9QY33	28.03	5.86
4.59096	6.926	6.40259	0	47.4162	31.5068	12	19	12	1	365	Ribosome biogenesis regulatory protein homolog OS=Mus musculus GN=Rrs1 PE=1 SV=1	Q9CYH6	41.526	10.77
6.8392	6.40088	7.05745	0	13.3008	4.60186	4	4	4	1	1934	WD repeat-containing protein 81 OS=Mus musculus GN=Wdr81 PE=1 SV=2	Q5ND34	211.812	5.77
6.97613	6.41278	6.69627	0	87.9163	70.7071	13	48	13	1	198	Peroxiredoxin-2 OS=Mus musculus GN=Prdx2 PE=1 SV=3	Q61171	21.765	5.41
6.50621	6.59544	6.59246	0	100.324	65.1341	15	62	15	1	261	Proteasome subunit alpha type-4 OS=Mus musculus GN=Psma4 PE=1 SV=1	Q9R1P0	29.452	7.72
5.42962	6.66534	6.66818	0	10.2941	10.7256	3	3	3	1	317	Zinc finger protein 771 OS=Mus musculus GN=Znf771 PE=2 SV=1	Q8BJ90	35.744	8.82
6.08958	6.67525	6.78136	0.000389965	7.5641	6.72043	2	4	2	1	372	Solute carrier family 35 member F6 OS=Mus musculus GN=Slc35f6 PE=1 SV=1	Q8VE96	40.952	7.14
6.88142	6.51412	6.79701	0	81.9031	56.4024	17	35	17	1	328	Apoptosis facilitator Bcl-2-like protein 14 OS=Mus musculus GN=Bcl2l14 PE=1 SV=1	Q9CPT0	36.969	7.49
5.8125	6.78921	6.47086	0	38.8801	14.5695	8	14	8	1	906	Ectonucleotide pyrophosphatase/phosphodiesterase family member 1 OS=Mus musculus GN=Enpp1 PE=1 SV=4	P06802	103.109	6.6
6.03342	6.89239	6.77873	0	26.2528	28.6232	5	8	5	1	276	MAD2L1-binding protein OS=Mus musculus GN=Mad2l1bp PE=1 SV=2	Q9DCX1	31.12	5.64
6.01346	6.76421	6.77742	0	12.6125	23.1034	4	4	4	1	290	PIH1 domain-containing protein 1 OS=Mus musculus GN=Pih1d1 PE=1 SV=1	Q9CQJ2	32.188	5.21
6.74685	6.65535	6.55459	0	84.162	61.3208	14	32	14	1	318	Deoxyribose-phosphate aldolase OS=Mus musculus GN=Dera PE=1 SV=1	Q91YP3	34.953	8.72
6.80735	6.50144	6.56072	0	32.0112	12.6404	3	16	3	1	356	Retinoic acid-induced protein 3 OS=Mus musculus GN=Gprc5a PE=1 SV=1	Q8BHL4	40.075	7.62
6.83542	6.53605	6.78136	0	82.5089	52.7778	12	32	11	1	360	Mitogen-activated protein kinase 14 OS=Mus musculus GN=Mapk14 PE=1 SV=3	P47811	41.261	5.88
6.89603	6.50621	6.70321	0	46.5821	13.8987	9	15	8	1	849	Disks large homolog 3 OS=Mus musculus GN=Dlg3 PE=1 SV=1	P70175	93.424	6.79
6.48059	6.15178	6.7761	0	13.3668	23.0769	2	5	2	1	169	Translocator protein OS=Mus musculus GN=Tspo PE=1 SV=1	P50637	18.829	9.52
6.36632	6.60585	6.6279	0	41.3393	45.3947	12	20	12	1	304	STIP1 homology and U box-containing protein 1 OS=Mus musculus GN=Stub1 PE=1 SV=1	Q9WUD1	34.887	6.01
6.07039	6.52356	6.73877	0	102.193	24.339	22	35	18	1	1286	CLIP-associating protein 2 OS=Mus musculus GN=Clasp2 PE=1 SV=1	Q8BRT1	140.652	8.63
6.24793	6.55612	6.44791	0	339.52	49.7001	42	144	41	1	1167	Tight junction protein ZO-2 OS=Mus musculus GN=Tjp2 PE=1 SV=2	Q9Z0U1	131.2	6.79
5.27426	6.75355	6.76288	0	58.3336	17.3362	13	20	13	1	946	DDB1- and CUL4-associated factor 5 OS=Mus musculus GN=Dcaf5 PE=1 SV=2	Q80T85	103.612	5.8
7.23458	6.53605	6.3147	0	180.324	58.9971	18	84	18	1	339	Fructose-1,6-bisphosphatase isozyme 2 OS=Mus musculus GN=Fbp2 PE=1 SV=2	P70695	36.924	6.16
5.65249	6.8125	6.24793	0	172.108	27.8438	27	77	27	1	1178	Integrin alpha-2 OS=Mus musculus GN=Itga2 PE=1 SV=2	Q62469	128.874	5.21
6.29646	6.48704	6.4363	0	38.6511	9.15272	11	16	5	1	1912	Receptor-type tyrosine-protein phosphatase delta OS=Mus musculus GN=Ptprd PE=1 SV=3	Q64487	214.274	6.55
6.88264	6.55305	6.24982	0	130.173	50.6198	16	48	16	1	484	Adenylosuccinate lyase OS=Mus musculus GN=Adsl PE=1 SV=2	P54822	54.831	7.27
6.66249	6.56377	7.02791	0	64.7506	26.6165	13	36	13	1	665	Calpain-13 OS=Mus musculus GN=Capn13 PE=2 SV=1	Q3UW68	76	6.99
6.96	6.54381	6.52356	0	67.7759	57.5758	10	23	10	1	198	Guanylate kinase OS=Mus musculus GN=Guk1 PE=1 SV=2	Q64520	21.904	6.55
6.44626	6.56529	6.51254	0	12.7012	18.6869	3	4	3	1	198	Syndecan-4 OS=Mus musculus GN=Sdc4 PE=1 SV=1	O35988	21.469	4.41
5.88996	6.27612	7.31107	0	29.9636	30.0248	10	12	10	1	403	Interferon-induced protein with tetratricopeptide repeats 3 OS=Mus musculus GN=Ifit3 PE=1 SV=1	Q64345	47.192	5.64
6.10014	6.56986	6.42291	0	17.8351	13.3038	6	7	3	1	451	REST corepressor 3 OS=Mus musculus GN=Rcor3 PE=1 SV=2	Q6PGA0	49.748	8.44
6.11478	6.78529	6.31288	0	35.6627	23.0337	6	16	6	1	356	Protein HEXIM1 OS=Mus musculus GN=Hexim1 PE=1 SV=1	Q8R409	40.219	5.38
6.91886	6.29278	6.37851	0	55.9814	64.467	12	23	11	1	197	Protein lin-7 homolog C OS=Mus musculus GN=Lin7c PE=1 SV=2	O88952	21.82	8.43
7.35755	6.18982	6.84423	0	12.6842	4.8951	3	3	3	1	715	SEC14-like protein 1 OS=Mus musculus GN=Sec14l1 PE=1 SV=1	A8Y5H7	81.164	6.34
6.30195	6.69488	6.60881	0	21.9538	13.0102	3	4	3	1	392	SH3 domain-binding protein 5-like OS=Mus musculus GN=Sh3bp5l PE=1 SV=1	Q99LH9	43.348	6
6.4822	6.50938	7.08321	0	108.806	38.6643	18	34	18	1	569	Protein Noxp20 OS=Mus musculus GN=Fam114a1 PE=1 SV=1	Q9D281	60.975	4.56
7.23936	6.35931	6.72656	0	30.332	15.4762	8	8	8	1	756	SH2B adapter protein 1 OS=Mus musculus GN=Sh2b1 PE=1 SV=2	Q91ZM2	79.576	5.25
6.36282	6.73471	6.3906	0	9.18661	5.06823	2	2	2	1	513	Activin receptor type-2A OS=Mus musculus GN=Acvr2a PE=1 SV=1	P27038	57.852	5.92
6.03342	6.59694	6.72792	0	42.6595	31.0127	8	16	8	1	316	Zinc finger protein 330 OS=Mus musculus GN=Znf330 PE=1 SV=1	Q922H9	35.584	6.16
6.62059	6.51254	6.58496	0	161.408	53.7964	27	73	20	1	619	Kinesin light chain 4 OS=Mus musculus GN=Klc4 PE=1 SV=1	Q9DBS5	68.571	6.09
6.43296	6.67948	7.07253	0	28.4407	28.8462	3	5	3	1	208	Transmembrane protein 222 OS=Mus musculus GN=Tmem222 PE=1 SV=1	Q8BVA2	23.164	6.61
6.39575	6.69905	6.47573	0	126.67	25.323	23	43	23	1	1161	Nardilysin OS=Mus musculus GN=Nrdc PE=1 SV=1	Q8BHG1	132.808	4.87
6.42626	6.48059	7.03782	0	34.0409	17.6334	10	13	10	1	862	Molybdenum cofactor sulfurase OS=Mus musculus GN=Mocos PE=1 SV=1	Q14CH1	94.952	6.62
6.62059	6.59991	6.67384	0	104.458	60.166	10	56	10	1	241	Proteasome subunit alpha type-5 OS=Mus musculus GN=Psma5 PE=1 SV=1	Q9Z2U1	26.394	4.79
6.12515	6.71973	6.54844	0	23.7418	16.3814	5	10	5	1	409	Single Ig IL-1-related receptor OS=Mus musculus GN=Sigirr PE=1 SV=2	Q9JLZ8	46.129	5.74
6.56072	6.6014	6.46434	0	16.3515	26.2295	5	9	5	1	183	39S ribosomal protein L43, mitochondrial OS=Mus musculus GN=Mrpl43 PE=1 SV=1	Q99N89	20.19	9.52
6.74685	6.85798	6.2555	0	14.7317	24.1071	4	5	4	1	224	Thiamine-triphosphatase OS=Mus musculus GN=Thtpa PE=1 SV=3	Q8JZL3	24.249	4.72
6.71973	6.69349	6.79312	0	30.5033	22.0459	11	12	11	1	567	Geranylgeranyl transferase type-2 subunit alpha OS=Mus musculus GN=Rabggta PE=1 SV=1	Q9JHK4	64.948	5.8
6.03342	6.7046	6.47735	0	56.6539	15.4629	11	19	11	1	983	Eukaryotic translation initiation factor 4E transporter OS=Mus musculus GN=Eif4enif1 PE=1 SV=2	Q9EST3	107.919	7.74
5.50462	6.75221	6.56682	0	16.2117	5.923	5	5	4	1	1013	PHD finger protein 20-like protein 1 OS=Mus musculus GN=Phf20l1 PE=1 SV=2	Q8CCJ9	113.789	7.27
4.60288	6.90448	6.71425	0	10.0312	10	2	7	2	1	320	Myeloid-associated differentiation marker OS=Mus musculus GN=Myadm PE=1 SV=2	O35682	35.261	8.31
6.62059	6.61618	6.77347	0	179.652	43.5502	32	70	32	1	907	Epidermal growth factor receptor substrate 15-like 1 OS=Mus musculus GN=Eps15l1 PE=1 SV=3	Q60902	99.248	5.02
7.03012	6.53138	6.63952	0	33.8393	19	8	15	8	1	600	CBP80/20-dependent translation initiation factor OS=Mus musculus GN=Ctif PE=1 SV=2	Q6PEE2	67.788	6.65
6.71562	6.41785	6.96347	0	21.2643	7.77778	5	5	5	1	900	Inositol polyphosphate 5-phosphatase OCRL-1 OS=Mus musculus GN=Ocrl PE=1 SV=1	Q6NVF0	104.219	6.27
6.44128	6.20163	7.22978	0	286.963	37.5155	66	90	66	1	2415	Spectrin alpha chain, erythrocytic 1 OS=Mus musculus GN=Spta1 PE=1 SV=3	P08032	279.693	5.03
6.03782	6.86419	6.58045	0	58.0186	18.7097	15	24	15	1	930	Polypeptide N-acetylgalactosaminyltransferase 5 OS=Mus musculus GN=Galnt5 PE=2 SV=2	Q8C102	105.713	9.09
6.08108	6.65964	6.71425	0	76.2321	61.7978	5	48	3	1	89	Dynein light chain 1, cytoplasmic OS=Mus musculus GN=Dynll1 PE=1 SV=1	P63168	10.359	7.4
6.02459	6.89239	6.56682	0	14.1597	10.1205	4	5	4	1	415	Lysosome-associated membrane glycoprotein 2 OS=Mus musculus GN=Lamp2 PE=1 SV=2	P17047	45.652	7.39
5.56682	6.64241	6.51885	0	30.838	30.5	5	10	5	1	200	Mediator of RNA polymerase II transcription subunit 22 OS=Mus musculus GN=Med22 PE=1 SV=2	Q62276	22.268	4.68
6.83542	6.6014	6.74685	0	103.731	28.7462	22	38	22	1	981	Ubiquitin carboxyl-terminal hydrolase 15 OS=Mus musculus GN=Usp15 PE=1 SV=1	Q8R5H1	112.254	5.17
7.19476	6.56072	6.49825	0	120.428	45.8629	12	38	12	1	423	Mannose-6-phosphate isomerase OS=Mus musculus GN=Mpi PE=1 SV=1	Q924M7	46.545	5.95
6.55305	6.63517	6.56377	0	211.072	42.7066	37	90	37	1	1234	1-phosphatidylinositol 4,5-bisphosphate phosphodiesterase beta-3 OS=Mus musculus GN=Plcb3 PE=1 SV=2	P51432	139.4	5.94
5.88996	5.78136	6.20163	0	219.435	17.1028	40	73	40	1	3707	Basement membrane-specific heparan sulfate proteoglycan core protein OS=Mus musculus GN=Hspg2 PE=1 SV=1	Q05793	398.039	6.32
5.86295	6.43962	6.76421	0	57.8421	51.6484	11	31	11	1	273	Proteasome subunit beta type-10 OS=Mus musculus GN=Psmb10 PE=1 SV=1	O35955	29.045	6.87
7.46679	6.36807	6.43296	0	42.669	36.3128	5	21	4	1	179	Diphosphoinositol polyphosphate phosphohydrolase 2 OS=Mus musculus GN=Nudt4 PE=1 SV=1	Q8R2U6	20.143	6.35
6.35931	6.54381	6.65105	0	35.0279	9.60758	10	13	7	1	1478	IQ motif and SEC7 domain-containing protein 2 OS=Mus musculus GN=Iqsec2 PE=1 SV=3	Q5DU25	161.687	8.56
5.66107	6.86666	6.75622	0	76.342	32.9624	15	25	15	1	719	La-related protein 4 OS=Mus musculus GN=Larp4 PE=1 SV=2	Q8BWW4	79.713	6.39
6.50621	6.71973	6.39403	0	27.3796	20.6522	5	7	5	1	368	RAB6-interacting golgin OS=Mus musculus GN=Gorab PE=1 SV=1	Q8BRM2	41.461	7.36
7.48704	6.20359	6.55459	0	74.3268	21.1366	14	26	14	1	1003	Phosphatidylinositol 4,5-bisphosphate 5-phosphatase A OS=Mus musculus GN=Inpp5j PE=1 SV=2	P59644	107.478	9.36
6.22497	6.61176	6.99209	0	50.6415	21.1864	10	23	10	1	472	Mixed lineage kinase domain-like protein OS=Mus musculus GN=Mlkl PE=1 SV=1	Q9D2Y4	54.283	8.25
6.42122	6.72247	6.97728	0	21.5519	45.6522	4	10	4	1	230	RING finger protein 141 OS=Mus musculus GN=Rnf141 PE=1 SV=2	Q99MB7	25.512	5.2
5.87774	6.4363	6.22497	0	86.8439	27.674	11	30	11	1	589	Granulins OS=Mus musculus GN=Grn PE=1 SV=2	P28798	63.413	6.8
6.89482	6.58346	6.64818	0	41.6665	49.1071	4	20	4	1	112	Transcription elongation factor B polypeptide 1 OS=Mus musculus GN=Tceb1 PE=1 SV=1	P83940	12.465	4.78
6.91169	6.58346	6.59694	0	36.9822	11.0159	8	10	8	1	817	Two pore calcium channel protein 1 OS=Mus musculus GN=Tpcn1 PE=1 SV=1	Q9EQJ0	94.435	8.53
6.75756	6.61618	6.57894	0	158.97	32.5881	34	52	34	1	1476	Membrane-associated guanylate kinase, WW and PDZ domain-containing protein 3 OS=Mus musculus GN=Magi3 PE=1 SV=2	Q9EQJ9	161.572	8.05
6.87774	6.36632	6.54844	0	27.6283	28.5714	4	8	4	1	224	COMM domain-containing protein 5 OS=Mus musculus GN=Commd5 PE=1 SV=1	Q8R395	24.478	8.06
6.31107	6.54226	6.52356	0	121.674	52.093	22	36	22	1	645	Rab11 family-interacting protein 1 OS=Mus musculus GN=Rab11fip1 PE=1 SV=2	Q9D620	70.64	9.47
6.07253	6.65964	6.62205	0	71.3164	35.9551	12	30	12	1	356	Inositol monophosphatase 3 OS=Mus musculus GN=Impad1 PE=1 SV=1	Q80V26	38.592	6.47
6.32012	6.36807	6.79831	0	22.9711	10.6568	5	8	5	1	807	Spondin-1 OS=Mus musculus GN=Spon1 PE=1 SV=1	Q8VCC9	90.761	6.02
5.24793	6.58946	6.24031	0	8.90026	4.81586	2	2	2	1	706	Transcription factor 12 OS=Mus musculus GN=Tcf12 PE=1 SV=2	Q61286	75.765	6.9
7.07788	6.53605	6.35931	0	118.31	58.7805	15	71	15	1	410	Dipeptidase 1 OS=Mus musculus GN=Dpep1 PE=1 SV=2	P31428	45.693	6.37
6.6851	6.56986	6.76022	0	104.726	31.871	21	43	21	1	775	Hepatocyte growth factor-regulated tyrosine kinase substrate OS=Mus musculus GN=Hgs PE=1 SV=2	Q99LI8	85.961	6.16
6.02237	6.62644	6.61176	0	71.8005	31.5888	16	26	16	1	535	RNA polymerase II-associated factor 1 homolog OS=Mus musculus GN=Paf1 PE=1 SV=1	Q8K2T8	60.481	4.65
6.71562	6.41278	6.47411	0	70.2604	54.5918	9	28	9	1	196	Calcineurin B homologous protein 2 OS=Mus musculus GN=Chp2 PE=2 SV=4	Q9D869	22.553	5.72
6.7252	6.58496	6.79961	0	11.5069	10.3659	3	3	3	1	328	Mitochondrial fission regulator 1 OS=Mus musculus GN=Mtfr1 PE=1 SV=1	Q99MB2	35.883	8.5
6.84423	6.46271	6.82146	0	12.7603	6.69456	4	4	4	1	717	Inhibitor of nuclear factor kappa-B kinase subunit epsilon OS=Mus musculus GN=Ikbke PE=1 SV=2	Q9R0T8	80.902	6.81
6.74685	6.54381	6.85922	0	79.9579	39.2777	14	30	14	1	443	COP9 signalosome complex subunit 2 OS=Mus musculus GN=Cops2 PE=1 SV=1	P61202	51.564	5.53
6.6453	6.59842	6.43463	0	31.7	24.2331	6	10	6	1	326	Syntaxin-16 OS=Mus musculus GN=Stx16 PE=1 SV=3	Q8BVI5	37.057	5.86
6.46597	6.44128	6.97957	0.000389965	8.5387	5.05226	2	2	2	1	574	Sorting nexin-33 OS=Mus musculus GN=Snx33 PE=1 SV=1	Q4VAA7	65.273	6.79
7.4814	6.42962	6.28725	0	29.9733	19.1388	5	7	5	1	418	Secernin-3 OS=Mus musculus GN=Scrn3 PE=1 SV=1	Q3TMH2	47.631	5.66
6.57289	6.66249	6.65392	0.000136295	8.69718	3.83275	2	2	2	1	574	Solute carrier family 15 member 4 OS=Mus musculus GN=Slc15a4 PE=1 SV=1	Q91W98	62.216	9.16
5.0268	6.926	6.36807	0	98.8046	46.3061	22	36	22	1	758	Deoxynucleotidyltransferase terminal-interacting protein 2 OS=Mus musculus GN=Dnttip2 PE=1 SV=1	Q8R2M2	84.226	6.44
6.43296	6.57137	6.37504	0	22.5699	41.3793	5	7	5	1	174	Adrenodoxin-like protein, mitochondrial OS=Mus musculus GN=Fdx1l PE=1 SV=1	Q9CPW2	18.754	6.04
6.92481	6.50462	6.36807	0.000389965	7.93885	6.62393	2	2	2	1	468	Monocarboxylate transporter 6 OS=Mus musculus GN=Slc16a5 PE=3 SV=1	G5E8K6	50.984	8.21
6.29094	6.6907	6.73335	0	91.4768	23.2143	20	34	20	1	1064	Nuclear export mediator factor Nemf OS=Mus musculus GN=Nemf PE=1 SV=2	Q8CCP0	121.112	6.8
6.74281	6.50938	6.57137	0	32.0792	12.9278	7	11	7	1	789	SH3 domain-containing protein 19 OS=Mus musculus GN=Sh3d19 PE=1 SV=2	Q91X43	86.023	8.53
7.17991	6.45121	6.4822	0	71.7912	22.9028	13	23	13	1	751	Amiloride-sensitive amine oxidase [copper-containing] OS=Mus musculus GN=Aoc1 PE=2 SV=1	Q8JZQ5	85.37	6.64
7.10748	6.36632	6.14771	0	113.407	57.7947	15	95	15	1	263	LIM and SH3 domain protein 1 OS=Mus musculus GN=Lasp1 PE=1 SV=1	Q61792	29.975	7.05
5.80735	6.72383	6.65535	0	37.792	18.7029	9	17	9	1	663	Uncharacterized protein C1orf106 homolog OS=Mus musculus PE=2 SV=1	Q7TN12	72.648	8.91
[truncated: 5,401 more rows]

## Sheet: WT vs UI  +-1.5
WT_x-y_UI	UI	WT	EspJ ART	N: Exp. q-value	N: Sum PEP Score	N: Coverage	N: # Peptides	N: # PSMs	N: # Unique Peptides	N: # Protein Groups	N: # AAs	T: Description	T: Accession	T: MW [kDa]	T: calc. pI
6.39712	1.32193	7.71905	7.28725	0	47.4885	25.1724	7	16	7	1	290	Sodium/potassium-transporting ATPase subunit beta-2 OS=Mus musculus GN=Atp1b2 PE=1 SV=2	P14231	33.322	8.31
6.14272	1.53605	7.67878	7.19869	0.00149981	5.52198	2.50501	2	2	2	1	998	Mis18-binding protein 1 OS=Mus musculus GN=Mis18bp1 PE=1 SV=1	Q80WQ8	113.885	9.09
5.29044	2.1375	7.42794	7.17592	0.00347555	4.52063	1.12	2	2	2	1	1875	Neuron navigator 1 OS=Mus musculus GN=Nav1 PE=1 SV=2	Q8CH77	202.243	8.06
5.17725	2.58496	7.76222	7.19081	0	124.081	16.8952	31	37	30	1	2261	ATP-binding cassette sub-family A member 1 OS=Mus musculus GN=Abca1 PE=1 SV=4	P41233	253.749	6.81
5.17482	2.29278	7.46761	7.20163	0	45.53	42.7441	10	17	10	1	379	Protein CYR61 OS=Mus musculus GN=Cyr61 PE=1 SV=1	P18406	41.681	8.12
5.0522	2.74416	7.79636	6.37156	0	9.21888	29.1429	4	13	4	1	175	Regenerating islet-derived protein 3-beta OS=Mus musculus GN=Reg3b PE=1 SV=1	P35230	19.463	7.58
4.9002	2.848	7.74819	6.75756	0.000271998	8.59398	1.24944	3	3	2	1	2241	Little elongation complex subunit 1 OS=Mus musculus GN=Ice1 PE=1 SV=1	E9Q286	242.103	5.48
3.98706	2.80735	6.79442	6.30012	0	37.6501	30.9322	4	16	4	1	236	CD81 antigen OS=Mus musculus GN=Cd81 PE=1 SV=2	P35762	25.797	5.83
3.97679	3.23266	7.20945	7.2854	0	34.9319	28.7197	4	11	4	1	289	Heme oxygenase 1 OS=Mus musculus GN=Hmox1 PE=1 SV=1	P14901	32.908	6.54
3.9486	2.90689	6.85549	6.76818	0	26.7937	28.2443	3	20	2	1	131	Lymphocyte antigen 6C1 OS=Mus musculus GN=Ly6c1 PE=2 SV=1	P0CW02	14.183	6.01
3.91769	2.82782	6.74551	6.22882	0	15.9115	35.3293	6	9	6	1	167	Centrin-3 OS=Mus musculus GN=Cetn3 PE=1 SV=1	O35648	19.507	4.78
3.88153	3.1375	7.01903	6.65105	0	25.2447	57.4803	4	10	4	1	127	Lymphocyte antigen 6D OS=Mus musculus GN=Ly6d PE=1 SV=1	P35459	13.387	7.5
3.84363	3.52356	7.3672	6.82782	0.00279058	4.74395	1.75631	2	3	2	1	911	Chromatin assembly factor 1 subunit A OS=Mus musculus GN=Chaf1a PE=1 SV=1	Q9QWF0	101.872	5.4
3.8166	3.32193	7.13853	7.09698	0	19.3257	27.2189	5	5	5	1	338	Protein fosB OS=Mus musculus GN=Fosb PE=2 SV=1	P13346	35.955	4.91
3.7259	3.43296	7.15886	6.8125	0	18.131	17.2297	4	6	4	1	296	CCAAT/enhancer-binding protein beta OS=Mus musculus GN=Cebpb PE=1 SV=1	P28033	31.426	8.56
3.53284	3.9542	7.48704	7.38629	0.00973913	3.51727	4.92091	2	3	2	1	569	Protein SHQ1 homolog OS=Mus musculus GN=Shq1 PE=1 SV=2	Q7TMX5	63.419	4.83
3.53051	3.43296	6.96347	6.61765	0	12.3398	8.98876	4	6	4	1	534	Sodium-dependent lysophosphatidylcholine symporter 1 OS=Mus musculus GN=Mfsd2a PE=1 SV=1	Q9DA75	58.946	7.02
3.50967	3.56071	7.07039	7.06609	0	12.6409	10.041	4	4	4	1	488	Bile acid receptor OS=Mus musculus GN=Nr1h4 PE=1 SV=3	Q60641	55.958	6.86
3.49569	3.64386	7.13955	6.81506	0	17.7353	5.79848	5	5	5	1	1052	Kinesin-like protein KIF11 OS=Mus musculus GN=Kif11 PE=1 SV=1	Q6P9P6	117.953	6
3.4754	3.29278	6.76818	6.74953	0	12.1637	40.8451	2	4	2	1	71	General transcription factor IIH subunit 5 OS=Mus musculus GN=Gtf2h5 PE=1 SV=1	Q8K2X8	8.032	4.65
3.45013	3.30743	6.75756	5.73877	0	13.2901	10.5263	2	4	2	1	266	Cell division cycle-associated protein 3 OS=Mus musculus GN=Cdca3 PE=1 SV=2	Q99M54	28.691	5.81
3.33243	4.15381	7.48623	7.00562	0	92.9762	41.3858	18	34	18	1	534	Prolyl 4-hydroxylase subunit alpha-1 OS=Mus musculus GN=P4ha1 PE=1 SV=2	Q60715	60.872	5.9
3.33137	3.7761	7.10748	6.30925	0	24.5219	20.241	6	7	6	1	415	G patch domain-containing protein 4 OS=Mus musculus GN=Gpatch4 PE=1 SV=1	Q3TFK5	46.526	9.39
3.31464	3.79701	7.11166	7.04221	0	20.2005	34.0782	4	6	4	1	179	Ubiquitin-conjugating enzyme E2 C OS=Mus musculus GN=Ube2c PE=1 SV=1	Q9D1C1	19.594	7.33
3.28716	3.39232	6.67948	6.78136	0	17.6169	32.5758	3	4	3	1	132	C-X-C motif chemokine 5 OS=Mus musculus GN=Cxcl5 PE=1 SV=2	P50228	14.226	9.73
3.25084	2.37851	5.62936	5.61765	0	30.741	60.1626	5	10	5	1	123	Gamma-synuclein OS=Mus musculus GN=Sncg PE=1 SV=1	Q9Z0F7	13.152	4.65
3.22593	4	7.22593	7.12205	0	41.5335	42.0875	10	17	8	1	297	Cyclin-dependent kinase 1 OS=Mus musculus GN=Cdk1 PE=1 SV=3	P11440	34.085	8.43
3.22449	3.29278	6.51728	7.10748	0	12.4451	38.1679	6	9	6	1	131	Antileukoproteinase OS=Mus musculus GN=Slpi PE=1 SV=1	P97430	14.298	8.79
3.20055	3.85798	7.05853	7.38284	0	69.9566	27.6008	14	26	14	1	942	Inter alpha-trypsin inhibitor, heavy chain 4 OS=Mus musculus GN=Itih4 PE=1 SV=2	A6X935	104.594	6.4
3.15932	4.92708	8.0864	5.97728	0	24.5007	27.2031	5	8	2	1	261	Kallikrein 1-related peptidase b5 OS=Mus musculus GN=Klk1b5 PE=2 SV=1	P15945	28.729	5.59
3.14856	4.24031	7.38888	6.90569	0.00523	4.21846	3.5533	2	2	2	1	591	NADPH oxidase 1 OS=Mus musculus GN=Nox1 PE=1 SV=2	Q8CIZ9	68.149	8.85
3.12985	3.8679	6.99774	7.02126	0	12.9718	19.5767	3	3	3	1	189	Apolipoprotein D OS=Mus musculus GN=Apod PE=1 SV=1	P51910	21.516	4.91
3.06678	3.63227	6.69905	6.26115	0	15.5059	10.1266	4	4	4	1	474	Tumor necrosis factor receptor superfamily member 1B OS=Mus musculus GN=Tnfrsf1b PE=2 SV=1	P25119	50.287	6.99
3.01212	4.56682	7.57894	4.14568	0.000389965	8.4651	26.2295	3	8	2	1	122	Serum amyloid A-2 protein OS=Mus musculus GN=Saa2 PE=1 SV=1	P05367	13.613	6.93
3.001	4.16993	7.17093	6.3345	0	14.14	6.02273	3	6	3	1	880	Inner centromere protein OS=Mus musculus GN=Incenp PE=1 SV=2	Q9WU62	101.147	9.55
2.98369	4.24031	7.224	7.18587	0	29.8016	11.2016	5	9	5	1	491	Alpha-2-antiplasmin OS=Mus musculus GN=Serpinf2 PE=1 SV=1	Q61247	54.937	6.3
2.9805	3.89724	6.87774	7.27426	0	8.88727	11.3208	4	4	4	1	424	Interferon regulatory factor 8 OS=Mus musculus GN=Irf8 PE=1 SV=1	P23611	48.206	6.77
2.97863	3.08746	6.06609	7.11166	0	17.4028	27.8607	4	8	4	1	201	Retinol-binding protein 4 OS=Mus musculus GN=Rbp4 PE=1 SV=2	Q00724	23.191	5.99
2.9753	3.01792	5.99322	6.88753	0	11.5025	12.7226	3	3	3	1	393	Ig gamma-1 chain C region, membrane-bound form OS=Mus musculus GN=Ighg1 PE=1 SV=2	P01869	43.359	6.44
2.96499	3.8679	6.83289	7.10014	0	25.669	11.811	6	10	6	1	889	Inter-alpha-trypsin inhibitor heavy chain H3 OS=Mus musculus GN=Itih3 PE=1 SV=3	Q61704	99.296	6.05
2.96327	4.16189	7.12515	6.2384	0	24.6428	12.9518	3	5	3	1	332	PIN2/TERF1-interacting telomerase inhibitor 1 OS=Mus musculus GN=Pinx1 PE=1 SV=2	Q9CZX5	37.198	9.63
2.93441	2.16992	5.10434	9.30241	0	10.0067	13.7546	3	4	3	1	269	Chymotrypsin-like elastase family member 3B OS=Mus musculus GN=Cela3b PE=1 SV=1	Q9CQ52	28.886	5.87
2.93339	4.07895	7.01235	6.41447	0	8.95189	13.0342	3	3	3	1	468	Hepatocyte nuclear factor 3-alpha OS=Mus musculus GN=Foxa1 PE=1 SV=2	P35582	48.822	8.82
2.93171	3.8679	6.79961	6.49025	0	11.0902	8.3004	2	7	2	1	253	Complement C1q subcomponent subunit B OS=Mus musculus GN=C1qb PE=1 SV=2	P14106	26.701	8.15
2.91488	3.26303	6.17792	7.62644	0	56.6337	21.0526	11	24	5	1	570	Keratin, type I cytoskeletal 10 OS=Mus musculus GN=Krt10 PE=1 SV=3	P02535	57.735	5.11
2.89036	4.98431	7.87467	6.81378	0.00827313	3.67444	0.348351	2	2	2	1	4306	Cytoplasmic dynein 2 heavy chain 1 OS=Mus musculus GN=Dync2h1 PE=1 SV=1	Q45VK7	492.029	6.6
2.87948	4.08746	6.96694	6.98185	0	18.6052	18.0873	5	7	5	1	481	Lipopolysaccharide-binding protein OS=Mus musculus GN=Lbp PE=1 SV=2	Q61805	53.022	8.5
2.85644	4.00899	6.86542	7.72792	0.000389965	7.84118	7.32394	2	4	2	1	355	Serum paraoxonase/arylesterase 1 OS=Mus musculus GN=Pon1 PE=1 SV=2	P52430	39.54	5.22
2.84992	4.06178	6.91169	6.99661	0.000389965	7.49381	22.4719	2	5	2	1	89	Ubiquinol-cytochrome-c reductase complex assembly factor 3 OS=Mus musculus GN=Uqcc3 PE=1 SV=1	Q8K2T4	9.578	9.52
2.83627	4.66676	7.50303	6.82909	0.000515132	6.54584	6.89655	2	3	2	1	348	Ileal sodium/bile acid cotransporter OS=Mus musculus GN=Slc10a2 PE=1 SV=2	P70172	38.109	5.39
2.8251	3.66676	6.49185	6.82528	0	8.69882	12.7193	3	3	3	1	456	Acid sphingomyelinase-like phosphodiesterase 3b OS=Mus musculus GN=Smpdl3b PE=1 SV=1	P58242	51.567	6.43
2.79729	4.49825	7.29554	5.95187	0.000515132	6.68946	9.18367	2	2	2	1	196	Heat shock protein beta-8 OS=Mus musculus GN=Hspb8 PE=1 SV=1	Q9JK92	21.52	5.02
2.78542	3.82782	6.61324	6.77215	0.000389965	7.3538	26.8041	2	2	2	1	97	Coiled-coil domain-containing protein 167 OS=Mus musculus GN=Ccdc167 PE=1 SV=2	Q9D162	11.468	9.39
2.75575	4.63227	7.38802	7.00338	0	28.1487	25.8454	8	16	6	1	414	COUP transcription factor 2 OS=Mus musculus GN=Nr2f2 PE=1 SV=2	P43135	45.542	8.28
2.74514	3.72247	6.46761	6.41616	0	28.4488	42.9348	5	6	5	1	184	Gremlin-1 OS=Mus musculus GN=Grem1 PE=2 SV=1	O70326	20.696	9.39
2.73825	4.07039	6.80864	6.85425	0.00523	4.21582	5.79345	2	2	2	1	397	Corticosteroid-binding globulin OS=Mus musculus GN=Serpina6 PE=1 SV=1	Q06770	44.74	5.24
2.70044	3.10434	5.80478	6.08321	0	25.3826	20.5047	4	9	4	1	317	Protein TSSC4 OS=Mus musculus GN=Tssc4 PE=1 SV=1	Q9JHE7	33.549	5.14
2.69964	3.79701	6.49665	6.66959	0.00255381	4.75539	5.89971	2	3	2	1	339	Homeobox protein Hox-D13 OS=Mus musculus GN=Hoxd13 PE=2 SV=2	P70217	35.867	9.45
2.69919	4.15381	6.853	6.84549	0	53.8794	35.4497	9	21	9	1	378	Stimulator of interferon genes protein OS=Mus musculus GN=Tmem173 PE=1 SV=2	Q3TBT3	42.802	7.42
2.68995	4.7866	7.47654	7.20065	0	22.8066	19.7719	8	9	8	1	526	Recombining binding protein suppressor of hairless OS=Mus musculus GN=Rbpj PE=1 SV=1	P31266	58.5	8.13
2.67884	4.1375	6.81634	6.1334	0	20.7786	13.069	7	12	7	1	681	U3 small nucleolar ribonucleoprotein protein MPP10 OS=Mus musculus GN=Mphosph10 PE=1 SV=2	Q810V0	78.687	4.87
2.66371	4.35755	7.02126	6.81121	0	15.7055	5.36636	3	3	3	1	969	Chromosome transmission fidelity protein 18 homolog OS=Mus musculus GN=Chtf18 PE=1 SV=2	Q8BIW9	108.069	6.8
2.65836	4.30743	6.96578	7.27891	0.000389965	8.30482	8.88252	3	3	3	1	349	NADPH oxidase organizer 1 OS=Mus musculus GN=Noxo1 PE=2 SV=2	Q8VCM2	38.803	8.15
2.65303	4.37156	7.02459	7.03342	0	58.1961	27.972	10	23	10	1	429	DNA dC->dU-editing enzyme APOBEC-3 OS=Mus musculus GN=Apobec3 PE=1 SV=2	Q99J72	50.915	8.94
2.65033	4.07895	6.72928	6.71836	0	20.9141	13.388	4	6	4	1	366	Monocyte differentiation antigen CD14 OS=Mus musculus GN=Cd14 PE=1 SV=1	P10810	39.179	5.21
2.64994	4.62059	7.27053	6.98527	0.00113364	5.89213	4.42359	2	2	2	1	746	Protein O-mannosyl-transferase 1 OS=Mus musculus GN=Pomt1 PE=1 SV=1	Q8R2R1	85.179	8.29
2.64779	4.00899	6.65678	6.9542	0	41.326	19.6653	6	13	6	1	478	Vitronectin OS=Mus musculus GN=Vtn PE=1 SV=2	P29788	54.814	5.88
2.64534	4.77083	7.41616	6.59991	0.000515132	6.62139	5.71429	2	2	2	1	385	Putative methyltransferase C9orf114 homolog OS=Mus musculus GN=D2Wsu81e PE=1 SV=1	Q3UHX9	42.931	8.03
2.64024	4.26303	6.90328	6.76553	0.000761421	6.19393	27.9661	3	3	3	1	118	5-hydroxyisourate hydrolase OS=Mus musculus GN=Urah PE=1 SV=1	Q9CRB3	13.551	7.87
2.62981	4.50462	7.13443	6.72792	0	23.519	15.9737	6	7	6	1	457	Ribosomal RNA-processing protein 8 OS=Mus musculus GN=Rrp8 PE=1 SV=1	Q9DB85	51.035	9.76
2.62388	4.58946	7.21335	7.17991	0.00442002	4.38487	11.7438	2	2	2	1	281	Kinetochore-associated protein NSL1 homolog OS=Mus musculus GN=Nsl1 PE=2 SV=1	Q8K305	31.719	6.13
2.62071	5.00061	7.62132	6.42291	0.00220534	4.95351	4.34783	2	3	2	1	713	Zinc finger and BTB domain-containing protein 1 OS=Mus musculus GN=Zbtb1 PE=1 SV=1	Q91VL9	81.899	6.38
2.61285	4.47249	7.08534	6.61765	0	14.0168	20.9016	4	6	4	1	244	Ribosomal RNA small subunit methyltransferase NEP1 OS=Mus musculus GN=Emg1 PE=1 SV=1	O35130	26.957	8.91
2.59558	3.98185	6.57743	6.66249	0	53.0367	29.9107	12	20	12	1	448	Clusterin OS=Mus musculus GN=Clu PE=1 SV=1	Q06890	51.623	5.67
2.59276	4.62059	7.21335	6.78267	0	100.777	47.2119	19	42	18	1	538	Guanine nucleotide-binding protein-like 3 OS=Mus musculus GN=Gnl3 PE=1 SV=2	Q8CI11	60.749	9.11
2.57997	4.27053	6.8505	6.98413	0	15.3616	8.93372	5	5	5	1	694	Proprotein convertase subtilisin/kexin type 9 OS=Mus musculus GN=Pcsk9 PE=1 SV=2	Q80W65	74.776	6.96
2.56439	3.93546	6.49985	6.48059	0	14.4581	19.8312	2	4	2	1	237	Placenta-expressed transcript 1 protein OS=Mus musculus GN=Plet1 PE=1 SV=1	Q8VEN2	24.991	5.86
2.5556	4.77083	7.32643	6.86542	0	34.0261	15.18	6	8	6	1	639	ATP-dependent RNA helicase DDX51 OS=Mus musculus GN=Ddx51 PE=1 SV=1	Q6P9R1	70.324	9.47
2.55045	4.78136	7.33181	6.80607	0	43.2339	20.4355	10	15	10	1	597	U3 small nucleolar RNA-associated protein 6 homolog OS=Mus musculus GN=Utp6 PE=2 SV=1	Q8VCY6	70.384	7.71
2.53833	4.71149	7.24982	6.79442	0	18.4268	8.55072	6	7	6	1	690	NF-kappa-B-repressing factor OS=Mus musculus GN=Nkrf PE=2 SV=3	Q8BY02	77.69	8.97
2.5256	4.79181	7.31741	6.7879	0.00984366	3.48387	1.42045	2	2	2	1	1056	E3 SUMO-protein ligase ZNF451 OS=Mus musculus GN=Znf451 PE=1 SV=1	Q8C0P7	119.992	6.79
2.51882	4.93074	7.44956	6.98868	0	9.72948	5.15298	3	4	2	1	621	E3 SUMO-protein ligase PIAS2 OS=Mus musculus GN=Pias2 PE=1 SV=2	Q8C5D8	68.382	7.65
2.51773	4.27798	6.79571	5.98413	0	35.8851	16.1398	8	10	8	1	601	HIRA-interacting protein 3 OS=Mus musculus GN=Hirip3 PE=1 SV=1	Q8BLH7	65.176	7.84
2.51664	4.38543	6.90207	6.24603	0	13.6551	23.9631	3	3	3	1	217	Nucleolar protein 12 OS=Mus musculus GN=Nol12 PE=1 SV=1	Q8BG17	25.341	10.13
2.50965	4.41278	6.92244	7.40259	0.000515132	6.84183	6.64137	2	2	2	1	527	Matrix metalloproteinase-19 OS=Mus musculus GN=Mmp19 PE=2 SV=1	Q9JHI0	59.085	7.85
2.4989	4.56072	7.05961	6.40939	0	21.4853	8.20312	3	10	3	1	512	Large neutral amino acids transporter small subunit 1 OS=Mus musculus GN=Slc7a5 PE=1 SV=2	Q9Z127	55.836	7.9
2.49628	4.70044	7.19672	6.70736	0	9.13106	7.61155	3	3	3	1	381	Periphilin-1 OS=Mus musculus GN=Pphln1 PE=1 SV=1	Q8K2H1	43.808	8.54
2.49541	3.848	6.34341	6.47249	0	58.3016	17.9104	3	42	3	1	134	Lymphocyte antigen 6A-2/6E-1 OS=Mus musculus GN=Ly6a PE=1 SV=1	P05533	14.367	4.83
2.47691	4.70598	7.18289	6.72792	0	58.1018	27.7322	12	17	12	1	732	Ribosome biogenesis protein BOP1 OS=Mus musculus GN=Bop1 PE=1 SV=1	P97452	82.494	6.28
2.4631	4.41954	6.88264	7.07146	0	27.9967	17.8344	8	10	8	1	628	Rac GTPase-activating protein 1 OS=Mus musculus GN=Racgap1 PE=1 SV=1	Q9WVM1	70.114	8.51
2.46119	4.47897	6.94017	7.56453	0	21.6284	7.63791	4	7	4	1	707	Complement C1r-A subcomponent OS=Mus musculus GN=C1ra PE=1 SV=1	Q8CG16	80.022	5.66
2.45368	4.89239	7.34607	6.36107	0.000389965	7.9478	4.64286	2	3	2	1	560	Nuclear receptor subfamily 5 group A member 2 OS=Mus musculus GN=Nr5a2 PE=1 SV=3	P45448	63.979	8.21
2.44647	4.60881	7.05528	6.76818	0	262.135	29.5923	29	142	29	1	2085	Deleted in malignant brain tumors 1 protein OS=Mus musculus GN=Dmbt1 PE=1 SV=2	Q60997	226.67	4.97
2.44302	4.43962	6.88264	6.91049	0.000761421	6.10337	29.4872	2	2	2	1	78	Centromere protein X OS=Mus musculus GN=Stra13 PE=2 SV=1	Q8C4X1	8.921	5.12
2.43692	4.51728	6.9542	6.14568	0	32.1719	37.7622	5	9	5	1	143	Active regulator of SIRT1 OS=Mus musculus GN=Rps19bp1 PE=1 SV=1	Q8C6B9	15.968	10.83
2.43656	4.56682	7.00338	6.39403	0.000389965	7.75781	11.7438	3	3	3	1	281	Uncharacterized protein C1orf131 homolog OS=Mus musculus PE=1 SV=1	Q8CIL4	31.325	9.85
2.43602	4.26303	6.69905	6.54689	0	15.1514	26.1538	3	5	3	1	130	Protachykinin-1 OS=Mus musculus GN=Tac1 PE=2 SV=1	P41539	15.036	9.23
2.43235	4.1375	6.56986	7.15482	0	9.74105	5.20362	3	3	3	1	884	Schlafen family member 5 OS=Mus musculus GN=Slfn5 PE=1 SV=2	Q8CBA2	100.754	6.93
2.42289	5.24031	7.6632	6.82782	0	10.0633	3.8176	3	3	3	1	943	Nuclear receptor coactivator 7 OS=Mus musculus GN=Ncoa7 PE=1 SV=2	Q6DFV7	106.291	5.43
2.41009	4.8679	7.27798	6.79961	0	82.5273	30.0716	18	32	18	1	838	pre-rRNA processing protein FTSJ3 OS=Mus musculus GN=Ftsj3 PE=1 SV=1	Q9DBE9	95.474	8.38
2.40405	4.80735	7.2114	6.65821	0	24.2922	57.4194	4	8	4	1	155	Glutamyl-tRNA(Gln) amidotransferase subunit C, mitochondrial OS=Mus musculus GN=Gatc PE=1 SV=1	Q8CBY0	16.656	5.16
2.39773	3.926	6.32373	6.64386	0	40.208	17.6909	9	15	9	1	537	Intercellular adhesion molecule 1 OS=Mus musculus GN=Icam1 PE=1 SV=1	P13597	58.807	6.13
2.39723	4.72792	7.12515	6.58195	0	28.7786	11.6872	9	15	9	1	1138	Condensin-2 complex subunit G2 OS=Mus musculus GN=Ncapg2 PE=1 SV=2	Q6DFV1	130.809	6.93
2.39664	4.47249	6.86913	6.64241	0	16.1797	25.2252	3	7	3	1	222	UPF0488 protein C8orf33 homolog OS=Mus musculus PE=2 SV=1	Q3U6N9	24.45	10.56
2.39348	4.56072	6.9542	6.38024	0	41.0254	12.701	6	14	6	1	622	High affinity cationic amino acid transporter 1 OS=Mus musculus GN=Slc7a1 PE=1 SV=1	Q09143	67.048	7.06
2.38398	4.97269	7.35667	6.90689	0	160.772	20.8378	30	57	30	1	1862	Protein RRP5 homolog OS=Mus musculus GN=Pdcd11 PE=1 SV=2	Q6NS46	207.649	8.75
2.38318	4.05311	6.4363	6.49506	0	14.0061	29.1667	3	3	2	1	144	Interferon-induced transmembrane protein 2 OS=Mus musculus GN=Ifitm2 PE=1 SV=1	Q99J93	15.733	7.3
2.37892	4.77083	7.14975	6.66818	0	16.3645	7.86026	5	7	5	1	687	Protein SDA1 homolog OS=Mus musculus GN=Sdad1 PE=1 SV=1	Q80UZ2	79.508	9.2
2.3776	4.60881	6.98641	6.36107	0	98.9077	33.2464	19	30	16	1	767	U3 small nucleolar RNA-associated protein 14 homolog A OS=Mus musculus GN=Utp14a PE=1 SV=1	Q640M1	87.212	9.2
2.37476	4.65535	7.03012	6.54381	0	29.966	15.0895	9	10	8	1	782	E3 ubiquitin-protein ligase UHRF1 OS=Mus musculus GN=Uhrf1 PE=1 SV=2	Q8VDF2	88.248	8.31
2.37037	4.84298	7.21335	6.63081	0	20.4393	22.5296	7	8	7	1	253	Probable U3 small nucleolar RNA-associated protein 11 OS=Mus musculus GN=Utp11 PE=2 SV=1	Q9CZJ1	30.532	10.26
2.36092	4.8679	7.22882	7.02901	0	39.0416	18.8321	10	18	10	1	685	Neutral and basic amino acid transport protein rBAT OS=Mus musculus GN=Slc3a1 PE=1 SV=1	Q91WV7	78.069	5.66
2.35574	4.66107	7.01681	6.58946	0	44.3503	33.27	11	16	11	1	526	Protein AATF OS=Mus musculus GN=Aatf PE=1 SV=1	Q9JKX4	59.446	4.93
2.35087	4.93546	7.28633	7.23554	0	68.1549	24.1263	17	27	17	1	887	3-hydroxy-3-methylglutaryl-coenzyme A reductase OS=Mus musculus GN=Hmgcr PE=1 SV=3	Q01237	96.976	6.7
2.34832	4.2854	6.63372	7.28263	0	51.9948	48.9011	5	14	5	1	182	Peptidoglycan recognition protein 1 OS=Mus musculus GN=Pglyrp1 PE=1 SV=1	O88593	20.476	7.44
2.34825	4.57894	6.92719	7.25456	0	17.6589	22.8013	5	6	5	1	307	Thymidylate synthase OS=Mus musculus GN=Tyms PE=1 SV=1	P07607	34.936	6.46
2.34388	4.84298	7.18686	6.67525	0	62.5639	23.1579	14	19	14	1	760	Probable ATP-dependent RNA helicase DDX27 OS=Mus musculus GN=Ddx27 PE=1 SV=3	Q921N6	85.885	9.25
2.33517	4.81762	7.15279	6.65249	0	46.6218	47.9495	11	16	11	1	317	MKI67 FHA domain-interacting nucleolar phosphoprotein OS=Mus musculus GN=Nifk PE=1 SV=1	Q91VE6	36.242	10.24
2.33504	4.59096	6.926	6.40259	0	47.4162	31.5068	12	19	12	1	365	Ribosome biogenesis regulatory protein homolog OS=Mus musculus GN=Rrs1 PE=1 SV=1	Q9CYH6	41.526	10.77
2.3273	4.74416	7.07146	6.40599	0	212.596	34.8168	43	86	36	1	1528	DNA topoisomerase 2-alpha OS=Mus musculus GN=Top2a PE=1 SV=2	Q01320	172.682	8.6
2.32479	4.91648	7.24127	6.75355	0	9.66637	5.49296	4	5	4	1	710	DNA-directed RNA polymerase III subunit RPC5 OS=Mus musculus GN=Polr3e PE=1 SV=2	Q9CZT4	79.803	6.34
2.32019	5.05745	7.37764	6.76553	0	10.9801	10.4895	4	4	4	1	572	Chromatin assembly factor 1 subunit B OS=Mus musculus GN=Chaf1b PE=1 SV=1	Q9D0N7	63.093	6.55
2.31976	4.73335	7.05311	7.19081	0.000389965	8.52958	6.57734	3	3	2	1	821	Mitogen-activated protein kinase kinase kinase kinase 2 OS=Mus musculus GN=Map4k2 PE=1 SV=1	Q61161	91.208	6.46
2.31703	4.88656	7.20359	6.91409	0.000638081	6.42188	10.1064	2	2	2	1	188	Phosphatidylinositol N-acetylglucosaminyltransferase subunit H OS=Mus musculus GN=Pigh PE=2 SV=1	Q5M9N4	21.064	6.73
2.31269	4.23266	6.54535	6.43129	0	25.8803	22.7273	7	10	5	1	418	Serine protease inhibitor A3N OS=Mus musculus GN=Serpina3n PE=1 SV=1	Q91WP6	46.688	5.82
2.3077	4.72792	7.03562	6.55766	0	15.8231	44.5783	4	8	4	1	83	Mitochondrial import inner membrane translocase subunit Tim8 B OS=Mus musculus GN=Timm8b PE=1 SV=1	P62077	9.281	5.12
2.30268	4.88021	7.18289	6.67666	0	15.7921	21.5385	2	6	2	1	130	Serum amyloid A-4 protein OS=Mus musculus GN=Saa4 PE=1 SV=2	P31532	15.078	9.26
2.3016	4.60288	6.90448	6.71425	0	10.0312	10	2	7	2	1	320	Myeloid-associated differentiation marker OS=Mus musculus GN=Myadm PE=1 SV=2	O35682	35.261	8.31
2.2959	4.16189	6.45779	6.92719	0	97.9977	51.1392	18	42	18	1	395	Apolipoprotein A-IV OS=Mus musculus GN=Apoa4 PE=1 SV=3	P06728	45.001	5.47
2.28917	4.87774	7.16692	7.28077	0	23.4833	17.1657	8	10	8	1	501	Cytochrome P450 2J6 OS=Mus musculus GN=Cyp2j6 PE=2 SV=2	O54750	57.755	8.44
2.28765	4.52356	6.81121	6.7866	0	27.5007	10.4444	2	11	2	1	450	Serine incorporator 2 OS=Mus musculus GN=Serinc2 PE=2 SV=1	Q8K0E7	50.444	6.27
2.28652	4.72247	7.00899	7.37243	0	197.169	49.3842	34	76	33	1	812	Plasminogen OS=Mus musculus GN=Plg PE=1 SV=3	P20918	90.749	6.6
2.286	4.94953	7.23554	6.69488	0	35.6074	16.5939	8	13	8	1	687	Nucleolar protein 10 OS=Mus musculus GN=Nol10 PE=2 SV=1	Q5RJG1	80.027	8.19
2.28331	4.72792	7.01123	6.58646	0	35.597	21.3826	10	10	10	1	622	WD repeat-containing protein 46 OS=Mus musculus GN=Wdr46 PE=2 SV=1	Q9Z0H1	69.005	9.77
2.28229	4.41954	6.70183	5.7866	0.00231341	4.79053	51.3514	2	2	2	1	74	Anaphase-promoting complex subunit 13 OS=Mus musculus GN=Anapc13 PE=3 SV=1	Q8R034	8.341	4.18
2.27714	4.91169	7.18884	6.7046	0	28.6917	13.1397	7	12	7	1	723	Nucleolar protein 11 OS=Mus musculus GN=Nol11 PE=2 SV=1	Q8BJW5	80.766	5.92
2.27655	4.57894	6.85549	6.58195	0	53.7985	18.0837	10	20	10	1	741	Procollagen-lysine,2-oxoglutarate 5-dioxygenase 3 OS=Mus musculus GN=Plod3 PE=1 SV=1	Q9R0E1	84.869	6.23
2.27415	4.72247	6.99661	6.23458	0	35.7654	65.625	8	16	8	1	128	Organic solute transporter subunit beta OS=Mus musculus GN=Slc51b PE=1 SV=1	Q80WK2	14.674	4.65
2.2707	4.6893	6.96	7.22978	0	138.299	36.6288	30	44	30	1	1234	Complement factor H OS=Mus musculus GN=Cfh PE=1 SV=2	P06909	139.047	6.99
2.27046	4.54844	6.8189	7.2937	0	14.2392	10.1796	4	4	4	1	668	SHC SH2 domain-binding protein 1 OS=Mus musculus GN=Shcbp1 PE=1 SV=1	Q9Z179	75.869	4.97
2.27023	4.64386	6.91409	7.28355	0	23.4879	20.6186	5	7	5	1	291	Tumor necrosis factor ligand superfamily member 10 OS=Mus musculus GN=Tnfsf10 PE=2 SV=1	P50592	33.456	8.1
2.26993	4.49825	6.76818	6.51728	0.000389965	7.46639	7.84983	2	2	2	1	293	Neugrin OS=Mus musculus GN=Ngrn PE=2 SV=3	Q99KS2	32.427	8.9
2.26715	4.93546	7.20261	6.67948	0	279.947	48.5863	51	118	51	1	1344	Myb-binding protein 1A OS=Mus musculus GN=Mybbp1a PE=1 SV=2	Q7TPV4	151.942	8.95
2.26037	3.98185	6.24222	7.61397	0	163.69	59.8063	20	79	20	1	413	Interferon-inducible GTPase 1 OS=Mus musculus GN=Iigp1 PE=1 SV=2	Q9QZ85	47.542	6.33
2.25813	4.99548	7.25361	6.88631	0	58.0922	16.8251	13	20	13	1	1052	CCAAT/enhancer-binding protein zeta OS=Mus musculus GN=Cebpz PE=1 SV=2	P53569	120.187	5.74
2.2555	5	7.2555	6.61912	0	51.7597	25	12	19	12	1	644	Large subunit GTPase 1 homolog OS=Mus musculus GN=Lsg1 PE=1 SV=2	Q3UM18	73.111	6.51
2.25143	3.70044	5.95187	6.75355	0	10.5226	39.7959	3	7	3	1	98	Peptide YY OS=Mus musculus GN=Pyy PE=3 SV=2	Q9EPS2	11.057	5.45
2.24913	4.65535	6.90448	7.0917	0.00220534	4.95808	12.1019	2	2	2	1	157	Protein UXT OS=Mus musculus GN=Uxt PE=1 SV=1	Q9WTZ0	18.179	5.81
2.24871	3.27798	5.52669	6.93074	0	28.6068	16	5	7	5	1	725	Ras-related protein Rab-44 OS=Mus musculus GN=Rab44 PE=1 SV=1	Q8CB87	78.189	4.83
2.2477	5.06609	7.31379	6.8716	0	68.0885	23.7349	14	21	14	1	830	WD repeat-containing protein 75 OS=Mus musculus GN=Wdr75 PE=1 SV=1	Q3U821	93.977	6.18
2.24644	4.93546	7.1819	6.76686	0	25.8937	22.7882	6	9	6	1	373	RNA 3'-terminal phosphate cyclase-like protein OS=Mus musculus GN=Rcl1 PE=2 SV=1	Q9JJT0	40.815	9.26
2.24541	3.91648	6.16189	6.88264	0.000389965	7.98398	6.56064	2	2	2	1	503	Phospholipase D4 OS=Mus musculus GN=Pld4 PE=1 SV=1	Q8BG07	56.118	7.31
2.24475	4.95884	7.20359	6.74147	0	23.7757	27.4914	5	7	5	1	291	U3 small nucleolar ribonucleoprotein protein IMP4 OS=Mus musculus GN=Imp4 PE=2 SV=1	Q8VHZ7	33.635	9.32
2.24236	4.35755	6.59991	6.52042	0	207.929	57.5802	30	102	30	1	686	Protein-glutamine gamma-glutamyltransferase 2 OS=Mus musculus GN=Tgm2 PE=1 SV=4	P21981	77.012	5.1
2.23387	4.926	7.15987	6.70874	0	33.7999	12.2286	8	13	8	1	875	Probable ATP-dependent RNA helicase DDX10 OS=Mus musculus GN=Ddx10 PE=1 SV=2	Q80Y44	100.676	7.75
2.23366	5.07468	7.30834	6.83668	0	13.7175	7.63052	6	7	6	1	747	Nucleolar complex protein 2 homolog OS=Mus musculus GN=Noc2l PE=1 SV=2	Q9WV70	85.371	5.97
2.23311	6.08746	8.32057	6.92955	0	52.3867	43.9024	6	19	6	1	246	Anionic trypsin-2 OS=Mus musculus GN=Prss2 PE=1 SV=1	P07146	26.187	4.63
2.22734	4.37851	6.60585	6.15785	0	33.6284	19.2469	7	14	7	1	478	Lysine-rich nucleolar protein 1 OS=Mus musculus GN=Knop1 PE=1 SV=2	Q9Z2Q2	53.813	9.8
2.22603	4.95884	7.18488	6.74281	0	89.7911	40.0309	19	31	19	1	647	Pumilio homolog 3 OS=Mus musculus GN=Pum3 PE=1 SV=2	Q8BKS9	72.754	9.66
2.21998	4.90207	7.12205	7.83352	0	15.9809	8.57664	4	8	4	1	548	Complement component C9 OS=Mus musculus GN=C9 PE=1 SV=2	P06683	61.962	5.78
2.21772	4.46597	6.6837	7.19574	0	18.32	19.6721	4	5	4	1	244	Mannose-binding protein C OS=Mus musculus GN=Mbl2 PE=1 SV=2	P41317	25.941	5.06
2.21471	4.85138	7.06609	6.43296	0.00125739	5.72845	5.53936	2	2	2	1	343	Probable palmitoyltransferase ZDHHC4 OS=Mus musculus GN=Zdhhc4 PE=2 SV=1	Q9D6H5	39.502	8.46
2.21416	4.97269	7.18686	6.99548	0	43.0543	18.0631	12	15	12	1	919	Periodic tryptophan protein 2 homolog OS=Mus musculus GN=Pwp2 PE=1 SV=1	Q8BU03	102.845	6.23
2.21117	4.63807	6.84925	6.57743	0	11.4629	7.34341	3	3	3	1	463	Putative sodium-coupled neutral amino acid transporter 7 OS=Mus musculus GN=Slc38a7 PE=1 SV=1	Q8BWH0	49.88	5.29
2.20694	4.63227	6.8392	6.96578	0	13.1454	9.8081	4	5	4	1	469	C4b-binding protein OS=Mus musculus GN=C4bpa PE=1 SV=3	P08607	51.49	7.15
2.20353	4.52982	6.73335	6.58646	0	30.2005	15.5116	4	11	4	1	303	Leukocyte surface antigen CD47 OS=Mus musculus GN=Cd47 PE=1 SV=2	Q61735	33.076	8.63
2.20078	4.46597	6.66676	7.69697	0	88.5059	16.4557	24	34	24	1	1738	Complement C4-B OS=Mus musculus GN=C4b PE=1 SV=3	P01029	192.794	7.53
2.19977	4.92125	7.12102	6.64241	0	52.7661	31.7029	11	20	11	1	552	U3 small nucleolar RNA-associated protein 18 homolog OS=Mus musculus GN=Utp18 PE=1 SV=1	Q5SSI6	61.18	8.78
2.19943	5.21335	7.41278	6.93664	0	9.74104	7.78443	4	4	4	1	835	Toll-like receptor 4 OS=Mus musculus GN=Tlr4 PE=1 SV=1	Q9QUK6	95.458	6.58
2.19916	4.51096	6.71012	6.26303	0	28.2625	15.7895	4	9	4	1	399	DNA-directed RNA polymerase I subunit RPA34 OS=Mus musculus GN=Cd3eap PE=1 SV=2	Q76KJ5	43.055	9.61
2.19689	3.99095	6.18785	7.04658	0	138.669	57.1101	19	60	19	1	436	Fibrinogen gamma chain OS=Mus musculus GN=Fgg PE=1 SV=1	Q8VCM7	49.36	5.86
2.1968	3.70044	5.89724	7.55766	0	23.374	14.3564	5	6	3	1	404	Interferon-activable protein 205-A OS=Mus musculus GN=Ifi205a PE=2 SV=1	Q8CGE8	45.148	8.48
2.18698	4.66227	6.84925	6.44791	0	9.6996	1.84599	2	3	2	1	1896	Trinucleotide repeat-containing gene 6A protein OS=Mus musculus GN=Tnrc6a PE=2 SV=1	Q3UHK8	203.097	6.93
2.18451	5.03562	7.22014	6.80219	0	87.1911	19.1506	22	32	22	1	1295	RRP12-like protein OS=Mus musculus GN=Rrp12 PE=1 SV=1	Q6P5B0	143.041	8.91
2.18404	4.49825	6.68229	6.32912	0	19.162	17.4286	4	7	4	1	350	Bifunctional methylenetetrahydrofolate dehydrogenase/cyclohydrolase, mitochondrial OS=Mus musculus GN=Mthfd2 PE=1 SV=1	P18155	37.839	8.88
2.18249	5.10014	7.28263	7.09908	0	100.448	44	24	38	24	1	775	Tumor necrosis factor alpha-induced protein 3 OS=Mus musculus GN=Tnfaip3 PE=1 SV=2	Q60769	87.597	8.16
2.18236	3.94486	6.12722	6.53605	0	93.9247	27.05	21	29	20	1	1061	Ceruloplasmin OS=Mus musculus GN=Cp PE=1 SV=2	Q61147	121.074	5.85
2.18031	4.62059	6.8009	6.80735	0	20.835	19.0625	7	15	7	1	320	Dual oxidase maturation factor 2 OS=Mus musculus GN=Duoxa2 PE=2 SV=1	Q9D311	35.405	8.66
2.17856	2.88753	5.06609	6.1639	0	12.7636	13.1068	4	5	4	1	412	CapZ-interacting protein OS=Mus musculus GN=Rcsd1 PE=1 SV=1	Q3UZA1	44.087	5.16
2.17637	4.63227	6.80864	6.46761	0	224.016	47.7064	34	120	34	1	763	Transferrin receptor protein 1 OS=Mus musculus GN=Tfrc PE=1 SV=1	Q62351	85.677	6.57
2.17221	5.1334	7.30561	6.77873	0	129.712	15.3515	34	44	34	1	2788	Small subunit processome component 20 homolog OS=Mus musculus GN=Utp20 PE=1 SV=2	Q5XG71	317.542	8.09
2.17041	5.05745	7.22786	6.80219	0	45.9395	22.2397	12	14	12	1	634	Nucleolar GTP-binding protein 1 OS=Mus musculus GN=Gtpbp4 PE=1 SV=3	Q99ME9	74.066	9.52
2.16834	4.33628	6.50462	6.54226	0	20.7174	7.64873	4	6	4	1	706	Drebrin OS=Mus musculus GN=Dbn1 PE=1 SV=4	Q9QXS6	77.239	4.49
2.16828	4.87283	7.04111	6.71836	0	32.0726	22.2973	6	15	6	1	296	Protein MAK16 homolog OS=Mus musculus GN=Mak16 PE=1 SV=1	Q8BGS0	35.164	5.31
2.16334	4.98641	7.14975	6.45286	0.00301932	4.6351	8.29493	2	2	2	1	217	UPF0711 protein C18orf21 homolog OS=Mus musculus PE=2 SV=2	Q5XFZ0	24.108	10.52
2.15812	4.90689	7.06501	6.56529	0	58.8099	22.3011	11	18	11	1	704	Protein KRI1 homolog OS=Mus musculus GN=Kri1 PE=1 SV=3	Q8VDQ9	82.007	5.12
2.15694	4.63227	6.78921	7.25361	0.000389965	7.11615	8.57143	2	2	2	1	315	Apolipoprotein F OS=Mus musculus GN=Apof PE=2 SV=2	Q91V80	34.337	5.82
2.15399	5.10434	7.25833	6.85674	0	113.229	31.6348	20	30	20	1	942	WD repeat-containing protein 3 OS=Mus musculus GN=Wdr3 PE=1 SV=1	Q8BHB4	105.708	6.64
2.15396	4.96809	7.12205	6.66676	0	9.76721	17.6768	4	6	4	1	198	rRNA-processing protein FCF1 homolog OS=Mus musculus GN=Fcf1 PE=2 SV=2	Q9CTH6	23.325	9.67
2.15094	4.93546	7.0864	6.60437	0	105.538	33.4174	15	34	15	1	793	Probable 28S rRNA (cytosine-C(5))-methyltransferase OS=Mus musculus GN=Nop2 PE=1 SV=1	Q922K7	86.699	9.22
2.14799	5.01792	7.16591	6.41447	0	27.9963	12.6675	9	10	9	1	821	Lymphocyte-specific helicase OS=Mus musculus GN=Hells PE=1 SV=2	Q60848	95.065	8
2.14386	5.16993	7.31379	6.96463	0	25.8353	13.8177	6	13	6	1	702	Lipase maturation factor 2 OS=Mus musculus GN=Lmf2 PE=1 SV=1	Q8C3X8	79.947	9.99
2.13989	5.04002	7.17991	6.853	0	42.1851	12.8355	10	13	10	1	857	ATP-dependent RNA helicase DDX24 OS=Mus musculus GN=Ddx24 PE=1 SV=2	Q9ESV0	96.369	9.36
2.13572	4.87774	7.01346	7.04002	0	35.3492	23.7981	6	17	6	1	416	Histone acetyltransferase type B catalytic subunit OS=Mus musculus GN=Hat1 PE=1 SV=1	Q8BY71	49.247	6.33
2.13421	4.98577	7.11998	6.52513	0.000389965	8.31244	5.89971	2	2	2	1	339	Metalloreductase STEAP1 OS=Mus musculus GN=Steap1 PE=1 SV=2	Q9CWR7	39.267	9.19
2.13386	4.54844	6.68229	5.06178	0.00186266	5.36717	13.1068	2	2	2	1	206	Geminin OS=Mus musculus GN=Gmnn PE=1 SV=1	O88513	23.285	4.67
2.13323	5.01346	7.1467	7.06609	0	74.0097	38.2212	13	25	13	1	416	Squalene synthase OS=Mus musculus GN=Fdft1 PE=1 SV=2	P53798	48.123	6.32
2.13168	5.17393	7.30561	6.18388	0	13.923	5.91398	3	4	3	1	558	NXPE family member 2 OS=Mus musculus GN=Nxpe2 PE=2 SV=1	Q3U095	63.925	9.25
2.13138	4.9433	7.07468	6.66818	0	11.4421	22.7941	3	4	3	1	136	Ubiquinol-cytochrome-c reductase complex assembly factor 2 OS=Mus musculus GN=Uqcc2 PE=1 SV=1	Q9CQY6	16.31	9.19
2.12597	4.7761	6.90207	6.7866	0	20.4783	9.78723	6	8	6	1	705	Solute carrier family 12 member 8 OS=Mus musculus GN=Slc12a8 PE=2 SV=2	Q8VI23	76.97	6.21
2.1252	4.18587	6.31107	6.69627	0	111.493	61.3636	17	51	17	1	264	Apolipoprotein A-I OS=Mus musculus GN=Apoa1 PE=1 SV=2	Q00623	30.597	5.73
2.12457	4.45286	6.57743	7.17393	0	8.75364	8.63095	3	3	3	1	336	Antigen-presenting glycoprotein CD1d1 OS=Mus musculus GN=Cd1d1 PE=1 SV=3	P11609	38.529	7.14
2.12351	5.16189	7.2854	7.09908	0	25.6143	27.5862	6	8	5	1	261	Uridine-cytidine kinase 2 OS=Mus musculus GN=Uck2 PE=1 SV=1	Q99PM9	29.386	6.55
2.12027	4.03562	6.1559	6.10668	0	9.71544	1.73757	2	2	2	1	1669	Collagen alpha-1(IV) chain OS=Mus musculus GN=Col4a1 PE=1 SV=4	P02463	160.579	8.24
2.11437	4.32193	6.4363	6.23458	0.00197677	5.21271	13.1343	2	2	2	1	335	Transcriptional adapter 1 OS=Mus musculus GN=Tada1 PE=2 SV=1	Q99LM9	37.385	7.62
2.11353	5.06339	7.17692	7.00899	0	18.0897	5.46218	4	4	4	1	952	Probable RNA-binding protein 19 OS=Mus musculus GN=Rbm19 PE=1 SV=1	Q8R3C6	106.018	6.57
2.10755	5.01346	7.12102	6.91767	0	28.0514	15.5405	5	9	5	1	444	Fatty acid desaturase 2 OS=Mus musculus GN=Fads2 PE=1 SV=1	Q9Z0R9	52.354	8.82
2.10755	5.34696	7.4545	7.1334	0	10.4204	8.07754	3	3	3	1	619	HAUS augmin-like complex subunit 5 OS=Mus musculus GN=Haus5 PE=1 SV=1	Q9D786	69.529	8.43
2.10391	4.99095	7.09487	6.57289	0	23.4962	17.7515	8	9	8	1	507	Cyclic GMP-AMP synthase OS=Mus musculus GN=Mb21d1 PE=1 SV=1	Q8C6L5	58.157	9.57
2.10139	4.83289	6.93428	6.76818	0	17.5058	3.92157	6	6	6	1	1581	Calmodulin-regulated spectrin-associated protein 1 OS=Mus musculus GN=Camsap1 PE=1 SV=1	A2AHC3	175.778	6.95
2.1013	4.90207	7.00338	7.04439	0.000389965	8.41149	3.55872	3	3	3	1	843	N-acetyltransferase ESCO1 OS=Mus musculus GN=Esco1 PE=2 SV=2	Q69Z69	94.939	8.97
2.09478	5.01792	7.1127	6.60881	0	52.57	10.8234	9	23	9	1	1506	Condensin-2 complex subunit D3 OS=Mus musculus GN=Ncapd3 PE=1 SV=3	Q6ZQK0	169.325	7.15
2.09071	5.08321	7.17393	6.67101	0	31.7046	15.9915	5	9	5	1	469	Something about silencing protein 10 OS=Mus musculus GN=Utp3 PE=1 SV=1	Q9JI13	53.367	5.54
2.08974	5.06609	7.15583	6.76421	0	10.1425	9.04255	5	7	5	1	564	Protein nepro OS=Mus musculus GN=Nepro PE=2 SV=1	Q8R2U2	63.354	9.94
2.08884	5.20945	7.29829	6.64097	0	55.2622	25.8427	9	19	9	1	445	DDB1- and CUL4-associated factor 13 OS=Mus musculus GN=Dcaf13 PE=2 SV=2	Q6PAC3	51.423	9.32
2.0882	5.10852	7.19672	6.65964	0	34.1004	48.3333	6	10	6	1	180	60S ribosome subunit biogenesis protein NIP7 homolog OS=Mus musculus GN=Nip7 PE=1 SV=1	Q9CXK8	20.438	8.24
2.08775	4.86295	6.9507	6.85798	0	29.0344	26.087	5	6	5	1	184	TRAF-interacting protein with FHA domain-containing protein A OS=Mus musculus GN=Tifa PE=1 SV=1	Q793I8	21.546	5
2.08713	4.66107	6.74819	6.3345	0	12.1241	12.6984	5	5	5	1	441	Serum response factor-binding protein 1 OS=Mus musculus GN=Srfbp1 PE=1 SV=1	Q9CZ91	48.716	9.54
2.08231	4.72247	6.80478	6.97384	0.000389965	7.9059	1.13379	3	3	3	1	2646	Probable helicase senataxin OS=Mus musculus GN=Setx PE=1 SV=1	A2AKX3	297.401	6.83
2.08057	4.88753	6.96809	6.88753	0	13.3505	16.2939	4	5	3	1	313	Serine/threonine-protein kinase Nek6 OS=Mus musculus GN=Nek6 PE=1 SV=1	Q9ES70	35.719	7.9
2.07429	3.62059	5.69488	6.2891	0	25.451	14.1457	7	15	7	1	714	Cadherin-13 OS=Mus musculus GN=Cdh13 PE=1 SV=2	Q9WTR5	78.137	5.12
2.07089	4.82998	6.90087	8.37721	0	34.3901	21.9409	9	79	3	1	474	TREMBL:Q3ZAW8;Q9EQD6;Q9EQD7 Tax_Id=10090 Gene_Symbol=Krt16 Keratin intermediate filament 16a	Q3ZAW8	52.021	5.2
2.07084	4.92125	6.99209	6.75889	0.000389965	8.15754	9.42928	4	4	4	1	403	RNA-binding protein NOB1 OS=Mus musculus GN=Nob1 PE=1 SV=1	Q8BW10	45.435	7.31
2.06661	4.86295	6.92955	6.56834	0	50.0892	21.0608	10	16	10	1	641	MLV-related proviral Env polyprotein OS=Mus musculus PE=1 SV=3	P10404	69.569	7.96
2.06655	4.54226	6.60881	6.2891	0	36.2223	24.8826	10	15	10	1	426	Coiled-coil domain-containing protein 86 OS=Mus musculus GN=Ccdc86 PE=1 SV=2	Q9JJ89	46.458	9.64
2.06541	4.46597	6.53138	7.93546	0	13.0019	11.4613	3	3	3	1	349	Protein AMBP OS=Mus musculus GN=Ambp PE=1 SV=2	Q07456	39.004	6.32
2.06496	4.24793	6.31288	6.79831	0	134.95	36.7197	21	56	21	1	817	CD177 antigen OS=Mus musculus GN=Cd177 PE=2 SV=1	Q8R2S8	87.033	5.67
2.05598	3.79701	5.853	6.93664	0	16.75	18.3908	5	6	5	1	261	Cathepsin G OS=Mus musculus GN=Ctsg PE=1 SV=2	P28293	29.077	10.56
2.05252	4.56072	6.61324	6.39575	0	14.3513	19.9288	6	7	6	1	281	RRP15-like protein OS=Mus musculus GN=Rrp15 PE=1 SV=2	Q9CYX7	31.039	8.76
2.05012	4.89239	6.94251	7.38974	0	71.295	30.4167	14	31	4	1	480	Gasdermin-C4 OS=Mus musculus GN=Gsdmc4 PE=2 SV=2	Q3TR54	53.958	5.81
2.04675	5.06178	7.10852	6.91409	0	45.9648	13.2901	12	14	12	1	1234	Protein Jumonji OS=Mus musculus GN=Jarid2 PE=1 SV=1	Q62315	137.359	9.42
2.04573	4.88264	6.92837	6.71149	0.000389965	8.3295	22.2222	2	2	2	1	117	Cytochrome c oxidase protein 20 homolog OS=Mus musculus GN=Cox20 PE=1 SV=1	Q9D7J4	13.155	9.01
2.04264	5.12928	7.17193	5.22497	0	10.0042	11.2565	2	2	2	1	382	Cell division cycle-associated protein 7 OS=Mus musculus GN=Cdca7 PE=1 SV=1	Q9D0M2	43.809	8.6
2.03994	5.25927	7.29921	6.74551	0	85.4575	28.3753	17	26	17	1	874	ATP-dependent RNA helicase DDX54 OS=Mus musculus GN=Ddx54 PE=1 SV=1	Q8K4L0	97.687	10.01
2.03231	4.89724	6.92955	6.65249	0	20.9403	23.9583	6	7	6	1	384	WD repeat-containing protein 74 OS=Mus musculus GN=Wdr74 PE=2 SV=1	Q8VCG3	42.61	7.78
2.03025	4.88264	6.91289	6.55766	0	127.673	36.3402	17	43	17	1	388	Cell growth-regulating nucleolar protein OS=Mus musculus GN=Lyar PE=1 SV=2	Q08288	43.709	9.5
2.028	5.20945	7.23745	6.69209	0.000515132	6.77829	4.38684	2	2	2	1	1003	PHD finger protein 12 OS=Mus musculus GN=Phf12 PE=1 SV=1	Q5SPL2	109.44	7.72
2.02401	4.89724	6.92125	6.68229	0	21.5487	18.8976	6	6	6	1	381	Prostatic acid phosphatase OS=Mus musculus GN=Acpp PE=2 SV=1	Q8CE08	43.689	6.24
2.02158	4.81762	6.8392	6.43463	0.00279058	4.73271	13.8614	2	2	2	1	202	Polyamine-modulated factor 1 OS=Mus musculus GN=Pmf1 PE=1 SV=1	Q9CPV5	23.107	5.26
2.02106	4.3505	6.37156	6.53294	0	18.6274	30	5	6	5	1	210	BAG family molecular chaperone regulator 2 OS=Mus musculus GN=Bag2 PE=1 SV=1	Q91YN9	23.459	6.42
2.01516	5.14975	7.16491	6.69209	0	26.3036	19.9634	7	8	7	1	546	Probable ATP-dependent RNA helicase DDX56 OS=Mus musculus GN=Ddx56 PE=2 SV=1	Q9D0R4	61.174	9.17
2.01279	5.07468	7.08746	6.91528	0	18.9654	13.9785	3	8	3	1	279	Elongation of very long chain fatty acids protein 1 OS=Mus musculus GN=Elovl1 PE=1 SV=1	Q9JLJ5	32.656	9.63
2.00968	4.70044	6.71012	6.3505	0	25.9116	37.6404	6	13	6	1	178	Nucleolar protein 16 OS=Mus musculus GN=Nop16 PE=1 SV=1	Q9CPT5	21.126	9.91
2.00797	4.98185	6.98982	6.98641	0.000761421	6.1425	56.8627	4	7	4	1	51	Mitochondrial import receptor subunit TOM5 homolog OS=Mus musculus GN=Tomm5 PE=3 SV=1	B1AXP6	6.033	9.6
2.00739	4.8679	6.87529	6.68089	0	77.5636	25.9823	16	25	16	1	789	GDH/6PGL endoplasmic bifunctional protein OS=Mus musculus GN=H6pd PE=1 SV=2	Q8CFX1	88.872	6.93
2.0057	5.24413	7.24982	7.09592	0	34.5654	33.6585	6	14	6	1	205	Mitotic spindle assembly checkpoint protein MAD2A OS=Mus musculus GN=Mad2l1 PE=1 SV=2	Q9Z1B5	23.583	5.2
2.00534	5.07468	7.08002	6.71699	0	287.831	58.1669	46	127	46	1	851	Nucleolar RNA helicase 2 OS=Mus musculus GN=Ddx21 PE=1 SV=3	Q9JIK5	93.493	9.11
2.00379	5.24793	7.25172	7.01011	0	38.7288	18.4634	9	11	9	1	807	Leucine-rich repeat-containing protein 41 OS=Mus musculus GN=Lrrc41 PE=1 SV=3	Q8K1C9	88.124	8.31
2.00224	4.00899	6.01123	6.47897	0	10.239	12.6016	2	2	2	1	246	Complement C1q subcomponent subunit C OS=Mus musculus GN=C1qc PE=1 SV=2	Q02105	25.975	8.54
1.99614	5.54844	7.54458	6.40599	0	54.9165	27.0335	9	16	5	1	418	Serine protease inhibitor A3K OS=Mus musculus GN=Serpina3k PE=1 SV=2	P07759	46.85	5.16
1.98868	5.1375	7.12619	6.89603	0	21.104	30.0813	6	9	6	1	246	60S ribosomal protein L7-like 1 OS=Mus musculus GN=Rpl7l1 PE=1 SV=1	Q9D8M4	28.526	10.64
1.987	4.47897	6.46597	6.53138	0.000885628	5.97685	3.65359	3	3	3	1	739	Vascular cell adhesion protein 1 OS=Mus musculus GN=Vcam1 PE=1 SV=1	P29533	81.265	5.3
1.9869	4.63807	6.62498	6.8505	0	9.08789	6.91964	2	2	2	1	448	Protein Z-dependent protease inhibitor OS=Mus musculus GN=Serpina10 PE=1 SV=1	Q8R121	51.764	5.67
1.98647	4.59096	6.57743	6.90929	0	22.8022	12.9787	5	7	5	1	470	Metalloreductase STEAP4 OS=Mus musculus GN=Steap4 PE=1 SV=1	Q923B6	52.96	9.17
1.98623	4.71282	6.69905	6.7761	0	10.9747	8.02005	2	3	2	1	399	Sister chromatid cohesion protein DCC1 OS=Mus musculus GN=DSCC1 PE=2 SV=1	Q14AI0	45.493	4.91
1.97842	5	6.97842	6.46434	0	21.6577	18.4109	7	7	7	1	516	Nucleolar complex protein 4 homolog OS=Mus musculus GN=Noc4l PE=2 SV=1	Q8BHY2	58.638	6.77
1.97359	4.98641	6.96	6.88996	0	13.1916	20.1613	4	7	4	1	248	Amphiregulin OS=Mus musculus GN=Areg PE=2 SV=1	P31955	27.532	7.99
1.97229	4.7866	6.75889	7.39318	0	8.81229	3.68509	2	2	2	1	597	Coagulation factor XII OS=Mus musculus GN=F12 PE=1 SV=2	Q80YC5	65.658	6.84
1.96885	4.98185	6.9507	7.4363	0	51.6422	9.22619	13	20	13	1	1680	Complement C5 OS=Mus musculus GN=C5 PE=1 SV=2	P06684	188.759	6.81
1.96292	5.06609	7.02901	6.44294	0	55.9111	18.0233	12	17	12	1	860	Nucleolar protein 14 OS=Mus musculus GN=Nop14 PE=1 SV=2	Q8R3N1	98.708	7.59
1.96083	5.18587	7.1467	6.79961	0	80.2138	39.5833	16	32	16	1	528	U3 small nucleolar RNA-associated protein 15 homolog OS=Mus musculus GN=Utp15 PE=1 SV=1	Q8C7V3	59.338	8.79
1.96025	5.20163	7.16189	6.83794	0	85.414	17.5563	22	26	22	1	1555	Bromodomain adjacent to zinc finger domain protein 1A OS=Mus musculus GN=Baz1a PE=1 SV=3	O88379	178.349	6.54
1.95861	4.46597	6.42459	6.81378	0	56.8577	28.8809	13	21	10	1	554	Carboxylesterase 1C OS=Mus musculus GN=Ces1c PE=1 SV=4	P23953	61.017	5.06
1.95622	4.7866	6.74281	6.36807	0	17.5794	36.1538	4	6	4	1	130	Galectin-2 OS=Mus musculus GN=Lgals2 PE=1 SV=1	Q9CQW5	14.87	7.55
1.95435	4.89239	6.84674	6.83542	0	21.8381	17.0996	8	11	8	1	462	Centrosomal protein of 55 kDa OS=Mus musculus GN=Cep55 PE=1 SV=2	Q8BT07	53.897	7.94
1.9536	5.27426	7.22786	6.73471	0	61.8586	39.4799	12	20	12	1	423	Ribosome biogenesis protein WDR12 OS=Mus musculus GN=Wdr12 PE=1 SV=1	Q9JJA4	47.317	5.6
1.95013	5.2854	7.23554	6.86295	0	118.838	31.9336	30	41	30	1	1024	RNA cytidine acetyltransferase OS=Mus musculus GN=Nat10 PE=1 SV=1	Q8K224	115.346	8.32
1.94895	4.91648	6.86542	6.66959	0	39.8885	31.3514	10	16	10	1	370	Phosphoserine aminotransferase OS=Mus musculus GN=Psat1 PE=1 SV=1	Q99K85	40.447	8.03
1.94315	4.45943	6.40259	7.43463	0	211.314	39.1608	29	82	29	1	1144	Nitric oxide synthase, inducible OS=Mus musculus GN=Nos2 PE=1 SV=1	P29477	130.492	7.72
1.94172	5.0917	7.03342	7.05745	0	64.8597	32.8155	12	31	12	1	515	Fatty acyl-CoA reductase 1 OS=Mus musculus GN=Far1 PE=1 SV=1	Q922J9	59.397	9.19
1.93253	5.25927	7.1918	6.74953	0	34.1988	26.0526	9	11	9	1	380	KRR1 small subunit processome component homolog OS=Mus musculus GN=Krr1 PE=2 SV=1	Q8BGA5	43.511	9.79
1.93175	5.39917	7.33092	6.53761	0	9.50482	16.6667	3	3	3	1	246	Peroxisomal membrane protein 11A OS=Mus musculus GN=Pex11a PE=1 SV=1	Q9Z211	28.135	9.83
1.93108	4.38543	6.31651	6.9331	0	9.53057	10.2778	3	5	3	1	360	Alpha-N-acetyl-neuraminyl-2,3-beta-galactosyl-1,3-N-acetyl-galactosaminide alpha-2,6-sialyltransferase OS=Mus musculus GN=St6galnac4 PE=1 SV=1	Q9R2B6	40.747	8.56
1.92879	5.1416	7.07039	6.85674	0	9.72386	20.132	4	4	4	1	303	Putative monooxygenase p33MONOX OS=Mus musculus GN=P33monox PE=1 SV=1	Q9DBN4	32.695	9.42
1.92624	4.98185	6.90809	6.86913	0	131.655	27.288	24	45	24	1	1191	Laminin subunit gamma-2 OS=Mus musculus GN=Lamc2 PE=1 SV=2	Q61092	130.077	6.3
1.9262	5.25172	7.17792	6.9472	0	54.2234	18.1442	16	19	16	1	1207	Fibronectin type III domain-containing protein 3B OS=Mus musculus GN=Fndc3b PE=1 SV=1	Q6NWW9	132.679	6.29
1.92433	4.99095	6.91528	6.66391	0	18.9189	20.2128	5	8	5	1	470	Suppressor of SWI4 1 homolog OS=Mus musculus GN=Ppan PE=1 SV=2	Q91YU8	52.724	10.32
1.92083	5.36457	7.2854	6.74147	0	131.978	45.7576	21	53	21	1	660	ATP-dependent RNA helicase DDX18 OS=Mus musculus GN=Ddx18 PE=1 SV=1	Q8K363	74.134	9.52
1.9173	5.08045	6.99774	6.96578	0	11.2836	5.2755	3	3	3	1	853	Trimethylguanosine synthase OS=Mus musculus GN=Tgs1 PE=1 SV=2	Q923W1	96.73	4.97
1.91561	5.1375	7.05311	7.11894	0.000885628	5.9833	3.07167	2	2	2	1	879	Fanconi anemia core complex-associated protein 100 OS=Mus musculus GN=Faap100 PE=2 SV=1	A2ACJ2	94.221	5.36
1.91054	4.56682	6.47735	6.97154	0	10.4032	3.37838	2	2	2	1	1036	ADAMTS-like protein 4 OS=Mus musculus GN=Adamtsl4 PE=2 SV=1	Q80T21	113.152	8.15
1.90875	4.9542	6.86295	6.77083	0	28.1541	45.6954	5	7	5	1	151	Group 10 secretory phospholipase A2 OS=Mus musculus GN=Pla2g10 PE=1 SV=1	Q9QXX3	16.993	6.6
1.90524	4.86295	6.76818	7.26021	0.000638081	6.30013	7.73196	2	2	2	1	388	Diacylglycerol O-acyltransferase 2 OS=Mus musculus GN=Dgat2 PE=1 SV=1	Q9DCV3	43.742	9.48
1.90334	4.9793	6.88264	6.58195	0.00815851	3.67946	5.27108	2	2	2	1	664	Cytoskeleton-associated protein 2 OS=Mus musculus GN=Ckap2 PE=1 SV=1	Q3V1H1	73.983	9.23
1.9022	5.20945	7.11166	6.90689	0	147.794	40.2552	26	50	26	1	862	DNA replication licensing factor MCM4 OS=Mus musculus GN=Mcm4 PE=1 SV=1	P49717	96.676	7.2
1.89967	5.27426	7.17393	6.6837	0	49.0192	20.1923	14	18	14	1	728	Nucleolar GTP-binding protein 2 OS=Mus musculus GN=Gnl2 PE=1 SV=2	Q99LH1	83.294	9.2
1.89961	5.04876	6.94837	6.45121	0	66.6045	18.1343	16	28	16	1	1147	Nucleolar protein 8 OS=Mus musculus GN=Nol8 PE=1 SV=2	Q3UHX0	128.556	6.55
1.8992	5.0268	6.926	6.36807	0	98.8046	46.3061	22	36	22	1	758	Deoxynucleotidyltransferase terminal-interacting protein 2 OS=Mus musculus GN=Dnttip2 PE=1 SV=1	Q8R2M2	84.226	6.44
1.89901	4.99095	6.88996	6.90087	0	20.3033	12.3333	5	5	5	1	600	DNA polymerase alpha subunit B OS=Mus musculus GN=Pola2 PE=1 SV=2	P33611	66.172	5.34
1.89388	5.12515	7.01903	6.79181	0	11.969	9.61145	3	4	3	1	489	Metalloreductase STEAP2 OS=Mus musculus GN=Steap2 PE=1 SV=1	Q8BWB6	55.725	9.2
1.88897	4.89239	6.78136	6.70321	0	21.2513	11.9279	5	11	4	1	721	Kinesin-like protein KIF2C OS=Mus musculus GN=Kif2c PE=1 SV=1	Q922S8	81.034	7.97
1.88888	5.10434	6.99322	6.77215	0	158.353	39.1268	43	56	43	1	1191	Structural maintenance of chromosomes protein 2 OS=Mus musculus GN=Smc2 PE=1 SV=2	Q8CG48	134.156	8.41
1.88816	5.42291	7.31107	6.84172	0.000761421	6.08877	6.89655	3	4	3	1	754	Serine/threonine-protein kinase haspin OS=Mus musculus GN=Gsg2 PE=1 SV=3	Q9Z0R0	84.129	9.01
1.88593	4.09592	5.98185	7.06717	0	16.5792	18.2186	4	5	4	1	247	Granzyme B(G,H) OS=Mus musculus GN=Gzmb PE=1 SV=1	P04187	27.452	9.76
1.88572	4.91648	6.80219	6.41954	0	102.207	20.3175	18	46	18	1	1260	Neural cell adhesion molecule L1 OS=Mus musculus GN=L1cam PE=1 SV=1	P11627	140.881	5.97
1.88523	4.08746	5.97269	7.49265	0	22.7153	34.4086	8	10	8	1	279	H-2 class II histocompatibility antigen gamma chain OS=Mus musculus GN=Cd74 PE=1 SV=3	P04441	31.537	8.34
1.88512	5.33985	7.22497	6.79051	0	54.9556	23.0483	12	17	12	1	807	Nucleolar complex protein 3 homolog OS=Mus musculus GN=Noc3l PE=2 SV=2	Q8VI84	93.153	9.09
1.8847	5.10852	6.99322	6.69209	0	126.683	23.267	26	48	26	1	1457	Receptor-type tyrosine-protein phosphatase kappa OS=Mus musculus GN=Ptprk PE=1 SV=1	P35822	164.081	5.95
1.88303	5.2555	7.13853	6.75489	0	54.8296	14.7569	13	30	13	1	1152	Nucleolar protein 6 OS=Mus musculus GN=Nol6 PE=2 SV=2	Q8R5K4	129.146	6.79
1.88235	3.05311	4.93546	5.70598	0	47.9681	34.0058	10	18	10	1	347	Haptoglobin OS=Mus musculus GN=Hp PE=1 SV=1	Q61646	38.727	6.29
1.88205	5.03562	6.91767	6.62352	0	8.84943	20.7143	2	2	2	1	140	Cystatin-C OS=Mus musculus GN=Cst3 PE=1 SV=2	P21460	15.521	9
1.88136	4.51096	6.39232	6.58496	0	400.18	37.6262	58	130	58	1	2477	Fibronectin OS=Mus musculus GN=Fn1 PE=1 SV=4	P11276	272.368	5.59
1.88033	4.32912	6.20945	5.6837	0	22.9119	10.3789	6	8	5	1	607	Nexilin OS=Mus musculus GN=Nexn PE=1 SV=3	Q7TPW1	72.064	5.01
1.88	4.41278	6.29278	8.7303	0	70.3	38.4298	15	88	3	1	484	Keratin, type I cytoskeletal 14 OS=Mus musculus GN=Krt14 PE=1 SV=2	Q61781	52.834	5.17
1.87943	5.30743	7.18686	6.75087	0	18.7766	15.8257	6	7	6	1	436	Bystin OS=Mus musculus GN=Bysl PE=1 SV=3	O54825	49.752	7.78
1.87848	5.16591	7.04439	6.69209	0	57.5691	27.7696	14	17	14	1	677	WD repeat-containing protein 43 OS=Mus musculus GN=Wdr43 PE=2 SV=2	Q6ZQL4	75.334	5.38
1.87846	4.03562	5.91409	7.08852	0	11.1679	15.7692	3	3	3	1	260	Granzyme A OS=Mus musculus GN=Gzma PE=1 SV=2	P11032	28.581	9.36
1.87766	3.62059	5.49825	6.85674	0	14.0504	29.2517	4	5	4	1	147	Allograft inflammatory factor 1 OS=Mus musculus GN=Aif1 PE=1 SV=1	O70200	16.9	8.76
1.87743	4.46597	6.34341	6.2114	0	16.8589	46.4646	3	5	3	1	99	Apolipoprotein C-III OS=Mus musculus GN=Apoc3 PE=1 SV=2	P33622	10.975	4.75
1.87489	4.9542	6.82909	6.85922	0	25.5731	35.6902	6	8	6	1	297	Dehydrodolichyl diphosphate synthase complex subunit Nus1 OS=Mus musculus GN=Nus1 PE=2 SV=1	Q99LJ8	33.464	8.31
1.87149	5.1375	7.00899	6.74551	0	92.8919	51.0086	16	50	16	1	347	Galactoside 2-alpha-L-fucosyltransferase 2 OS=Mus musculus GN=Fut2 PE=2 SV=1	Q9JL27	39.218	9.25
1.87019	5.42626	7.29646	6.96578	0	14.6808	12.8205	2	6	2	1	273	XIAP-associated factor 1 OS=Mus musculus GN=Xaf1 PE=1 SV=3	Q5NBU8	31.096	8.54
1.86894	5.24793	7.11686	7	0	71.211	29.3706	11	27	11	1	572	Squalene monooxygenase OS=Mus musculus GN=Sqle PE=2 SV=1	P52019	63.73	8.47
1.86591	4.07895	5.94486	7.42122	0	18.987	36.4754	5	7	5	1	244	Mast cell protease 2 OS=Mus musculus GN=Mcpt2 PE=2 SV=2	P15119	26.715	8.4
1.86588	5.25927	7.12515	6.84423	0	81.3173	26.6667	20	27	20	1	750	RNA-binding protein 28 OS=Mus musculus GN=Rbm28 PE=1 SV=4	Q8CGC6	84.162	9.54
1.86561	4.39366	6.25927	5.95884	0	11.4354	1.9647	2	2	2	1	3003	MAX gene-associated protein OS=Mus musculus GN=Mga PE=2 SV=1	A2AWL7	328.599	7.4
1.86435	5.06638	6.93074	6.93782	0.000389965	8.47291	6.92771	3	3	3	1	664	Semaphorin-7A OS=Mus musculus GN=Sema7a PE=1 SV=1	Q9QUR8	74.946	7.74
1.8599	4.17792	6.03782	6.87774	0	244.481	70.6861	29	125	29	1	481	Fibrinogen beta chain OS=Mus musculus GN=Fgb PE=1 SV=1	Q8K0E8	54.718	7.08
1.85977	4.93074	6.79051	6.73064	0.000271998	8.61272	25.4335	2	3	2	1	173	2'-deoxynucleoside 5'-phosphate N-hydrolase 1 OS=Mus musculus GN=Dnph1 PE=1 SV=2	Q80VJ3	18.966	5.38
1.85968	5.35755	7.21723	6.65821	0	35.816	24.9164	10	14	10	1	598	Probable ATP-dependent RNA helicase DDX52 OS=Mus musculus GN=Ddx52 PE=2 SV=2	Q8K301	67.432	9.57
1.85617	4.92125	6.77742	7.0268	0	55.0175	8.24649	16	23	15	1	2207	Kinetochore-associated protein 1 OS=Mus musculus GN=Kntc1 PE=1 SV=2	Q8C3Y4	250.198	6
1.85076	4.85798	6.70874	6.41785	0	12.1742	12.628	2	5	2	1	293	LysM and putative peptidoglycan-binding domain-containing protein 4 OS=Mus musculus GN=Lysmd4 PE=2 SV=1	Q8CC84	31.64	5.47
1.84847	5.07039	6.91886	6.6893	0	57.7714	22.1614	12	21	12	1	731	Condensin complex subunit 2 OS=Mus musculus GN=Ncaph PE=1 SV=1	Q8C156	82.251	4.96
1.84456	4.6837	6.52826	6.20163	0.000389965	8.20053	15.9091	3	3	3	1	176	Protein Dr1 OS=Mus musculus GN=Dr1 PE=1 SV=1	Q91WV0	19.419	4.75
1.84286	5.10434	6.9472	6.51885	0	89.8292	44.0265	12	43	12	1	452	Ribosomal L1 domain-containing protein 1 OS=Mus musculus GN=Rsl1d1 PE=1 SV=1	Q8BVY0	50.39	9.98
1.84246	5.12102	6.96347	6.6865	0	21.909	16.5975	6	7	6	1	482	DNA-directed RNA polymerase I subunit RPA49 OS=Mus musculus GN=Polr1e PE=1 SV=2	Q8K202	54	8.19
1.83447	5.20555	7.04002	6.66676	0	28.0024	34.8243	9	12	9	1	313	Probable dimethyladenosine transferase OS=Mus musculus GN=Dimt1 PE=2 SV=1	Q9D0D4	35.252	9.99
1.82927	4.07039	5.89966	6.64674	0.000389965	7.02061	7.71704	2	2	2	1	311	ADP-ribosyl cyclase/cyclic ADP-ribose hydrolase 2 OS=Mus musculus GN=Bst1 PE=1 SV=1	Q64277	34.594	5.8
1.82895	5.16993	6.99887	6.87406	0	72.2741	21.5066	17	27	17	1	916	DNA ligase 1 OS=Mus musculus GN=Lig1 PE=1 SV=2	P37913	102.226	6.81
1.82852	3.53605	5.36457	5.99095	0	50.8745	36.4611	10	19	10	1	373	Asporin OS=Mus musculus GN=Aspn PE=1 SV=1	Q99MQ4	42.545	8.57
1.82833	5.17393	7.00225	7.15279	0	24.8064	4.43213	9	12	9	1	2527	Leucine-rich repeat serine/threonine-protein kinase 2 OS=Mus musculus GN=Lrrk2 PE=1 SV=2	Q5S006	284.549	6.83
1.82587	5.23266	7.05853	6.73064	0	126.493	25.2722	28	47	28	1	1286	Structural maintenance of chromosomes protein 4 OS=Mus musculus GN=Smc4 PE=1 SV=1	Q8CG47	146.803	7.3
1.82219	4.926	6.74819	6.55766	0	209.943	42.6914	26	79	26	1	862	Low-density lipoprotein receptor OS=Mus musculus GN=Ldlr PE=1 SV=2	P35951	94.885	5.02
1.82117	5.27053	7.0917	6.63807	0	21.862	16.6667	5	6	5	1	486	NGFI-A-binding protein 1 OS=Mus musculus GN=Nab1 PE=1 SV=2	Q61122	53.976	6.61
1.82059	5.21723	7.03782	6.7866	0	51.1175	20.297	7	12	6	1	606	Ectonucleoside triphosphate diphosphohydrolase 7 OS=Mus musculus GN=Entpd7 PE=2 SV=1	Q3TCT4	68.93	7.72
1.81922	5.1127	6.93192	6.67384	0	71.4878	25.5525	13	26	13	1	724	Ribosomal RNA processing protein 1 homolog B OS=Mus musculus GN=Rrp1b PE=1 SV=2	Q91YK2	80.532	9.72
1.81429	4.15381	5.96809	6.79181	0	31.5627	13.7076	7	9	7	1	766	Disabled homolog 2 OS=Mus musculus GN=Dab2 PE=1 SV=2	P98078	82.261	6.1
1.81387	5.11686	6.93074	6.38198	0	21.041	16.8	4	6	4	1	375	RNA-binding protein 34 OS=Mus musculus GN=Rbm34 PE=1 SV=1	Q8C5L7	41.301	9.64
1.81387	5.11686	6.93074	6.98071	0	29.8476	8.94016	9	9	9	1	1387	Kinesin-like protein KIF15 OS=Mus musculus GN=Kif15 PE=1 SV=1	Q6P9L6	160.021	6.05
1.81139	4.93546	6.74685	6.23458	0.000515132	6.4527	16.2162	2	2	2	1	185	Ran guanine nucleotide release factor OS=Mus musculus GN=Rangrf PE=1 SV=1	Q9JIB0	20.4	5.45
1.81106	5.2817	7.09276	6.8679	0.000389965	8.49271	13.0564	4	4	4	1	337	Palmitoyltransferase ZDHHC15 OS=Mus musculus GN=Zdhhc15 PE=1 SV=1	Q8BGJ0	39.243	8.29
1.81098	5.31107	7.12205	6.58946	0	89.5105	19.6588	21	31	20	1	1231	Chromosome-associated kinesin KIF4 OS=Mus musculus GN=Kif4 PE=1 SV=3	P33174	139.432	6.68
1.80981	5.07039	6.8802	6.28355	0	67.1932	55.5556	11	28	11	1	261	Proliferating cell nuclear antigen OS=Mus musculus GN=Pcna PE=1 SV=2	P17918	28.766	4.77
1.80735	5.00899	6.81634	6.80735	0.000136295	8.66938	4.77099	2	2	2	1	524	Alkaline phosphatase, tissue-nonspecific isozyme OS=Mus musculus GN=Alpl PE=1 SV=2	P09242	57.478	7.01
1.80588	5.38888	7.19476	6.67807	0	60.1104	25.656	14	20	14	1	686	U3 small nucleolar RNA-associated protein 4 homolog OS=Mus musculus GN=Utp4 PE=2 SV=3	Q8R2N2	76.861	8.87
1.80533	4.93074	6.73606	7.32643	0	86.8256	31.4917	15	31	15	1	724	Antigen peptide transporter 1 OS=Mus musculus GN=Tap1 PE=1 SV=3	P21958	78.814	8.79
1.80443	4.81762	6.62205	6.30195	0	34.5154	36.6379	7	13	7	1	232	Vesicle transport through interaction with t-SNAREs homolog 1B OS=Mus musculus GN=Vti1b PE=1 SV=1	O88384	26.697	8.79
1.79978	4.2555	6.05528	8.06609	0	205.429	37.5251	36	74	36	1	1495	Pregnancy zone protein OS=Mus musculus GN=Pzp PE=1 SV=3	Q61838	165.748	6.68
1.79398	5.27426	7.06824	6.88509	0	136.811	28.1609	28	45	28	1	1392	Condensin complex subunit 1 OS=Mus musculus GN=Ncapd2 PE=1 SV=2	Q8K2Z4	155.567	6.38
1.7929	5.10434	6.89724	6.82146	0	56.7727	32.2967	11	17	6	1	418	Serine protease inhibitor A3M OS=Mus musculus GN=Serpina3m PE=1 SV=2	Q03734	47.034	6.1
1.78608	5.17393	6.96	7.42206	0.000515132	6.73675	8.98551	2	2	2	1	345	Calcium uniporter regulatory subunit MCUb, mitochondrial OS=Mus musculus GN=Ccdc109b PE=1 SV=1	Q810S1	39.774	9.07
1.7855	3.926	5.71149	6.63662	0	47.1553	16.9399	11	16	11	1	732	Coagulation factor XIII A chain OS=Mus musculus GN=F13a1 PE=1 SV=3	Q8BH61	83.155	5.92
1.78164	5.21723	6.99887	6.64097	0	184.223	35.7741	16	100	16	1	478	Alpha-1,3-mannosyl-glycoprotein 4-beta-N-acetylglucosaminyltransferase C OS=Mus musculus GN=Mgat4c PE=2 SV=1	Q9D306	56.213	7.93
1.78051	4.21723	5.99774	7.48623	0	29.5013	30.6785	7	8	7	1	339	Neutrophil cytosol factor 4 OS=Mus musculus GN=Ncf4 PE=1 SV=2	P97369	38.683	6.21
1.77983	5.24031	7.02015	7.11374	0	26.4557	13.1926	4	7	4	1	379	Armadillo repeat-containing X-linked protein 3 OS=Mus musculus GN=Armcx3 PE=1 SV=1	Q8BHS6	42.593	8.68
1.77513	5.27798	7.05311	7.35667	0	64.719	29.435	16	23	16	1	761	Complement factor B OS=Mus musculus GN=Cfb PE=1 SV=2	P04186	84.951	7.37
1.77259	4.3505	6.12309	6.24603	0	24.8128	15.4812	4	8	4	1	478	Disrupted in renal carcinoma protein 2 homolog OS=Mus musculus GN=Dirc2 PE=2 SV=1	Q8BFQ6	51.875	8.35
1.77237	5.00899	6.78136	6.86295	0	29.1359	16.0584	6	12	6	1	685	Sodium/glucose cotransporter 4 OS=Mus musculus GN=Slc5a9 PE=1 SV=3	Q8VDT1	75.016	7.5
1.76926	4.88753	6.65678	5.92837	0	15.4333	32.3077	3	5	3	1	130	Protein LLP homolog OS=Mus musculus GN=Llph PE=1 SV=1	Q9D945	15.381	10.36
1.76898	5.02933	6.79831	7.01569	0	52.085	34.9593	9	21	2	1	369	H-2 class I histocompatibility antigen, K-K alpha chain OS=Mus musculus GN=H2-K1 PE=1 SV=1	P04223	41.62	7.03
1.76613	5.42962	7.19574	6.88631	0	27.9914	16.4384	9	11	9	1	584	Pescadillo homolog OS=Mus musculus GN=Pes1 PE=1 SV=1	Q9EQ61	67.753	6.84
1.76528	5.05745	6.82273	6.82782	0	12.351	4.97866	2	3	2	1	703	Solute carrier family 28 member 3 OS=Mus musculus GN=Slc28a3 PE=2 SV=1	Q9ERH8	78.259	7.91
1.76451	5.05311	6.81762	6.84549	0	33.8658	12.6984	4	9	4	1	567	Serine/threonine-protein kinase RIO1 OS=Mus musculus GN=Riok1 PE=1 SV=2	Q922Q2	64.869	6.57
1.76265	4.88264	6.6453	6.63952	0	50.5693	52	4	15	4	1	175	Nucleoplasmin-3 OS=Mus musculus GN=Npm3 PE=1 SV=3	Q9CPP0	19.011	4.82
1.76099	5.29646	7.05745	6.6453	0	202.583	37.5926	42	74	42	1	1620	DNA (cytosine-5)-methyltransferase 1 OS=Mus musculus GN=Dnmt1 PE=1 SV=5	P13864	183.074	7.74
1.76038	5.24413	7.0045	6.69349	0	9.38204	3.71287	3	3	2	1	808	Enhancer of polycomb homolog 2 OS=Mus musculus GN=Epc2 PE=2 SV=2	Q8C0I4	90.903	8.73
1.75899	5.23649	6.99548	6.59991	0.00186266	5.36778	8.61423	2	2	2	1	267	Probable palmitoyltransferase ZDHHC12 OS=Mus musculus GN=Zdhhc12 PE=2 SV=1	Q8VC90	30.688	7.46
1.75821	5.38543	7.14364	6.57137	0	35.3073	26.4706	7	12	7	1	306	Ribosome production factor 2 homolog OS=Mus musculus GN=Rpf2 PE=2 SV=2	Q9JJ80	35.341	10.04
1.75765	5.19771	6.95536	6.72247	0	16.0024	17.1582	4	4	4	1	373	HAUS augmin-like complex subunit 8 OS=Mus musculus GN=Haus8 PE=1 SV=2	Q99L00	41.627	6.24
1.74829	5.34341	7.0917	6.69905	0.00231341	4.78273	18.0328	2	3	2	1	122	60S ribosomal protein L22-like 1 OS=Mus musculus GN=Rpl22l1 PE=1 SV=1	Q9D7S7	14.459	9.45
1.74723	3.48543	5.23266	5.52982	0	14.5896	7.64192	3	4	3	1	458	Macrophage scavenger receptor types I and II OS=Mus musculus GN=Msr1 PE=1 SV=3	P30204	50.138	6.54
1.74715	5.1416	6.88874	6.67384	0	9.75506	9.82659	3	6	2	1	346	Upstream stimulatory factor 2 OS=Mus musculus GN=Usf2 PE=1 SV=1	Q64705	36.931	5.17
1.74605	5.18587	6.93192	6.40259	0	15.1342	26.2976	6	7	6	1	289	Borealin OS=Mus musculus GN=Cdca8 PE=1 SV=2	Q8BHX3	32.194	10.13
1.74097	5.43296	7.17393	6.58946	0	26.975	14.6919	7	10	7	1	633	Non-canonical poly(A) RNA polymerase PAPD5 OS=Mus musculus GN=Papd5 PE=1 SV=2	Q68ED3	69.661	8.78
1.73999	5.42291	7.16289	6.88874	0	11.4773	19.7917	3	5	3	1	192	Signal peptidase complex catalytic subunit SEC11C OS=Mus musculus GN=Sec11c PE=1 SV=3	Q9D8V7	21.646	9.23
1.73869	5.06609	6.80478	6.84925	0	277.536	60.4017	44	149	43	1	697	Serotransferrin OS=Mus musculus GN=Tf PE=1 SV=1	Q921I1	76.674	7.18
1.73772	5.2555	6.99322	6.76022	0	54.9769	30.0797	11	15	11	1	502	KDEL motif-containing protein 1 OS=Mus musculus GN=Kdelc1 PE=1 SV=1	Q9JHP7	57.948	7.9
1.73697	5.52042	7.25739	6.55612	0	17.5466	23.4615	4	7	4	1	260	Ribosome biogenesis protein NSA2 homolog OS=Mus musculus GN=Nsa2 PE=2 SV=1	Q9CR47	30.017	10.24
1.73582	5.24031	6.97613	6.50303	0.000885628	6.01519	1.97554	2	2	2	1	1063	Retinoblastoma-like protein 1 OS=Mus musculus GN=Rbl1 PE=1 SV=3	Q64701	119.38	7.49
1.73481	5.06609	6.8009	7.46352	0	21.6573	10.1871	4	7	4	1	481	Coagulation factor X OS=Mus musculus GN=F10 PE=1 SV=1	O88947	53.983	5.66
1.73302	4.67807	6.41109	7.47086	0	280.391	44.4378	59	97	59	1	1663	Complement C3 OS=Mus musculus GN=C3 PE=1 SV=3	P01027	186.366	6.73
1.73138	4.69488	6.42626	6.60585	0	31.4707	27.4699	6	8	6	1	415	Tumor necrosis factor receptor superfamily member 3 OS=Mus musculus GN=Ltbr PE=1 SV=1	P50284	44.926	4.91
1.72862	3.96347	5.69209	7.25927	0	16.2216	28	5	8	5	1	200	Neutrophil gelatinase-associated lipocalin OS=Mus musculus GN=Lcn2 PE=1 SV=1	P11672	22.861	8.81
1.72632	5.57289	7.29921	6.74551	0	17.0414	2.6186	5	6	5	1	2635	Serine/threonine-protein kinase ATR OS=Mus musculus GN=Atr PE=1 SV=2	Q9JKK8	300.03	7.53
1.72477	4.83289	6.55766	6.3345	0	27.5923	21.7158	8	9	8	1	373	Inhibitor of nuclear factor kappa-B kinase-interacting protein OS=Mus musculus GN=Ikbip PE=1 SV=2	Q9DBZ1	42.505	5.1
1.72379	5.1819	6.90569	6.82909	0	56.1922	34.3049	9	14	9	1	446	Glutamate-rich WD repeat-containing protein 1 OS=Mus musculus GN=Grwd1 PE=1 SV=2	Q810D6	49.193	4.81
1.72216	5.42962	7.15178	7.38629	0	34.7813	31.8898	5	10	5	1	254	E3 ubiquitin-protein ligase NEURL3 OS=Mus musculus GN=Neurl3 PE=2 SV=1	Q8CJC5	28.022	6.9
1.72176	4.63227	6.35403	6.32012	0	9.59149	23.3831	3	4	3	1	201	Peptidyl-prolyl cis-trans isomerase FKBP11 OS=Mus musculus GN=Fkbp11 PE=1 SV=1	Q9D1M7	22.123	9.36
1.72048	5.30743	7.02791	7.2384	0	21.6169	12.7698	5	6	5	1	556	Protein misato homolog 1 OS=Mus musculus GN=Msto1 PE=1 SV=1	Q2YDW2	61.192	6.49
1.71714	5.33271	7.04985	6.92005	0	14.718	16.5563	3	6	3	1	302	Deoxyhypusine hydroxylase OS=Mus musculus GN=Dohh PE=1 SV=2	Q99LN9	32.885	4.84
1.71705	5.21723	6.93428	6.27426	0.000389965	7.28387	2.30769	2	3	2	1	910	ZZ-type zinc finger-containing protein 3 OS=Mus musculus GN=Zzz3 PE=1 SV=2	Q6KAQ7	102.243	5.86
1.71668	5.32553	7.04221	6.76022	0	27.0627	9.71154	9	12	9	1	1040	ATPase family AAA domain-containing protein 2 OS=Mus musculus GN=Atad2 PE=1 SV=1	Q8CDM1	117.869	6.89
1.71434	4.91648	6.63081	6.05745	0	51.9683	27.1739	10	26	10	1	460	Hemopexin OS=Mus musculus GN=Hpx PE=1 SV=2	Q91X72	51.285	7.8
1.71283	5.41954	7.13237	7.02348	0	27.9343	15.4535	7	11	7	1	893	NEDD4-binding protein 1 OS=Mus musculus GN=N4bp1 PE=1 SV=2	Q6A037	99.085	5.74
1.7112	5.08321	6.79442	6.40088	0	29.4406	21.9355	5	9	5	1	155	Microsomal glutathione S-transferase 1 OS=Mus musculus GN=Mgst1 PE=1 SV=3	Q91VS7	17.54	9.66
1.71108	5.10014	6.81121	6.52826	0	20.9847	9.12698	2	9	2	1	504	Sodium-coupled neutral amino acid transporter 2 OS=Mus musculus GN=Slc38a2 PE=1 SV=1	Q8CFE6	55.467	7.94
1.70924	5.1375	6.84674	7.10538	0	74.9715	47.479	14	22	14	1	476	Vitamin D-binding protein OS=Mus musculus GN=Gc PE=1 SV=2	P21614	53.565	5.5
1.70722	5.29278	7	6.58346	0	48.2048	36.2745	12	22	12	1	306	Probable rRNA-processing protein EBP2 OS=Mus musculus GN=Ebna1bp2 PE=2 SV=1	Q9D903	34.681	10.08
1.70591	5.26679	6.97269	7.13443	0	26.4014	35.0785	5	8	5	1	191	Ankyrin repeat domain-containing protein 22 OS=Mus musculus GN=Ankrd22 PE=2 SV=1	Q9D3J5	21.895	8.79
1.70582	4.36457	6.07039	6.93428	0	113.24	32.3194	20	62	20	1	789	Fibrinogen alpha chain OS=Mus musculus GN=Fga PE=1 SV=1	E9PV24	87.375	6.11
1.70082	4.86295	6.56377	7.32463	0	108.572	44.9275	9	55	9	1	345	Alpha-2-HS-glycoprotein OS=Mus musculus GN=Ahsg PE=1 SV=1	P29699	37.302	6.51
1.69963	5.36107	7.0607	6.98982	0	8.76402	5.18072	3	3	3	1	830	Histone acetyltransferase KAT2A OS=Mus musculus GN=Kat2a PE=1 SV=2	Q9JHD2	93.334	9.07
1.69645	5.56377	7.26021	6.74953	0	18.3033	30.3571	4	8	4	1	168	Iron-sulfur cluster assembly enzyme ISCU, mitochondrial OS=Mus musculus GN=Iscu PE=1 SV=1	Q9D7P6	18.087	9.29
1.69581	5.26303	6.95884	6.58646	0	59.2978	32.4211	11	18	11	1	475	U3 small nucleolar RNA-interacting protein 2 OS=Mus musculus GN=Rrp9 PE=1 SV=1	Q91WM3	52.075	7.88
1.69561	5.37156	7.06717	7.27798	0.000761421	6.0465	7.69231	2	3	2	1	338	Zinc finger protein 36, C3H1 type-like 1 OS=Mus musculus GN=Zfp36l1 PE=2 SV=1	P23950	36.362	7.96
1.68771	4.853	6.54071	6.02237	0	15.5692	36.8	2	5	2	1	125	Short coiled-coil protein OS=Mus musculus GN=Scoc PE=1 SV=1	Q78YZ6	14.146	4.68
1.68318	5.27798	6.96116	7.224	0	10.8071	9.71564	4	4	4	1	422	Carboxypeptidase B2 OS=Mus musculus GN=Cpb2 PE=1 SV=1	Q9JHH6	48.84	7.97
1.68303	5.03122	6.71425	7.73877	0	19.5715	13.3758	6	6	6	1	471	Coagulation factor IX OS=Mus musculus GN=F9 PE=2 SV=3	P16294	52.944	5.44
1.68177	5.0917	6.77347	6.60288	0	31.0354	10.6239	5	8	5	1	593	Chromodomain Y-like protein OS=Mus musculus GN=Cdyl PE=1 SV=1	Q9WTK2	65.17	8.6
1.68165	5.03122	6.71287	7.88631	0	155.168	29.607	30	58	30	1	1476	Murinoglobulin-1 OS=Mus musculus GN=Mug1 PE=1 SV=3	P28665	165.193	6.42
1.67635	5.38543	7.06178	6.78136	0	55.1823	29.9611	12	17	12	1	514	Inosine-5'-monophosphate dehydrogenase 2 OS=Mus musculus GN=Impdh2 PE=1 SV=2	P24547	55.78	7.28
1.67319	2.88753	4.56072	5.71973	0	17.189	22.0149	3	5	3	1	268	Proenkephalin-A OS=Mus musculus GN=Penk PE=1 SV=2	P22005	30.984	5.68
1.6725	5.15785	6.83036	6.99435	0	47.013	25.2252	7	11	7	1	444	NADPH oxidase activator 1 OS=Mus musculus GN=Noxa1 PE=1 SV=1	Q8CJ00	48.849	5.94
1.67228	4.53523	6.2075	6.33628	0	9.78205	12.8205	2	6	2	1	273	Kit ligand OS=Mus musculus GN=Kitlg PE=1 SV=1	P20826	30.626	5.4
1.67205	4.90689	6.57894	5.32912	0	23.1105	23.4234	3	8	3	1	111	Prothymosin alpha OS=Mus musculus GN=Ptma PE=1 SV=2	P26350	12.247	3.79
1.67081	5.27053	6.94134	6.53138	0.000389965	7.85607	5.92503	3	5	3	1	827	SID1 transmembrane family member 1 OS=Mus musculus GN=Sidt1 PE=1 SV=1	Q6AXF6	93.835	6.87
1.66876	5.24413	6.91289	6.69627	0	41.9557	14.4195	9	12	9	1	1068	Protein AF-10 OS=Mus musculus GN=Mllt10 PE=1 SV=2	O54826	112.96	8.19
1.66865	5.36807	7.03672	7.59619	0	12.4523	18.8406	2	4	2	1	207	Eukaryotic translation initiation factor 4E type 3 OS=Mus musculus GN=Eif4e3 PE=1 SV=1	Q9DBB5	22.822	6.52
1.66676	4.58496	6.25172	6.64818	0	1435.91	62.1197	156	960	126	1	1972	Myosin-11 OS=Mus musculus GN=Myh11 PE=1 SV=1	O08638	226.888	5.45
1.66668	4.83794	6.50462	6.87774	0	82.3352	29.0557	8	33	3	1	413	Alpha-1-antitrypsin 1-1 OS=Mus musculus GN=Serpina1a PE=1 SV=4	P07758	45.974	5.72
1.66416	4.99548	6.65964	6.6453	0	19.9664	10.6952	5	6	5	1	748	Semaphorin-3B OS=Mus musculus GN=Sema3b PE=2 SV=2	Q62177	82.648	8.65
1.66247	4.94486	6.60733	6.37851	0	156.745	56.6667	20	65	20	1	420	Nucleobindin-2 OS=Mus musculus GN=Nucb2 PE=1 SV=2	P81117	50.273	5.15
1.6619	5.41278	7.07468	6.64674	0	39.8003	12.6195	4	14	4	1	523	Excitatory amino acid transporter 3 OS=Mus musculus GN=Slc1a1 PE=1 SV=2	P51906	56.657	6.11
1.66064	4.51728	6.17792	7.27984	0	11.8422	10.9524	3	3	2	1	420	Pyrin and HIN domain-containing protein 1 OS=Mus musculus GN=Pyhin1 PE=1 SV=1	Q8BV49	46.857	9.45
1.66019	3.7761	5.4363	7.40939	0	10.0344	20.7317	2	2	2	1	164	Interleukin-36 gamma OS=Mus musculus GN=Il36g PE=2 SV=1	Q8R460	18.722	7.56
1.65422	5.41616	7.07039	6.65392	0	9.50843	10.8553	3	4	3	1	304	Calcium release-activated calcium channel protein 1 OS=Mus musculus GN=Orai1 PE=2 SV=1	Q8BWG9	33.041	7.06
1.65355	3.15381	4.80735	5.08746	0	75.5375	12.7323	14	39	14	1	1453	Collagen alpha-1(I) chain OS=Mus musculus GN=Col1a1 PE=1 SV=4	P11087	137.948	5.85
1.65294	5.51096	7.1639	6.6279	0	31.3144	13.2319	8	13	8	1	854	Nucleolar MIF4G domain-containing protein 1 OS=Mus musculus GN=Nom1 PE=1 SV=2	Q3UFM5	95.9	8.87
1.65223	5.38888	7.04111	6.76686	0	127.596	41.4129	26	46	26	1	821	DNA replication licensing factor MCM6 OS=Mus musculus GN=Mcm6 PE=1 SV=1	P97311	92.809	5.45
1.65191	5.32193	6.97384	6.53605	0	58.8554	34.2318	12	20	7	1	371	Putative RNA-binding protein Luc7-like 1 OS=Mus musculus GN=Luc7l PE=1 SV=2	Q9CYI4	43.907	9.88
1.65115	5.41278	7.06393	6.54998	0	16.0313	11.2026	4	7	4	1	607	Condensin-2 complex subunit H2 OS=Mus musculus GN=Ncaph2 PE=1 SV=1	Q8BSP2	68.902	4.67
1.65105	4.67807	6.32912	6.63952	0	36.9599	12.94	9	9	9	1	966	Aminopeptidase N OS=Mus musculus GN=Anpep PE=1 SV=4	P97449	109.582	5.9
1.6495	5.15785	6.80735	6.43129	0	102.326	33.7001	20	30	20	1	727	Pre-B-cell leukemia transcription factor-interacting protein 1 OS=Mus musculus GN=Pbxip1 PE=1 SV=2	Q3TVI8	81.115	5.36
1.64877	4.6893	6.33807	6.41785	0	13.7885	64.8352	3	6	3	1	91	U6 snRNA-associated Sm-like protein LSm5 OS=Mus musculus GN=Lsm5 PE=3 SV=2	P62322	9.931	4.54
1.6486	5.08746	6.73606	6.10014	0.000389965	7.94956	12.0344	3	3	3	1	349	Interferon regulatory factor 2 OS=Mus musculus GN=Irf2 PE=1 SV=1	P23906	39.428	7.49
1.64786	5.22497	6.87283	6.93782	0.000389965	8.22562	3.89972	3	4	3	1	718	Protein spire homolog 2 OS=Mus musculus GN=Spire2 PE=1 SV=1	Q8K1S6	80.159	7.37
1.64581	5.02237	6.66818	6.74012	0	16.0803	13.6232	4	10	4	1	345	Beta-2-glycoprotein 1 OS=Mus musculus GN=Apoh PE=1 SV=1	Q01339	38.593	8.22
1.64524	3.64386	5.2891	5.43296	0	12.869	20.2899	4	4	3	1	207	Alpha-1-acid glycoprotein 1 OS=Mus musculus GN=Orm1 PE=1 SV=1	Q60590	23.88	5.85
1.64443	5.64097	7.2854	6.59246	0	9.11496	6.41975	2	2	2	1	405	POC1 centriolar protein homolog A OS=Mus musculus GN=Poc1a PE=2 SV=2	Q8JZX3	45.096	7.81
1.63849	4.27798	5.91648	7.51491	0	68.5035	51.5385	14	22	14	1	390	Neutrophil cytosol factor 1 OS=Mus musculus GN=Ncf1 PE=1 SV=3	Q09014	44.639	9.01
1.63707	5.41278	7.04985	6.34518	0	29.5823	13.7278	10	13	10	1	845	ESF1 homolog OS=Mus musculus GN=Esf1 PE=1 SV=1	Q3V1V3	97.988	5.05
1.63642	5.16189	6.79831	5.97039	0	45.4529	42.9688	6	13	6	1	256	Uncharacterized protein C12orf43 homolog OS=Mus musculus PE=2 SV=1	Q3UY34	27.614	8.7
1.63479	5.05311	6.6879	6.33092	0	30.3464	13.8148	6	11	6	1	637	BUD13 homolog OS=Mus musculus GN=Bud13 PE=1 SV=1	Q8R149	72.096	9.95
1.6333	5.17792	6.81121	6.45286	0	23.6034	16.9133	5	9	5	1	473	Vasculin-like protein 1 OS=Mus musculus GN=Gpbp1l1 PE=1 SV=1	Q6NZP2	51.934	7.28
1.63019	5.55766	7.18785	6.82146	0.000389965	7.82645	8.8685	2	2	2	1	327	Beta-1,4-galactosyltransferase 7 OS=Mus musculus GN=B4galt7 PE=2 SV=1	Q8R087	37.73	8.53
1.62982	5.24793	6.87774	6.86047	0	99.6534	33.121	23	33	23	1	942	MORC family CW-type zinc finger protein 3 OS=Mus musculus GN=Morc3 PE=1 SV=1	F7BJB9	106.455	5.68
1.62963	3.99095	5.62059	5.35755	0	30.3949	23.0769	6	9	6	1	494	Ribosomal RNA processing protein 1 homolog A OS=Mus musculus GN=Rrp1 PE=1 SV=2	P56183	54.743	5.17
1.62897	5.49825	7.12722	6.99095	0	25.3561	32.4324	4	8	4	1	259	Ubiquitin-conjugating enzyme E2 J2 OS=Mus musculus GN=Ube2j2 PE=1 SV=1	Q6P073	28.936	8.62
1.62693	5.53294	7.15987	6.9331	0	17.5643	20.0637	4	4	4	1	314	Galectin-12 OS=Mus musculus GN=Lgals12 PE=1 SV=2	Q91VD1	35.438	8.6
1.62674	5.1819	6.80864	6.6279	0	139.943	29.661	33	52	32	1	1298	Cingulin-like protein 1 OS=Mus musculus GN=Cgnl1 PE=1 SV=2	Q6AW69	148.14	5.77
1.62432	5.51728	7.1416	6.90087	0	23.8342	17.8824	6	8	6	1	425	Putative E3 ubiquitin-protein ligase UBR7 OS=Mus musculus GN=Ubr7 PE=1 SV=1	Q8BU04	48.033	4.75
1.62184	4.94953	6.57137	6.50144	0	16.9485	6.50289	3	8	3	1	692	Sodium- and chloride-dependent glycine transporter 1 OS=Mus musculus GN=Slc6a9 PE=1 SV=3	P28571	76.494	7.81
1.62125	5.47573	7.09698	6.80735	0	184.214	54.5567	33	62	33	1	812	DNA replication licensing factor MCM3 OS=Mus musculus GN=Mcm3 PE=1 SV=2	P25206	91.489	5.55
1.61836	5.41616	7.03452	6.82018	0	12.9743	6.08365	2	5	2	1	526	Probable dolichyl pyrophosphate Glc1Man9GlcNAc2 alpha-1,3-glucosyltransferase OS=Mus musculus GN=Alg8 PE=2 SV=2	Q6P8H8	59.496	9.04
1.61645	5.40259	7.01903	6.56529	0.000389965	7.17454	10.0372	3	4	3	1	269	Activator of basal transcription 1 OS=Mus musculus GN=Abt1 PE=2 SV=1	Q9QYL7	30.64	10.01
1.61614	5.36457	6.98071	6.83542	0	22.2888	10.4558	5	6	4	1	746	Probable C-mannosyltransferase DPY19L1 OS=Mus musculus GN=Dpy19l1 PE=1 SV=1	A6X919	84.132	9.16
1.61555	4.80735	6.42291	6.90809	0	89.7987	36.5617	11	33	4	1	413	Alpha-1-antitrypsin 1-4 OS=Mus musculus GN=Serpina1d PE=1 SV=1	Q00897	45.969	5.44
1.61005	5.51096	7.12102	6.82018	0	44.8746	12.2889	11	15	11	1	1717	DNA-directed RNA polymerase I subunit RPA1 OS=Mus musculus GN=Polr1a PE=1 SV=2	O35134	193.987	6.93
1.60921	4.56072	6.16993	6.53916	0	11.324	3.88952	4	5	4	1	1774	Collagen alpha-1(XVIII) chain OS=Mus musculus GN=Col18a1 PE=1 SV=4	P39061	182.059	5.62
1.608	5.1375	6.74551	4.87283	0.000389965	7.17031	3.76007	3	3	3	1	1117	Leucine-rich repeats and immunoglobulin-like domains protein 3 OS=Mus musculus GN=Lrig3 PE=1 SV=1	Q6P1C6	122.611	5.88
1.60723	4.90689	6.51412	6.47411	0.000389965	7.00093	7.55396	2	2	2	1	278	Neuronal membrane glycoprotein M6-a OS=Mus musculus GN=Gpm6a PE=1 SV=1	P35802	31.128	5.27
1.60591	5.4363	7.04221	6.78398	0	91.2204	29.5488	21	36	21	1	687	Transmembrane protein 214 OS=Mus musculus GN=Tmem214 PE=1 SV=1	Q8BM55	76.381	9.29
1.60587	4.7761	6.38198	6.60733	0	35.5107	29.3991	8	9	8	1	466	Tubulointerstitial nephritis antigen-like OS=Mus musculus GN=Tinagl1 PE=1 SV=1	Q99JR5	52.63	6.77
1.6007	4.926	6.52669	6.6907	0	24.3284	31.6667	4	8	4	1	180	Coiled-coil domain-containing protein 115 OS=Mus musculus GN=Ccdc115 PE=1 SV=1	Q8VE99	19.73	8.81
1.60028	5.34341	6.94369	6.6837	0	82.978	32.577	16	34	16	1	617	Procollagen galactosyltransferase 1 OS=Mus musculus GN=Colgalt1 PE=1 SV=2	Q8K297	71.015	7.28
1.59982	5.59395	7.19377	7.08428	0	352.09	80.3714	30	732	2	1	377	Actin, alpha skeletal muscle OS=Mus musculus GN=Acta1 PE=1 SV=1	P68134	42.024	5.39
1.59965	5.51096	7.11061	6.65535	0	33.7806	30.0283	8	12	8	1	353	Ribosome biogenesis protein BRX1 homolog OS=Mus musculus GN=Brix1 PE=1 SV=3	Q9DCA5	41.215	10.02
1.59911	5.34341	6.94251	5.98185	0.000271998	8.59671	13.6531	2	2	2	1	271	Zinc finger CCHC domain-containing protein 9 OS=Mus musculus GN=Zcchc9 PE=2 SV=2	Q8R1J3	30.468	9.25
1.59783	5.21723	6.81506	6.88631	0	24.4307	15.2882	4	6	4	1	399	FGFR1 oncogene partner OS=Mus musculus GN=Fgfr1op PE=1 SV=1	Q66JX5	42.733	4.81
1.59731	5.12515	6.72247	6.58195	0.000389965	7.14713	9.09091	2	2	2	1	198	Protein DGCR6 OS=Mus musculus GN=Dgcr6 PE=2 SV=2	O35347	22.823	8.03
1.59622	5.25927	6.85549	6.79961	0	48.33	24.5509	7	16	7	1	501	Periodic tryptophan protein 1 homolog OS=Mus musculus GN=Pwp1 PE=1 SV=1	Q99LL5	55.552	4.82
1.5957	5.47897	7.07468	6.7252	0	97.5749	36.0164	25	37	25	1	733	DNA replication licensing factor MCM5 OS=Mus musculus GN=Mcm5 PE=1 SV=1	P49718	82.29	8.43
1.59345	5.49825	7.0917	6.78921	0	79.9751	35.3308	16	24	16	1	801	Transducin beta-like protein 3 OS=Mus musculus GN=Tbl3 PE=2 SV=1	Q8C4J7	88.21	6.81
1.59102	5.30743	6.89845	6.66818	0	167.314	34.5109	32	66	26	1	1104	SWI/SNF complex subunit SMARCC1 OS=Mus musculus GN=Smarcc1 PE=1 SV=2	P97496	122.813	5.73
1.58984	5.88264	7.47249	7.22497	0	10.1061	6.40809	3	8	2	1	593	Copine-5 OS=Mus musculus GN=Cpne5 PE=1 SV=1	Q8JZW4	65.551	5.77
1.5895	5.40259	6.99209	6.54844	0	9.3581	5.84192	4	6	3	1	582	Matrix metalloproteinase-14 OS=Mus musculus GN=Mmp14 PE=2 SV=3	P53690	65.877	8.03
1.58821	5.47249	7.0607	6.69209	0	17.9071	11.6451	6	11	6	1	541	Protein wntless homolog OS=Mus musculus GN=Wls PE=1 SV=1	Q6DID7	62.147	7.65
1.58629	5.1819	6.76818	7.15583	0.000638081	6.26366	6.17647	2	2	2	1	340	Ras association domain-containing protein 1 OS=Mus musculus GN=Rassf1 PE=2 SV=1	Q99MK9	38.765	9.04
1.58596	5.58496	7.17093	6.94603	0	71.5098	52.4927	12	26	12	1	341	Retinol dehydrogenase 10 OS=Mus musculus GN=Rdh10 PE=1 SV=2	Q8VCH7	38.05	7.59
1.58496	5.45615	7.04111	6.76951	0	50.1307	50.2809	13	20	13	1	356	Replication factor C subunit 3 OS=Mus musculus GN=Rfc3 PE=1 SV=1	Q8R323	40.5	8.38
1.57921	5.38888	6.96809	6.8716	0	46.7373	11.9739	11	18	11	1	1378	Attractin-like protein 1 OS=Mus musculus GN=Atrnl1 PE=1 SV=2	Q6A051	152.367	7.3
1.57882	5.55766	7.13648	6.42122	0	38.3932	33.7696	12	16	12	1	382	p21-activated protein kinase-interacting protein 1 OS=Mus musculus GN=Pak1ip1 PE=1 SV=2	Q9DCE5	42.089	8.47
1.57816	5.40939	6.98755	6.38543	0	13.0387	11.8132	4	6	4	1	364	Palmitoyltransferase ZDHHC9 OS=Mus musculus GN=Zdhhc9 PE=2 SV=1	P59268	40.913	7.84
1.57736	4.98641	6.56377	7.29278	0	10.982	11.4504	3	3	2	1	393	Cytohesin-4 OS=Mus musculus GN=Cyth4 PE=1 SV=1	Q80YW0	45.256	6.65
1.57386	5.44294	7.01681	6.75622	0.000515132	6.50773	7.55668	2	3	2	1	397	Glia-derived nexin OS=Mus musculus GN=Serpine2 PE=1 SV=2	Q07235	44.179	9.85
1.57376	5.27798	6.85175	6.78005	0	11.0816	7.53769	2	4	2	1	398	DNA-directed RNA polymerase III subunit RPC4 OS=Mus musculus GN=Polr3d PE=2 SV=2	Q91WD1	44.329	6.98
1.57228	5.62936	7.20163	6.80993	0	16.6944	21.2766	3	5	3	1	188	Transmembrane protein 160 OS=Mus musculus GN=Tmem160 PE=2 SV=1	Q9D938	19.575	7.3
1.57075	5.46597	7.03672	6.80349	0	9.26121	11.8467	4	4	4	1	574	Membralin OS=Mus musculus GN=Tmem259 PE=1 SV=2	Q8CIV2	63.52	5.49
1.57052	5.64962	7.22014	6.4446	0	16.8286	17.5325	4	6	4	1	308	Transcription initiation factor TFIID subunit 8 OS=Mus musculus GN=Taf8 PE=2 SV=1	Q9EQH4	33.967	6.46
1.56795	5.50779	7.07575	6.84046	0	42.0444	39.823	10	16	10	1	339	Replication factor C subunit 5 OS=Mus musculus GN=Rfc5 PE=1 SV=1	Q9D0F6	38.072	7.81
1.56696	5.42626	6.99322	6.6279	0	59.3158	12.3515	15	20	14	1	1684	Protein Wiz OS=Mus musculus GN=Wiz PE=1 SV=2	O88286	184.176	7.01
1.56531	5.54844	7.11374	6.82273	0	222.152	18.7706	47	70	47	1	3644	Msx2-interacting protein OS=Mus musculus GN=Spen PE=1 SV=2	Q62504	398.512	8.54
1.56464	5.42291	6.98755	6.66676	0	49.7665	21.9653	13	24	13	1	692	Sulfhydryl oxidase 2 OS=Mus musculus GN=Qsox2 PE=1 SV=1	Q3TMX7	77.726	8.59
1.56455	4.70598	6.27053	7.3336	0	17.0351	16.3142	4	4	4	1	331	Gamma-parvin OS=Mus musculus GN=Parvg PE=1 SV=2	Q9ERD8	37.58	5.66
1.56379	5.2817	6.84549	6.46107	0	68.981	15.074	17	26	15	1	1486	Protein PRRC2B OS=Mus musculus GN=Prrc2b PE=1 SV=1	Q7TPM1	160.814	8.16
1.56229	5.48864	7.05094	6.71012	0	32.308	24.0741	9	13	9	1	432	RNA exonuclease 4 OS=Mus musculus GN=Rexo4 PE=2 SV=2	Q6PAQ4	47.569	9.91
1.56218	5.54844	7.11061	6.58797	0	78.2112	26.0819	17	23	17	1	855	Nuclear valosin-containing protein-like OS=Mus musculus GN=Nvl PE=1 SV=1	Q9DBY8	94.417	6.35
1.558	5.54844	7.10643	6.91409	0	12.1881	4.64527	4	4	4	1	1184	PR domain zinc finger protein 10 OS=Mus musculus GN=Prdm10 PE=1 SV=2	Q3UTQ7	133.662	6.77
1.55754	5.57894	7.13648	6.77215	0	60.2994	24.6575	15	23	15	1	803	Pre-rRNA-processing protein TSR1 homolog OS=Mus musculus GN=Tsr1 PE=1 SV=1	Q5SWD9	92.047	6.99
1.55695	5.54844	7.10538	6.69349	0	32.2815	15.575	7	8	7	1	687	Probable ATP-dependent RNA helicase DDX31 OS=Mus musculus GN=Ddx31 PE=2 SV=2	Q6NZQ2	76.865	9.74
1.55686	5.43296	6.98982	6.66534	0	13.0308	12.6289	4	6	4	1	388	WD repeat-containing protein 55 OS=Mus musculus GN=Wdr55 PE=1 SV=2	Q9CX97	42.584	4.89
1.55388	5.2891	6.84298	6.91886	0	13.8391	20.1987	3	4	3	1	302	Sushi domain-containing protein 6 OS=Mus musculus GN=Susd6 PE=2 SV=1	Q8BGE4	31.958	5
1.55364	5.38888	6.94251	6.55612	0	9.88575	23.9316	3	5	3	1	117	DNA-directed RNA polymerase II subunit RPB11 OS=Mus musculus GN=Polr2j PE=1 SV=1	O08740	13.243	5.86
1.55279	5.29646	6.84925	6.52513	0.0077193	3.79906	24.8062	2	2	2	1	129	MDS1 and EVI1 complex locus protein MDS1 OS=Mus musculus GN=Mecom PE=1 SV=1	Q9Z1L8	14.32	4.83
1.5511	5.42962	6.98071	6.93664	0	12.416	9.25267	3	13	3	1	281	Elongation of very long chain fatty acids protein 7 OS=Mus musculus GN=Elovl7 PE=2 SV=1	Q9D2Y9	33.457	9.11
1.54986	5.37851	6.92837	6.99774	0.000389965	7.57724	9.17874	2	3	2	1	207	Ubiquitin-conjugating enzyme E2 E3 OS=Mus musculus GN=Ube2e3 PE=1 SV=2	P52483	22.898	7.18
1.5487	5.23266	6.78136	5.92837	0	14.7413	18.6747	3	4	3	1	166	Ribonuclease H2 subunit C OS=Mus musculus GN=Rnaseh2c PE=1 SV=1	Q9CQ18	17.812	5.8
1.54732	5.45943	7.00675	6.74281	0	17.2532	8.1761	3	6	3	1	477	Histone-lysine N-methyltransferase SUV39H2 OS=Mus musculus GN=Suv39h2 PE=1 SV=1	Q9EQQ0	54.063	9.04
1.54574	4.70598	6.25172	5.88996	0	29.669	37.5839	6	27	6	1	149	Stathmin OS=Mus musculus GN=Stmn1 PE=1 SV=2	P54227	17.264	5.97
1.54463	3.73335	5.27798	6.65964	0	10.3866	7.11111	3	3	3	1	675	PML-RARA-regulated adapter molecule 1 OS=Mus musculus GN=Pram1 PE=1 SV=2	Q6BCL1	75.461	9.63
1.54449	5.59096	7.13545	6.88874	0.000389965	7.75816	8.33333	2	3	2	1	276	ARL14 effector protein OS=Mus musculus GN=Arl14ep PE=1 SV=1	Q8BIX3	30.99	8.24
1.54074	5.75756	7.29829	6.80993	0	17.2814	11.8393	6	13	3	1	473	Keratin, type I cuticular Ha6 OS=Mus musculus GN=Krt36 PE=1 SV=1	B1AQ75	52.757	5.05
1.53899	5.51412	7.05311	6.66818	0	20.8143	20.9756	5	5	5	1	410	Transcription factor Dp-1 OS=Mus musculus GN=Tfdp1 PE=1 SV=1	Q08639	45.203	6.1
1.53887	5.21335	6.75221	6.54998	0	61.557	20.6215	14	17	14	1	1062	Inactive tyrosine-protein kinase 7 OS=Mus musculus GN=Ptk7 PE=1 SV=1	Q8BKG3	117.457	6.84
1.53858	5.50144	7.04002	6.79442	0	45.091	9.21522	11	19	10	1	1682	1-phosphatidylinositol 4,5-bisphosphate phosphodiesterase eta-1 OS=Mus musculus GN=Plch1 PE=2 SV=1	Q4KWH5	187.625	7.33
1.53779	5.2211	6.75889	6.17393	0	20.8475	12.9326	5	5	5	1	549	Nectin-3 OS=Mus musculus GN=Nectin3 PE=1 SV=1	Q9JLB9	60.545	6.54
1.53662	5.44294	6.97957	6.50621	0	25.198	23.0942	7	8	7	1	446	StAR-related lipid transfer protein 3 OS=Mus musculus GN=Stard3 PE=1 SV=1	Q61542	50.438	7.49
1.53605	5.24793	6.78398	6.74819	0	26.1133	16.6124	3	8	3	1	307	N-acetylglucosamine-1-phosphotransferase subunit gamma OS=Mus musculus GN=Gnptg PE=1 SV=1	Q6S5C2	34.147	6.92
1.53591	5.08321	6.61912	6.77083	0	14.7998	24.1722	5	5	5	1	302	SPARC OS=Mus musculus GN=Sparc PE=1 SV=1	P07214	34.428	4.86
1.53513	5.01792	6.55305	6.99322	0.000389965	7.36415	3.40633	2	2	2	1	822	Tyrosine-protein kinase Fes/Fps OS=Mus musculus GN=Fes PE=1 SV=2	P16879	93.72	6.8
1.53392	4.0268	5.56072	7.11582	0	74.2829	28.1407	11	35	11	1	398	Chitinase-like protein 3 OS=Mus musculus GN=Chil3 PE=1 SV=2	O35744	44.43	5.69
1.53353	5.6837	7.21723	7.01011	0.000389965	7.42913	14.557	2	5	2	1	158	Transmembrane protein 50B OS=Mus musculus GN=Tmem50b PE=1 SV=1	Q9D1X9	17.936	5.39
1.53181	5.55459	7.0864	6.90448	0	28.8205	24.3243	6	7	6	1	333	Dehydrodolichyl diphosphate synthase complex subunit Dhdds OS=Mus musculus GN=Dhdds PE=2 SV=1	Q99KU1	38.485	8.31
1.52998	5.38888	6.91886	6.8189	0	37.7696	30.2198	10	14	10	1	364	Replication factor C subunit 4 OS=Mus musculus GN=Rfc4 PE=1 SV=1	Q99J62	39.842	6.7
1.52901	4.20163	5.73064	7.41447	0	43.048	35.0943	7	14	7	1	265	H-2 class II histocompatibility antigen, A beta chain OS=Mus musculus GN=H2-Ab1 PE=1 SV=1	P14483	30.109	7.24
1.52764	5.47573	7.00338	6.63517	0	66.6273	48.5106	10	35	10	1	235	Protein FAM3B OS=Mus musculus GN=Fam3b PE=1 SV=1	Q9D309	26.135	8.81
1.5266	5.36457	6.89118	6.62205	0	41.1795	35.4592	9	12	9	1	392	Xyloside xylosyltransferase 1 OS=Mus musculus GN=Xxylt1 PE=1 SV=2	Q3U4G3	43.81	7.78
1.52626	5.38543	6.91169	6.69905	0	25.6256	25	6	8	6	1	280	Ribosomal RNA-processing protein 7 homolog A OS=Mus musculus GN=Rrp7a PE=2 SV=1	Q9D1C9	32.379	9.48
1.52453	5.2854	6.80993	6.43463	0	11.7347	4.66531	3	7	2	1	986	Ephrin type-A receptor 4 OS=Mus musculus GN=Epha4 PE=1 SV=2	Q03137	109.744	6.51
1.52289	5.54535	7.06824	6.71425	0	78.2855	46.0358	13	23	12	1	391	ETS-related transcription factor Elf-3 OS=Mus musculus GN=Elf3 PE=1 SV=1	Q3UPW2	44.246	6.07
1.51958	5.04876	6.56834	6.28725	0	15.5814	16.1417	4	5	4	1	254	Nucleolar protein 7 OS=Mus musculus GN=Nol7 PE=1 SV=1	Q9D7Z3	28.952	9.61
1.51873	5.18587	6.7046	6.9542	0	18.2809	8.75386	6	6	6	1	971	Oncostatin-M-specific receptor subunit beta OS=Mus musculus GN=Osmr PE=1 SV=1	O70458	110.16	6.6
1.51677	4.88753	6.40429	6.96463	0	98.7055	34.8066	12	47	9	1	362	H-2 class I histocompatibility antigen, D-B alpha chain OS=Mus musculus GN=H2-D1 PE=1 SV=2	P01899	40.81	6.73
1.51457	5.48543	7	7.06717	0	27.4413	24.8555	7	12	5	1	346	Cyclin-dependent kinase 2 OS=Mus musculus GN=Cdk2 PE=1 SV=2	P97377	38.953	8.54
1.5132	5.38888	6.90207	6.58496	0	59.9857	50.5792	10	23	10	1	259	Emerin OS=Mus musculus GN=Emd PE=1 SV=1	O08579	29.417	5.01
1.51248	5.87036	7.38284	7.31288	0.00186266	5.37126	5.63798	2	3	2	1	337	Protein LEG1 homolog OS=Mus musculus GN=Leg1 PE=2 SV=2	Q8C6C9	38.259	4.36
1.51184	4.98641	6.49825	6.39232	0	43.7319	49.4253	4	13	4	1	174	WAP four-disulfide core domain protein 2 OS=Mus musculus GN=Wfdc2 PE=1 SV=1	Q9DAU7	18.019	5.34
1.51169	5.49506	7.00675	6.80349	0	10.4876	9.14634	2	2	2	1	328	tRNA methyltransferase 10 homolog A OS=Mus musculus GN=Trmt10a PE=2 SV=2	Q8C1Z8	37.942	7.61
1.51076	5.24413	6.75489	6.97039	0	28.6554	52.5424	5	9	5	1	177	Coatomer subunit zeta-1 OS=Mus musculus GN=Copz1 PE=1 SV=1	P61924	20.185	4.81
1.50493	5.60881	7.11374	7.11478	0	12.5295	4.8048	3	4	3	1	999	Caspase recruitment domain-containing protein 14 OS=Mus musculus GN=Card14 PE=2 SV=2	Q99KF0	113.425	6.1
1.50479	5.20945	6.71425	6.38543	0	13.2704	14.0984	4	6	4	1	305	Coiled-coil domain-containing protein 50 OS=Mus musculus GN=Ccdc50 PE=1 SV=1	Q810U5	35.3	6.89
1.50284	4.66107	6.1639	7.50938	0	40.1028	26.7797	10	11	10	1	590	Guanylate-binding protein 5 OS=Mus musculus GN=Gbp5 PE=1 SV=2	Q8CFB4	66.888	6.09
1.50098	4.48543	5.98641	6.07895	0	22.8446	2.28509	3	8	3	1	1838	Collagen alpha-1(V) chain OS=Mus musculus GN=Col5a1 PE=1 SV=2	O88207	183.564	4.98
1.49986	5.59395	7.09381	6.19967	0	9.74013	7.40741	3	8	3	1	621	Sodium- and chloride-dependent taurine transporter OS=Mus musculus GN=Slc6a6 PE=1 SV=2	O35316	69.81	7.23
1.49961	5.55459	7.0542	4.848	0.000638081	6.42598	10.5528	2	2	2	1	199	SWISS-PROT:P02662 Alpha-S1-casein - Bos taurus (Bovine).	P02662	22.96	4.94
1.49575	5.24031	6.73606	6.86295	0	35.2624	21.5426	7	15	7	1	376	Lactosylceramide 1,3-N-acetyl-beta-D-glucosaminyltransferase OS=Mus musculus GN=B3gnt5 PE=2 SV=1	Q8BGY6	43.885	9.1
1.49526	5.23266	6.72792	5.96347	0	39.2383	81.5789	5	14	5	1	76	Heat shock factor-binding protein 1 OS=Mus musculus GN=Hsbp1 PE=1 SV=1	Q9CQZ1	8.605	4.31
1.4924	5.14568	6.63807	5.76288	0.00220534	4.94044	16.129	2	3	2	1	124	Apolipoprotein C-IV OS=Mus musculus GN=Apoc4 PE=1 SV=1	Q61268	14.279	9.52
1.49099	5.58797	7.07895	6.51885	0	28.3351	16.6253	5	8	5	1	403	Bifunctional arginine demethylase and lysyl-hydroxylase JMJD6 OS=Mus musculus GN=Jmjd6 PE=1 SV=2	Q9ERI5	46.538	8.9
1.49085	5.38198	6.87283	6.81121	0	17.5575	6.77249	5	5	5	1	945	Glutamyl aminopeptidase OS=Mus musculus GN=Enpep PE=1 SV=1	P16406	107.888	5.44
1.49033	5.46271	6.95303	6.63807	0	108.507	26.2074	21	36	20	1	1263	Histone-lysine N-methyltransferase EHMT2 OS=Mus musculus GN=Ehmt2 PE=1 SV=2	Q9Z148	137.952	5.83
1.48932	4.98641	6.47573	6.92481	0	81.7242	32.6877	10	33	3	1	413	Alpha-1-antitrypsin 1-2 OS=Mus musculus GN=Serpina1b PE=1 SV=2	P22599	45.946	5.54
1.48918	5.62352	7.1127	6.78398	0	23.9042	34.5992	5	5	5	1	237	N-alpha-acetyltransferase 40 OS=Mus musculus GN=Naa40 PE=1 SV=1	Q8VE10	27.211	7.36
1.48785	4.89239	6.38024	7.38888	0	62.8643	20.0662	13	29	13	1	907	Inter-alpha-trypsin inhibitor heavy chain H1 OS=Mus musculus GN=Itih1 PE=1 SV=2	Q61702	101.004	6.96
1.48711	4.93074	6.41785	7.10014	0.000389965	7.00969	11.9691	2	2	2	1	259	Complement factor D OS=Mus musculus GN=Cfd PE=1 SV=1	P03953	28.039	6.67
1.48543	5.42626	6.91169	6.49985	0	30.8042	10.0946	8	10	8	1	951	Leucine-rich repeat-containing G-protein coupled receptor 4 OS=Mus musculus GN=Lgr4 PE=1 SV=1	A2ARI4	104.083	6.1
1.48473	5.46597	6.9507	6.83542	0	19.6022	35.3191	5	7	5	1	235	Motile sperm domain-containing protein 3 OS=Mus musculus GN=Mospd3 PE=2 SV=1	Q8BGG6	25.418	8.48
1.48355	4.78136	6.26491	7.82018	0	51.4616	20.8065	12	19	12	1	620	Guanylate-binding protein 4 OS=Mus musculus GN=Gbp4 PE=1 SV=1	Q61107	70.757	6.64
1.48069	5.29278	6.77347	6.81762	0	53.3041	25.9811	13	16	13	1	739	Transcription regulator protein BACH1 OS=Mus musculus GN=Bach1 PE=1 SV=1	P97302	81.322	5.01
1.47929	5.27426	6.75355	6.76288	0	58.3336	17.3362	13	20	13	1	946	DDB1- and CUL4-associated factor 5 OS=Mus musculus GN=Dcaf5 PE=1 SV=2	Q80T85	103.612	5.8
1.47836	5.1334	6.61176	6.73335	0.000389965	7.62341	13.0178	2	3	2	1	169	Uncharacterized protein C19orf60 homolog OS=Mus musculus PE=1 SV=1	Q9CYZ6	18.695	5.81
1.47649	5.41954	6.89603	6.75756	0	30.9078	20.4545	6	12	6	1	308	Sulfatase-modifying factor 2 OS=Mus musculus GN=Sumf2 PE=1 SV=2	Q8BPG6	34.715	7.11
1.47619	4.16189	5.63807	6.79051	0	139.174	41.3748	25	52	24	1	771	Integrin beta-2 OS=Mus musculus GN=Itgb2 PE=1 SV=2	P11835	84.97	7.12
1.47601	5.38198	6.85798	6.90689	0	9.09276	2.31621	2	2	2	1	993	DNA-binding protein SMUBP-2 OS=Mus musculus GN=Ighmbp2 PE=1 SV=1	P40694	109.399	8.4
1.47599	4.65535	6.13134	6.87406	0	9.55039	62.037	3	5	3	1	108	Small proline-rich protein 2H OS=Mus musculus GN=Sprr2h PE=2 SV=1	O70559	11.711	7.83
1.47587	5.57289	7.04876	6.89845	0	11.2044	7.01754	2	4	2	1	570	Coilin OS=Mus musculus GN=Coil PE=1 SV=1	Q5SU73	61.879	9
1.4728	5.52042	6.99322	6.85674	0	24.5245	4.22457	7	7	6	1	1799	Bromodomain and WD repeat-containing protein 3 OS=Mus musculus GN=Brwd3 PE=1 SV=1	A2AHJ4	202.816	7.42
1.47107	5.33628	6.80735	6.24413	0	9.03459	6.30872	3	3	3	1	745	Targeting protein for Xklp2 OS=Mus musculus GN=Tpx2 PE=1 SV=1	A2APB8	85.841	9.38
1.46959	5.31832	6.7879	6.65821	0	20.6457	11.6942	6	7	6	1	667	E3 ubiquitin-protein ligase RNF6 OS=Mus musculus GN=Rnf6 PE=1 SV=1	Q9DBU5	74.047	9.44
1.46713	5.46597	6.9331	6.6279	0	134.933	17.8173	31	46	31	1	2419	Telomere-associated protein RIF1 OS=Mus musculus GN=Rif1 PE=1 SV=2	Q6PR54	266.063	5.57
1.46619	5.13372	6.59991	7.05961	0.000885628	5.94233	2.31278	2	2	2	1	908	Adhesion G-protein coupled receptor F1 OS=Mus musculus GN=Adgrf1 PE=2 SV=2	Q8VEC3	101.404	8.56
1.46505	5.61176	7.07682	6.74012	0	41.1206	7.08004	11	13	11	1	2274	Nucleolar pre-ribosomal-associated protein 1 OS=Mus musculus GN=Urb1 PE=1 SV=2	Q571H0	254.452	6.96
1.46455	5.16189	6.62644	7.41785	0	28.3459	10.7345	4	10	4	1	531	Pancreatic secretory granule membrane major glycoprotein GP2 OS=Mus musculus GN=Gp2 PE=1 SV=3	Q9D733	59.115	5.19
1.46413	4.2854	5.74953	6.6014	0	13.3342	15.0685	5	8	5	1	292	Corticosteroid 11-beta-dehydrogenase isozyme 1 OS=Mus musculus GN=Hsd11b1 PE=1 SV=3	P50172	32.343	8.46
1.46351	5.853	7.31651	6.6453	0	20.1272	18.7302	5	6	5	1	315	Neuroguidin OS=Mus musculus GN=Ngdn PE=1 SV=1	Q9DB96	35.637	9.58
1.46167	5.54844	7.01011	6.62936	0	184.771	28.1798	40	58	38	1	2225	CAD protein OS=Mus musculus GN=Cad PE=1 SV=1	B2RQC6	243.084	6.43
1.45976	5.31107	6.77083	6.85922	0	10.2253	6.17021	2	3	2	1	470	Monocarboxylate transporter 4 OS=Mus musculus GN=Slc16a3 PE=1 SV=1	P57787	50.34	7.96
1.45912	5.37504	6.83416	6.93428	0	102.895	33.97	20	34	20	1	733	Lanosterol synthase OS=Mus musculus GN=Lss PE=1 SV=2	Q8BLN5	83.088	6.4
1.45723	5.57289	7.03012	6.63372	0.00209179	5.02649	1.21261	3	4	3	1	2474	Centromere-associated protein E OS=Mus musculus GN=Cenpe PE=1 SV=1	Q6RT24	286.348	5.31
1.45694	4.71699	6.17393	6.45121	0	63.1224	9.76959	16	23	16	1	2170	Supervillin OS=Mus musculus GN=Svil PE=1 SV=1	Q8K4L3	243.011	6.87
1.455	5.47573	6.93074	6.82909	0	10.2715	24.7525	2	6	2	1	101	Vacuolar ATPase assembly integral membrane protein Vma21 OS=Mus musculus GN=Vma21 PE=1 SV=1	Q78T54	11.358	7.24
1.45352	5.54535	6.99887	6.75087	0	58.7459	19.9367	13	19	13	1	948	Thioredoxin domain-containing protein 11 OS=Mus musculus GN=Txndc11 PE=1 SV=1	Q8K2W3	105.892	7.88
1.453	5.67525	7.12825	6.848	0	73.8803	28.6104	15	25	15	1	734	ATP-dependent RNA helicase DDX50 OS=Mus musculus GN=Ddx50 PE=2 SV=1	Q99MJ9	82.125	9.25
1.45115	5.42291	6.87406	6.96232	0	20.02	6.90184	4	6	4	1	652	ATP-binding cassette sub-family G member 5 OS=Mus musculus GN=Abcg5 PE=1 SV=1	Q99PE8	73.197	8.06
1.45058	5.42962	6.8802	6.41785	0	24.6874	14.1049	5	8	5	1	553	Zinc finger protein with KRAB and SCAN domains 3 OS=Mus musculus GN=Zkscan3 PE=1 SV=1	Q91VW9	62.603	6
1.44642	5.37504	6.82146	6.54071	0	38.2243	52.6316	7	16	7	1	171	Neudesin OS=Mus musculus GN=Nenf PE=1 SV=1	Q9CQ45	18.893	5.27
1.44516	5.31107	6.75622	7.54535	0	27.6782	17.6587	7	9	7	1	504	Plasma protease C1 inhibitor OS=Mus musculus GN=Serping1 PE=1 SV=3	P97290	55.549	6.29
1.44413	5.17792	6.62205	6.80735	0.000389965	7.53182	6.2069	2	2	2	1	435	Serine/threonine-protein kinase 40 OS=Mus musculus GN=Stk40 PE=2 SV=1	Q7TNL3	48.901	7.74
1.44345	5.30743	6.75087	6.37851	0	64.7774	33.4852	13	24	13	1	439	Microfibrillar-associated protein 1 OS=Mus musculus GN=Mfap1 PE=1 SV=1	Q9CQU1	51.923	4.98
1.44109	5.88264	7.32373	6.65535	0	10.0866	10.728	3	4	3	1	261	Transmembrane and immunoglobulin domain-containing protein 1 OS=Mus musculus GN=Tmigd1 PE=2 SV=1	Q9D7L8	29.032	7.9
1.44022	5.4363	6.87652	6.47086	0	11.067	5.92217	2	3	2	1	591	Max-binding protein MNT OS=Mus musculus GN=Mnt PE=2 SV=2	O08789	63.235	9.13
1.43996	5.2211	6.66107	7.40173	0	23.4695	32.8125	6	10	6	1	192	Phosphomevalonate kinase OS=Mus musculus GN=Pmvk PE=1 SV=3	Q9D1G2	21.902	5.99
1.43847	5.31107	6.74953	7.1819	0	29.8791	28.2675	4	6	4	1	329	Interferon regulatory factor 1 OS=Mus musculus GN=Irf1 PE=1 SV=1	P15314	37.295	5.6
1.43804	4.39232	5.83036	6.5345	0	62.924	21.0191	13	19	13	1	942	Apolipoprotein B receptor OS=Mus musculus GN=Apobr PE=1 SV=1	Q8VBT6	102.643	4.36
1.43789	5.50462	6.94251	6.94486	0	10.1822	8.45771	3	5	3	1	402	Zinc finger protein 809 OS=Mus musculus GN=Zfp809 PE=2 SV=1	G3X9G7	46.912	9.16
1.4361	5.40939	6.84549	6.51096	0.000389965	8.257	6.79245	3	3	3	1	530	Transcription factor SPT20 homolog OS=Mus musculus GN=Supt20h PE=1 SV=1	Q7TT00	59.482	7.08
1.43597	4.63227	6.06824	5.44626	0	54.5449	65.5172	7	44	7	1	87	Acyl-CoA-binding protein OS=Mus musculus GN=Dbi PE=1 SV=2	P31786	9.994	8.82
1.43498	5.39917	6.83416	6.81506	0	66.3159	59.7285	6	27	6	1	221	Stromal cell-derived factor 2-like protein 1 OS=Mus musculus GN=Sdf2l1 PE=1 SV=2	Q9ESP1	23.634	7.42
1.43445	5.01346	6.44791	6.04658	0	174.192	63.6986	19	86	19	1	292	Nucleophosmin OS=Mus musculus GN=Npm1 PE=1 SV=1	Q61937	32.54	4.77
1.43362	5.33985	6.77347	6.58646	0	19.2551	23.0769	3	9	3	1	104	SOSS complex subunit C OS=Mus musculus GN=Inip PE=3 SV=1	Q3TXT3	11.404	9.25
1.4336	5.37504	6.80864	6.79312	0	10.9369	3.14233	2	3	2	1	1082	RE1-silencing transcription factor OS=Mus musculus GN=Rest PE=1 SV=2	Q8VIG1	117.71	6.65
1.43182	5.55459	6.98641	6.82909	0	146.25	38.0531	26	46	26	1	904	DNA replication licensing factor MCM2 OS=Mus musculus GN=Mcm2 PE=1 SV=3	P97310	102.013	5.72
1.4311	5.32912	6.76022	6.42794	0	19.7296	22.293	5	5	5	1	314	Epithelial-stromal interaction protein 1 OS=Mus musculus GN=Epsti1 PE=1 SV=2	Q8VDI1	36.077	10.01
1.42984	4.36457	5.79442	7.51254	0.00101176	5.92708	15.9091	2	2	2	1	176	ADP-ribosylation factor-like protein 11 OS=Mus musculus GN=Arl11 PE=2 SV=1	Q6P3A9	19.2	5.34
1.42945	5.56377	6.99322	6.6907	0	38.0201	19.2825	11	16	11	1	669	Sn1-specific diacylglycerol lipase beta OS=Mus musculus GN=Daglb PE=1 SV=2	Q91WC9	73.857	6.73
1.42936	5.32553	6.75489	6.65678	0	33.451	57.8947	5	8	5	1	133	DNA-directed RNA polymerases I and III subunit RPAC2 OS=Mus musculus GN=Polr1d PE=1 SV=1	P97304	15.063	6.9
1.42935	5.61176	7.04111	6.50621	0	17.4073	8.6747	4	4	4	1	415	NF-kappa-B-activating protein OS=Mus musculus GN=Nkap PE=2 SV=1	Q9D0F4	47.199	10.13
1.42771	5.67243	7.10014	6.73471	0	23.9766	9.23994	4	7	4	1	671	Transcriptional regulator Kaiso OS=Mus musculus GN=Zbtb33 PE=1 SV=1	Q8BN78	74.004	5.06
1.42509	5.42291	6.848	7.03012	0	10.3719	11.0787	3	4	3	1	343	Programmed cell death protein 2 OS=Mus musculus GN=Pdcd2 PE=2 SV=2	P46718	38.317	5.38
1.424	5.32553	6.74953	7.06932	0	13.1644	7.78443	2	3	2	1	334	Ficolin-1 OS=Mus musculus GN=Fcn1 PE=1 SV=1	O70165	36.275	6.52
1.42388	4.19377	5.61765	7.20945	0	25.4074	24.4493	8	10	8	1	454	Ig mu chain C region OS=Mus musculus GN=Ighm PE=1 SV=2	P01872	49.94	7.01
1.42316	5.53916	6.96232	6.71287	0	51.4583	14.9962	16	18	16	1	1307	Histone-lysine N-methyltransferase SETDB1 OS=Mus musculus GN=Setdb1 PE=1 SV=1	O88974	144.457	5.99
1.423	5.31847	6.74147	4.80735	0.000638081	6.401	5.15021	2	2	2	1	466	Zinc finger and SCAN domain-containing protein 26 OS=Mus musculus GN=Zscan26 PE=2 SV=1	Q5RJ54	53.492	8.6
1.42126	6.05528	7.47654	6.5157	0.000515132	6.47014	23.7705	3	3	2	1	122	Serum amyloid A-3 protein OS=Mus musculus GN=Saa3 PE=1 SV=1	P04918	13.765	9.88
1.42069	5.47897	6.89966	6.8936	0	83.2387	33.8681	15	31	15	1	561	Asparagine synthetase [glutamine-hydrolyzing] OS=Mus musculus GN=Asns PE=1 SV=3	Q61024	64.241	6.58
1.42053	4.03562	5.45615	7.19672	0	61.9938	68.5	10	20	10	1	200	Rho GDP-dissociation inhibitor 2 OS=Mus musculus GN=Arhgdib PE=1 SV=3	Q61599	22.836	5.11
1.41621	5.52982	6.94603	6.67666	0	48.6434	10.4955	13	15	13	1	1877	Transmembrane protein 131 OS=Mus musculus GN=Tmem131 PE=2 SV=2	O70472	204.524	8.54
1.4161	5.67243	7.08852	6.72247	0	35.5151	34.728	8	12	8	1	239	mRNA turnover protein 4 homolog OS=Mus musculus GN=Mrto4 PE=1 SV=1	Q9D0I8	27.528	8.54
1.41583	4.49825	5.91409	5.848	0	13.3963	12.1277	3	7	3	1	470	Protein LTV1 homolog OS=Mus musculus GN=Ltv1 PE=1 SV=2	Q6NSQ7	53.99	4.92
1.41579	5.59096	7.00675	6.69766	0	77.4089	31.528	10	20	10	1	517	Melanoma inhibitory activity protein 2 OS=Mus musculus GN=Mia2 PE=1 SV=2	Q91ZV0	57.741	4.12
1.41571	5.73606	7.15178	6.8505	0.00197677	5.21649	1.49385	2	3	2	1	1138	Transcription termination factor 2 OS=Mus musculus GN=Ttf2 PE=1 SV=2	Q5NC05	125.452	8.9
1.41453	5.1416	6.55612	7.54071	0	130.087	38.7183	25	56	25	1	749	Signal transducer and activator of transcription 1 OS=Mus musculus GN=Stat1 PE=1 SV=1	P42225	87.142	5.58
1.41366	5.71149	7.12515	6.70736	0	13.6198	5.28634	5	6	5	1	1135	DNA-directed RNA polymerase I subunit RPA2 OS=Mus musculus GN=Polr1b PE=1 SV=2	P70700	128.129	7.58
1.41353	5.58195	6.99548	6.81378	0	49.5741	19.9275	10	21	10	1	552	DnaJ homolog subfamily C member 1 OS=Mus musculus GN=Dnajc1 PE=1 SV=1	Q61712	63.83	8.97
1.41242	5.37156	6.78398	7.45121	0	28.6519	9.27835	4	6	4	1	776	Lysyl oxidase homolog 2 OS=Mus musculus GN=Loxl2 PE=1 SV=2	P58022	86.947	6.57
1.4097	4.76022	6.16993	7.32463	0	10.2381	6.00375	2	2	2	1	533	Lymphocyte cytosolic protein 2 OS=Mus musculus GN=Lcp2 PE=1 SV=2	Q60787	60.201	6.21
1.40939	5.26303	6.67243	6.58946	0	10.6523	1.54033	3	3	3	1	2467	Transcription factor TFIIIB component B'' homolog OS=Mus musculus GN=Bdp1 PE=2 SV=2	Q571C7	270.623	4.92
1.40939	5.67807	7.08746	6.62352	0.00137914	5.71338	4.63822	2	2	2	1	539	Glycerophosphoinositol inositolphosphodiesterase GDPD2 OS=Mus musculus GN=Gdpd2 PE=1 SV=1	Q9ESM6	61.125	8.16
1.40869	5.59694	7.00562	6.46923	0	67.0067	26.8041	8	21	8	1	388	Carbohydrate sulfotransferase 4 OS=Mus musculus GN=Chst4 PE=2 SV=1	Q9R1I1	44.607	8.59
1.40849	5.37156	6.78005	7.69905	0	82.4694	39.9676	20	32	19	1	618	Prothrombin OS=Mus musculus GN=F2 PE=1 SV=1	P19221	70.224	6.43
1.40758	5.36457	6.77215	6.5157	0.000515132	6.46747	3.89016	2	2	2	1	437	Probable UDP-sugar transporter protein SLC35A5 OS=Mus musculus GN=Slc35a5 PE=1 SV=3	Q921R7	50.083	8.48
1.40626	4.36457	5.77083	6.85922	0	149.769	27.5802	23	55	23	1	1153	Integrin alpha-M OS=Mus musculus GN=Itgam PE=1 SV=2	P05555	127.4	7.27
1.40593	5.44956	6.85549	6.8189	0	11.4345	36	4	5	4	1	75	Small integral membrane protein 7 OS=Mus musculus GN=Smim7 PE=3 SV=1	Q5RKS2	8.549	8.16
1.40577	5.21335	6.61912	7.50223	0.000515132	6.50106	3.76569	2	2	2	1	478	Heparin cofactor 2 OS=Mus musculus GN=Serpind1 PE=1 SV=1	P49182	54.462	7.34
1.40464	4.70598	6.11061	6.44626	0	10.7885	15.0442	3	5	3	1	226	Glutathione peroxidase 3 OS=Mus musculus GN=Gpx3 PE=1 SV=2	P46412	25.409	8.22
1.40409	5.7252	7.12928	6.81506	0	20.7261	24.0566	4	7	4	1	212	Mediator of RNA polymerase II transcription subunit 20 OS=Mus musculus GN=Med20 PE=1 SV=1	Q9R0X0	23.176	6.87
1.40265	5.40599	6.80864	6.66959	0	29.5077	16.4241	11	14	11	1	962	SH3 domain-binding protein 4 OS=Mus musculus GN=Sh3bp4 PE=1 SV=1	Q921I6	107.516	7.34
1.40222	4.95884	6.36107	7.59096	0	47.6259	28.9926	9	35	9	1	407	Indoleamine 2,3-dioxygenase 1 OS=Mus musculus GN=Ido1 PE=1 SV=1	P28776	45.612	6.35
1.40005	5.63227	7.03232	6.92719	0	19.4181	21.1221	5	6	5	1	303	Monoglyceride lipase OS=Mus musculus GN=Mgll PE=1 SV=1	O35678	33.366	7.15
1.39986	5.50462	6.90448	6.63372	0	25.3299	5.74273	6	7	6	1	1306	Activating transcription factor 7-interacting protein 1 OS=Mus musculus GN=Atf7ip PE=1 SV=1	Q7TT18	138.508	4.77
1.39961	5.55459	6.9542	6.79961	0	115.271	20.9226	27	40	25	1	1821	PH-interacting protein OS=Mus musculus GN=Phip PE=1 SV=2	Q8VDD9	206.596	8.82
1.39764	5.91886	7.31651	5.08746	0	13.1537	21.4286	2	3	2	1	140	Coiled-coil domain-containing protein 126 OS=Mus musculus GN=Ccdc126 PE=2 SV=1	Q8BIS8	15.58	10.18
1.39654	5.39917	6.79571	6.3837	0.00984366	3.50407	10	2	2	2	1	350	Transmembrane protein 206 OS=Mus musculus GN=Tmem206 PE=1 SV=1	Q9D771	40.153	7.77
1.39587	5.53605	6.93192	6.86047	0	12.5848	16.0237	4	4	4	1	337	U11/U12 small nuclear ribonucleoprotein 48 kDa protein OS=Mus musculus GN=Snrnp48 PE=2 SV=2	Q9D361	39.429	8.65
1.39567	5.49185	6.88753	6.73471	0	27.5559	6.50888	7	7	7	1	1521	Uncharacterized protein KIAA1551 OS=Mus musculus GN=Kiaa1551 PE=1 SV=2	Q5DTW7	168.939	7.44
1.39486	5.75489	7.14975	6.63807	0	10.5773	7.82779	4	4	4	1	511	Coiled-coil domain-containing protein 61 OS=Mus musculus GN=Ccdc61 PE=1 SV=1	Q3UJV1	57.334	10.49
1.39455	5.31832	6.71287	6.50938	0	105.468	48.5714	15	38	15	1	350	Cysteine-rich with EGF-like domain protein 2 OS=Mus musculus GN=Creld2 PE=1 SV=1	Q9CYA0	38.194	4.58
1.39406	5.14975	6.54381	7.11582	0	71.6565	35.5967	11	32	11	1	486	Receptor-interacting serine/threonine-protein kinase 3 OS=Mus musculus GN=Ripk3 PE=1 SV=2	Q9QZL0	53.289	7.53
1.39214	5.31107	6.70321	6.71287	0	57.0408	28.7154	9	30	9	1	397	UDP-GlcNAc:betaGal beta-1,3-N-acetylglucosaminyltransferase 7 OS=Mus musculus GN=B3gnt7 PE=2 SV=2	Q8K0J2	45.349	8.47
1.39112	5.69209	7.08321	6.83162	0	11.3856	14.3302	3	4	3	1	321	RNA/RNP complex-1-interacting phosphatase OS=Mus musculus GN=Dusp11 PE=2 SV=1	Q6NXK5	37.827	9.57
1.39042	5.17792	6.56834	6.47411	0	313.901	53.8262	31	161	31	1	771	Polymeric immunoglobulin receptor OS=Mus musculus GN=Pigr PE=1 SV=1	O70570	84.946	5.4
1.38941	5.63517	7.02459	6.85922	0	61.683	33.9827	11	22	11	1	462	Cytochrome P450 20A1 OS=Mus musculus GN=Cyp20a1 PE=1 SV=1	Q8BKE6	52.116	6.95
1.38649	4.99548	6.38198	7.96636	0	141.204	37.5286	16	412	9	1	437	Keratin, type I cytoskeletal 13 OS=Mus musculus GN=Krt13 PE=1 SV=2	P08730	47.724	4.86
1.38447	5.59395	6.97842	6.83289	0	48.9358	38.8646	9	21	9	1	229	Transmembrane emp24 domain-containing protein 5 OS=Mus musculus GN=Tmed5 PE=1 SV=1	Q9CXE7	26.155	4.93
1.38418	5.48864	6.87283	6.59544	0	16.7205	5.70801	4	5	4	1	911	Anoctamin-6 OS=Mus musculus GN=Ano6 PE=1 SV=1	Q6P9J9	106.186	6.76
1.38386	5.63517	7.01903	7.09908	0	15.7364	9.20437	4	4	4	1	641	Protein ecdysoneless homolog OS=Mus musculus GN=Ecd PE=1 SV=2	Q9CS74	71.665	4.94
1.38219	5.39917	6.78136	6.4822	0	341.369	52.5106	54	163	54	1	1175	Golgi apparatus protein 1 OS=Mus musculus GN=Glg1 PE=1 SV=1	Q61543	133.646	6.84
1.37937	5.2817	6.66107	6.46923	0	14.5978	12.7796	3	10	3	1	313	E3 ubiquitin-protein ligase RNF126 OS=Mus musculus GN=Rnf126 PE=1 SV=1	Q91YL2	34.059	5.17
1.37851	2.16992	3.54844	3.62059	0	54.6955	11.1219	9	15	9	1	1034	Collagen alpha-2(VI) chain OS=Mus musculus GN=Col6a2 PE=1 SV=3	Q02788	110.266	6.42
1.37799	5.40599	6.78398	5.80219	0	11.7004	6.66667	2	2	2	1	630	CREB-regulated transcription coactivator 1 OS=Mus musculus GN=Crtc1 PE=1 SV=1	Q68ED7	66.904	6.05
1.37695	5.41616	6.79312	6.54226	0	44.8396	44.9275	5	20	5	1	138	Protein FAM136A OS=Mus musculus GN=Fam136a PE=1 SV=1	Q9CR98	15.664	7.61
1.37239	5.56072	6.9331	6.81121	0.000515132	6.47413	7.57576	2	2	2	1	330	Lymphokine-activated killer T-cell-originated protein kinase OS=Mus musculus GN=Pbk PE=1 SV=1	Q9JJ78	36.721	5.12
1.37079	5.4822	6.853	6.93546	0	20.7539	7.25664	4	8	4	1	1130	Sterol regulatory element-binding protein 2 OS=Mus musculus GN=Srebf2 PE=1 SV=2	Q3U1N2	122.833	8.44
1.36956	5.40259	6.77215	6.64386	0.000389965	7.03794	10.0372	2	2	2	1	269	Gem-associated protein 2 OS=Mus musculus GN=Gemin2 PE=2 SV=1	Q9CQQ4	30.421	5.53
1.36913	5.45615	6.82528	6.16591	0	9.99392	16.5517	4	4	4	1	290	Coiled-coil domain-containing protein 137 OS=Mus musculus GN=Ccdc137 PE=2 SV=1	Q8R0K4	32.898	10.68
1.36826	5.57894	6.9472	6.63227	0	9.77259	28.9062	3	3	3	1	128	28S ribosomal protein S14, mitochondrial OS=Mus musculus GN=Mrps14 PE=1 SV=1	Q9CR88	14.911	11.39
1.36712	5.45943	6.82655	6.59246	0	91.0225	20.9167	14	31	14	1	1200	Nuclear envelope pore membrane protein POM 121 OS=Mus musculus GN=Pom121 PE=1 SV=2	Q8K3Z9	120.948	10.2
1.36684	5.71425	7.08108	6.82909	0	102.987	46.4534	22	40	22	1	719	DNA replication licensing factor MCM7 OS=Mus musculus GN=Mcm7 PE=1 SV=1	Q61881	81.16	6.37
1.3656	5.48864	6.85425	6.79571	0	28.0745	15.5989	6	6	6	1	718	Exostosin-2 OS=Mus musculus GN=Ext2 PE=1 SV=2	P70428	82.012	6.65
1.36241	5.62059	6.98299	6.7866	0	116.394	34.8045	20	50	20	1	793	DnaJ homolog subfamily C member 10 OS=Mus musculus GN=Dnajc10 PE=1 SV=2	Q9DC23	90.525	6.96
1.36219	4.40599	5.76818	6.28355	0	170.927	80.2326	13	197	5	1	172	Myosin regulatory light polypeptide 9 OS=Mus musculus GN=Myl9 PE=1 SV=3	Q9CQ19	19.841	4.92
1.36121	5.55766	6.91886	6.46923	0	10.8816	12.3418	3	3	3	1	316	JmjC domain-containing protein 8 OS=Mus musculus GN=Jmjd8 PE=2 SV=2	Q3TA59	35.516	6.87
1.36078	5.33271	6.69349	7.13237	0.000389965	8.13993	9	3	4	3	1	300	Interferon-stimulated gene 20 kDa protein OS=Mus musculus GN=Isg20 PE=1 SV=1	Q9JL16	32.482	8.15
1.35921	5.84046	7.19967	6.19967	0	16.1903	13.9535	3	5	3	1	344	Thioredoxin domain-containing protein 15 OS=Mus musculus GN=Txndc15 PE=1 SV=1	Q6P6J9	38.122	4.77
1.35858	5.46923	6.82782	6.76553	0	45.2127	16.0612	5	20	5	1	523	Signal peptide peptidase-like 2A OS=Mus musculus GN=Sppl2a PE=1 SV=2	Q9JJF9	58.09	7.06
1.35653	4.1127	5.46923	5.1819	0	23.3357	18.3036	5	10	5	1	448	Protein SDE2 homolog OS=Mus musculus GN=Sde2 PE=1 SV=1	Q8K1J5	48.55	5.66
1.35558	5.59395	6.94953	6.77215	0	16.6347	15.8537	2	6	2	1	246	Protein YIPF4 OS=Mus musculus GN=Yipf4 PE=1 SV=1	Q8C407	27.265	4.65
1.35548	5.46597	6.82146	6.78267	0	15.2163	28.9593	4	6	4	1	221	NEDD4 family-interacting protein 1 OS=Mus musculus GN=Ndfip1 PE=1 SV=1	Q8R0W6	24.898	4.61
1.35496	5.24793	6.60288	6.94837	0.000761421	6.08562	4.2042	2	2	2	1	666	Zinc finger protein 710 OS=Mus musculus GN=Znf710 PE=2 SV=1	Q3U288	75.003	6.8
1.3547	4.88753	6.24222	6.82146	0.000389965	8.40168	2.80236	3	3	3	1	1356	Pleckstrin homology domain-containing family H member 1 OS=Mus musculus GN=Plekhh1 PE=1 SV=2	Q80TI1	150.813	7.59
1.35217	5.56072	6.91289	6.61471	0	164.022	33.0588	32	54	32	1	1700	Ras-responsive element-binding protein 1 OS=Mus musculus GN=Rreb1 PE=1 SV=2	Q3UH06	184.038	6.73
1.35125	5.71699	7.06824	7.00787	0	12.0076	20.2454	2	3	2	1	163	Transmembrane protein 128 OS=Mus musculus GN=Tmem128 PE=1 SV=2	Q9CZB9	19.057	5.25
1.34887	5.60881	6.95768	6.23074	0	173.286	26.971	26	62	26	1	1205	Solute carrier family 12 member 2 OS=Mus musculus GN=Slc12a2 PE=1 SV=2	P55012	130.95	7.33
1.34772	5.64097	6.98868	6.71149	0.000389965	7.1619	4.86111	3	3	3	1	576	Origin recognition complex subunit 2 OS=Mus musculus GN=Orc2 PE=1 SV=1	Q60862	65.853	6.81
1.34668	5.63517	6.98185	6.75489	0	97.6218	24.6684	21	27	21	1	1131	Replication factor C subunit 1 OS=Mus musculus GN=Rfc1 PE=1 SV=2	P35601	125.907	9.33
1.34606	4.63807	5.98413	6.86542	0	87.9056	44.4444	17	28	16	1	666	Protein-arginine deiminase type-4 OS=Mus musculus GN=Padi4 PE=2 SV=3	Q9Z183	74.368	7.15
1.34578	5.65535	7.00113	6.51254	0	32.1252	23.3438	5	9	5	1	317	UAP56-interacting factor OS=Mus musculus GN=Fyttd1 PE=1 SV=1	Q91Z49	35.866	11.84
1.34456	5.66107	7.00562	6.56834	0	19.1638	17.2511	6	6	6	1	713	Low-density lipoprotein receptor-related protein 10 OS=Mus musculus GN=Lrp10 PE=2 SV=2	Q7TQH7	76.413	5.29
1.34314	5.24031	6.58346	6.80864	0.00347555	4.49723	2.93367	2	2	2	1	784	Toll-like receptor 2 OS=Mus musculus GN=Tlr2 PE=1 SV=1	Q9QUN7	89.392	6.64
1.34154	5.24793	6.58946	6.24031	0	8.90026	4.81586	2	2	2	1	706	Transcription factor 12 OS=Mus musculus GN=Tcf12 PE=1 SV=2	Q61286	75.765	6.9
1.3397	5.59694	6.93664	6.74416	0	62.485	26.3514	15	29	15	1	740	Alpha-1,6-mannosylglycoprotein 6-beta-N-acetylglucosaminyltransferase A OS=Mus musculus GN=Mgat5 PE=2 SV=1	Q8R4G6	84.496	8.19
1.33936	5.17792	6.51728	6.58045	0	11.7336	6.71378	3	3	3	1	566	E3 ubiquitin-protein ligase Rnf220 OS=Mus musculus GN=Rnf220 PE=1 SV=1	Q6PDX6	62.653	6.04
1.33842	5.44294	6.78136	6.76951	0	39.2177	46.6102	3	13	3	1	118	BET1 homolog OS=Mus musculus GN=Bet1 PE=1 SV=1	O35623	13.266	9.07
1.33722	5.60881	6.94603	7.01569	0	37.6256	25.9259	9	13	9	1	378	Flap endonuclease 1 OS=Mus musculus GN=Fen1 PE=1 SV=1	P39749	42.288	8.34
1.33684	5.52982	6.86666	7.10957	0.000136295	8.65177	1.50852	2	2	2	1	2055	Citron Rho-interacting kinase OS=Mus musculus GN=Cit PE=1 SV=3	P49025	235.242	6.54
1.33656	5.67243	7.00899	6.83036	0	72.144	23.2804	11	37	11	1	378	Minor histocompatibility antigen H13 OS=Mus musculus GN=Hm13 PE=1 SV=1	Q9D8V0	41.721	6.04
1.33609	5.66391	7	6.83542	0	26.25	16.2214	5	10	5	1	524	Lysophospholipid acyltransferase LPCAT4 OS=Mus musculus GN=Lpcat4 PE=1 SV=1	Q6NVG1	57.107	8.75
1.3356	4.65535	5.99095	5.90929	0	34.5569	8.99743	6	14	6	1	778	CD44 antigen OS=Mus musculus GN=Cd44 PE=1 SV=3	P15379	85.565	4.96
1.33545	5.17393	6.50938	6.95303	0	14.2348	13.0081	3	7	3	1	246	Tripartite motif-containing protein 40 OS=Mus musculus GN=Trim40 PE=2 SV=1	Q3UWA4	27.885	6.99
1.3339	5.58496	6.91886	6.67525	0	139.106	16.1608	29	52	29	1	2537	Histone-lysine N-methyltransferase SETD2 OS=Mus musculus GN=Setd2 PE=1 SV=1	E9Q5F9	285.486	6.3
1.33317	5.52356	6.85674	6.71562	0	28.1445	24.1071	2	10	2	1	112	Placenta-specific gene 8 protein OS=Mus musculus GN=Plac8 PE=1 SV=1	Q9JI48	12.345	7.61
1.33298	5.54844	6.88142	6.41109	0	61.615	22.089	10	22	10	1	584	Kelch domain-containing protein 4 OS=Mus musculus GN=Klhdc4 PE=2 SV=2	Q921I2	64.82	5.73
1.33266	5.59096	6.92362	7.02348	0	53.2007	39.2435	10	17	10	1	423	Glycine amidinotransferase, mitochondrial OS=Mus musculus GN=Gatm PE=1 SV=1	Q9D964	48.266	7.88
1.3298	5.56986	6.89966	6.77873	0	17.4389	18.0685	4	7	3	1	321	Torsin-2A OS=Mus musculus GN=Tor2a PE=1 SV=1	Q8R1J9	35.874	6.83
1.3296	5.49185	6.82146	6.62059	0	48.8289	17.9946	14	18	14	1	1117	WD repeat and HMG-box DNA-binding protein 1 OS=Mus musculus GN=Wdhd1 PE=1 SV=2	P59328	124.176	5.63
1.3286	5.69488	7.02348	6.26115	0.00545476	4.17117	23.5955	2	3	2	1	89	DNA repair protein SWI5 homolog OS=Mus musculus GN=Swi5 PE=1 SV=1	Q8K3D3	10.254	4.77
1.32601	5.1416	6.46761	6.37156	0	10.9832	12.0805	3	4	3	1	447	SPARC-related modular calcium-binding protein 2 OS=Mus musculus GN=Smoc2 PE=1 SV=1	Q8CD91	49.86	8.51
1.32585	4.87774	6.20359	7.3443	0	14.2483	6.4275	4	4	4	1	669	Coagulation factor XIII B chain OS=Mus musculus GN=F13b PE=1 SV=2	Q07968	76.145	6.92
1.32465	5.40599	6.73064	6.14568	0	12.3967	7.35632	2	4	2	1	435	Zinc finger CCCH domain-containing protein 10 OS=Mus musculus GN=Zc3h10 PE=2 SV=1	Q8R205	46.092	7.62
1.32409	5.73877	7.06286	6.09592	0	42.241	8.40108	11	12	11	1	1476	Cystic fibrosis transmembrane conductance regulator OS=Mus musculus GN=Cftr PE=1 SV=2	P26361	167.763	8.69
1.32409	5.73877	7.06286	6.94251	0	21.3732	10.4978	6	9	5	1	924	Phosphatidate phosphatase LPIN1 OS=Mus musculus GN=Lpin1 PE=1 SV=1	Q91ZP3	101.938	6.74
1.32328	5.41954	6.74281	6.86542	0	10.5262	12.5348	4	4	4	1	359	Protein-L-isoaspartate O-methyltransferase domain-containing protein 2 OS=Mus musculus GN=Pcmtd2 PE=2 SV=1	Q8BHD8	40.73	6.46
1.32255	5.53294	6.85549	6.82909	0	62.2834	20.197	13	23	13	1	1015	Protein HIRA OS=Mus musculus GN=Hira PE=1 SV=3	Q61666	111.696	8.06
1.32245	5.79961	7.12205	6.57592	0	34.3448	26.9341	6	11	6	1	349	Ribosome production factor 1 OS=Mus musculus GN=Rpf1 PE=2 SV=2	Q7TND5	40.012	9.99
1.32128	5.46923	6.79051	6.84046	0	108.512	58.5526	11	52	11	1	304	ADP-ribosyl cyclase/cyclic ADP-ribose hydrolase 1 OS=Mus musculus GN=Cd38 PE=1 SV=2	P56528	34.385	8.29
1.32124	5.39575	6.71699	6.42962	0	27.8763	8.02578	8	10	8	1	1707	Mediator of DNA damage checkpoint protein 1 OS=Mus musculus GN=Mdc1 PE=1 SV=1	Q5PSV9	184.558	5.19
1.31971	5.70044	7.02015	6.55766	0	10.417	4.4164	3	4	3	1	951	Zinc fingers and homeoboxes protein 3 OS=Mus musculus GN=Zhx3 PE=1 SV=2	Q8C0Q2	104.277	6.57
1.31969	5.6893	7.00899	6.75087	0	25.21	11.1635	5	6	5	1	636	Nucleolar protein 9 OS=Mus musculus GN=Nop9 PE=1 SV=1	Q8BMC4	70.003	7.27
1.31846	5.64386	6.96232	6.45615	0	11.7355	11.9804	3	3	3	1	409	Cdc42 effector protein 1 OS=Mus musculus GN=Cdc42ep1 PE=1 SV=1	Q91W92	43.069	7.21
1.31772	5.36457	6.68229	6.50144	0	77.1534	24.8276	9	29	5	1	580	Cleavage stimulation factor subunit 2 OS=Mus musculus GN=Cstf2 PE=1 SV=2	Q8BIQ5	61.302	6.83
1.31506	5.53294	6.848	6.53605	0	22.783	54.0541	5	12	5	1	111	BET1-like protein OS=Mus musculus GN=Bet1l PE=1 SV=1	O35153	12.42	8.82
1.31419	5.36107	6.67525	7.25833	0	96.1049	32.3362	15	40	15	1	702	Antigen peptide transporter 2 OS=Mus musculus GN=Tap2 PE=1 SV=1	P36371	77.396	7.24
1.31385	5.42626	6.74012	6.76951	0	84.378	35.7527	11	98	11	1	372	N-acetyllactosaminide beta-1,3-N-acetylglucosaminyltransferase 3 OS=Mus musculus GN=B3gnt3 PE=2 SV=1	Q5JCS9	42.559	8.79
1.31298	5.59991	6.91289	5.83289	0	12.6306	9.49264	4	4	4	1	611	Immunoglobulin superfamily member 8 OS=Mus musculus GN=Igsf8 PE=1 SV=2	Q8R366	64.97	7.99
1.31278	5.66107	6.97384	6.82273	0	119.303	28.4566	14	58	13	1	622	Palmitoyltransferase ZDHHC13 OS=Mus musculus GN=Zdhhc13 PE=1 SV=2	Q9CWU2	70.843	8.19
1.30981	5.71699	7.0268	6.51412	0	18.5288	17.3653	5	5	5	1	334	Store-operated calcium entry-associated regulatory factor OS=Mus musculus GN=Saraf PE=1 SV=2	Q8R3Q0	35.833	8.19
1.30968	5.63517	6.94486	6.71562	0	16.617	18.6364	4	6	4	1	220	Histone deacetylase complex subunit SAP30 OS=Mus musculus GN=Sap30 PE=1 SV=1	O88574	23.217	9.07
1.30818	5.53605	6.84423	6.74953	0	14.1057	31.6667	3	4	3	1	120	Uncharacterized protein C10orf35 homolog OS=Mus musculus PE=1 SV=1	Q9D882	13.11	11.41
1.30526	5.65821	6.96347	6.72247	0	137.789	43.743	28	40	28	1	887	Exosome component 10 OS=Mus musculus GN=Exosc10 PE=1 SV=2	P56960	100.879	8.29
1.30474	5.926	7.23074	5.82528	0	113.224	32.5	13	449	2	1	400	SWISS-PROT:P08727 Tax_Id=9606 Gene_Symbol=KRT19 Keratin, type I cytoskeletal 19	P08727	44.065	5.14
1.30457	5.20163	6.50621	6.80349	0.000885628	5.98369	4.82529	2	2	2	1	601	AT-rich interactive domain-containing protein 3A OS=Mus musculus GN=Arid3a PE=1 SV=1	Q62431	64.133	5.01
1.30307	5.26679	6.56986	6.76818	0	25.7249	21.0526	5	11	5	1	399	Interferon regulatory factor 9 OS=Mus musculus GN=Irf9 PE=1 SV=1	Q61179	44.582	6.54
1.30263	5.83794	7.14057	6.848	0	53.9659	12.775	14	18	14	1	1409	Pogo transposable element with ZNF domain OS=Mus musculus GN=Pogz PE=1 SV=2	Q8BZH4	154.812	7.52
[truncated: 2,663 more rows]

## Sheet: ART vs UI +-1.5
EspJ ART_x-y_UI	UI	WT	EspJ ART	N: Exp. q-value	N: Sum PEP Score	N: Coverage	N: # Peptides	N: # PSMs	N: # Unique Peptides	N: # Protein Groups	N: # AAs	T: Description	T: Accession	T: MW [kDa]	T: calc. pI
[truncated: 3,166 more rows]

[truncated: 3 more sheets: ART vs WT +-1.5, All kinases, Tyrosine kinases]
