# Supplementary material for: Broad-Spectrum Regulation of Nonreceptor Tyrosine Kinases by the Bacterial ADP-Ribosyltransferase EspJ
Source: mBio. 2018 Apr 10;9(2):e00170-18. doi: 10.1128/mBio.00170-18 (PMC5893879; doi:10.1128/mBio.00170-18)
Supplement: TABLE S4 [file mbo002183816st4.xlsx]

## Sheet: Average
	-log10 p value
	ART vs WT	Random 457 proteins
		1	2	3	4	5	6	7	8	9	10	Mean Random	Mean random -log p value
Syk	5.83379	0.517551	0.322609	0.719624	0.219727	0.00582121	0.49919	0.30999	0.748348	0.326821	#N/A	0.407742	0.389614
Hck	4.84805	0.453921	0.264202	0.00990766	0.636036	0.0938969	0.227483	0.466977	0.102665	0.484151	0.20961	0.294885	0.530347
Lyn	4.03671	0.320689	0.116159	0.620651	0.219146	0.0361479	0.169973	0.0519911	0.475854	0.863072	0.987156	0.386084	0.413318
Fyn	3.59264	0.161653	0.300152	0.620379	0.258804	0.070913	0.805353	0.102711	0.243403	0.442568	0.475756	0.348169	0.45821
Jak1	3.36621	0.628885	0.890449	0.318023	0.842802	0.333904	0.0619651	0.373414	#N/A	0.65388	0.325966	0.492143	0.307909
Btk	3.03051	#N/A	0.322881	0.527357	0.809035	0.114543	0.12116	0.05063	0.290962	0.594444	0.535187	0.374022	0.427103
Prkcd	2.9607	0.990937	0.365801	0.808712	0.22794	0.463189	0.30929	0.0103346	0.487676	0.0634749	0.450805	0.417816	0.379015
HspB8	2.92985	#N/A	#N/A	#N/A	0.300147	#N/A	#N/A	#N/A	#N/A	#N/A	#N/A	0.300147	0.522666
Zap70	2.73756	0.493125	0.251964	0.78202	0.761562	0.0239256	0.478725	0.242925	0.48235	0.517678	0.786849	0.482112	0.316852
Hipk3	2.63876	0.573674	0.588215	#N/A	0.52401	0.556033	0.563684	0.58101	0.566204	0.22987	#N/A	0.522838	0.281633
Ddr1	2.46488	#N/A	0.446184	#N/A	#N/A	#N/A	0.424424	#N/A	0.42664	0.448312	0.413207	0.431753	0.364764
Src	2.42068	0.675411	0.608812	0.808733	0.0611024	0.11052	0.517409	0.345797	0.650106	0.729982	0.821075	0.532895	0.273358
Tyk2	2.40047	#N/A	0.276021	0.595889	0.573741	0.243727	#N/A	0.631833	0.616851	#N/A	#N/A	0.489677	0.31009
Prkaca	2.39786	0.89099	0.955537	0.506782	0.667068	0.54824	0.792148	0.314148	0.471421	0.458212	0.211204	0.581575	0.235394
Ptk2	2.35476	0.952846	0.396654	0.538655	0.132932	0.0770867	0.572559	0.0990739	0.57727	0.401334	0.548505	0.429692	0.366843

## Sheet: ART vs UI +1.5 FC
Kinase	Substrates in Input	Substrates in Database	Input Fraction	Database Fraction	Difference	P-value	-log p value	Z-score	Combined Score	Substrates
SYK	14	85	0.0972222	0.0187514	0.0784708	1.46626e-06	5.83379	-2.04948	27.5302	ITGB2;SLC4A1;DUSP3;FCER1G;PRKCB;VAV1;HCLS1;LCP2;PLCG2;PLCG1;STAT5A;STAT1;MSN;PTPN6
HCK	12	77	0.0833333	0.0169865	0.0663468	1.41889e-05	4.84805	-1.96948	21.9854	WIPF1;PIK3CB;VAV1;ENAH;HCK;EVL;LCP2;SKAP2;SH3BP1;INPP5D;PLCG2;PLCG1
LYN	15	144	0.104167	0.031767	0.0723996	9.18954e-05	4.03671	-2.05146	19.068	SLC4A1;SKAP2;INPP5D;PLCG2;PLCG1;STAT5A;PTPRC;CD36;FCER1G;HCK;HCLS1;EVL;LCP2;PRAM1;PTPN6
FYN	18	216	0.125	0.0476506	0.0773494	0.000255483	3.59264	-2.08572	17.2538	SKAP2;PLCG2;PLCG1;MCAM;CLIC5;TGFB1I1;CD36;VAV1;HCK;FLNA;STAT1;LPP;CNN3;CNN1;PTPRC;EVL;LCP2;PTPN6
JAK1	9	66	0.0625	0.0145599	0.0479401	0.000430319	3.36621	-1.84126	14.2716	PRKCZ;INPP5D;PLCG2;CCR1;STAT5A;STAT1;STAT2;PTPRC;PTPN6
BTK	8	59	0.0555556	0.0130157	0.0425399	0.00093216	3.03051	-1.74721	12.192	FCER1G;VAV1;HCK;PRKCZ;RELA;PLCG2;PLCG1;STAT5A
PRKCD	13	146	0.0902778	0.0322083	0.0580695	0.00109472	2.9607	-1.95608	13.3351	NCF1;NCF4;CYBA;HVCN1;PRKCZ;DAB2;ITGB2;HSPB1;PIK3CB;LCP1;TAGLN;STAT1;PTPN6
HSPB8	4	12	0.0277778	0.00264725	0.0251305	0.00117529	2.92985	-0.855916	5.77421	HSPB6;HSPB7;HSPB1;CRYAB
ZAP70	7	51	0.0486111	0.0112508	0.0373603	0.00182994	2.73756	-1.57341	9.91796	WIPF1;DUSP3;VAV1;LCP2;PLCG1;PTPRC;PTPN6
HIPK3	5	26	0.0347222	0.00573572	0.0289865	0.00229743	2.63876	-1.27267	7.73268	TGFB1I1;ARRB2;FLNC;ZYX;LIMS2
DDR1	4	17	0.0277778	0.00375028	0.0240275	0.00342865	2.46488	-1.0526	5.9741	COL3A1;TTR;COL5A2;PLCG1
SRC	21	346	0.145833	0.0763291	0.0695042	0.00379597	2.42068	-1.90578	10.6224	MYLK;FNBP1;PRKCZ;PLCG2;PLCG1;STAT5A;CD36;VAV1;RHOU;STAT1;GUCY1B3;ARHGDIB;AIP;CNN3;CNN2;DAB2;EVL;SH3BP1;NOS2;ATP2B4;PTPN6
TYK2	5	30	0.0347222	0.00661813	0.0281041	0.00397678	2.40047	-1.05414	5.82653	STAT1;STAT2;VAV1;PTPRC;PTPN6
PRKACA	23	395	0.159722	0.0871388	0.0725835	0.00400076	2.39786	-1.64424	9.07831	MYLK;LIPE;BCAM;PRKAR2B;PLCG1;CRYAB;ALOX5;FLNA;NCF1;LCP1;INPP5D;CAMP;ARHGEF6;RELA;CD74;CAPN2;MSN;HSPB6;HSPB1;CYTH4;DES;RGS10;VIM
PTK2	9	95	0.0625	0.0209574	0.0415426	0.00441816	2.35476	-1.49138	8.08632	IGHM;TGFB1I1;ITGB2;TLN1;PLCG1;STAT1;ATP2B4;GZMB;BST1
PRKACB	10	120	0.0694444	0.0264725	0.0429719	0.00634772	2.19738	-1.57757	7.98194	MYLK;LIPE;PYGL;FGA;LCP1;ALOX5;FLNA;CAMK2G;DES;VIM
LCK	12	161	0.0833333	0.0355173	0.047816	0.00658939	2.18115	-1.60556	8.0636	SLC4A1;LPP;INPP5D;PLCG2;PLCG1;STAT5A;PTPRC;VAV1;LCP2;STAT1;STAT2;PTPN6
JAK3	5	35	0.0347222	0.00772116	0.0270011	0.00712755	2.14706	-1.01402	5.0131	INPP5D;STAT5A;STAT1;PTPRC;PTPN6
PRKCB	17	283	0.118056	0.0624311	0.0556245	0.0100384	1.99833	-1.47734	6.79775	WIPF1;PRKCB;FNBP1;STXBP1;FLNA;NCF1;CNN1;MAP2K5;MSN;DAB2;ITGB2;HSPB1;FGA;PDLIM7;DES;RGS10;VIM
ROCK2	4	25	0.0277778	0.00551511	0.0222627	0.0112472	1.94896	-0.63276	2.8396	CNN3;MSN;DES;VIM
ILK	4	25	0.0277778	0.00551511	0.0222627	0.0112472	1.94896	-0.47175	2.11704	ITGB2;PARVA;PARVG;LIMS2
PAK1	8	92	0.0555556	0.0202956	0.0352599	0.0113483	1.94507	-1.11481	4.99291	NCF1;MYLK;RHOU;ARHGEF6;FLNA;PLCG1;STAT5A;VIM
JAK2	8	92	0.0555556	0.0202956	0.0352599	0.0113483	1.94507	-1.09485	4.90347	SIRPA;VAV1;PLCG2;STAT5A;STAT1;STAT2;PTPRC;PTPN6
MAPKAPK2	5	40	0.0347222	0.00882418	0.025898	0.0117073	1.93154	-0.586489	2.60844	HSPB1;LSP1;RCSD1;ALOX5;VIM
MAPK1	18	312	0.125	0.0688286	0.0561714	0.0118237	1.92725	-1.25596	5.5735	MYLK;LIPE;PRKCZ;STAT5A;DUSP3;IL16;VAV1;RELA;ALOX5;STAT1;ZYX;NCF1;NCF2;CAPN2;AEBP1;FHL3;ARRB2;RGS19
PKD1	4	27	0.0277778	0.00595632	0.0218215	0.0142109	1.84738	-0.35338	1.50319	HSPB1;DES;VIM;TLN1
KIT	6	59	0.0416667	0.0130157	0.028651	0.0142477	1.84625	-0.662677	2.81714	PRKCB;INPP5D;PLCG1;STAT5A;STAT1;PTPN6
PRKCA	24	487	0.166667	0.107434	0.0592323	0.0219232	1.6591	-1.13342	4.32991	MYLK;PRKCB;PRKCZ;PLCG1;FLNA;FLNC;NCF1;NCF4;CD163;DAB2;ITGB2;PTPN6;STXBP1;ENAH;TAGLN;CYBA;PLEK;HSPB1;PITPNC1;MMP2;RGS19;CAMK2G;PDLIM7;VIM
PTK2B	6	70	0.0416667	0.0154423	0.0262244	0.0286815	1.5424	-0.696301	2.47292	TGFB1I1;ITGB2;VAV1;TLN1;MCAM;PTPN6
PRKDC	13	227	0.0902778	0.0500772	0.0402006	0.0323894	1.4896	-0.970879	3.33004	SLC4A1;LIPE;FNBP1;STXBP1;IL16;ENAH;F9;RELA;NCF1;CNN1;LSP1;GZMB;VIM
PIK3CB	2	8	0.0138889	0.00176484	0.0121241	0.0360254	1.44339	3.14747	-10.4607	HCK;PIK3CB
FGR	3	22	0.0208333	0.0048533	0.01598	0.0400652	1.39723	0.52979	-1.70447	DAB2;INPP5D;HCLS1
FLT1	3	23	0.0208333	0.0050739	0.0157594	0.0442995	1.3536	0.204407	-0.637093	STAT1;PLCG2;PLCG1
MAP2K4	3	23	0.0208333	0.0050739	0.0157594	0.0442995	1.3536	0.543293	-1.69333	ARRB2;FLNA;FLNC
CAMK2G	4	40	0.0277778	0.00882418	0.0189536	0.0451774	1.34508	-0.0651378	0.201742	MYLK;FLNA;CAMK2G;STAT1
PAK7	2	10	0.0138889	0.00220604	0.0116828	0.050763	1.29445	2.98044	-8.88347	FHL3;PDLIM7
KDR	4	42	0.0277778	0.00926539	0.0185124	0.0518356	1.28537	-0.045921	0.135911	PLCG2;PLCG1;STAT1;PTPN6
CSF1R	3	25	0.0208333	0.00551511	0.0153182	0.0534059	1.27241	0.532039	-1.55879	INPP5D;HCLS1;SKAP2
TEC	3	25	0.0208333	0.00551511	0.0153182	0.0534059	1.27241	0.642291	-1.88181	PLCG2;PLCG1;VAV1
PRKCZ	7	104	0.0486111	0.0229429	0.0256682	0.0539869	1.26771	-0.425992	1.24348	NCF1;PRKCZ;MAP2K5;PRG2;RELA;PDLIM7;KRT10
EGFR	13	247	0.0902778	0.0544893	0.0357885	0.0556805	1.2543	-0.553119	1.59748	TNS4;TLN1;PLCG2;PLCG1;STAT5A;VAV1;ENAH;HCLS1;STAT1;KRT17;IGHG1;S100A9;PTPN6
ABL1	9	151	0.0625	0.0333113	0.0291887	0.0571219	1.2432	-0.457604	1.30992	MYLK;C3;PLCG1;VAV1;ENAH;HCK;EVL;SH3BP1;PTPN6
INSR	10	175	0.0694444	0.0386058	0.0308387	0.0577575	1.23839	-0.44655	1.27334	FNBP1;LPP;PLCG1;STAT5A;PTPRC;AHSG;VAV1;HCK;FABP4;PTPN6
TTN	3	26	0.0208333	0.00573572	0.0150976	0.0582703	1.23455	1.4	-3.97973	FLNA;ANK1;CRYAB
PRKCQ	4	45	0.0277778	0.0099272	0.0178506	0.0627733	1.20223	0.265186	-0.734094	WIPF1;MSN;VAV1;PTPN6
FLT3	2	12	0.0138889	0.00264725	0.0112416	0.067258	1.17226	3.18205	-8.58904	INPP5D;PTPN6
BCR	4	48	0.0277778	0.010589	0.0171888	0.0748299	1.12592	0.176903	-0.458628	VAV1;HCK;PLCG1;PTPN6
PAK2	4	48	0.0277778	0.010589	0.0171888	0.0748299	1.12592	0.298434	-0.773702	MYLK;HCK;ARHGEF6;VIM
PRKG1	7	114	0.0486111	0.0251489	0.0234622	0.0782185	1.10669	-0.0525237	0.133843	NCF1;LIPE;HSPB6;HSPB1;FGA;CRYAB;VIM
BMX	2	14	0.0138889	0.00308846	0.0108004	0.085246	1.06933	4.40774	-10.8528	STAT5A;STAT1
ITK	3	31	0.0208333	0.00683874	0.0139946	0.085523	1.06792	1.14812	-2.82319	PLCG2;PLCG1;LCP2
PDGFRA	3	31	0.0208333	0.00683874	0.0139946	0.085523	1.06792	1.30154	-3.20044	PLCG1;STAT5A;STAT1
TGFBR1	9	166	0.0625	0.0366203	0.0258797	0.0890777	1.05023	0.0148084	-0.0358105	RAB3B;RAB34;TTPAL;SKAP2;DAB2;PLEK;ARHGEF6;RGS19;STAT1
RIPK4	1	2	0.00694444	0.000441209	0.00650324	0.0895708	1.04783	15.2613	-36.8214	PRKCB
TNK1	1	2	0.00694444	0.000441209	0.00650324	0.0895708	1.04783	22.3173	-53.8456	PLCG1
ROR1	1	2	0.00694444	0.000441209	0.00650324	0.0895708	1.04783	30.2076	-72.8827	ROR1
MAPK3	12	251	0.0833333	0.0553717	0.0279616	0.109351	0.961176	0.0940685	-0.208191	MYLK;LIPE;PRKCZ;STAT5A;DUSP3;IL16;STAT1;NCF1;CAPN2;AEBP1;RGS19;NOS2
CAMK2D	3	35	0.0208333	0.00772116	0.0131122	0.110524	0.956544	1.66868	-3.6753	FLNA;STAT1;VIM
ADRBK1	4	56	0.0277778	0.0123538	0.0154239	0.112151	0.950198	0.777431	-1.70095	TUBB3;CAPN2;PRKCB;MSN
AKT1	12	256	0.0833333	0.0564747	0.0268586	0.121037	0.91708	0.176818	-0.373378	PRKCZ;PLCG1;PRG2;FLNA;FLNC;STAT1;KRT10;ZYX;NCF1;NCF4;HSPB1;VIM
TGFBR2	3	37	0.0208333	0.00816236	0.012671	0.123963	0.906709	1.76355	-3.6819	TGFB1I1;DAB2;ARHGEF6
FGFR4	2	18	0.0138889	0.00397088	0.00991801	0.124769	0.903894	4.0612	-8.45254	STAT1;PLCG1
MET	3	38	0.0208333	0.00838297	0.0124504	0.130895	0.883076	1.64259	-3.33998	INPP5D;PLCG1;VAV1
EPHB2	3	38	0.0208333	0.00838297	0.0124504	0.130895	0.883076	1.74393	-3.54603	MMP2;MMP9;ARHGEF6
BMPR2	3	38	0.0208333	0.00838297	0.0124504	0.130895	0.883076	2.06978	-4.2086	LSP1;PRKCB;CRYAB
MST1R	2	19	0.0138889	0.00419148	0.0096974	0.135237	0.868905	3.38238	-6.76722	RELA;PLCG1
IRAK1	3	39	0.0208333	0.00860357	0.0122298	0.137962	0.860241	1.98268	-3.92725	ITGAM;IL1RAP;PRKCZ
ERBB3	4	61	0.0277778	0.0134569	0.0143209	0.138944	0.857159	1.15892	-2.28735	TNS4;VAV1;FLNA;PLCG1
LRRK2	1	4	0.00694444	0.000882418	0.00606203	0.144811	0.839199	12.7354	-24.6089	MSN
ROS1	1	4	0.00694444	0.000882418	0.00606203	0.144811	0.839199	14.7357	-28.4742	PTPN6
MAPK6	1	4	0.00694444	0.000882418	0.00606203	0.144811	0.839199	20.606	-39.8176	PRKCB
CSNK2B	3	43	0.0208333	0.00948599	0.0113473	0.167442	0.776136	2.03065	-3.62901	NCF1;RNF7;CD163
STK10	1	5	0.00694444	0.00110302	0.00584142	0.171169	0.766574	11.7571	-20.7524	MSN
OBSCN	1	5	0.00694444	0.00110302	0.00584142	0.171169	0.766574	15.3399	-27.0764	ANK1
NEK3	1	5	0.00694444	0.00110302	0.00584142	0.171169	0.766574	21.5318	-38.0059	VAV1
MUSK	1	5	0.00694444	0.00110302	0.00584142	0.171169	0.766574	22.1183	-39.041	SYNE1
ROCK1	3	44	0.0208333	0.0097066	0.0111267	0.175084	0.756754	2.35268	-4.09953	MSN;DES;VIM
TRIO	1	6	0.00694444	0.00132363	0.00562082	0.196721	0.706149	12.315	-20.0238	FLNA
DDR2	1	6	0.00694444	0.00132363	0.00562082	0.196721	0.706149	12.972	-21.092	COL3A1
CSK	3	47	0.0208333	0.0103684	0.0104649	0.198566	0.702095	2.12654	-3.43783	HCK;DAB2;PTPRC
ALK	2	25	0.0138889	0.00551511	0.00837378	0.20129	0.696178	3.38598	-5.42776	RELA;PLCG1
MAP4K1	2	25	0.0138889	0.00551511	0.00837378	0.20129	0.696178	3.57563	-5.73178	HCLS1;LCP2
CAMK4	2	25	0.0138889	0.00551511	0.00837378	0.20129	0.696178	4.0147	-6.4356	RELA;CAMK2G
PDPK1	3	48	0.0208333	0.010589	0.0102443	0.206558	0.684958	2.19558	-3.46281	PRKCB;SGK2;PRKCZ
LATS1	1	7	0.00694444	0.00154423	0.00540021	0.22149	0.654646	14.2329	-21.4544	ZYX
MAPK15	1	7	0.00694444	0.00154423	0.00540021	0.22149	0.654646	14.4297	-21.751	TGFB1I1
MERTK	1	7	0.00694444	0.00154423	0.00540021	0.22149	0.654646	14.7909	-22.2954	VAV1
TXK	1	7	0.00694444	0.00154423	0.00540021	0.22149	0.654646	15.8691	-23.9207	LCP2
TNNI3K	1	7	0.00694444	0.00154423	0.00540021	0.22149	0.654646	16.6084	-25.0351	AIP
PRKD1	3	54	0.0208333	0.0119126	0.00892069	0.255839	0.592033	2.25108	-3.06868	HSPB1;PLCG2;PLCG1
PKN1	2	30	0.0138889	0.00661813	0.00727076	0.258638	0.587307	4.22845	-5.71823	VIM;CRYAB
MAPKAPK3	1	9	0.00694444	0.00198544	0.004959	0.268776	0.57061	11.5481	-15.1727	HSPB1
TYRO3	1	9	0.00694444	0.00198544	0.004959	0.268776	0.57061	11.6025	-15.2443	PLCG1
MOS	1	9	0.00694444	0.00198544	0.004959	0.268776	0.57061	11.7084	-15.3834	VIM
AKT3	1	9	0.00694444	0.00198544	0.004959	0.268776	0.57061	11.8887	-15.6204	PRKCZ
PKN2	1	9	0.00694444	0.00198544	0.004959	0.268776	0.57061	11.8967	-15.6308	PLCG1
MATK	1	9	0.00694444	0.00198544	0.004959	0.268776	0.57061	12.7181	-16.71	CD36
MAP2K5	1	9	0.00694444	0.00198544	0.004959	0.268776	0.57061	16.6352	-21.8566	PRKCZ
RPS6KB2	1	9	0.00694444	0.00198544	0.004959	0.268776	0.57061	16.6699	-21.9022	HSPB1
PDK1	2	31	0.0138889	0.00683874	0.00705015	0.270183	0.568343	4.42532	-5.79122	PRKCZ;SGK2
RPS6KA3	14	365	0.0972222	0.0805206	0.0167016	0.275785	0.559429	1.9037	-2.45223	WIPF1;MYLK;LIPE;FNBP1;EPB42;PRKAR2B;WARS;FLNA;NCF1;HSPB1;EVL;LCP2;CAMK2G;VIM
RAF1	4	84	0.0277778	0.0185308	0.009247	0.286264	0.543233	2.38951	-2.9889	ARRB2;EFEMP1;VAV1;RSU1
TRPM7	1	10	0.00694444	0.00220604	0.0047384	0.291338	0.535603	11.3624	-14.013	PLCG1
STK3	1	10	0.00694444	0.00220604	0.0047384	0.291338	0.535603	12.0915	-14.9121	MOB1B
RPS6KA4	1	10	0.00694444	0.00220604	0.0047384	0.291338	0.535603	12.2545	-15.1131	RELA
IRAK4	1	10	0.00694444	0.00220604	0.0047384	0.291338	0.535603	14.4092	-17.7704	NCF1
IKBKE	3	60	0.0208333	0.0132363	0.00759707	0.306555	0.513492	3.22451	-3.81253	TUBB3;RELA;STAT1
IGF1R	6	144	0.0416667	0.031767	0.00989962	0.315151	0.501482	2.41048	-2.78339	SKAP2;LPP;VAV1;HCK;LCP2;FABP4
PDGFRB	3	62	0.0208333	0.0136775	0.00715586	0.323593	0.490001	2.88209	-3.25177	PLCG1;STAT5A;STAT1
YES1	2	36	0.0138889	0.00794176	0.00594713	0.327652	0.484587	5.01607	-5.59695	CD36;GP2
PAK3	1	12	0.00694444	0.00264725	0.00429719	0.334408	0.475723	12.3929	-13.5751	ARHGEF6
RPS6KA5	2	37	0.0138889	0.00816236	0.00572652	0.33903	0.469762	4.78499	-5.17577	RELA;STAT1
NTRK1	2	39	0.0138889	0.00860357	0.00528532	0.361603	0.441768	4.24	-4.31296	PLCG1;PTPN6
MAP2K1	2	39	0.0138889	0.00860357	0.00528532	0.361603	0.441768	4.52426	-4.60211	PRKCZ;PARVA
ERBB2	5	125	0.0347222	0.0275756	0.00714667	0.371564	0.429966	2.78052	-2.75281	TLN1;PLCG2;PLCG1;VAV1;STAT1
RET	2	40	0.0138889	0.00882418	0.00506471	0.372785	0.428541	4.57115	-4.5106	PLCG1;PDLIM7
PRKAA1	2	41	0.0138889	0.00904478	0.00484411	0.383889	0.415794	4.56934	-4.37469	LIPE;PRKAB2
ACVR1	3	70	0.0208333	0.0154423	0.00539102	0.3915	0.407268	3.36543	-3.15599	RAB3B;PLEK;STAT1
CSNK2A1	18	521	0.125	0.114935	0.0100651	0.393659	0.40488	2.54603	-2.37358	BCAM;PRKCZ;C3;EHD2;HCLS1;KANK2;STAT1;NCF1;AIP;PTPRC;ARRB2;ITIH2;IL16;RELA;CD74;FGA;RGS19;RNF7
MAP2K2	1	15	0.00694444	0.00330907	0.00363538	0.394187	0.404298	12.2529	-11.4066	DUSP3
TAF1	2	42	0.0138889	0.00926539	0.0046235	0.394909	0.403503	4.73	-4.39464	RELA;IFRD1
AURKB	2	43	0.0138889	0.00948599	0.0044029	0.405839	0.391646	4.56212	-4.11411	DES;VIM
TRIB3	1	16	0.00694444	0.00352967	0.00341477	0.412903	0.384152	11.1262	-9.84155	RELA
BLK	1	16	0.00694444	0.00352967	0.00341477	0.412903	0.384152	11.2819	-9.9793	PLCG2
FGFR3	2	44	0.0138889	0.0097066	0.00418229	0.416676	0.380202	4.59246	-4.02046	PLCG1;STAT1
CDK5	4	103	0.0277778	0.0227223	0.00505552	0.420118	0.376629	3.0922	-2.68161	TLN1;STXBP1;CORO1A;VIM
PRKCH	1	17	0.00694444	0.00375028	0.00319417	0.431045	0.365477	9.32843	-7.85027	ITGB2
MAP2K6	1	17	0.00694444	0.00375028	0.00319417	0.431045	0.365477	10.0292	-8.44003	RELA
PRKG2	1	17	0.00694444	0.00375028	0.00319417	0.431045	0.365477	11.3599	-9.55982	MYLK
STK4	1	18	0.00694444	0.00397088	0.00297356	0.44863	0.348111	9.24071	-7.40695	MOB1B
NTRK3	1	19	0.00694444	0.00419148	0.00275296	0.465676	0.331916	8.497	-6.49397	PLCG1
FGFR2	1	19	0.00694444	0.00419148	0.00275296	0.465676	0.331916	9.19533	-7.02768	PLCG1
TEK	1	19	0.00694444	0.00419148	0.00275296	0.465676	0.331916	9.36563	-7.15783	STAT5A
FGFR1	2	50	0.0138889	0.0110302	0.00285867	0.479482	0.319228	4.5589	-3.35102	MMP2;PLCG1
MAPK7	1	20	0.00694444	0.00441209	0.00253236	0.482198	0.316775	9.75336	-7.11411	MAP2K5
MAPKAPK5	1	20	0.00694444	0.00441209	0.00253236	0.482198	0.316775	9.92256	-7.23753	HSPB1
MAP3K4	1	21	0.00694444	0.00463269	0.00231175	0.498212	0.302586	8.10456	-5.64668	PTPN6
AXL	1	21	0.00694444	0.00463269	0.00231175	0.498212	0.302586	8.96535	-6.24642	PLCG1
MAPK13	1	21	0.00694444	0.00463269	0.00231175	0.498212	0.302586	9.02641	-6.28897	CAMK2G
RPS6KA2	1	21	0.00694444	0.00463269	0.00231175	0.498212	0.302586	9.65023	-6.7236	FLNA
TRIM28	1	21	0.00694444	0.00463269	0.00231175	0.498212	0.302586	10.7323	-7.4775	VIM
MAPK14	15	461	0.104167	0.101699	0.00246801	0.503328	0.298149	3.71276	-2.54886	LIPE;PRKCB;CRYAB;FLNA;STAT1;NCF1;S100A9;DAB2;LCP2;ANK1;STXBP1;SMTN;RELA;PDLIM4;ERCC5
CSNK1E	5	148	0.0347222	0.0326495	0.00207276	0.511546	0.291115	3.67626	-2.46426	PTPRC;FGA;ITIH2;PER1;ERCC5
MAP3K8	2	54	0.0138889	0.0119126	0.00197625	0.519016	0.284819	5.06636	-3.32262	RELA;MSN
ABL2	1	23	0.00694444	0.0050739	0.00187054	0.52878	0.276725	8.67745	-5.52912	HCK
DAPK3	1	23	0.00694444	0.0050739	0.00187054	0.52878	0.276725	9.40419	-5.99219	PRKCZ
FES	1	23	0.00694444	0.0050739	0.00187054	0.52878	0.276725	9.42381	-6.00468	HCLS1
CAMK1	1	24	0.00694444	0.00529451	0.00164994	0.543363	0.26491	9.0309	-5.50864	LIPE
ARAF	1	24	0.00694444	0.00529451	0.00164994	0.543363	0.26491	9.3035	-5.67492	EFEMP1
CSNK1G1	1	24	0.00694444	0.00529451	0.00164994	0.543363	0.26491	10.1199	-6.17293	ANK1
CHUK	3	90	0.0208333	0.0198544	0.000978932	0.550666	0.259112	4.69334	-2.80018	ARRB2;TUBB3;RELA
MARK3	1	26	0.00694444	0.00573572	0.00120873	0.571199	0.243213	8.88689	-4.97682	TTR
PRKCG	2	61	0.0138889	0.0134569	0.000432017	0.583272	0.234129	4.98293	-2.68631	STXBP1;DAB2
PRKD2	1	27	0.00694444	0.00595632	0.000988124	0.584478	0.233232	9.15344	-4.91573	PDLIM7
PIM1	1	27	0.00694444	0.00595632	0.000988124	0.584478	0.233232	9.61678	-5.16456	RELA
RIPK3	3	95	0.0208333	0.0209574	-0.00012409	0.58659	0.231665	4.65516	-2.4832	BASP1;FLNA;VIM
CSNK2A2	8	267	0.0555556	0.0589014	-0.00334583	0.618883	0.208391	4.01083	-1.92455	IL16;RELA;NCF1;PTPRC;ARRB2;RGS19;RNF7;ERCC5
NTRK2	1	31	0.00694444	0.00683874	0.000105706	0.633632	0.198163	7.93186	-3.6192	PLCG1
NUAK1	1	31	0.00694444	0.00683874	0.000105706	0.633632	0.198163	9.8815	-4.5088	PRKAB2
CAMK2B	1	32	0.00694444	0.00705934	-0.000114898	0.64499	0.190447	8.15641	-3.57675	FLNA
CAMK2A	3	105	0.0208333	0.0231635	-0.00233013	0.652781	0.185233	4.62632	-1.97319	ALOX5;FLNA;VIM
PRKCE	2	70	0.0138889	0.0154423	-0.00155342	0.656352	0.182863	5.09143	-2.14379	PIK3CB;CNN1
ATM	5	177	0.0347222	0.039047	-0.00432477	0.666988	0.175882	4.53285	-1.83573	SLC4A1;LIPE;STXBP1;ITGB2;VIM
CHEK1	1	35	0.00694444	0.00772116	-0.000776712	0.677007	0.169407	8.41806	-3.28366	RELA
RPS6KA1	2	75	0.0138889	0.0165453	-0.00265645	0.692367	0.159664	5.30946	-1.95197	LSP1;FLNA
CDK9	1	38	0.00694444	0.00838297	-0.00143852	0.706156	0.1511	7.85054	-2.73136	RELA
MAP3K5	1	40	0.00694444	0.00882418	-0.00187973	0.724121	0.140189	7.50618	-2.42297	ARRB2
GSK3B	17	600	0.118056	0.132363	-0.0143071	0.727896	0.13793	4.6972	-1.49181	MYLK;LIPE;PRKCB;BCAM;FLNA;STAT1;ZYX;NCF1;DAB2;ANK1;IL16;ARHGEF6;RELA;CAMK2G;PDLIM4;DES;ERCC5
CHEK2	1	41	0.00694444	0.00904478	-0.00210034	0.73269	0.13508	7.4968	-2.33175	MRC1
ERBB4	1	41	0.00694444	0.00904478	-0.00210034	0.73269	0.13508	7.53674	-2.34417	STAT5A
AKT2	1	41	0.00694444	0.00904478	-0.00210034	0.73269	0.13508	7.64763	-2.37867	FLNC
EIF2AK2	1	42	0.00694444	0.00926539	-0.00232094	0.740995	0.130185	7.56406	-2.26742	STAT1
CASK	1	42	0.00694444	0.00926539	-0.00232094	0.740995	0.130185	7.67748	-2.30142	ATP2B4
PRKCI	1	42	0.00694444	0.00926539	-0.00232094	0.740995	0.130185	8.00607	-2.39992	MAP2K5
CSNK1D	2	85	0.0138889	0.0187514	-0.00486249	0.755114	0.121987	5.70345	-1.60202	SLC4A1;PER1
GSK3A	1	44	0.00694444	0.0097066	-0.00276215	0.756843	0.120994	6.77163	-1.88657	MYLK
IKBKB	2	87	0.0138889	0.0191926	-0.0053037	0.766264	0.115622	5.84154	-1.55519	RELA;FLNA
RIPK2	1	48	0.00694444	0.010589	-0.00364457	0.785708	0.104739	7.14307	-1.72269	VIM
TRIM24	2	95	0.0138889	0.0209574	-0.00706853	0.806582	0.0933515	5.41995	-1.16502	TTR;POLE2
CSNK1A1	2	99	0.0138889	0.0218398	-0.00795095	0.824343	0.0838922	5.5125	-1.06484	SLC4A1;EHD2
MAP3K7	2	102	0.0138889	0.0225017	-0.00861277	0.836695	0.077433	5.71238	-1.0185	RELA;FLNA
TBK1	1	59	0.00694444	0.0130157	-0.00607122	0.848702	0.071245	6.88178	-1.12894	RELA
MAP3K3	4	193	0.0277778	0.0425767	-0.0147989	0.864233	0.063369	5.38212	-0.785317	FLNA;TUBB3;S100A8;VIM
MAPK9	3	162	0.0208333	0.0357379	-0.0149046	0.8901	0.0505612	5.45148	-0.63467	HCLS1;ARHGEF6;ZYX
SGK1	1	76	0.00694444	0.0167659	-0.00982149	0.911797	0.040102	6.31961	-0.583542	NOS2
BMPR1B	1	77	0.00694444	0.0169865	-0.0100421	0.914558	0.0387888	6.64525	-0.593518	ARHGEF6
CDK1	13	567	0.0902778	0.125083	-0.0348049	0.920623	0.035918	5.33363	-0.441114	GMIP;FLNA;ZYX;DAB2;LCP2;ANK1;SMTN;IL16;SAMHD1;PDLIM4;RRM2;DES;VIM
CDK2	14	606	0.0972222	0.133686	-0.0364641	0.923416	0.0346026	5.40534	-0.430673	PRKCB;CRYAB;ZYX;NCF1;DAB2;PTPN6;ANK1;STXBP1;SAMHD1;CAMK2G;RRM2;DES;ERCC5;VIM
MTOR	1	86	0.00694444	0.018972	-0.0120275	0.935846	0.0287954	6.23102	-0.413141	FLNA
MAP3K1	2	139	0.0138889	0.030664	-0.0167751	0.936152	0.0286538	5.88265	-0.388124	FLNA;VIM
PLK1	1	92	0.00694444	0.0202956	-0.0133512	0.94702	0.0236411	6.30635	-0.34329	VIM
MAPK10	1	121	0.00694444	0.0266931	-0.0197487	0.979065	0.00918852	5.684	-0.120258	ARRB2
MAP3K14	1	145	0.00694444	0.0319876	-0.0250432	0.990335	0.00421767	5.92206	-0.0575124	TUBB3
MAPK8	2	275	0.0138889	0.0606662	-0.0467773	0.998632	0.00059464	5.838	-0.00799345	STAT1;DES

## Sheet: Random 457 I.results_kinase
Kinase	Substrates in Input	Substrates in Database	Input Fraction	Database Fraction	Difference	P-value	Z-score	Combined Score	Substrates
CSNK2A1	31	521	0.213793	0.114935	0.0988582	0.000599336	-2.23947	16.6162	MDC1;MAP1S;BCAM;HNRNPC;BRF1;ATAD2;OSBP;SMARCAD1;TLE1;ANAPC5;MAX;EIF2B5;ITIH2;U2AF2;SSB;FTH1;PRPF40A;XK;CTNNB1;RBM8A;ARHGAP21;VDR;HMGA2;CREB1;DDX24;DDX21;SNCA;BAD;PDAP1;SSRP1;TAF3	SYK	0.517551
CSNK1E	13	148	0.0896552	0.0326495	0.0570057	0.00130814	-2.10051	13.9456	MDC1;OSBP;MAX;EIF2B5;HNRNPC;PRPF40A;ITIH2;DDX24;DDX21;PDAP1;CTNNB1;ERCC5;TAF3	HCK	0.453921
EPHB6	3	10	0.0206897	0.00220604	0.0184836	0.00663884	-1.56951	7.87082	EFNB2;GRB2;HDHD2	LYN	0.320689
ATR	6	63	0.0413793	0.0138981	0.0274812	0.0192828	-1.74694	6.89787	MDC1;NBN;CREB1;EEF1E1;VCP;PHF14	FYN	0.161653
ACVR1	6	70	0.0413793	0.0154423	0.025937	0.0295166	-1.77327	6.24686	PLEK;USP39;ILKAP;RAP2A;SMAD1;VDR	JAK1	0.628885
CSNK2A2	14	267	0.0965517	0.0589014	0.0376503	0.0515633	-1.7758	5.26514	MDC1;RPS10;HNRNPC;XK;CTNNB1;OSBP;MAX;EIF2B5;VDR;HMGA2;TJAP1;SNCA;SSB;ERCC5	BTK	#N/A
CSNK1A1	7	99	0.0482759	0.0218398	0.026436	0.0452561	-1.68452	5.21429	KPNA2;EIF2B5;HNRNPC;PPP2R5A;CREB1;SNCA;CTNNB1	PRKCD	0.990937
EPHB2	4	38	0.0275862	0.00838297	0.0192032	0.0398551	-1.51063	4.86801	KALRN;EFNB2;EPHB2;GRB2	HSPB8	#N/A
CHEK2	4	41	0.0275862	0.00904478	0.0185414	0.0494435	-1.25333	3.76866	MDC1;NBN;KPNA2;PPP2R5A	ZAP70	0.493125
CSNK2B	4	43	0.0275862	0.00948599	0.0181002	0.0564816	-1.30537	3.75141	SHMT1;COIL;CD163;CTNNB1	HIPK3	0.573674
PAK1	6	92	0.0413793	0.0202956	0.0210837	0.0824019	-1.1602	2.89603	PGM1;PRKCD;SMAD1;BAD;CDK11B;GRB2	DDR1	#N/A
PTK2B	5	70	0.0344828	0.0154423	0.0190404	0.0818895	-1.04329	2.61071	ARHGAP5;PRKCD;ARHGAP21;SNCA;GRB2	SRC	0.675411
KALRN	2	8	0.0137931	0.00176484	0.0120283	0.0364732	-0.681707	2.25725	COIL;EPHB2	TYK2	#N/A
MAP3K3	10	193	0.0689655	0.0425767	0.0263889	0.0973827	-0.949336	2.21111	RPAP3;MYO6;GNAI2;RPL17;TMOD3;VCP;HSPA4;VBP1;UACA;PCBD2	PRKACA	0.89099
SGK1	5	76	0.0344828	0.0167659	0.0177168	0.105299	-0.659765	1.4851	KPNA2;CREB1;HTT;NOS2;CTNNB1	PTK2	0.952846
SRPK2	2	4	0.0137931	0.000882418	0.0129107	0.0131869	-0.296806	1.28473	U2AF2;PRPF40A
PRKD1	4	54	0.0275862	0.0119126	0.0156736	0.104054	-0.565188	1.27893	OSBP;CREB1;BAD;CTNNB1
ATM	9	177	0.062069	0.039047	0.023022	0.121775	-0.596488	1.25596	MDC1;NBN;ANAPC5;VCP;PPL;CREB1;PEX5;EEF1E1;CTNNB1
SGK2	2	10	0.0137931	0.00220604	0.0115871	0.0513802	-0.413704	1.22808	CREB1;HTT
BMPR1B	5	77	0.0344828	0.0169865	0.0174962	0.109493	-0.540894	1.1964	ILKAP;RAP2A;SASH3;SMAD1;LZTR1
ITK	3	31	0.0206897	0.00683874	0.0138509	0.0868651	-0.485899	1.18724	KPNA2;GRB2;LCP2
MAPK14	19	461	0.131034	0.101699	0.0293358	0.156664	-0.390692	0.724208	NUP98;JUND;CENPE;SMARCAD1;MAX;ZC3HC1;PTBP2;LCP2;GRB2;ARID4B;KDM5A;SNTA1;CREB1;MTA1;TRA2B;BAD;RPS6KB1;ERCC5;TAF3
STK11	3	32	0.0206897	0.00705934	0.0136303	0.0929466	-0.217572	0.516893	PRKAA2;MOB4;TNIP2
FYN	10	216	0.0689655	0.0476506	0.021315	0.161653	-0.124725	0.227287	EPHB2;PRKCD;UNC119;GRB2;CTNNB1;VCP;MAX;HSPA4;LCP2;SNCA
PRKCD	1	146	0.00689655	0.0322083	-0.0253117	0.990937	7.37751	-0.0671698	PRKCD
TGFBR1	8	166	0.0551724	0.0366203	0.0185521	0.170719	0.0958016	-0.169352	ANAPC5;RPAP3;SMAD1;PLEK;ILKAP;DUSP6;RAP2A;CTNNB1
MAP3K7	1	102	0.00689655	0.0225017	-0.0156051	0.962356	7.65665	-0.293789	PRKAA2
PRKCB	5	283	0.0344828	0.0624311	-0.0279483	0.950394	6.88522	-0.350309	CTNNB1;ZC3HC1;CASP6;CREB1;SASH3
PTK2	1	95	0.00689655	0.0209574	-0.0140609	0.952846	7.41041	-0.357936	GRB2
RIPK3	1	95	0.00689655	0.0209574	-0.0140609	0.952846	7.58573	-0.366404	MYO6
CHUK	1	90	0.00689655	0.0198544	-0.0129578	0.944627	7.92236	-0.451299	CTNNB1
MAP3K1	2	139	0.0137931	0.030664	-0.0168709	0.937723	7.15736	-0.460226	GRB2;RPS4X
PTK6	2	12	0.0137931	0.00264725	0.0111458	0.0680575	0.17263	-0.463927	ARHGAP5;CTNNB1
IKBKB	1	87	0.00689655	0.0191926	-0.012296	0.939028	7.8334	-0.492799	CTNNB1
SGK3	2	13	0.0137931	0.00286786	0.0109252	0.0769751	0.270771	-0.69433	HTT;CREB1
EPHB1	2	13	0.0137931	0.00286786	0.0109252	0.0769751	0.272592	-0.699	EFNB2;GRB2
CDK1	22	567	0.151724	0.125083	0.0266414	0.201933	0.448589	-0.717661	MDC1;MAP1S;NUP98;JUND;OSBPL11;SMARCAD1;TLE1;ZC3HC1;PTBP2;LCP2;U2AF2;KIF20B;ERCC6L;HMGA2;KDM5A;SNTA1;USP16;TRA2B;BAD;SGTA;RPS6KB1;TAF3
PRKACB	2	120	0.0137931	0.0264725	-0.0126794	0.89786	7.19629	-0.775335	BCKDK;XK
MAPK9	3	162	0.0206897	0.0357379	-0.0150483	0.892757	6.86438	-0.778701	JUND;RPS6KB1;CTNNB1
PRKACA	9	395	0.062069	0.0871388	-0.0250698	0.89099	6.75243	-0.779376	BCAM;PRKAR1A;HTT;PTBP1;SSB;CTNNB1;VDR;CREB1;BAD
LCK	3	161	0.0206897	0.0355173	-0.0148277	0.890346	7.20493	-0.836817	PRKCD;UNC119;LCP2
MET	3	38	0.0206897	0.00838297	0.0123067	0.132819	0.463868	-0.936444	PCBD2;CTNNB1;GRB2
AKT1	11	256	0.0758621	0.0564747	0.0193873	0.203944	0.617128	-0.981177	MAP1S;PPL;HTT;TTC3;CTNNB1;VCP;CREB1;TRA2B;SSB;BAD;RPS6KB1
PRKCA	12	487	0.0827586	0.107434	-0.0246757	0.862728	6.73178	-0.993988	PRKCD;CD163;PRKAA2;PITPNB;COIL;PRPF40A;XK;RALBP1;VDR;PLEK;PPP2R5A;BAD
MAPK10	6	121	0.0413793	0.0266931	0.0146862	0.200066	0.63137	-1.01594	MDC1;UNC119;COIL;SNTA1;RPS6KB1;TAF3
CDK9	3	38	0.0206897	0.00838297	0.0123067	0.132819	0.535744	-1.08154	SERPINH1;NBN;SMAD1
PRKCE	4	70	0.0275862	0.0154423	0.0121439	0.195872	0.669512	-1.0915	CREB1;GNAI2;SNCA;BAD
ERBB3	1	61	0.00689655	0.0134569	-0.00656032	0.859875	7.68593	-1.16033	GRB2
KIT	1	59	0.00689655	0.0130157	-0.00611911	0.850642	7.73392	-1.25107	GRB2
MAPK3	6	251	0.0413793	0.0553717	-0.0139924	0.817632	6.54208	-1.3172	PRKCD;JUND;DUSP6;KDM5A;NOS2;RPS6KB1
CDK2	23	606	0.158621	0.133686	0.0249344	0.224957	0.888861	-1.32604	MDC1;MAP1S;PRKAR1A;NUP98;CENPE;SMARCAD1;EIF2B5;ZC3HC1;MSL3;COIL;MLF2;HIRA;NFYA;ARID4B;ZC3H18;TBCE;KDM5A;USP16;MTA1;TRA2B;MTA2;RPS6KB1;ERCC5
IKBKE	1	60	0.00689655	0.0132363	-0.00633972	0.855332	8.65656	-1.35272	MYO6
EIF2AK2	3	42	0.0206897	0.00926539	0.0114243	0.162163	0.801153	-1.45742	HTT;PPP2R5A;PRKRA
MAPK8	7	275	0.0482759	0.0606662	-0.0123904	0.781246	6.30013	-1.55528	MAP1S;JUND;COIL;CTNNB1;BAD;RPS6KB1;TAF3
GSK3A	3	44	0.0206897	0.0097066	0.0109831	0.177511	0.913774	-1.57966	EIF2B5;CREB1;CTNNB1
RIPK1	1	54	0.00689655	0.0119126	-0.00501609	0.824831	8.5546	-1.64742	RPL17
HIPK2	3	43	0.0206897	0.00948599	0.0112037	0.169786	0.949253	-1.68323	SMAD1;TLE1;CREB1
FGFR1	1	50	0.00689655	0.0110302	-0.00413367	0.801031	8.1898	-1.81696	GRB2
RPS6KA3	10	365	0.0689655	0.0805206	-0.0115551	0.737608	6.06293	-1.84521	EPHB2;MAP1S;NBN;EIF2B5;ZC3HC1;CREB1;LCP2;SASH3;TRA2B;BAD
CSNK1D	2	85	0.0137931	0.0187514	-0.00495828	0.758437	6.93547	-1.91763	SNCA;CTNNB1
CDK4	1	51	0.00689655	0.0112508	-0.00435428	0.807266	8.99501	-1.92585	PRKAR1A
PRKG1	3	114	0.0206897	0.0251489	-0.00445925	0.709976	5.76455	-1.9745	CREB1;SSB;BAD
NEK6	2	15	0.0137931	0.00330907	0.010484	0.0958126	0.86625	-2.03167	RPS6KB1;NUP98
RIPK2	1	48	0.00689655	0.010589	-0.00369246	0.787953	8.59053	-2.04727	RIPK2
RPS6KB1	1	48	0.00689655	0.010589	-0.00369246	0.787953	8.80206	-2.09768	RPS6KB1
CSK	1	47	0.00689655	0.0103684	-0.00347186	0.781097	8.6089	-2.12688	CTNNB1
SRC	10	346	0.0689655	0.0763291	-0.00736362	0.675411	5.81806	-2.28321	EPHB2;PRKCD;GRB2;ARHGAP5;CTNNB1;WBP11;EFNB2;PTPN21;SNCA;NOS2
RAF1	4	84	0.0275862	0.0185308	0.00905543	0.290384	2.00813	-2.48315	PRKCD;RAP2A;BAD;HSPA4
MAP3K14	6	145	0.0413793	0.0319876	0.00939166	0.326227	2.23147	-2.4996	RPS10;RPS4X;PABPC1;DDX21;RPL17;SSB
LYN	6	144	0.0413793	0.031767	0.00961227	0.320689	2.22495	-2.5304	PRKCD;TBC1D15;UNC119;LCP2;STOML2;SNCA
MAPK1	11	312	0.0758621	0.0688286	0.00703348	0.418304	3.09144	-2.69433	PRKCD;JUND;GRB2;DUSP6;CENPE;ARID4B;SMARCAD1;SMAD1;PTBP2;SNCA;RPS6KB1
EGFR	9	247	0.062069	0.0544893	0.00757966	0.397803	2.9424	-2.7123	PRKAR1A;RIN2;SNX1;EHD4;GRB2;PABPC1;HTT;GNAI2;CTNNB1
TAF1	1	42	0.00689655	0.00926539	-0.00236884	0.743375	9.26843	-2.74859	CREB1
PRKDC	8	227	0.0551724	0.0500772	0.0050952	0.445158	3.42596	-2.77272	MDC1;PRKCD;PPL;RPA1;NBN;ANAPC5;VCP;RPS6KB1
ERBB4	1	41	0.00689655	0.00904478	-0.00214823	0.73509	9.09681	-2.79966	GRB2
MAPKAPK2	1	40	0.00689655	0.00882418	-0.00192763	0.726539	8.79036	-2.8082	CREB1
PRKAA1	1	41	0.00689655	0.00904478	-0.00214823	0.73509	9.12715	-2.809	KPNA2
CDK5	4	103	0.0275862	0.0227223	0.00486395	0.425151	3.29875	-2.82146	STXBP2;KALRN;HTT;CTNNB1
NTRK1	1	39	0.00689655	0.00860357	-0.00170702	0.717713	8.55704	-2.83824	GRB2
AKT2	1	41	0.00689655	0.00904478	-0.00214823	0.73509	9.25705	-2.84898	CTNNB1
CAMK2G	1	40	0.00689655	0.00882418	-0.00192763	0.726539	9.00005	-2.87519	CREB1
PRKCI	1	42	0.00689655	0.00926539	-0.00236884	0.743375	9.7014	-2.87699	BAD
ERBB2	5	125	0.0344828	0.0275756	0.0069072	0.376985	2.95078	-2.87863	EPHB2;RIN2;GRB2;SNTA1;CTNNB1
RET	1	40	0.00689655	0.00882418	-0.00192763	0.726539	9.02058	-2.88175	GRB2
TRIM24	3	95	0.0206897	0.0209574	-0.000267768	0.591198	5.5419	-2.91284	MRPL42;VDR;NR2F2
JAK2	4	92	0.0275862	0.0202956	0.0072906	0.347064	2.76682	-2.92797	PPP2R5A;VCP;ELP2;GRB2
GSK3B	20	600	0.137931	0.132363	0.00556836	0.460648	3.78072	-2.93052	MDC1;MAP1S;BCAM;JUND;SMARCAD1;EIF2B5;ZC3HC1;COIL;CTNNB1;ARID4B;UTP20;SMAD1;KDM5A;SNTA1;CREB1;TRA2B;SGTA;RPS6KB1;ERCC5;TAF3
ABL1	5	151	0.0344828	0.0333113	0.00117149	0.53506	4.80755	-3.00653	EPHB2;PRKCD;GRB2;CREB1;CTNNB1
INSR	6	175	0.0413793	0.0386058	0.00277353	0.493483	4.26858	-3.01475	EPHB2;SNX1;HSPA4;ZC3HC1;ARHGAP5;PDZD11
JAK1	2	66	0.0137931	0.0145599	-0.000766791	0.628885	6.53551	-3.03122	ELP2;GRB2
PLK1	4	92	0.0275862	0.0202956	0.0072906	0.347064	2.878	-3.04563	ERCC6L;PINX1;SNCA;CTNNB1
CAMK2A	4	105	0.0275862	0.0231635	0.00442274	0.439164	3.71459	-3.05668	GLO1;CREB1;CLCN3;SNCA
PDGFRB	3	62	0.0206897	0.0136775	0.00701218	0.327321	2.74633	-3.06714	SNX1;PDAP1;GRB2
PRKCZ	4	104	0.0275862	0.0229429	0.00464334	0.432169	3.73493	-3.13338	PRKCD;PRKCSH;CASP6;GLRX3
IGF1R	5	144	0.0344828	0.031767	0.00271572	0.493845	4.52453	-3.1922	PRKCD;VCP;LCP2;MAPRE1;GNAI2
IRAK1	1	39	0.00689655	0.00860357	-0.00170702	0.717713	9.77398	-3.24188	RIPK2
CDK8	2	15	0.0137931	0.00330907	0.010484	0.0958126	1.39237	-3.26562	SMAD1;MED9
MTOR	3	86	0.0206897	0.018972	0.00171767	0.52523	5.19389	-3.34444	MLST8;RPS6KB1;TAF3
DYRK1A	2	22	0.0137931	0.0048533	0.00893981	0.169461	1.90586	-3.38315	CREB1;SNCA
RPS6KA1	3	75	0.0206897	0.0165453	0.00414432	0.437476	4.11054	-3.39833	CREB1;BAD;GRB2
FLT1	2	23	0.0137931	0.0050739	0.0087192	0.180654	1.99188	-3.40845	CTNNB1;GRB2
HCK	3	77	0.0206897	0.0169865	0.00370311	0.453921	4.43722	-3.50466	EPHB3;LCP2;UNC119
MAPK12	2	20	0.0137931	0.00441209	0.00938101	0.147475	1.83457	-3.51154	GRB2;SNTA1
BMPR2	1	38	0.00689655	0.00838297	-0.00148642	0.708605	10.2556	-3.53262	RABGGTA
SYK	3	85	0.0206897	0.0187514	0.00193828	0.517551	5.3962	-3.55419	LCP2;SNCA;GRB2
TGFBR2	1	37	0.00689655	0.00816236	-0.00126581	0.699205	9.94423	-3.55815	CTNNB1
TEK	2	19	0.0137931	0.00419148	0.00960162	0.13672	1.82565	-3.63272	TNIP2;GRB2
RPS6KA2	2	21	0.0137931	0.00463269	0.00916041	0.158395	1.99062	-3.66804	BAD;CREB1
YES1	1	36	0.00689655	0.00794176	-0.00104521	0.689505	9.95529	-3.7012	PRKCD
ADRBK1	2	56	0.0137931	0.0123538	0.00143925	0.541692	6.10111	-3.74033	PRKCD;SNCA
CAMK2D	1	35	0.00689655	0.00772116	-0.000824604	0.679493	9.85275	-3.80718	CREB1
FGR	2	22	0.0137931	0.0048533	0.00893981	0.169461	2.18589	-3.88024	VDR;SNCA
KDR	2	42	0.0137931	0.00926539	0.00452772	0.398164	4.2641	-3.92677	CTNNB1;GRB2
MAP3K8	2	54	0.0137931	0.0119126	0.00188046	0.522652	6.05514	-3.92882	CREB1;TNIP2
ZAP70	2	51	0.0137931	0.0112508	0.00254228	0.493125	5.59946	-3.95878	LCP2;GRB2
BCR	2	48	0.0137931	0.010589	0.00320409	0.462484	5.15866	-3.97807	UNC119;GRB2
ALK	2	25	0.0137931	0.00551511	0.00827799	0.203346	2.50235	-3.98586	ZC3HC1;GRB2
SRPK1	2	24	0.0137931	0.00529451	0.0084986	0.191954	2.43091	-4.01222	RBM8A;U2AF2
PRKCQ	2	45	0.0137931	0.0099272	0.0038659	0.430799	4.7995	-4.04173	GLRX3;BAD
PAK2	2	48	0.0137931	0.010589	0.00320409	0.462484	5.31366	-4.09759	PACSIN3;GRB2
MAP4K1	2	25	0.0137931	0.00551511	0.00827799	0.203346	2.63536	-4.19773	GRB2;LCP2
FGFR3	2	44	0.0137931	0.0097066	0.00408651	0.420021	4.85322	-4.20994	CHGB;GRB2
CAMK2B	1	32	0.00689655	0.00705934	-0.000162791	0.647494	9.72127	-4.2253	CREB1
PDPK1	2	48	0.0137931	0.010589	0.00320409	0.462484	5.48931	-4.23305	PRKCD;RPS6KB1
ACVR2B	2	16	0.0137931	0.00352967	0.0102634	0.105675	1.9862	-4.46375	SYNJ2BP;SNX1
PDGFRA	1	31	0.00689655	0.00683874	5.78136e-05	0.636138	9.97284	-4.51111	PRKCD
PDK1	2	31	0.0137931	0.00683874	0.00695437	0.272746	3.8487	-5.00028	PRKCD;RPS6KB1
RPS6KA5	2	37	0.0137931	0.00816236	0.00563074	0.342012	4.72265	-5.06698	BAD;CREB1
TNK2	1	27	0.00689655	0.00595632	0.000940231	0.586965	9.79722	-5.21987	GRB2
CDK7	2	31	0.0137931	0.00683874	0.00695437	0.272746	4.09653	-5.32226	SMAD1;VDR
CSF1R	1	25	0.00689655	0.00551511	0.00138144	0.559958	9.45061	-5.48035	GRB2
TEC	1	25	0.00689655	0.00551511	0.00138144	0.559958	9.52784	-5.52513	PTPN21
PIM1	2	27	0.0137931	0.00595632	0.00783678	0.226336	3.79193	-5.6338	SHMT1;BAD
PKD1	1	27	0.00689655	0.00595632	0.000940231	0.586965	10.5742	-5.63386	CTNNB1
PRKD2	1	27	0.00689655	0.00595632	0.000940231	0.586965	10.9781	-5.84905	GLRX3
HIPK3	1	26	0.00689655	0.00573572	0.00116084	0.573674	10.5646	-5.87067	NR2F2
MARK3	1	26	0.00689655	0.00573572	0.00116084	0.573674	10.7109	-5.95198	CHGB
CAMK4	1	25	0.00689655	0.00551511	0.00138144	0.559958	10.5607	-6.12409	CREB1
CDK6	1	25	0.00689655	0.00551511	0.00138144	0.559958	10.6428	-6.17168	CTNNB1
NUAK1	2	31	0.0137931	0.00683874	0.00695437	0.272746	4.79668	-6.23191	VCP;CASP6
CAMK1	1	24	0.00689655	0.00529451	0.00160204	0.545804	10.5708	-6.40057	CREB1
ABL2	1	23	0.00689655	0.0050739	0.00182265	0.531198	10.1258	-6.40579	EPHB2
ARAF	1	24	0.00689655	0.00529451	0.00160204	0.545804	10.9207	-6.61241	BAD
ILK	1	25	0.00689655	0.00551511	0.00138144	0.559958	11.6113	-6.73334	ILKAP
CSNK1G1	1	24	0.00689655	0.00529451	0.00160204	0.545804	11.8574	-7.1796	CTNNB1
MAP2K3	1	20	0.00689655	0.00441209	0.00248446	0.484522	9.93998	-7.20243	SMAD1
AXL	1	21	0.00689655	0.00463269	0.00226386	0.500572	10.6538	-7.37249	GRB2
MAPK13	1	21	0.00689655	0.00463269	0.00226386	0.500572	10.6747	-7.38694	UTP20
EPHA2	1	20	0.00689655	0.00441209	0.00248446	0.484522	10.2498	-7.42692	GRB2
BRAF	1	21	0.00689655	0.00463269	0.00226386	0.500572	11.0616	-7.65466	BAD
MST1R	1	19	0.00689655	0.00419148	0.00270507	0.46796	10.4499	-7.93536	GRB2
GRK5	1	19	0.00689655	0.00419148	0.00270507	0.46796	10.6704	-8.10284	SNCA
STK4	1	18	0.00689655	0.00397088	0.00292567	0.45087	10.351	-8.24538	MOB1B
MAP3K10	1	21	0.00689655	0.00463269	0.00226386	0.500572	11.9894	-8.29671	HTT
FER	1	16	0.00689655	0.00352967	0.00336688	0.415037	9.93911	-8.74034	CTNNB1
MARK4	1	19	0.00689655	0.00419148	0.00270507	0.46796	11.7173	-8.89776	HPS6
PLK3	1	18	0.00689655	0.00397088	0.00292567	0.45087	11.4443	-9.11626	SNCA
PAK4	1	16	0.00689655	0.00352967	0.00336688	0.415037	10.443	-9.18343	GRB2
NEK1	1	18	0.00689655	0.00397088	0.00292567	0.45087	11.5447	-9.19625	PPP2R5A
EEF2K	1	16	0.00689655	0.00352967	0.00336688	0.415037	10.8984	-9.58392	PRKAA2
BMPR1A	1	17	0.00689655	0.00375028	0.00314628	0.433234	11.5239	-9.63943	SMAD1
PIK3CA	1	19	0.00689655	0.00419148	0.00270507	0.46796	12.9003	-9.79614	RPS6KB1
PRKAA2	1	17	0.00689655	0.00375028	0.00314628	0.433234	11.7927	-9.86429	PRKAA2
PIK3CG	1	17	0.00689655	0.00375028	0.00314628	0.433234	11.8887	-9.94464	GRB2
PRKG2	1	17	0.00689655	0.00375028	0.00314628	0.433234	11.9857	-10.0257	CREB1
DYRK1B	1	15	0.00689655	0.00330907	0.00358748	0.396259	10.8674	-10.0598	PCBD1
CSNK1G2	1	15	0.00689655	0.00330907	0.00358748	0.396259	10.9185	-10.1072	CTNNB1
UHMK1	1	13	0.00689655	0.00286786	0.00402869	0.356889	9.83826	-10.1367	SMAD1
PIK3CD	1	15	0.00689655	0.00330907	0.00358748	0.396259	11.3466	-10.5034	RPS6KB1
FLT3	1	12	0.00689655	0.00264725	0.0042493	0.336258	9.87215	-10.7594	GRB2
BUB1B	1	14	0.00689655	0.00308846	0.00380809	0.376882	11.028	-10.7614	CENPE
EPHA4	1	14	0.00689655	0.00308846	0.00380809	0.376882	11.2718	-10.9993	EFNB2
ACVR2A	1	18	0.00689655	0.00397088	0.00292567	0.45087	14.0941	-11.227	SYNJ2BP
ACVR1B	1	14	0.00689655	0.00308846	0.00380809	0.376882	11.7991	-11.5138	SNX1
GRK6	1	16	0.00689655	0.00352967	0.00336688	0.415037	13.2859	-11.6835	SNCA
CDK13	1	2	0.00689655	0.000441209	0.00645534	0.0901546	4.85852	-11.6907	PRPF40A
NEK9	1	8	0.00689655	0.00176484	0.00513172	0.246952	8.95345	-12.5219	SSRP1
BMX	1	14	0.00689655	0.00308846	0.00380809	0.376882	12.9503	-12.6371	PTPN21
CSNK1G3	1	11	0.00689655	0.00242665	0.0044699	0.31497	11.342	-13.1031	CTNNB1
PAK7	1	10	0.00689655	0.00220604	0.00469051	0.293004	10.7583	-13.2065	BAD
PAK3	1	12	0.00689655	0.00264725	0.0042493	0.336258	12.1352	-13.2259	MYO6
MAP4K5	1	8	0.00689655	0.00176484	0.00513172	0.246952	9.49469	-13.2789	GRB2
RPS6KA4	1	10	0.00689655	0.00220604	0.00469051	0.293004	10.992	-13.4935	CREB1
FLT4	1	12	0.00689655	0.00264725	0.0042493	0.336258	12.4014	-13.516	GRB2
STK3	1	10	0.00689655	0.00220604	0.00469051	0.293004	11.0226	-13.531	MOB1B
CAMKK1	1	11	0.00689655	0.00242665	0.0044699	0.31497	11.8043	-13.6373	PRKAA2
MOS	1	9	0.00689655	0.00198544	0.00491111	0.270339	10.6103	-13.8791	HSPA4
CSNK1A1L	1	12	0.00689655	0.00264725	0.0042493	0.336258	12.7727	-13.9207	CTNNB1
EIF2AK4	1	6	0.00689655	0.00132363	0.00557292	0.197923	8.5948	-13.9225	SMAD1
MAP4K4	1	10	0.00689655	0.00220604	0.00469051	0.293004	11.432	-14.0335	RAP2A
TSSK4	1	3	0.00689655	0.000661813	0.00623474	0.118374	6.62364	-14.1342	CREB1
PDK2	1	11	0.00689655	0.00242665	0.0044699	0.31497	12.2745	-14.1805	HTT
AKT3	1	9	0.00689655	0.00198544	0.00491111	0.270339	10.9914	-14.3776	PRKCD
TRRAP	1	11	0.00689655	0.00242665	0.0044699	0.31497	12.5399	-14.4871	MAX
EPHA3	1	11	0.00689655	0.00242665	0.0044699	0.31497	12.7743	-14.7579	EFNB2
PIM2	1	9	0.00689655	0.00198544	0.00491111	0.270339	11.7927	-15.4257	BAD
RIPK4	1	2	0.00689655	0.000441209	0.00645534	0.0901546	6.43916	-15.4941	PRKCD
PIK3CB	1	8	0.00689655	0.00176484	0.00513172	0.246952	11.3464	-15.8686	PRKCD
PAN3	1	3	0.00689655	0.000661813	0.00623474	0.118374	7.50608	-16.0173	PABPC1
BCKDK	1	6	0.00689655	0.00132363	0.00557292	0.197923	9.93231	-16.0891	BCKDK
HIPK1	1	8	0.00689655	0.00176484	0.00513172	0.246952	11.5484	-16.1511	PRPF40A
GAK	1	11	0.00689655	0.00242665	0.0044699	0.31497	13.9807	-16.1516	AP1M1
EPHB3	1	7	0.00689655	0.00154423	0.00535232	0.222822	10.821	-16.2465	EPHB3
SGK223	1	2	0.00689655	0.000441209	0.00645534	0.0901546	7.05883	-16.9852	CHGB
FASTK	1	7	0.00689655	0.00154423	0.00535232	0.222822	11.4069	-17.1261	TIA1
KSR1	1	8	0.00689655	0.00176484	0.00513172	0.246952	12.3833	-17.3188	EPHB2
PLK2	1	8	0.00689655	0.00176484	0.00513172	0.246952	12.4893	-17.467	SNCA
PRKD3	1	7	0.00689655	0.00154423	0.00535232	0.222822	12.0118	-18.0344	KPNA2
CDK12	1	6	0.00689655	0.00132363	0.00557292	0.197923	11.171	-18.0956	PRPF40A
TNIK	1	6	0.00689655	0.00132363	0.00557292	0.197923	11.2674	-18.2518	RAP2A
MERTK	1	7	0.00689655	0.00154423	0.00535232	0.222822	12.6489	-18.9909	GRB2
PRKX	1	5	0.00689655	0.00110302	0.00579353	0.172232	10.9309	-19.2265	PRKAR1A
MAP2K5	1	9	0.00689655	0.00198544	0.00491111	0.270339	15.0584	-19.6975	BAD
BRD4	1	7	0.00689655	0.00154423	0.00535232	0.222822	13.5133	-20.2886	PRPF40A
BRD2	1	7	0.00689655	0.00154423	0.00535232	0.222822	13.8267	-20.7592	KDM5A
TXK	1	7	0.00689655	0.00154423	0.00535232	0.222822	13.8318	-20.7669	LCP2
DYRK3	1	4	0.00689655	0.000882418	0.00601413	0.145725	11.75	-22.6309	CREB1
PIK3R4	1	3	0.00689655	0.000661813	0.00623474	0.118374	10.9297	-23.323	MAPRE1
SCYL1	1	6	0.00689655	0.00132363	0.00557292	0.197923	14.9696	-24.249	COIL
MAST4	1	1	0.00689655	0.000220604	0.00667595	0.061038	9.87861	-27.6232	SMAD1
PIM3	1	1	0.00689655	0.000220604	0.00667595	0.061038	10.3989	-29.0781	BAD
TWF2	1	1	0.00689655	0.000220604	0.00667595	0.061038	10.9551	-30.6334	CHGB
EPHB4	1	4	0.00689655	0.000882418	0.00601413	0.145725	16.358	-31.5062	EFNB2
ICK	1	3	0.00689655	0.000661813	0.00623474	0.118374	15.3735	-32.8056	SMAD1
MAST1	1	3	0.00689655	0.000661813	0.00623474	0.118374	19.3672	-41.3278	SNTA1
AAK1	1	3	0.00689655	0.000661813	0.00623474	0.118374	25.5264	-54.4708	AP1M1
CDK11A	1	1	0.00689655	0.000220604	0.00667595	0.061038	32.5269	-90.9537	CDK11B

## Sheet: II
Kinase	Substrates in Input	Substrates in Database	Input Fraction	Database Fraction	Difference	P-value	Z-score	Combined Score	Substrates
BLK	4	16	0.0264901	0.00352967	0.0229604	0.00335975	-2.01414	11.4723	CTR9;UBE3A;CBL;ERBB2	SYK
MATK	3	9	0.0198675	0.00198544	0.0178821	0.0058326	-1.77751	9.14403	ERBB2;PXN;PTK2B	HCK
CDK1	28	567	0.18543	0.125083	0.0603477	0.0233584	-2.11606	7.94961	GAPVD1;PARD3;FLII;GIGYF2;EZH2;CIC;ZNF335;PNISR;STIP1;CDK7;MCM4;LCP2;TMPO;CTR9;SPAST;FUBP1;TOP2B;GYS1;UIMC1;PTMA;PAK1;NUCKS1;AMPH;POU2F1;HMGA2;ARHGEF12;NCAM1;RPS6KB1	LYN
RPS6KA3	19	365	0.125828	0.0805206	0.0453072	0.0383252	-2.08747	6.80861	CTR9;PRKAR2A;TOP2B;GYS1;CIC;MOCOS;TJP2;CAPN1;PNISR;USP8;TSC2;SAP30;PPIG;CNP;FOXO3;VTN;RBL2;DNAJC5;LCP2	FYN
NEK6	3	15	0.0198675	0.00330907	0.0165585	0.0187797	-1.54942	6.1589	RBL2;CDK7;RPS6KB1	JAK1
AKT1	14	256	0.0927152	0.0564747	0.0362405	0.0514394	-2.06876	6.13874	PRG2;EZH2;PAK1;TJP2;MAP2K4;PNISR;USP8;TSC2;SAP30;FOXO3;THEM4;PRPH;CELF1;RPS6KB1	BTK
PTK2B	6	70	0.0397351	0.0154423	0.0242928	0.0348574	-1.73727	5.83112	PITPNM3;PXN;CBL;ERBB2;PTK2B;MCAM	PRKCD
MAP3K1	9	139	0.0596026	0.030664	0.0289386	0.0483614	-1.89312	5.73436	RPL35;MAP2K4;MYH10;HSPA8;HSPA5;CAD;RPL10;RPL14;MYO1D	HSPB8
IRAK1	4	39	0.0264901	0.00860357	0.0178865	0.0484248	-1.66562	5.04308	IL1RAP;SIGIRR;PELI1;TLR2	ZAP70
RIPK2	4	48	0.0264901	0.010589	0.0159011	0.085371	-1.43827	3.53922	TLR2;MYH10;HSPA8;MYO1D	HIPK3
PDPK1	4	48	0.0264901	0.010589	0.0159011	0.085371	-1.40219	3.45044	PXN;PAK1;PTK2B;RPS6KB1	DDR1
PAK1	6	92	0.0397351	0.0202956	0.0194395	0.0952556	-1.29635	3.04797	PGAM1;FRS2;DYNLL1;PXN;PAK1;ERBB2	SRC
LYN	8	144	0.0529801	0.031767	0.0212131	0.116159	-1.20464	2.59334	TOM1L1;DAPP1;TBC1D15;LCP2;CBL;ERBB2;PTK2B;MPZL1	TYK2
CDK4	4	51	0.0264901	0.0112508	0.0152392	0.100048	-1.09816	2.52808	CELF1;WDR77;RBL2;PTMA	PRKACA
MAPK10	7	121	0.0463576	0.0266931	0.0196645	0.117915	-1.05284	2.25075	MAP2K4;ZFYVE16;AMPH;MARK2;GYS1;NAP1L1;RPS6KB1	PTK2
MAP3K8	4	54	0.0264901	0.0119126	0.0145774	0.115813	-0.965228	2.08082	MAP2K4;ACTL6A;HSPA8;HSPA5
NUAK1	3	31	0.0198675	0.00683874	0.0130288	0.0950957	-0.819385	1.92791	PPP2R2A;MARK2;HSPA5
OXSR1	2	11	0.013245	0.00242665	0.0108184	0.0638144	-0.665138	1.83031	PAK1;SLC12A6
ERN1	2	12	0.013245	0.00264725	0.0105978	0.072916	-0.616187	1.61345	HSPA5;SYVN1
IKBKE	4	60	0.0264901	0.0132363	0.0132538	0.150312	-0.823898	1.56132	TFRC;PELI1;MYH10;HSPA8
STK11	3	32	0.0198675	0.00705934	0.0128082	0.101667	-0.659282	1.50715	PAK1;MARK2;PARD3
MAPK14	19	461	0.125828	0.101699	0.0241292	0.201347	-0.608961	0.975998	GIGYF2;EZH2;ZNF335;MAP2K4;STX7;SAP30;LCP2;CTR9;PAK1;CDX2;TCEA1;TJP2;PXN;ARHGEF12;RBL2;GAP43;NCAM1;CLASP2;RPS6KB1
MAPK9	8	162	0.0529801	0.0357379	0.0172422	0.181433	-0.532548	0.90899	TMPO;MAP2K4;PNISR;RFX1;AMPH;MARK2;GYS1;RPS6KB1
ERBB3	4	61	0.0264901	0.0134569	0.0130332	0.156412	-0.450475	0.835748	RASA4;DAPP1;ERBB2;PTK2B
GSK3B	24	600	0.15894	0.132363	0.0265777	0.202395	-0.468395	0.748278	FLII;GIGYF2;PRKAR2A;CIC;ZNF335;PNISR;STX7;CTR9;FUBP1;GYS1;UIMC1;PAK1;CDX2;TJP2;TSC2;AMPH;PPIG;PXN;MARK2;LRRFIP1;ARHGEF12;RBL2;NCAM1;RPS6KB1
BUB1B	2	14	0.013245	0.00308846	0.0101566	0.0922475	-0.281362	0.670565	AP3B1;AP4B1
BUB1	2	14	0.013245	0.00308846	0.0101566	0.0922475	-0.169262	0.403398	AP3B1;AP4B1
CSNK2A1	21	521	0.139073	0.114935	0.0241379	0.213237	-0.211718	0.327178	RPL5;FIBP;ATAD2;PNISR;VTN;STIP1;PIN4;ITIH2;PPAN;TMPO;TRIM16;TOP2B;GYS1;PAK1;TJP2;AMPH;MYH10;HMGA2;GAP43;SLC3A2;CLASP2
RET	3	40	0.0198675	0.00882418	0.0110434	0.159993	-0.106452	0.195087	CBL;PRKAR2A;FRS2
PRKCI	3	42	0.0198675	0.00926539	0.0106022	0.175911	0.0555608	-0.0965522	MARK2;FRS2;PARD3
CAMK2A	1	105	0.00662252	0.0231635	-0.016541	0.970212	6.36688	-0.192539	ERBB2
MAP3K14	7	145	0.0463576	0.0319876	0.01437	0.218016	0.134536	-0.204924	RPL5;RPL35;HSPA8;HSPA5;CAD;RPL10;RPL14
PRKACA	8	395	0.0529801	0.0871388	-0.0341586	0.955537	6.13199	-0.278895	SLC4A4;CNP;VTN;DNAJC5;GYS1;CAD;ERBB2;ARFGEF1
PRKDC	10	227	0.0662252	0.0500772	0.016148	0.232855	0.268231	-0.390904	GYS1;NCOA6;EFTUD2;CNN1;POU2F1;HMGB2;GAP43;PTK2B;ARFGEF1;RPS6KB1
CSNK2B	3	43	0.0198675	0.00948599	0.0103816	0.184032	0.277827	-0.470262	RPL5;TOP2B;FIBP
INSR	8	175	0.0529801	0.0386058	0.0143744	0.236697	0.339305	-0.48893	TSC2;FRS2;ZFYVE16;FUBP1;SYNCRIP;CBL;PTK2B;MPZL1
RIPK3	5	95	0.0331126	0.0209574	0.0121552	0.21972	0.345503	-0.523576	CAD;MYH10;HSPA8;HSPA5;MYO1D
PRKCE	1	70	0.00662252	0.0154423	-0.0088198	0.904097	6.78216	-0.683769	CNN1
CSNK2A2	11	267	0.0728477	0.0589014	0.0139463	0.283473	0.658575	-0.830226	CTR9;PRKAR2A;GYS1;PTMA;PAK1;PPIG;VTN;HMGA2;PIN4;SEPT8;GAP43
JAK1	1	66	0.00662252	0.0145599	-0.00793738	0.890449	7.33554	-0.851139	PTK2B
PRKCZ	5	104	0.0331126	0.0229429	0.0101697	0.274454	0.782016	-1.01112	FRS2;PRKAR2A;MYH10;MARK2;PRG2
CDK2	23	606	0.152318	0.133686	0.0186316	0.28818	0.847802	-1.05481	GIGYF2;EZH2;CIC;STX7;SAP30;CDK7;NOB1;MCM4;GYS1;TUBG1;PTMA;PAK1;CDX2;TJP2;NUCKS1;AMPH;PPIG;POU2F1;RBL2;DDX20;NCAM1;CLASP2;RPS6KB1
KIT	1	59	0.00662252	0.0130157	-0.00639315	0.861766	7.14389	-1.06281	CBL
PRKCA	13	487	0.0860927	0.107434	-0.0213417	0.833656	6.01676	-1.09466	TFRC;SLC4A4;RPL10;VTN;TMPO;CD34;CAPN1;TSC2;MARK2;RBL2;GAP43;CBL;ERBB2
CSK	3	47	0.0198675	0.0103684	0.00949914	0.217428	0.767332	-1.17086	PXN;CBL;PARD3
HCK	4	77	0.0264901	0.0169865	0.00950352	0.264202	0.897854	-1.19508	LCP2;TSG101;CBL;PTK2B
MAP3K4	2	21	0.013245	0.00463269	0.00861234	0.168529	0.697053	-1.2412	MAP2K4;PTK2B
TGFBR1	4	166	0.0264901	0.0366203	-0.0101303	0.805876	5.76532	-1.2443	PPP2R2A;RPAP3;ATG16L1;RAP2A
FYN	9	216	0.0596026	0.0476506	0.0119521	0.300152	1.06892	-1.28641	MCAM;CLIC5;TOM1L1;PXN;CNN1;LCP2;CBL;PTK2B;NCAM1
MAPK12	2	20	0.013245	0.00441209	0.00883294	0.157028	0.706748	-1.30842	MAP2K4;RGS3
PLK1	2	92	0.013245	0.0202956	-0.00705058	0.813144	6.52333	-1.34933	TUBG1;EVI5
MAPK8	11	275	0.0728477	0.0606662	0.0121815	0.315577	1.21664	-1.40322	BACH1;FLII;SPAST;FUBP1;GYS1;UIMC1;CIC;MAP2K4;PXN;LRRFIP1;RPS6KB1
FGFR1	3	50	0.0198675	0.0110302	0.00883733	0.243246	1.07521	-1.52	SYNCRIP;FRS2;NCAM1
ZAP70	3	51	0.0198675	0.0112508	0.00861672	0.251964	1.11031	-1.53053	LCP2;CBL;PTK2B
AURKA	1	51	0.00662252	0.0112508	-0.00462831	0.819759	7.78854	-1.54793	PARD3
MTOR	2	86	0.013245	0.018972	-0.00572695	0.78297	6.36066	-1.5562	RPS6KB1;ST5
CSNK1D	2	85	0.013245	0.0187514	-0.00550635	0.777547	6.36346	-1.60112	VTN;TJP2
MAPK3	7	251	0.0463576	0.0553717	-0.0090141	0.735437	5.4042	-1.66066	TOP2B;CIC;TSC2;PXN;FOXO3;CAD;RPS6KB1
PAK2	1	48	0.00662252	0.010589	-0.0039665	0.800926	7.57051	-1.68055	SNX9
CDC7	2	18	0.013245	0.00397088	0.00927415	0.13453	0.839576	-1.68417	MCM4;MCM5
EGFR	7	247	0.0463576	0.0544893	-0.00813168	0.720334	5.32958	-1.74832	CAMLG;PAK1;IGHG1;SLC3A2;CBL;ERBB2;PTK2B
RIPK1	3	54	0.0198675	0.0119126	0.00795491	0.278372	1.36724	-1.74842	CAD;HSPA8;HSPA5
RPS6KB1	1	48	0.00662252	0.010589	-0.0039665	0.800926	8.12467	-1.80357	RPS6KB1
RAF1	4	84	0.0264901	0.0185308	0.00795929	0.31523	1.58436	-1.82907	PPP2R2A;RBL2;RAP2A;HSPA8
FGR	2	22	0.013245	0.0048533	0.00839174	0.180169	1.08182	-1.85409	CBL;ERBB2
ABL2	2	23	0.013245	0.0050739	0.00817113	0.191927	1.14603	-1.89169	GPX1;ERBB2
PRKCB	11	283	0.0728477	0.0624311	0.0104166	0.348526	1.80209	-1.89948	TMPO;GYS1;UIMC1;NCOA6;RPL10;VTN;CNN1;HMGB2;RBL2;GAP43;ERBB2
PRKCQ	1	45	0.00662252	0.0099272	-0.00330468	0.780139	7.8745	-1.95511	RAPGEF2
MAPK1	12	312	0.0794702	0.0688286	0.0106416	0.351086	1.87918	-1.96699	FRS2;SPAST;CIC;NCOA6;PAK1;CDX2;TSC2;PXN;FOXO3;CAD;RBL2;RPS6KB1
SGK1	2	76	0.013245	0.0167659	-0.00352091	0.723262	6.18276	-2.00312	DNAJC5;FOXO3
PRKCD	6	146	0.0397351	0.0322083	0.00752685	0.365801	2.0319	-2.04342	CNP;PXN;CD34;GAP43;PAK1;PTK2B
SYK	4	85	0.0264901	0.0187514	0.00773869	0.322609	1.81124	-2.04908	LCP2;PXN;CBL;PTK2B
CDK5	3	103	0.0198675	0.0227223	-0.00285471	0.671084	5.15779	-2.05724	AMPH;PXN;PAK1
ABL1	6	151	0.0397351	0.0333113	0.00642383	0.395024	2.28027	-2.11794	RFX1;PXN;GPX1;CBL;ERBB2;ST5
PRKACB	5	120	0.0331126	0.0264725	0.00664005	0.377021	2.22588	-2.17125	PPIG;CTR9;POU2F1;RBL2;CRIP2
AURKB	1	43	0.00662252	0.00948599	-0.00286348	0.765097	8.13882	-2.17919	PARD3
ARAF	2	24	0.013245	0.00529451	0.00795053	0.203782	1.37173	-2.18201	ARAF;ASS1
HIPK2	1	43	0.00662252	0.00948599	-0.00286348	0.765097	8.15473	-2.18345	CHMP4B
IKBKB	4	87	0.0264901	0.0191926	0.00729748	0.337402	2.0389	-2.21523	FOXO3;MYH10;HSPA8;HSPA5
MAP4K1	2	25	0.013245	0.00551511	0.00772992	0.215718	1.4781	-2.26709	DAPP1;LCP2
CSNK1A1	3	99	0.0198675	0.0218398	-0.00197229	0.645293	5.21789	-2.2857	CAPN1;HMGB2;AP3B1
MAP3K3	6	193	0.0397351	0.0425767	-0.00284156	0.62649	4.92691	-2.30394	RPAP3;MYH10;HSPA8;HSPA5;CAD;MYO1D
PTK2	4	95	0.0264901	0.0209574	0.00553264	0.396654	2.49323	-2.30547	TSC2;PXN;ERBB2;PTK2B
ACVR1	2	70	0.013245	0.0154423	-0.00219728	0.68121	6.07242	-2.33111	RAP2A;PAK1
TRIM24	4	95	0.0264901	0.0209574	0.00553264	0.396654	2.53362	-2.34281	MRPL42;TRIM24;DYNLL1;LAMA4
TAF1	1	42	0.00662252	0.00926539	-0.00264287	0.757197	8.42798	-2.34409	RBL2
BTK	3	59	0.0198675	0.0130157	0.00685189	0.322881	2.12143	-2.39821	PXN;DAPP1;CBL
ERBB4	1	41	0.00662252	0.00904478	-0.00242227	0.749034	8.37249	-2.41941	ERBB2
ATM	6	177	0.0397351	0.039047	0.000688111	0.543319	3.98628	-2.43186	AATF;UIMC1;AP3B1;GAP43;USP15;USP28
TBK1	3	59	0.0198675	0.0130157	0.00685189	0.322881	2.16656	-2.44924	PELI1;HSPA8;HSPA5
PRKCG	3	61	0.0198675	0.0134569	0.00641068	0.340736	2.2829	-2.45788	PARD3;VTN;APTX
CSNK1E	5	148	0.0331126	0.0326495	0.000463123	0.552979	4.1679	-2.46921	PPIG;PRKAR2A;TOP2B;ITIH2;TJP2
MAPKAPK2	1	40	0.00662252	0.00882418	-0.00220166	0.740597	8.24201	-2.47506	TSC2
SRC	11	346	0.0728477	0.0763291	-0.00348146	0.608812	5.06343	-2.51271	ARAF;FRS2;HNF1A;FUBP1;MPZL1;SH3GLB1;PXN;DAPP1;CBL;ERBB2;PTK2B
JAK2	3	92	0.0198675	0.0202956	-0.00042806	0.596853	4.88861	-2.52294	PAK1;PTK2B;HSPA8
MAP3K5	1	40	0.00662252	0.00882418	-0.00220166	0.740597	8.47119	-2.54388	MAP2K4
PRKG1	4	114	0.0264901	0.0251489	0.00134116	0.53208	4.04401	-2.55161	UFL1;CRIP2;CBL;PAK1
IGF1R	5	144	0.0331126	0.031767	0.00134554	0.529061	4.05944	-2.58445	CD34;ARHGEF12;LCP2;CBL;PTK2B
ERBB2	5	125	0.0331126	0.0275756	0.00553703	0.409426	2.95078	-2.63505	DDX10;TSC2;RAB7A;ERBB2;PTK2B
MET	1	38	0.00662252	0.00838297	-0.00176045	0.72287	8.20976	-2.66428	CBL
PDGFRB	2	62	0.013245	0.0136775	-0.000432443	0.617282	5.6426	-2.72215	ARAF;CBL
LCK	6	161	0.0397351	0.0355173	0.00421778	0.453237	3.44166	-2.72352	PXN;DAPP1;CD34;LCP2;CBL;PTK2B
CHUK	3	90	0.0198675	0.0198544	1.31486e-05	0.582257	5.05718	-2.73514	FOXO3;MYH10;MYO1D
ATR	2	63	0.013245	0.0138981	-0.000653048	0.625778	6.00265	-2.8138	AATF;UIMC1
CDK9	1	38	0.00662252	0.00838297	-0.00176045	0.72287	8.6764	-2.81571	CTDSPL
MAP3K7	4	102	0.0264901	0.0225017	0.00398841	0.447852	3.50888	-2.81866	MAP2K4;HSPA8;HSPA5;CAD
TYK2	2	30	0.013245	0.00661813	0.0066269	0.276021	2.26037	-2.90973	CBL;IL13RA1
CDK6	2	25	0.013245	0.00551511	0.00772992	0.215718	1.92541	-2.95316	CELF1;RBL2
RPS6KA1	3	75	0.0198675	0.0165453	0.00332222	0.463112	3.84411	-2.95915	UFL1;CIC;TSC2
ITK	2	31	0.013245	0.00683874	0.00640629	0.288106	2.49035	-3.09906	CBL;LCP2
PRKD1	2	54	0.013245	0.0119126	0.00133239	0.544059	5.16281	-3.14259	USP15;MARK2
BMPR1B	3	77	0.0198675	0.0169865	0.00288101	0.479884	4.32866	-3.17815	RAP2A;PAK1;ATG16L1
JAK3	1	35	0.00662252	0.00772116	-0.00109864	0.694	9.52763	-3.48029	PTK2B
GSK3A	2	44	0.013245	0.0097066	0.00353844	0.439864	4.31035	-3.54005	PXN;PRKAR2A
KDR	2	42	0.013245	0.00926539	0.00397965	0.417504	4.06593	-3.55144	CBL;FRS2
BCR	2	48	0.013245	0.010589	0.00265602	0.483137	4.90958	-3.57149	HNF1A;TJP2
PDK1	2	31	0.013245	0.00683874	0.00640629	0.288106	2.88767	-3.59349	PAK1;RPS6KB1
NTRK1	2	39	0.013245	0.00860357	0.00464146	0.383161	3.79722	-3.64268	FRS2;DYNLL1
FGFR3	2	44	0.013245	0.0097066	0.00353844	0.439864	4.59246	-3.77174	PTK2B;HNRNPL
AKT2	2	41	0.013245	0.00904478	0.00420025	0.406158	4.25635	-3.83503	CD34;TSC2
NTRK2	1	31	0.00662252	0.00683874	-0.000216222	0.650808	8.94546	-3.84243	DYNLL1
CDK7	2	31	0.013245	0.00683874	0.00640629	0.288106	3.09072	-3.84618	POU2F1;CDK7
CHEK2	2	41	0.013245	0.00904478	0.00420025	0.406158	4.27019	-3.8475	PPP2R2A;AATF
MAP2K1	2	39	0.013245	0.00860357	0.00464146	0.383161	4.04886	-3.88408	ARAF;PAK1
PDGFRA	1	31	0.00662252	0.00683874	-0.000216222	0.650808	9.38161	-4.02978	CBL
CHEK1	2	35	0.013245	0.00772116	0.00552388	0.336121	3.8312	-4.1771	AATF;MCM4
ROCK1	2	44	0.013245	0.0097066	0.00353844	0.439864	5.09394	-4.1836	TSG101;PARD3
YES1	2	36	0.013245	0.00794176	0.00530327	0.347994	4.25619	-4.49271	RPL10;CBL
TNK2	1	27	0.00662252	0.00595632	0.000666196	0.601567	8.88576	-4.5159	SNX9
CSF1R	1	25	0.00662252	0.00551511	0.00110741	0.574419	8.38571	-4.649	CBL
MAPK11	1	27	0.00662252	0.00595632	0.000666196	0.601567	9.28362	-4.7181	GYS1
ALK	1	25	0.00662252	0.00551511	0.00110741	0.574419	8.55183	-4.7411	NCOA6
PKD1	1	27	0.00662252	0.00595632	0.000666196	0.601567	9.58724	-4.8724	PXN
HIPK3	1	26	0.00662252	0.00573572	0.000886801	0.588215	9.35957	-4.96677	RGS3
PRKD2	1	27	0.00662252	0.00595632	0.000666196	0.601567	9.88332	-5.02287	MARK2
MARK3	1	26	0.00662252	0.00573572	0.000886801	0.588215	9.58842	-5.08822	DYNLL1
PIM1	1	27	0.00662252	0.00595632	0.000666196	0.601567	10.3832	-5.27693	FOXO3
FLT1	1	23	0.00662252	0.0050739	0.00154861	0.545434	9.14179	-5.5415	PTK2B
ILK	1	25	0.00662252	0.00551511	0.00110741	0.574419	10.2775	-5.6978	PXN
DYRK1A	1	22	0.00662252	0.0048533	0.00176922	0.530215	8.99973	-5.71008	AMPH
TTN	1	26	0.00662252	0.00573572	0.000886801	0.588215	10.7918	-5.7268	FHL2
MAP2K4	1	23	0.00662252	0.0050739	0.00154861	0.545434	9.80354	-5.94264	MAP2K4
DAPK3	1	23	0.00662252	0.0050739	0.00154861	0.545434	9.96625	-6.04127	AATF
AXL	1	21	0.00662252	0.00463269	0.00198982	0.514489	9.44777	-6.2788	CBL
EPHA2	1	20	0.00662252	0.00441209	0.00221043	0.498241	9.3772	-6.53282	CBL
NTRK3	1	19	0.00662252	0.00419148	0.00243103	0.481453	9.14007	-6.68091	DYNLL1
RPS6KA2	1	21	0.00662252	0.00463269	0.00198982	0.514489	10.1609	-6.75271	TSC2
FGFR2	1	19	0.00662252	0.00419148	0.00243103	0.481453	9.96186	-7.28159	PTK2B
MAP3K2	1	18	0.00662252	0.00397088	0.00265164	0.464107	9.63779	-7.39836	MAP2K4
MAPKAPK5	1	20	0.00662252	0.00441209	0.00221043	0.498241	10.643	-7.41464	GYS1
STK4	1	18	0.00662252	0.00397088	0.00265164	0.464107	9.75316	-7.48692	FOXO3
MARK4	1	19	0.00662252	0.00419148	0.00243103	0.481453	10.5437	-7.70689	TUBG1
PBK	1	18	0.00662252	0.00397088	0.00265164	0.464107	10.2618	-7.87739	ARAF
CLK1	1	17	0.00662252	0.00375028	0.00287224	0.446184	9.83434	-7.93654	PPIG
DDR1	1	17	0.00662252	0.00375028	0.00287224	0.446184	9.86538	-7.96159	FRS2
FER	1	16	0.00662252	0.00352967	0.00309285	0.427667	9.56745	-8.1267	ERBB2
CDK17	1	6	0.00662252	0.00132363	0.00529889	0.205092	5.16273	-8.1793	CDK17
NEK1	1	18	0.00662252	0.00397088	0.00265164	0.464107	10.7837	-8.27801	TSC2
MARK2	1	17	0.00662252	0.00375028	0.00287224	0.446184	10.4939	-8.46879	MARK2
MYLK	1	16	0.00662252	0.00352967	0.00309285	0.427667	9.9765	-8.47415	PAK1
PIK3CA	1	19	0.00662252	0.00419148	0.00243103	0.481453	11.6853	-8.54136	RPS6KB1
PAK4	1	16	0.00662252	0.00352967	0.00309285	0.427667	10.1377	-8.61106	PXN
MAP3K11	1	11	0.00662252	0.00242665	0.00419587	0.325438	8.01191	-8.99403	MAP2K4
DYRK1B	1	15	0.00662252	0.00330907	0.00331345	0.408534	10.1085	-9.04898	HNF1A
SGK3	1	13	0.00662252	0.00286786	0.00375466	0.368342	9.17555	-9.16402	FOXO3
TSSK6	1	3	0.00662252	0.000661813	0.0059607	0.122884	4.4266	-9.28041	HSPA8
PIK3CD	1	15	0.00662252	0.00330907	0.00331345	0.408534	10.5898	-9.47976	RPS6KB1
SGK2	1	10	0.00662252	0.00220604	0.00441647	0.302913	8.04055	-9.60291	FOXO3
CDK11B	1	15	0.00662252	0.00330907	0.00331345	0.408534	10.7292	-9.60455	PAK1
CDK14	1	12	0.00662252	0.00264725	0.00397526	0.34724	9.09875	-9.6241	2008-09-01
PAN3	1	3	0.00662252	0.000661813	0.0059607	0.122884	4.6041	-9.65255	PAN2
LIMK1	1	15	0.00662252	0.00330907	0.00331345	0.408534	11.2513	-10.0719	PXN
MAP2K2	1	15	0.00662252	0.00330907	0.00331345	0.408534	11.302	-10.1173	ARAF
CDK8	1	15	0.00662252	0.00330907	0.00331345	0.408534	11.4122	-10.216	MED6
PTK6	1	12	0.00662252	0.00264725	0.00397526	0.34724	10.0221	-10.6008	PXN
STK39	1	9	0.00662252	0.00198544	0.00463708	0.279641	8.36466	-10.6587	SLC12A6
TRIM33	1	2	0.00662252	0.000441209	0.00618131	0.0936473	4.50499	-10.6688	TRIM24
AKT3	1	9	0.00662252	0.00198544	0.00463708	0.279641	8.59841	-10.9565	TSC2
MAP4K4	1	10	0.00662252	0.00220604	0.00441647	0.302913	9.34747	-11.1638	RAP2A
PAK3	1	12	0.00662252	0.00264725	0.00397526	0.34724	10.5889	-11.2003	PXN
EPHB1	1	13	0.00662252	0.00286786	0.00375466	0.368342	11.4536	-11.4392	PXN
IRAK2	1	15	0.00662252	0.00330907	0.00331345	0.408534	12.7899	-11.4493	PELI1
PRKX	1	5	0.00662252	0.00110302	0.00551949	0.178577	6.74427	-11.6186	PRKAR2A
EPHB6	1	10	0.00662252	0.00220604	0.00441647	0.302913	9.7405	-11.6332	CBL
TRIB1	1	4	0.00662252	0.000882418	0.0057401	0.151185	6.19677	-11.7073	MAP2K4
CDK19	1	4	0.00662252	0.000882418	0.0057401	0.151185	6.20015	-11.7136	PAK1
WNK1	1	9	0.00662252	0.00198544	0.00463708	0.279641	9.40532	-11.9847	SLC12A6
LTK	1	5	0.00662252	0.00110302	0.00551949	0.178577	7.02931	-12.1096	CBL
EIF2AK3	1	7	0.00662252	0.00154423	0.00507829	0.230756	8.41721	-12.343	HSPA5
TRRAP	1	11	0.00662252	0.00242665	0.00419587	0.325438	11.0474	-12.4016	ACTL6A
TNIK	1	6	0.00662252	0.00132363	0.00529889	0.205092	8.08787	-12.8136	RAP2A
IRAK4	1	10	0.00662252	0.00220604	0.00441647	0.302913	10.7324	-12.8178	PELI1
TP53RK	1	4	0.00662252	0.000882418	0.0057401	0.151185	6.82572	-12.8955	ERBB2
MAST2	1	11	0.00662252	0.00242665	0.00419587	0.325438	11.6007	-13.0227	DYNLL1
KALRN	1	8	0.00662252	0.00176484	0.00485768	0.255597	9.60927	-13.1085	SUMO2
BRSK1	1	7	0.00662252	0.00154423	0.00507829	0.230756	8.94044	-13.1102	TUBG1
GAK	1	11	0.00662252	0.00242665	0.00419587	0.325438	12.0731	-13.5531	HSPA8
TXK	1	7	0.00662252	0.00154423	0.00507829	0.230756	10.3685	-15.2043	LCP2
BRD2	1	7	0.00662252	0.00154423	0.00507829	0.230756	10.6042	-15.5499	RBL2
LIMK2	1	6	0.00662252	0.00132363	0.00529889	0.205092	10.3897	-16.4604	PARD3
SCYL1	1	6	0.00662252	0.00132363	0.00529889	0.205092	10.8455	-17.1824	AMPH
STK19	1	6	0.00662252	0.00132363	0.00529889	0.205092	11.0791	-17.5526	POLE
CDKL2	1	2	0.00662252	0.000441209	0.00618131	0.0936473	7.53952	-17.8552	CBL

## Sheet: III
Kinase	Substrates in Input	Substrates in Database	Input Fraction	Database Fraction	Difference	P-value	Z-score	Combined Score	Substrates
HCK	7	77	0.0522388	0.0169865	0.0352523	0.00990766	-2.01428	9.29478	PIK3CB;BCR;LCP2;ZC3HAV1;PAK2;STAT5B;UNC119	SYK
PRKCZ	7	104	0.0522388	0.0229429	0.0292959	0.039416	-1.99193	6.44107	NCF1;IL4R;PRKAR2A;PRG2;JAK1;CLASP1;BAX	HCK
CDK9	4	38	0.0298507	0.00838297	0.0214678	0.0313158	-1.82387	6.31721	HTATSF1;SERPINH1;NFKB1;HSPA1A	LYN
FES	3	23	0.0223881	0.0050739	0.0173142	0.0371641	-1.87517	6.17382	IL4R;BCR;JAK1	FYN
TAF1	4	42	0.0298507	0.00926539	0.0205854	0.0418498	-1.71346	5.43794	HMGB1;BAX;TAF4B;TAF7	JAK1
MAPK14	19	461	0.141791	0.101699	0.0400924	0.090616	-1.96223	4.71155	BCR;BAZ2A;GIGYF2;GATAD2B;NCF1;MSH6;STK39;SLC4A10;NOXA1;BCAS1;LCP2;DHX9;KIF2A;RPA2;PHF12;EEF2K;RRBP1;USP19;KANSL1	BTK
CDK2	24	606	0.179104	0.133686	0.0454182	0.0860362	-1.86209	4.56767	NUP107;EML3;BCR;BAZ2A;ZC3HAV1;GIGYF2;GSTM2;RPS27L;GATAD2B;NCF1;MSH6;GFPT1;SART1;EIF4B;EIF2A;STAT5B;RPA2;CRTC2;DDX3X;HIST1H1D;MKL1;RRBP1;LRWD1;KANSL1	PRKCD
MOS	2	9	0.0149254	0.00198544	0.0129399	0.0379824	-1.05691	3.45677	HSPA1B;HSPA1A	HSPB8
CSNK2A1	20	521	0.149254	0.114935	0.0343188	0.139521	-1.34726	2.65348	BCR;NCF1;FMR1;OSBP;MSH6;ERH;STAMBP;NFKB1;NF2;EIF4B;FTH1;ANP32A;TXN;HTATSF1;NME1;KIF2A;PTGES3;RPA2;EPN2;TAF7	ZAP70
MTOR	5	86	0.0373134	0.018972	0.0183414	0.119507	-1.20175	2.55298	EHMT2;EEF2K;TBC1D10B;UBR4;CDC42BPB	HIPK3
PRKAA1	3	41	0.0223881	0.00904478	0.0133433	0.131249	-1.00133	2.03336	EEF2K;GFPT1;TBC1D1	DDR1
CSNK2A2	11	267	0.0820896	0.0589014	0.0231882	0.173088	-1.05746	1.85473	ANP32A;PRKAR2A;GATAD2B;RIF1;NCF1;OSBP;COTL1;MSH6;ERH;SART1;EIF4B	SRC
EEF2K	2	16	0.0149254	0.00352967	0.0113957	0.0928178	-0.713545	1.69618	EEF2K;MAPKAPK3	TYK2
EIF2AK2	3	42	0.0223881	0.00926539	0.0131227	0.137835	-0.806423	1.59809	JAK1;PTGES3;HSPA1A	PRKACA
ERBB2	6	125	0.0447761	0.0275756	0.0172006	0.173437	-0.794945	1.39269	TSC2;TLN1;PTPRE;NF2;JAK1;ITGA5	PTK2
NEK1	2	18	0.0149254	0.00397088	0.0109545	0.11112	-0.441034	0.969015	TSC2;NEK1
PAK2	3	48	0.0223881	0.010589	0.011799	0.179502	-0.504001	0.865656	PAK2;EIF4B;NF2
RPS6KA2	2	21	0.0149254	0.00463269	0.0102927	0.140107	-0.137047	0.269345	TSC2;EEF2K
MAP3K8	3	54	0.0223881	0.0119126	0.0104754	0.224089	-0.124761	0.186607	NFKB1;HSPA1B;HSPA1A
MAPK13	2	21	0.0149254	0.00463269	0.0102927	0.140107	-0.0784906	0.154261	EEF2K;MAPKAPK3
ABL2	2	23	0.0149254	0.0050739	0.00985147	0.160237	-0.0126443	0.023153	BCR;CAT
PRKACB	1	120	0.00746269	0.0264725	-0.0190098	0.971896	5.33779	-0.152163	STAMBP
INSR	7	175	0.0522388	0.0386058	0.013633	0.267258	0.132501	-0.174841	TSC2;BCR;SOCS6;STAT5B;PTPRE;JAK1;FABP4
MAPK8	4	275	0.0298507	0.0606662	-0.0308155	0.964075	5.03976	-0.184383	ZC3HAV1;STAT5B;EEF2K;CLASP1
CAMK2A	1	105	0.00746269	0.0231635	-0.0157008	0.956012	5.16506	-0.232348	GFPT1
MAPK9	2	162	0.0149254	0.0357379	-0.0208125	0.953481	4.99437	-0.23791	GFPT1;EEF2K
PRKCB	5	283	0.0373134	0.0624311	-0.0251176	0.924362	4.79458	-0.377102	PAK2;NCF1;GFPT1;EEF2K;HIST1H1D
RAF1	1	84	0.00746269	0.0185308	-0.0110681	0.917846	5.31349	-0.455504	JAK1
PKD1	2	27	0.0149254	0.00595632	0.00896905	0.201845	0.351628	-0.562695	FN1;TLN1
SGK1	1	76	0.00746269	0.0167659	-0.00930325	0.895852	5.63536	-0.619776	EBAG9
PRKCE	1	70	0.00746269	0.0154423	-0.00797963	0.875607	5.39489	-0.716646	PIK3CB
LCK	3	161	0.0223881	0.0355173	-0.0131293	0.857255	5.07979	-0.782386	UNC119;JAK1;LCP2
CHUK	4	90	0.0298507	0.0198544	0.00999635	0.283925	0.691179	-0.870227	MYH14;NFKB1;EBAG9;HSPA1A
KIT	3	59	0.0223881	0.0130157	0.0093724	0.262733	0.653547	-0.873541	PLCE1;SOCS6;STAT5B
MAPK1	7	312	0.0522388	0.0688286	-0.0165898	0.820836	4.5545	-0.899203	STAT5B;PAK2;NCF1;TSC2;PTPRE;NOXA1;MKL1
IKBKE	3	60	0.0223881	0.0132363	0.00915179	0.270571	0.713473	-0.932666	NFKB1;NUDT21;HSPA1A
CDK1	14	567	0.104478	0.125083	-0.0206051	0.798444	4.19379	-0.943983	BCR;GIGYF2;LCP2;TSSC4;E2F4;DHX9;DHX29;NME1;RPA2;PHF12;DDX3X;EEF2K;ELF1;USP19
PDGFRB	1	62	0.00746269	0.0136775	-0.00621479	0.842421	5.50683	-0.944284	STAT5B
CDK5	2	103	0.0149254	0.0227223	-0.00779689	0.810712	4.62074	-0.969626	TLN1;PURA
PRKCD	3	146	0.0223881	0.0322083	-0.00982019	0.808712	4.57743	-0.971843	NCF1;CNP;PIK3CB
ERBB3	1	61	0.00746269	0.0134569	-0.00599419	0.837699	5.54007	-0.981129	PTGES3
SRC	8	346	0.0597015	0.0763291	-0.0166276	0.808733	4.75271	-1.00893	PROM1;STAT5B;MMP14;PAK2;ARHGDIA;PTPRE;NOXA1;E2F4
CSNK1A1	2	99	0.0149254	0.0218398	-0.00691447	0.793072	4.58657	-1.06336	HMGB1;AP3B1
PRKCA	16	487	0.119403	0.107434	0.0119686	0.370498	1.09575	-1.08798	BCR;EBAG9;HSPA1A;NCF1;GFPT1;NOXA1;SNAP25;EIF4B;PITPNB;STXBP3;TXN;RPA2;ARHGDIA;TSC2;HMGB1;RALB
MARK3	2	26	0.0149254	0.00573572	0.00918966	0.191311	0.678942	-1.12287	CRTC2;PMPCB
AKT1	6	256	0.0447761	0.0564747	-0.0116986	0.772871	4.35976	-1.12326	PRG2;NCF1;TSC2;EEF2K;TBC1D1;EIF4B
PAK1	4	92	0.0298507	0.0202956	0.00955514	0.296916	0.92747	-1.12623	NCF1;ARHGDIA;COL1A1;NF2
TBK1	1	59	0.00746269	0.0130157	-0.00555298	0.827828	6.04679	-1.14254	HSPA1A
ITK	2	31	0.0149254	0.00683874	0.00808663	0.244518	0.85633	-1.20611	LCP2;PPIA
PRKD1	1	54	0.00746269	0.0119126	-0.00444995	0.800466	5.59241	-1.24466	OSBP
RPS6KA3	12	365	0.0895522	0.0805206	0.00903161	0.398348	1.35754	-1.24952	PRKAR2A;PAK2;EBAG9;NCF1;TSC2;CNP;EEF2K;HIST1H1D;BCAS1;EPN2;LCP2;EIF4B
EGFR	6	247	0.0447761	0.0544893	-0.00971318	0.743062	4.22125	-1.25361	KRT7;BCR;TLN1;STAT5B;PTPRE;ITGA5
TGFBR1	4	166	0.0298507	0.0366203	-0.00676959	0.72701	3.94298	-1.25708	CLU;SOCS6;KATNB1;NOXO1
MAPK10	3	121	0.0223881	0.0266931	-0.00430508	0.698013	3.71909	-1.33708	UNC119;EIF4B;MCOLN1
MAP3K7	4	102	0.0298507	0.0225017	0.00734909	0.362669	1.34859	-1.36783	E2F4;NUDT21;HSPA1B;HSPA1A
PDGFRA	2	31	0.0149254	0.00683874	0.00808663	0.244518	0.973078	-1.37055	PDGFA;STAT5B
ZAP70	1	51	0.00746269	0.0112508	-0.00378814	0.78202	5.59946	-1.37677	LCP2
GSK3B	19	600	0.141791	0.132363	0.00942837	0.414247	1.57285	-1.38614	BCR;BAZ2A;GIGYF2;PRKAR2A;NCF1;MSH6;GFPT1;SLC4A10;NFKB1;SART1;EIF4B;STAT5B;RPA2;TSC2;PHF12;RRBP1;USP19;KANSL1;BAX
MAP3K3	5	193	0.0373134	0.0425767	-0.00526323	0.679584	3.64407	-1.40761	PIH1D1;RPS27L;HSPA1B;HSPA1A;DNAJB4
AURKA	1	51	0.00746269	0.0112508	-0.00378814	0.78202	5.80446	-1.42717	NME1
ABL1	4	151	0.0298507	0.0333113	-0.00346053	0.657065	3.58603	-1.50603	BCR;JAK1;CDV3;CAT
PRKG1	3	114	0.0223881	0.0251489	-0.00276085	0.659589	3.63436	-1.5124	NCF1;PDE5A;PAK2
SYK	2	85	0.0149254	0.0187514	-0.00382601	0.719624	4.66082	-1.53353	JAK1;LCP2
ATM	6	177	0.0447761	0.039047	0.00572913	0.429998	1.84205	-1.55464	RIF1;AP3B1;EPN2;CAT;CLASP1;RPA2
JAK1	3	66	0.0223881	0.0145599	0.00782817	0.318023	1.35886	-1.55675	JAK1;IL4R;CCR1
RIPK2	1	48	0.00746269	0.010589	-0.00312633	0.761883	5.9024	-1.60523	HSPA1A
RPS6KA1	3	75	0.0223881	0.0165453	0.00584273	0.389272	1.7127	-1.61589	EEF2K;TSC2;EIF4B
PRKDC	7	227	0.0522388	0.0500772	0.00216159	0.511986	2.42668	-1.62456	RPA2;NCF1;NFKB1;HMGB1;EPN2;CLASP1;EIF4B
FYN	6	216	0.0447761	0.0476506	-0.00287444	0.620379	3.45622	-1.65008	BCR;PROM1;UNC119;PAK2;PTPRE;LCP2
LYN	4	144	0.0298507	0.031767	-0.0019163	0.620651	3.53752	-1.68735	BCR;UNC119;LCP2;PAK2
IGF1R	5	144	0.0373134	0.031767	0.00554639	0.426893	1.98767	-1.69194	PTPRE;DDX3X;JAK1;LCP2;FABP4
CSNK1E	5	148	0.0373134	0.0326495	0.00466397	0.449738	2.1194	-1.69359	OSBP;HTATSF1;PRKAR2A;PAK2;EIF4B
PRKACA	12	395	0.0895522	0.0871388	0.00241348	0.506782	2.49205	-1.69378	NCF1;CNP;GFPT1;NFKB1;NOXA1;NF2;SNAP25;MCOLN1;SLC23A2;ARHGDIA;EEF2K;PDE5A
MAP3K14	5	145	0.0373134	0.0319876	0.00532579	0.432622	2.02177	-1.69402	RPS12;RPL24;DHX9;DDX3X;HSPA1A
MAP3K1	4	139	0.0298507	0.030664	-0.000813273	0.593232	3.24823	-1.69613	RPL24;DHX9;RPS27L;HSPA1A
GSK3A	1	44	0.00746269	0.0097066	-0.00224391	0.732135	5.54099	-1.72762	PRKAR2A
PRKCQ	1	45	0.00746269	0.0099272	-0.00246451	0.739901	5.84187	-1.7598	STK39
MAPK3	8	251	0.0597015	0.0553717	0.00432977	0.468694	2.3277	-1.76394	PAK2;GATAD2B;NCF1;TSC2;NCKIPSD;PTPRE;NOXA1;MKL1
PTK2B	2	70	0.0149254	0.0154423	-0.000516939	0.618106	3.81455	-1.83516	JAK1;TLN1
BMPR1B	3	77	0.0223881	0.0169865	0.00540152	0.404921	2.05936	-1.86179	STAMBP;SOCS6;LZTR1
JAK2	3	92	0.0223881	0.0202956	0.00209245	0.517482	2.89413	-1.9066	IL4R;PPIA;STAT5B
PTK2	3	95	0.0223881	0.0209574	0.00143064	0.538655	3.08668	-1.90967	NEO1;TSC2;TLN1
TRIM24	3	95	0.0223881	0.0209574	0.00143064	0.538655	3.10275	-1.91961	RPA2;TAF7;HSPA1A
ACVR1	2	70	0.0149254	0.0154423	-0.000516939	0.618106	4.00776	-1.92812	FGD6;SOCS6
HIPK2	1	43	0.00746269	0.00948599	-0.00202331	0.724139	6.00384	-1.93787	RANBP9
RIPK3	3	95	0.0223881	0.0209574	0.00143064	0.538655	3.14678	-1.94685	DDX3X;TPM1;HSPA1A
CSNK2B	1	43	0.00746269	0.00948599	-0.00202331	0.724139	6.38443	-2.06071	NCF1
IKBKB	3	87	0.0223881	0.0191926	0.00319547	0.481098	2.89902	-2.12117	NFKB1;HSPA1B;HSPA1A
ERBB4	1	41	0.00746269	0.00904478	-0.0015821	0.70743	6.14382	-2.12648	STAT5B
CSNK1D	3	85	0.0223881	0.0187514	0.00363668	0.466194	2.79941	-2.13638	EPN2;MSH6;STAMBP
BCR	2	48	0.0149254	0.010589	0.00433636	0.423322	2.51833	-2.16481	BCR;UNC119
AKT2	1	41	0.00746269	0.00904478	-0.0015821	0.70743	6.26813	-2.1695	TSC2
RET	1	40	0.00746269	0.00882418	-0.00136149	0.698702	6.16838	-2.21155	PRKAR2A
PRKCG	2	61	0.0149254	0.0134569	0.0014685	0.544886	3.6558	-2.21972	MMP14;NOXA1
ATR	2	63	0.0149254	0.0138981	0.00102729	0.561963	3.94854	-2.27562	RPA2;PHF14
BTK	2	59	0.0149254	0.0130157	0.00190971	0.527357	3.60202	-2.30485	JAK1;GNG2
MET	1	38	0.00746269	0.00838297	-0.000920283	0.680465	6.02071	-2.31785	RANBP9
MAPKAPK2	2	40	0.0149254	0.00882418	0.00610119	0.340871	2.26495	-2.43766	EEF2K;TSC2
MAP3K5	2	40	0.0149254	0.00882418	0.00610119	0.340871	2.28378	-2.45792	TXN;HSPA1A
JAK3	2	35	0.0149254	0.00772116	0.00720422	0.287525	2.0167	-2.51371	JAK1;IL4R
RPS6KB1	2	48	0.0149254	0.010589	0.00433636	0.423322	2.96606	-2.54969	EEF2K;EIF4B
RIPK1	2	54	0.0149254	0.0119126	0.00301273	0.481608	3.59431	-2.62609	NFKB1;HSPA1A
TGFBR2	1	37	0.00746269	0.00816236	-0.000699678	0.670939	6.81257	-2.71874	CLU
NEK7	1	1	0.00746269	0.000220604	0.00724208	0.0566061	0.984732	-2.82779	NEK9
CHEK1	1	35	0.00746269	0.00772116	-0.000258469	0.651034	6.63429	-2.84739	E2F4
CAMK2D	1	35	0.00746269	0.00772116	-0.000258469	0.651034	6.68063	-2.86728	TPD52
YES1	2	36	0.0149254	0.00794176	0.00698361	0.298257	2.41982	-2.92749	PAK2;PTPRE
TYK2	1	30	0.00746269	0.00661813	0.000844553	0.595889	5.99673	-3.10451	STAT5B
TEC	1	25	0.00746269	0.00551511	0.00194758	0.532105	5.89579	-3.71974	JAK1
CDK3	1	30	0.00746269	0.00661813	0.000844553	0.595889	7.28035	-3.76904	SLC4A10
MAPK11	1	27	0.00746269	0.00595632	0.00150637	0.558737	6.47788	-3.77062	EEF2K
NUAK1	1	31	0.00746269	0.00683874	0.000623948	0.60757	7.7565	-3.86498	HSPA1A
MAP4K1	1	25	0.00746269	0.00551511	0.00194758	0.532105	6.2518	-3.94435	LCP2
PRKD2	1	27	0.00746269	0.00595632	0.00150637	0.558737	7.03679	-4.09595	RRBP1
TSSK6	1	3	0.00746269	0.000661813	0.00680087	0.11003	1.85739	-4.09926	HSPA1A
SRPK1	1	24	0.00746269	0.00529451	0.00216818	0.518197	6.68937	-4.3976	DHX9
AXL	1	21	0.00746269	0.00463269	0.00282999	0.473962	6.63363	-4.95285	RANBP9
EPHA2	1	20	0.00746269	0.00441209	0.0030506	0.45834	6.44214	-5.0258	TNFAIP1
MAPK12	1	20	0.00746269	0.00441209	0.0030506	0.45834	6.74863	-5.2649	EEF2K
NEK9	1	8	0.00746269	0.00176484	0.00569785	0.230813	3.63608	-5.33104	NEK9
FGFR2	1	19	0.00746269	0.00419148	0.0032712	0.442257	6.7254	-5.48701	ITGA5
TEK	1	19	0.00746269	0.00419148	0.0032712	0.442257	6.90878	-5.63663	STAT5B
MAPKAPK5	1	20	0.00746269	0.00441209	0.0030506	0.45834	7.3111	-5.70371	EEF2K
SIK2	1	4	0.00746269	0.000882418	0.00658027	0.135605	2.89833	-5.79089	CRTC2
MARK4	1	19	0.00746269	0.00419148	0.0032712	0.442257	7.11334	-5.80352	CRTC2
FER	1	16	0.00746269	0.00352967	0.00393302	0.391109	6.22254	-5.84153	JAK1
PBK	1	18	0.00746269	0.00397088	0.00349181	0.4257	6.91109	-5.90221	E2F4
MYLK	1	16	0.00746269	0.00352967	0.00393302	0.391109	6.34339	-5.95497	PAK2
EIF2AK1	1	6	0.00746269	0.00132363	0.00613906	0.184587	3.56684	-6.02665	HSPA1A
MAP4K5	1	8	0.00746269	0.00176484	0.00569785	0.230813	4.15027	-6.08492	BCR
NEK6	1	15	0.00746269	0.00330907	0.00415362	0.373046	6.18072	-6.09452	NEK9
MARK2	1	17	0.00746269	0.00375028	0.00371241	0.408655	6.95414	-6.22314	CRTC2
STK16	1	8	0.00746269	0.00176484	0.00569785	0.230813	4.33806	-6.36024	RPIA
SIK3	1	2	0.00746269	0.000441209	0.00702148	0.0837046	2.60877	-6.47095	CRTC2
KIAA0999	1	2	0.00746269	0.000441209	0.00702148	0.0837046	2.60877	-6.47095	CRTC2
PIK3CA	1	19	0.00746269	0.00419148	0.0032712	0.442257	7.93918	-6.47729	TPM1
PRKAA2	1	17	0.00746269	0.00375028	0.00371241	0.408655	7.2411	-6.47993	EEF2K
PRKG2	1	17	0.00746269	0.00375028	0.00371241	0.408655	7.29231	-6.52576	PDE5A
TTK	1	14	0.00746269	0.00308846	0.00437422	0.354451	6.38167	-6.61898	E2F4
SIK1	1	5	0.00746269	0.00110302	0.00635966	0.160451	3.63212	-6.64594	CRTC2
DYRK1B	1	15	0.00746269	0.00330907	0.00415362	0.373046	6.74797	-6.65387	RANBP9
BLK	1	16	0.00746269	0.00352967	0.00393302	0.391109	7.24948	-6.80559	BCR
MKNK1	1	13	0.00746269	0.00286786	0.00459483	0.335309	6.35515	-6.9443	PAK2
CDC7	1	18	0.00746269	0.00397088	0.00349181	0.4257	8.16779	-6.97546	MCM5
TYRO3	1	9	0.00746269	0.00198544	0.00547725	0.25294	5.07479	-6.97581	RANBP9
BUB1B	1	14	0.00746269	0.00308846	0.00437422	0.354451	6.74583	-6.99668	AP3B1
TRPM6	1	1	0.00746269	0.000220604	0.00724208	0.0566061	2.47359	-7.10326	TRPM6
PIK3CB	1	8	0.00746269	0.00176484	0.00569785	0.230813	4.88185	-7.15752	PIK3CB
BUB1	1	14	0.00746269	0.00308846	0.00437422	0.354451	6.99288	-7.25292	AP3B1
AKT3	1	9	0.00746269	0.00198544	0.00547725	0.25294	5.30808	-7.2965	TSC2
MAPKAPK3	1	9	0.00746269	0.00198544	0.00547725	0.25294	5.31989	-7.31273	EEF2K
TRPM7	1	10	0.00746269	0.00220604	0.00525664	0.274436	5.75246	-7.43814	TRPM6
MAP3K13	1	4	0.00746269	0.000882418	0.00658027	0.135605	3.75565	-7.50382	PRDX3
PHKG1	1	8	0.00746269	0.00176484	0.00569785	0.230813	5.16	-7.56532	PHKG2
BRSK1	1	7	0.00746269	0.00154423	0.00591846	0.208035	4.84121	-7.60095	HSPA1A
DDR2	1	6	0.00746269	0.00132363	0.00613906	0.184587	4.52511	-7.64578	COL1A1
STK39	1	9	0.00746269	0.00198544	0.00547725	0.25294	5.68034	-7.80821	STK39
KSR1	1	8	0.00746269	0.00176484	0.00569785	0.230813	5.34438	-7.83565	NME1
RPS6KC1	1	4	0.00746269	0.000882418	0.00658027	0.135605	3.92424	-7.84066	PRDX3
PTK6	1	12	0.00746269	0.00264725	0.00481543	0.315603	6.86525	-7.91748	STAT5B
FRK	1	5	0.00746269	0.00110302	0.00635966	0.160451	4.42569	-8.09799	FRK
ERN1	1	12	0.00746269	0.00264725	0.00481543	0.315603	7.03187	-8.10964	BAX
PAK7	1	10	0.00746269	0.00220604	0.00525664	0.274436	6.27613	-8.11526	LZTS2
SNRK	1	3	0.00746269	0.000661813	0.00680087	0.11003	3.75816	-8.29426	HSPA1A
PIM2	1	9	0.00746269	0.00198544	0.00547725	0.25294	6.04828	-8.31397	RPL21
FLT4	1	12	0.00746269	0.00264725	0.00481543	0.315603	7.28676	-8.4036	ITGA5
WNK1	1	9	0.00746269	0.00198544	0.00547725	0.25294	6.59796	-9.06957	STK39
PDK2	1	11	0.00746269	0.00242665	0.00503604	0.295318	7.44164	-9.07659	PDHX
PRKX	1	5	0.00746269	0.00110302	0.00635966	0.160451	4.98147	-9.11494	PRKAR2A
TXK	1	7	0.00746269	0.00154423	0.00591846	0.208035	5.88657	-9.24222	LCP2
TRRAP	1	11	0.00746269	0.00242665	0.00503604	0.295318	7.6146	-9.28755	E2F4
IRAK4	1	10	0.00746269	0.00220604	0.00525664	0.274436	7.66843	-9.91556	NCF1
PKD2	1	11	0.00746269	0.00242665	0.00503604	0.295318	9.06387	-11.0552	TPM1
MAP2K5	1	9	0.00746269	0.00198544	0.00547725	0.25294	8.15963	-11.2162	STAMBP
RPS6KB2	1	9	0.00746269	0.00198544	0.00547725	0.25294	8.22224	-11.3023	EEF2K
WNK4	1	10	0.00746269	0.00220604	0.00525664	0.274436	9.38591	-12.1363	STK39

## Sheet: IV
Kinase	Substrates in Input	Substrates in Database	Input Fraction	Database Fraction	Difference	P-value	Z-score	Combined Score	Substrates
AKT1	13	256	0.103175	0.0564747	0.0466999	0.0287396	-2.37698	8.43704	PPP2R1A;METTL1;HMOX1;TP53BP1;CREBBP;CDKN1B;SH3RF1;PEA15;RPS3;RANBP3;STAT1;PLXNA1;CASP3	SYK
CSNK2A1	22	521	0.174603	0.114935	0.0596683	0.0325509	-2.15836	7.39228	ATF2;CREBBP;EIF5;CDKN1B;PEA15;PAFAH1B1;STAT1;FMR1;PIAS1;FKBP3;APP;MACF1;TP53BP1;SMARCA4;CDC16;GIT1;DKC1;RTN1;PHF10;EIF2S2;DCTN2;CLASP2	HCK
MAP3K10	3	21	0.0238095	0.00463269	0.0191768	0.0258258	-2.01661	7.37351	PHB;SH3RF1;CEACAM1	LYN
RPS6KA3	16	365	0.126984	0.0805206	0.0464635	0.049793	-2.12949	6.3882	EPHB2;METTL1;PRKAB1;MACF1;CREBBP;PUM2;CDKN1B;XPO1;PEA15;RANBP3;CAPN1;NBN;MAGI1;PPIG;ATP2A2;LCP2	FYN
CSNK2B	4	43	0.031746	0.00948599	0.02226	0.0371678	-1.81425	5.97308	LYST;EIF2S2;EIF5;FKBP3	JAK1
SRC	15	346	0.119048	0.0763291	0.0427185	0.0611024	-2.08334	5.82335	APP;ENO1;EPHB2;TNS3;PRKCI;HNF1A;CDKN1B;GIT1;ANXA2;CEACAM1;MMP14;STAT1;SH3GL1;STAP2;PTPRE	BTK
ACVR1	5	70	0.0396825	0.0154423	0.0242402	0.0512729	-1.77327	5.26765	STX8;RHOD;RAP2A;CREBBP;STAT1	PRKCD
PRKCZ	6	104	0.047619	0.0229429	0.0246762	0.0762509	-1.72348	4.43577	FAM13A;PRKCA;FEZ2;CREBBP;CASP3;NR1H4	HSPB8
ADRBK1	4	56	0.031746	0.0123538	0.0193922	0.0780326	-1.5181	3.87211	CAPN2;GIT1;PRKCA;MSN	ZAP70
MAPK9	8	162	0.0634921	0.0357379	0.0277541	0.0880891	-1.48833	3.61576	ATF2;APP;TPPP;CDC16;AFF4;SF3B4;RPS3;TAOK1	HIPK3
PTK6	2	12	0.015873	0.00264725	0.0132258	0.0534063	-1.2164	3.56385	PTK6;STAP2	DDR1
DYRK1B	2	15	0.015873	0.00330907	0.0125639	0.0757556	-1.05723	2.72792	CDKN1B;HNF1A	SRC
BMX	2	14	0.015873	0.00308846	0.0127846	0.0680139	-0.98062	2.63595	STAT1;CASP3	TYK2
RPS6KA5	3	37	0.0238095	0.00816236	0.0156472	0.0926094	-1.0747	2.55711	ATF2;CREBBP;STAT1	PRKACA
CAMK2D	3	35	0.0238095	0.00772116	0.0160884	0.0821499	-0.995905	2.48898	ATP2A2;PEA15;STAT1	PTK2
PTK2	5	95	0.0396825	0.0209574	0.0187251	0.132932	-0.940318	1.89748	GIT1;SH3GL1;PIAS1;NEDD9;STAT1
CAMK2G	3	40	0.0238095	0.00882418	0.0149853	0.109266	-0.79711	1.76478	ATP2A2;PEA15;STAT1
MAPK1	12	312	0.0952381	0.0688286	0.0264095	0.164129	-0.83794	1.51424	ATF2;PRKCA;CREBBP;CDKN1B;PEA15;RPS3;STAT1;CAPN2;TPPP;PTPRE;BCL6;PTBP2
PRKCE	4	70	0.031746	0.0154423	0.0163037	0.139117	-0.631051	1.24471	PIK3CB;HK2;AKAP9;CNN1
MAPK3	10	251	0.0793651	0.0553717	0.0239934	0.166792	-0.664522	1.19016	ATF2;PRKCA;CDKN1B;PEA15;RPS3;RANBP3;STAT1;CAPN2;PTPRE;BCL6
ROCK1	3	44	0.0238095	0.0097066	0.0141029	0.133111	-0.446896	0.901199	CASP3;LIMK2;MSN
RPS6KA1	4	75	0.031746	0.0165453	0.0152007	0.164534	-0.41872	0.755639	MAGI1;METTL1;CREBBP;RANBP3
PDPK1	3	48	0.0238095	0.010589	0.0132205	0.15858	-0.338063	0.62254	PRKCI;PRKCA;STRAP
NEK1	2	18	0.015873	0.00397088	0.0119021	0.100487	-0.155659	0.357661	FEZ2;TP53BP1
MAPKAPK5	2	20	0.015873	0.00441209	0.0114609	0.118045	-0.163083	0.348459	ATF2;EIF4E
MAP3K1	1	139	0.00793651	0.030664	-0.0227275	0.97971	6.0951	-0.124943	RPS27L
MAP3K3	2	193	0.015873	0.0425767	-0.0267036	0.971729	5.83732	-0.167405	PPP2R1A;RPS27L
INSR	7	175	0.0555556	0.0386058	0.0169498	0.221128	0.132501	-0.199946	APP;EPHB2;PRKCI;PHB;PTPRE;CEACAM1;ELP3
LYN	6	144	0.047619	0.031767	0.015852	0.219146	0.15026	-0.228098	PTK6;CDKN1B;CASP3;CEACAM1;LCP2;NEDD9
PRKCD	6	146	0.047619	0.0322083	0.0154108	0.22794	0.250038	-0.369724	CREBBP;TNFRSF10B;PIK3CB;RPS3;STAT1;LIMK2
CSNK1A1	1	99	0.00793651	0.0218398	-0.0139033	0.937441	6.05964	-0.391459	CAPN1
PAK1	1	92	0.00793651	0.0202956	-0.0123591	0.923895	6.5551	-0.518882	GIT1
ABL2	2	23	0.015873	0.0050739	0.0107991	0.145648	0.349443	-0.673224	GPX1;EPHB2
MAP4K1	2	25	0.015873	0.00551511	0.0103579	0.16472	0.393171	-0.709089	CASP3;LCP2
SYK	4	85	0.031746	0.0187514	0.0129947	0.219727	0.478373	-0.724913	PRKCA;LCP2;STAT1;MSN
ABL1	6	151	0.047619	0.0333113	0.0143078	0.250411	0.553305	-0.766134	APP;EPHB2;TP53BP1;CDKN1B;GPX1;NEDD9
FYN	8	216	0.0634921	0.0476506	0.0158415	0.258804	0.59999	-0.810998	APP;EPHB2;NEDD9;STAT1;CNN1;PTPRE;CASP3;LCP2
GSK3B	13	600	0.103175	0.132363	-0.0291881	0.863844	5.61367	-0.821631	PRKAB1;DYNC1LI1;NR1D1;CDKN1B;RPS3;STAT1;TAOK1;TPPP;APP;TP53BP1;PPIG;AFF4;DCTN2
SGK1	1	76	0.00793651	0.0167659	-0.00882943	0.881014	6.59331	-0.835251	CDKN1B
PTK2B	1	70	0.00793651	0.0154423	-0.0075058	0.859363	6.24348	-0.946282	NEDD9
MAPK14	10	461	0.0793651	0.101699	-0.0223336	0.83386	5.67718	-1.03149	ATF2;MYL4;DYNC1LI1;CDKN1B;STAT1;PTBP2;LCP2;POLA2;CASP3;CLASP2
JAK1	1	66	0.00793651	0.0145599	-0.00662339	0.842802	6.77081	-1.15797	STAT1
PDGFRB	1	62	0.00793651	0.0136775	-0.00574097	0.824308	6.32141	-1.22137	STAT1
ROCK2	2	25	0.015873	0.00551511	0.0103579	0.16472	0.688562	-1.24183	LIMK2;MSN
ATR	1	63	0.00793651	0.0138981	-0.00596157	0.829124	6.70291	-1.25603	NBN
ERBB3	1	61	0.00793651	0.0134569	-0.00552036	0.819356	6.34477	-1.26411	TNS3
ERBB2	5	125	0.0396825	0.0275756	0.012107	0.274852	0.992787	-1.28221	EPHB2;TNS3;PTPRE;ITGA5;STAT1
KIT	1	59	0.00793651	0.0130157	-0.00507915	0.809035	6.37231	-1.35038	STAT1
MAP3K14	3	145	0.0238095	0.0319876	-0.00817812	0.770967	5.2091	-1.35494	GRWD1;RPL27;RPS3
PRKDC	8	227	0.0634921	0.0500772	0.0134149	0.302335	1.1476	-1.37278	PRKAB1;TP53BP1;CDC16;NBN;CNN1;EIF2S2;ATP2A2;CASP3
MAP3K7	2	102	0.015873	0.0225017	-0.00662864	0.77866	5.53956	-1.38589	ENO1;RPS3
BTK	1	59	0.00793651	0.0130157	-0.00507915	0.809035	6.61096	-1.40095	PRKCA
IKBKE	1	60	0.00793651	0.0132363	-0.00529976	0.814267	7.11919	-1.46276	STAT1
CDK1	14	567	0.111111	0.125083	-0.0139716	0.7203	4.56017	-1.49613	PRKAB1;DYNC1LI1;OSBPL11;TAOK1;PTBP2;LCP2;APP;PPP2R1A;TP53BP1;CDC16;UGDH;NUCKS1;TMEM245;AFF4
TRIM24	2	95	0.015873	0.0209574	-0.00508441	0.744527	5.21668	-1.53896	PQBP1;RAB27A
PRKD1	1	54	0.00793651	0.0119126	-0.00397613	0.7806	6.45161	-1.59802	PTRH2
MAP3K8	1	54	0.00793651	0.0119126	-0.00397613	0.7806	6.79673	-1.6835	MSN
PLK1	2	92	0.015873	0.0202956	-0.00442259	0.728582	5.35162	-1.69462	PSMB7;CDC16
CDK5	4	103	0.031746	0.0227223	0.00902377	0.328274	1.52234	-1.69575	APP;TPPP;CDKN1B;GAK
PRKACA	10	395	0.0793651	0.0871388	-0.00777368	0.667068	4.27065	-1.72903	CREBBP;PSMC5;TPPP;AKAP9;TP53BP1;CAMP;NR5A2;CAPN2;MSN;HSPB6
RIPK1	1	54	0.00793651	0.0119126	-0.00397613	0.7806	6.98553	-1.73026	TNFRSF10B
EGFR	6	247	0.047619	0.0544893	-0.00687025	0.688913	4.64753	-1.73186	PITPNA;EHD4;CEACAM1;STAT1;PTPRE;ITGA5
CDK2	16	606	0.126984	0.133686	-0.00670217	0.62677	3.72193	-1.73879	ATF2;DYNC1LI1;CREBBP;NR1D1;CDKN1B;RPS27L;RPS3;TPPP;MACF1;TP53BP1;PUM2;NUCKS1;PPIG;AFF4;CLASP2;CDK2AP1
MAPK8	7	275	0.0555556	0.0606662	-0.00511067	0.648656	4.03147	-1.74503	ATF2;APP;TP53BP1;STAT1;TMEM245;TPPP;AFF4
MAPK10	3	121	0.0238095	0.0266931	-0.00288362	0.658414	4.20029	-1.75539	APP;CDC16;AFF4
ZAP70	1	51	0.00793651	0.0112508	-0.00331432	0.761562	6.52656	-1.77773	LCP2
MARK3	2	26	0.015873	0.00573572	0.0101373	0.174415	1.02971	-1.7982	VPS11;NOL11
PRKG1	3	114	0.0238095	0.0251489	-0.00133938	0.619052	3.92111	-1.88043	ATF2;PRKCA;HSPB6
LCK	4	161	0.031746	0.0355173	-0.00377129	0.659212	4.5485	-1.8954	LCP2;NEDD9;STAT1;ELP3
IKBKB	2	87	0.015873	0.0191926	-0.00331957	0.700159	5.34358	-1.90471	RPS3;STAP2
BCR	1	48	0.00793651	0.010589	-0.00265251	0.740887	6.35429	-1.90569	HNF1A
PRKCA	13	487	0.103175	0.107434	-0.00425977	0.604286	3.78759	-1.90784	ATF2;PRKCA;CREBBP;CDKN1B;PEA15;ANXA2;NR1H4;EIF4E;PITPNA;TP53BP1;CAPN1;EIF2S2;PDLIM2
CSNK1D	2	85	0.015873	0.0187514	-0.00287836	0.688124	5.13144	-1.91807	AKAP9;PHF10
CSNK1E	5	148	0.0396825	0.0326495	0.00703308	0.398774	2.1194	-1.94849	DKC1;AKAP9;PPIG;EIF5;CDC16
CSNK2A2	8	267	0.0634921	0.0589014	0.00459067	0.468872	2.65396	-2.01018	ATF2;CREBBP;DKC1;PPIG;FKBP3;EIF2S2;TJAP1;SEPT8
IGF1R	5	144	0.0396825	0.031767	0.0079155	0.377009	2.07223	-2.02143	PRKCA;PTPRE;SNAP29;LCP2;NEDD9
RIPK2	1	48	0.00793651	0.010589	-0.00265251	0.740887	6.8329	-2.04923	ENO1
PRKCB	8	283	0.0634921	0.0624311	0.001061	0.534353	3.27784	-2.05422	ATF2;PRKCA;PEA15;ANXA2;CNN1;MSN;EIF4E;LIMK2
HCK	2	77	0.015873	0.0169865	-0.00111353	0.636036	4.61642	-2.08893	PIK3CB;LCP2
ATM	5	177	0.0396825	0.039047	0.000635551	0.551212	3.5238	-2.0989	ATF2;NBN;BAG6;TP53BP1;TAOK1
RPS6KB1	1	48	0.00793651	0.010589	-0.00265251	0.740887	7.03042	-2.10847	XPO1
CSK	1	47	0.00793651	0.0103684	-0.0024319	0.733608	6.83148	-2.11626	CREBBP
TGFBR1	5	166	0.0396825	0.0366203	0.0030622	0.495089	3.01156	-2.11718	STX8;RHOD;RAP2A;STRAP;STAT1
PKN1	2	30	0.015873	0.00661813	0.00925488	0.213982	1.38203	-2.1309	CASP3;AKAP9
CAMK2A	3	105	0.0238095	0.0231635	0.000646056	0.564182	3.75604	-2.14987	CDKN1B;ATP2A2;PEA15
BMPR1B	2	77	0.015873	0.0169865	-0.00111353	0.636036	4.94327	-2.23683	RHOD;RAP2A
KDR	1	42	0.00793651	0.00926539	-0.00132888	0.694054	6.24571	-2.28097	STAT1
PRKACB	4	120	0.031746	0.0264725	0.0052735	0.433488	2.74453	-2.29413	PRKAB1;PPIG;DHX8;TPPP
JAK2	3	92	0.0238095	0.0202956	0.00351391	0.47722	3.23361	-2.39216	CDKN1B;STAP2;STAT1
RAF1	3	84	0.0238095	0.0185308	0.00527875	0.420014	2.7709	-2.40366	NUDT14;RAP2A;PHB
HIPK2	1	43	0.00793651	0.00948599	-0.00154948	0.702405	7.02551	-2.48173	CREBBP
CHUK	3	90	0.0238095	0.0198544	0.00395512	0.463142	3.37445	-2.59738	PIAS1;STAP2;CREBBP
TAF1	1	42	0.00793651	0.00926539	-0.00132888	0.694054	7.19532	-2.62777	TAF8
AKT2	1	41	0.00793651	0.00904478	-0.00110827	0.68547	7.1878	-2.71448	SH3RF1
PRKCG	2	61	0.015873	0.0134569	0.00241614	0.512376	4.06767	-2.72003	MMP14;EIF4E
RET	1	40	0.00793651	0.00882418	-0.00088767	0.676648	7.02404	-2.74362	GOLGA5
MET	1	38	0.00793651	0.00838297	-0.000446461	0.658259	6.63813	-2.77578	CASP3
MAP3K5	1	40	0.00793651	0.00882418	-0.00088767	0.676648	7.10882	-2.77674	STRAP
CAMK2B	2	32	0.015873	0.00705934	0.00881367	0.234084	1.95959	-2.84548	ATP2A2;PEA15
EPHB2	1	38	0.00793651	0.00838297	-0.000446461	0.658259	6.8256	-2.85417	EPHB2
PAK2	2	48	0.015873	0.010589	0.005284	0.393867	3.10696	-2.89488	SH3RF1;CASP3
MAP2K1	1	39	0.00793651	0.00860357	-0.000667066	0.66758	7.19835	-2.90883	PRKCI
PRKCQ	2	45	0.015873	0.0099272	0.00594582	0.364663	2.92323	-2.94891	CASP3;MSN
FGFR1	2	50	0.015873	0.0110302	0.00484279	0.413003	3.38132	-2.9901	RTN1;CREBBP
FGFR3	2	44	0.015873	0.0097066	0.00616642	0.354809	2.92358	-3.02934	STAT1;POLA2
AURKB	2	43	0.015873	0.00948599	0.00638702	0.344904	2.96061	-3.15154	ATP2A2;DIAPH2
PRKAA1	2	41	0.015873	0.00904478	0.00682823	0.324956	2.82499	-3.17547	CDKN1B;PRKAB1
CDK9	2	38	0.015873	0.00838297	0.00749005	0.294772	2.6004	-3.17653	AFF4;NBN
EIF2AK2	2	42	0.015873	0.00926539	0.00660763	0.334951	2.90763	-3.18028	CASP3;STAT1
STK11	2	32	0.015873	0.00705934	0.00881367	0.234084	2.21183	-3.21175	SMARCA4;SNRK
TGFBR2	1	37	0.00793651	0.00816236	-0.000225857	0.64868	7.57951	-3.28053	STRAP
CDK4	2	51	0.015873	0.0112508	0.00462219	0.42246	3.81492	-3.28716	CDKN1B;PSMD10
NUAK1	2	31	0.015873	0.00683874	0.00903428	0.224015	2.21633	-3.31572	PRKAB1;SNRK
CHEK2	2	41	0.015873	0.00904478	0.00682823	0.324956	2.95767	-3.32461	MRC1;NBN
YES1	2	36	0.015873	0.00794176	0.00793126	0.274543	2.60979	-3.37353	CDKN1B;PTPRE
ITK	1	31	0.00793651	0.00683874	0.00109777	0.585347	6.51703	-3.4902	LCP2
JAK3	1	35	0.00793651	0.00772116	0.000215352	0.628715	7.55107	-3.50428	STAT1
TYK2	1	30	0.00793651	0.00661813	0.00131837	0.573741	6.7199	-3.73342	STAT1
PDGFRA	1	31	0.00793651	0.00683874	0.00109777	0.585347	7.34517	-3.93371	STAT1
CDK3	1	30	0.00793651	0.00661813	0.00131837	0.573741	8.12855	-4.51603	CDKN1B
MAPK11	1	27	0.00793651	0.00595632	0.00198019	0.536957	7.27952	-4.52667	ATF2
HIPK3	1	26	0.00793651	0.00573572	0.00220079	0.52401	7.51665	-4.8576	LIMK2
PRKD2	1	27	0.00793651	0.00595632	0.00198019	0.536957	7.83966	-4.87498	XPO1
CAMK4	1	25	0.00793651	0.00551511	0.0024214	0.510702	7.53947	-5.06629	CREBBP
FLT1	1	23	0.00793651	0.0050739	0.00286261	0.482971	6.98192	-5.08143	STAT1
CDK6	1	25	0.00793651	0.00551511	0.0024214	0.510702	7.61691	-5.11832	CDKN1B
PIM1	1	27	0.00793651	0.00595632	0.00198019	0.536957	8.23721	-5.1222	CDKN1B
MAP3K4	1	21	0.00793651	0.00463269	0.00330381	0.453682	6.72473	-5.31495	ANXA2
SRPK1	1	24	0.00793651	0.00529451	0.002642	0.497026	7.64386	-5.34391	U2AF1
ARAF	1	24	0.00793651	0.00529451	0.002642	0.497026	7.76335	-5.42745	NUDT14
FES	1	23	0.00793651	0.0050739	0.00286261	0.482971	7.77604	-5.65939	PLXNA1
MAP2K3	1	20	0.00793651	0.00441209	0.00352442	0.438425	7.05909	-5.82068	TAOK1
MAPK13	1	21	0.00793651	0.00463269	0.00330381	0.453682	7.4566	-5.8934	ATF2
CSNK1G1	1	24	0.00793651	0.00529451	0.002642	0.497026	8.46522	-5.91813	TP53BP1
RPS6KA2	1	21	0.00793651	0.00463269	0.00330381	0.453682	8.0332	-6.34912	MAGI1
GRK5	1	19	0.00793651	0.00419148	0.00374502	0.422747	7.39197	-6.36436	GIT1
STK4	1	18	0.00793651	0.00397088	0.00396563	0.406634	7.27633	-6.54755	CASP3
FGFR2	1	19	0.00793651	0.00419148	0.00374502	0.422747	7.74744	-6.67041	ITGA5
CLK1	1	17	0.00793651	0.00375028	0.00418623	0.390075	7.3629	-6.93156	PPIG
LRRK2	1	4	0.00793651	0.000882418	0.00705409	0.128155	3.37818	-6.94051	MSN
MARK4	1	19	0.00793651	0.00419148	0.00374502	0.422747	8.19661	-7.05714	PRKCI
TRIM28	1	21	0.00793651	0.00463269	0.00330381	0.453682	8.97453	-7.09311	SPG7
PLK3	1	18	0.00793651	0.00397088	0.00396563	0.406634	8.0609	-7.25354	ATF2
WEE1	1	18	0.00793651	0.00397088	0.00396563	0.406634	8.21373	-7.39106	CASP3
MYLK	1	16	0.00793651	0.00352967	0.00440684	0.373057	7.55442	-7.44884	PRKCA
UHMK1	1	13	0.00793651	0.00286786	0.00506865	0.319127	6.72175	-7.67735	CDKN1B
BMPR1A	1	17	0.00793651	0.00375028	0.00418623	0.390075	8.18246	-7.70311	SF3B4
PRKAA2	1	17	0.00793651	0.00375028	0.00418623	0.390075	8.25256	-7.7691	PRKAB1
FGFR4	1	18	0.00793651	0.00397088	0.00396563	0.406634	8.69154	-7.82102	STAT1
STK10	1	5	0.00793651	0.00110302	0.00683349	0.151759	4.24573	-8.00516	MSN
MAP3K11	1	11	0.00793651	0.00242665	0.00550986	0.280642	6.33627	-8.05134	SH3RF1
TRIB3	1	16	0.00793651	0.00352967	0.00440684	0.373057	8.33074	-8.21431	GIT1
CDK14	1	12	0.00793651	0.00264725	0.00528925	0.300147	7.08405	-8.52552	2008-09-01
CDK11B	1	15	0.00793651	0.00330907	0.00462744	0.355569	8.25814	-8.53922	CASP3
MKNK1	1	13	0.00793651	0.00286786	0.00506865	0.319127	7.58531	-8.66367	EIF4E
BUB1B	1	14	0.00793651	0.00308846	0.00484805	0.337597	8.17323	-8.87534	CDC16
CDC42BPA	1	12	0.00793651	0.00264725	0.00528925	0.300147	7.41463	-8.92337	LIMK2
MKNK2	1	9	0.00793651	0.00198544	0.00595107	0.24	6.35714	-9.07237	EIF4E
NLK	1	14	0.00793651	0.00308846	0.00484805	0.337597	8.43723	-9.16201	CREBBP
CDK8	1	15	0.00793651	0.00330907	0.00462744	0.355569	9.05458	-9.36277	MED12
VRK1	1	8	0.00793651	0.00176484	0.00617167	0.218833	6.286	-9.55123	ATF2
PIK3CB	1	8	0.00793651	0.00176484	0.00617167	0.218833	6.45856	-9.81343	PIK3CB
GRK6	1	16	0.00793651	0.00352967	0.00440684	0.373057	10.008	-9.86816	GIT1
STK3	1	10	0.00793651	0.00220604	0.00573046	0.260598	7.54883	-10.1515	CASP3
STK38	1	7	0.00793651	0.00154423	0.00639228	0.197082	6.26075	-10.1683	MOB2
FLT4	1	12	0.00793651	0.00264725	0.00528925	0.300147	8.49813	-10.2273	ITGA5
CLK4	1	5	0.00793651	0.00110302	0.00683349	0.151759	5.42633	-10.2311	CLK4
PKN2	1	9	0.00793651	0.00198544	0.00595107	0.24	7.18745	-10.2573	CASP3
PAK3	1	12	0.00793651	0.00264725	0.00528925	0.300147	8.52721	-10.2623	GIT1
MAP4K4	1	10	0.00793651	0.00220604	0.00573046	0.260598	7.81885	-10.5146	RAP2A
KSR1	1	8	0.00793651	0.00176484	0.00617167	0.218833	7.06119	-10.7291	EPHB2
ADRBK2	1	10	0.00793651	0.00220604	0.00573046	0.260598	8.1899	-11.0136	GIT1
STK24	1	6	0.00793651	0.00132363	0.00661288	0.174729	6.51114	-11.3588	CASP3
PIM2	1	9	0.00793651	0.00198544	0.00595107	0.24	8.06657	-11.5119	RPL21
PRKD3	1	7	0.00793651	0.00154423	0.00639228	0.197082	7.12536	-11.5726	BCL6
KALRN	1	8	0.00793651	0.00176484	0.00617167	0.218833	7.65753	-11.6352	EPHB2
HSPB8	1	12	0.00793651	0.00264725	0.00528925	0.300147	9.73962	-11.7215	HSPB6
TNIK	1	6	0.00793651	0.00132363	0.00661288	0.174729	6.81606	-11.8908	RAP2A
SMG1	1	8	0.00793651	0.00176484	0.00617167	0.218833	7.91599	-12.0279	PRKCI
GAK	1	11	0.00793651	0.00242665	0.00550986	0.280642	9.84764	-12.5131	CREBBP
MAP3K12	1	11	0.00793651	0.00242665	0.00550986	0.280642	10.0463	-12.7656	SH3RF1
TXK	1	7	0.00793651	0.00154423	0.00639228	0.197082	7.92382	-12.8694	LCP2
MAP3K9	1	2	0.00793651	0.000441209	0.0074953	0.0789754	5.43158	-13.7887	SH3RF1
ULK2	1	6	0.00793651	0.00132363	0.00661288	0.174729	7.94264	-13.8561	POLA2
MAPK6	1	4	0.00793651	0.000882418	0.00705409	0.128155	6.81803	-14.0077	XPO1
GUCY2C	1	4	0.00793651	0.000882418	0.00705409	0.128155	6.91667	-14.2104	PDZD3
CLK2	1	4	0.00793651	0.000882418	0.00705409	0.128155	6.99761	-14.3767	CLK3
MAP2K5	1	9	0.00793651	0.00198544	0.00595107	0.24	10.3278	-14.7389	PRKCI
WNK4	1	10	0.00793651	0.00220604	0.00573046	0.260598	11.3451	-15.2566	BCL6
ICK	1	3	0.00793651	0.000661813	0.00727469	0.1039	6.88733	-15.5952	BAG6
STK19	1	6	0.00793651	0.00132363	0.00661288	0.174729	9.38418	-16.3709	SF3B4
CLK3	1	2	0.00793651	0.000441209	0.0074953	0.0789754	6.95701	-17.6612	CLK3
MARK1	1	6	0.00793651	0.00132363	0.00661288	0.174729	10.2728	-17.921	TAOK1
STK40	1	3	0.00793651	0.000661813	0.00727469	0.1039	10.1429	-22.9667	POLA2
SLK	1	2	0.00793651	0.000441209	0.0074953	0.0789754	15.5563	-39.4916	CASP3

## Sheet: V
Kinase	Substrates in Input	Substrates in Database	Input Fraction	Database Fraction	Difference	P-value	Z-score	Combined Score	Substrates
ABL1	13	151	0.0942029	0.0333113	0.0608916	0.000992621	-2.14245	14.8154	CRKL;LGALS3;PAG1;GRB2;ATR;YWHAE;CDV3;DDB1;HCK;CREB1;ERBB2;ST5;RAN	SYK
MAP3K10	5	21	0.0362319	0.00463269	0.0315992	0.000834634	-2.01661	14.2948	YWHAE;PHB;CEACAM1;RACGAP1;KIF3A	HCK
SYK	8	85	0.057971	0.0187514	0.0392196	0.00582121	-1.95756	10.0741	HNRNPU;CRKL;TUBA4A;PLCG2;PTK2B;PAG1;MSN;GRB2	LYN
MAP3K5	5	40	0.0362319	0.00882418	0.0274077	0.00989647	-1.74655	8.06132	YWHAE;TXN;MAP3K7;MAP2K4;DAXX	FYN
ZAP70	5	51	0.0362319	0.0112508	0.0249811	0.0239256	-1.76859	6.60182	CRKL;TUBA4A;PTK2B;PAG1;GRB2	JAK1
LYN	9	144	0.0652174	0.031767	0.0334503	0.0361479	-1.83975	6.10823	CRKL;ITPR1;CHST15;PLCG2;PAG1;HCK;CEACAM1;ERBB2;PTK2B	BTK
INSR	10	175	0.0724638	0.0386058	0.033858	0.04583	-1.60465	4.94685	CRKL;ENPP1;ACTN1;PHB;SOCS6;PAG1;HCK;CEACAM1;PTK2B;MAD2L1	PRKCD
CAMK2G	4	40	0.0289855	0.00882418	0.0201613	0.0397592	-1.52908	4.93116	VPS72;CAMK2G;PPP1R14A;CREB1	HSPB8
FLT1	3	23	0.0217391	0.0050739	0.0166652	0.0399437	-1.50859	4.85809	PLCG2;PTK2B;GRB2	ZAP70
MAP3K4	3	21	0.0217391	0.00463269	0.0171064	0.0324455	-1.409	4.83033	MAP2K4;RACGAP1;PTK2B	HIPK3
ERBB3	5	61	0.0362319	0.0134569	0.022775	0.0443915	-1.29988	4.04875	CRKL;TNS3;ERBB2;PTK2B;GRB2	DDR1
TAF1	4	42	0.0289855	0.00926539	0.0197201	0.0457038	-1.26522	3.90392	TAF10;EDF1;CREB1;TAF8	SRC
PRKCA	21	487	0.152174	0.107434	0.0447395	0.0684425	-1.42784	3.82913	F3;MGMT;NR1H4;CTNND1;PRPF4B;PTPRA;EDF1;PPP1R14A;STXBP3;TXN;PAG1;XRCC5;SMARCA5;TPX2;KRT20;PLAA;KIF3A;PITPNC1;LMNB1;ERBB2;CAMK2G	TYK2
ABL2	3	23	0.0217391	0.0050739	0.0166652	0.0399437	-1.17132	3.77199	HCK;LGALS3;ERBB2	PRKACA
MAP3K1	8	139	0.057971	0.030664	0.027307	0.0680631	-1.34074	3.60301	RPL10A;MAP2K4;TUBA4A;GRB2;YWHAE;CAD;DDB1;CCT5	PTK2
MAP4K1	3	25	0.0217391	0.00551511	0.016224	0.0482399	-1.12573	3.41273	CRKL;MAP3K7;GRB2
FYN	11	216	0.0797101	0.0476506	0.0320596	0.070913	-1.27574	3.376	RPS6KA3;PLCG2;PAG1;GRB2;HCK;CD55;CTNND1;TUBA4A;ITPR1;PTPRA;PTK2B
BCR	4	48	0.0289855	0.010589	0.0183965	0.0663424	-1.21799	3.30432	YWHAE;CRKL;HCK;GRB2
MAP4K5	2	8	0.0144928	0.00176484	0.0127279	0.0333824	-0.926922	3.15128	GRB2;CRKL
PTK2B	5	70	0.0362319	0.0154423	0.0207896	0.0696956	-0.999917	2.6634	RB1CC1;ASAP1;ERBB2;PTK2B;GRB2
PTK2	6	95	0.0434783	0.0209574	0.0225208	0.0770867	-1.0251	2.62714	RB1CC1;ACTN1;ASAP1;ERBB2;PTK2B;GRB2
MAP3K14	8	145	0.057971	0.0319876	0.0259834	0.0817264	-1.03974	2.60391	HNRNPU;RPL10A;MAP3K7;RPS10;TUBA4A;CAD;SSB;BYSL
RIPK3	6	95	0.0434783	0.0209574	0.0225208	0.0770867	-0.990492	2.53846	YWHAE;CAD;TPM1;TICAM1;TUBA4A;CCT5
CSNK1E	8	148	0.057971	0.0326495	0.0253216	0.0891303	-0.994317	2.40392	CTNND1;RPS6KA3;LGALS3;OSBP;PRPF4B;SAFB2;VPS72;PPP1R14A
ERBB2	7	125	0.0507246	0.0275756	0.0231491	0.0943745	-0.709815	1.67551	CRKL;TNS3;PLCG2;GRB2;PIK3C2A;ERBB2;PTK2B
SRC	15	346	0.108696	0.0763291	0.0323665	0.11052	-0.707249	1.55776	RPS6KA3;TNS3;ACTN1;PLCG2;PAG1;GRB2;CEACAM1;CTNND1;AIP;PTPRA;YWHAE;ASAP1;ERBB2;PTK2B;SMARCE1
HCK	5	77	0.0362319	0.0169865	0.0192453	0.0938969	-0.625415	1.47946	HCK;ASAP1;CHST15;PLCG2;PTK2B
PRKD1	4	54	0.0289855	0.0119126	0.0170729	0.0910537	-0.612921	1.46875	OSBP;CREB1;PLCG2;PPP1R14A
MAP3K8	4	54	0.0289855	0.0119126	0.0170729	0.0910537	-0.520275	1.24674	MAP2K4;TUBA4A;CREB1;MSN
CAMK2A	6	105	0.0434783	0.0231635	0.0203148	0.109068	-0.471043	1.04373	ACTN1;PTPRA;VPS72;CREB1;ERBB2;PPP1R14A
MATK	2	9	0.0144928	0.00198544	0.0125073	0.0400233	-0.267554	0.861066	ERBB2;PTK2B
PKN1	3	30	0.0217391	0.00661813	0.015121	0.0723039	-0.31226	0.820269	ZFAND6;PPP1R14A;ACTN1
CAMK2B	3	32	0.0217391	0.00705934	0.0146798	0.0831746	-0.106015	0.26364	VPS72;PPP1R14A;CREB1
BTK	4	59	0.0289855	0.0130157	0.0159698	0.114543	-0.075573	0.163752	HCK;TLR8;PLCG2;ARID3A
MAP3K3	9	193	0.0652174	0.0425767	0.0226407	0.141641	0.00245062	-0.00478963	SCRIB;DDB1;CCT5;MAP3K7;TUBA4A;YWHAE;CAD;ACTA2;DNAJB4
CDK2	23	606	0.166667	0.133686	0.0329804	0.160307	0.0676827	-0.123904	ANKLE2;PSMD1;DAXX;DYNC1LI2;EPB41L1;MGMT;PRPF4B;MSH6;ACLY;GMPS;API5;EFHD2;TPD52L2;CCNL1;TFAM;PCBP1;SMARCA5;PUM2;TPX2;NCOA1;HNRNPUL1;LMNB1;CAMK2G
PRKCB	12	283	0.0869565	0.0624311	0.0245255	0.160233	0.0803888	-0.147202	LGALS3;CCNL1;ACTN1;MAD2L1;CTNND1;HNRNPUL1;MSN;LMNB1;VPS72;CREB1;ERBB2;PPP1R14A
MAP3K11	2	11	0.0144928	0.00242665	0.0120661	0.0546258	0.0805769	-0.234257	MAP2K4;KIF3A
CDK5	1	103	0.00724638	0.0227223	-0.0154759	0.957333	6.06665	-0.264533	ACTN1
MAPK3	4	251	0.0289855	0.0553717	-0.0263862	0.949306	5.99421	-0.311843	RPS6KA3;NCOA1;KLC1;CAD
ATR	4	63	0.0289855	0.0138981	0.0150874	0.13506	0.167114	-0.334568	DAXX;CREB1;XRCC5;ATR
MAPK1	6	312	0.0434783	0.0688286	-0.0253503	0.917137	5.89216	-0.509664	GRB2;NCOA1;PLAA;ITPR1;KLC1;CAD
MAPK14	18	461	0.130435	0.101699	0.0287361	0.168911	0.351422	-0.624963	PSMD1;DAXX;EPB41L1;MGMT;MAP3K7;MAP2K4;PRPF4B;MSH6;ACLY;SMARCA5;TPX2;GRB2;ATR;NCOA1;NOL3;TCEA1;PLAA;CREB1
CSNK2A1	20	521	0.144928	0.114935	0.0299926	0.170033	0.396609	-0.702696	DAXX;EPB41L1;FIBP;MGMT;OSBP;AIP;PRPF4B;MSH6;FKBP4;M6PR;VPS72;REXO1;SSB;LGALS3;TXN;NOL3;CD74;SEPT2;CREB1;ARID3A
CAMK2D	3	35	0.0217391	0.00772116	0.014018	0.100698	0.336386	-0.772216	VPS72;PPP1R14A;CREB1
MAPK9	3	162	0.0217391	0.0357379	-0.0139988	0.87287	5.90859	-0.803383	CCNL1;MAP2K4;LMNB1
MAPK8	6	275	0.0434783	0.0606662	-0.017188	0.847105	5.79598	-0.961733	RPS6KA3;DYNC1LI2;HNRNPF;MAP3K7;MAP2K4;TPD52L2
PDGFRB	1	62	0.00724638	0.0136775	-0.0064311	0.850755	6.7287	-1.08757	GRB2
EPHB6	2	10	0.0144928	0.00220604	0.0122867	0.0471151	0.365095	-1.11542	GRB2;CRKL
MAPKAPK2	3	40	0.0217391	0.00882418	0.012915	0.132806	0.565054	-1.14077	KRT20;NCOA1;CREB1
GSK3B	22	600	0.15942	0.132363	0.0270576	0.210241	0.86466	-1.34844	PSMD1;DAXX;EPB41L1;HNRNPF;CTNND1;PRPF4B;MSH6;ACLY;SAFB2;API5;DIDO1;REXO1;TPD52L2;CRKL;RPS6KA3;CCNL1;TPX2;NCOA1;NOL3;LMNB1;CREB1;CAMK2G
TRIM24	2	95	0.0144928	0.0209574	-0.00646467	0.787586	5.90778	-1.41067	PSMD11;EIF3L
ADRBK1	1	56	0.00724638	0.0123538	-0.00510747	0.820911	7.27329	-1.43531	MSN
CSNK1A1	5	99	0.0362319	0.0218398	0.014392	0.192772	1.0091	-1.66123	LGALS3;CREB1;ETF1;PPP1R14A;ARID3A
EGFR	10	247	0.0724638	0.0544893	0.0179745	0.226964	1.15201	-1.70839	CRKL;PLCG2;PAG1;GRB2;CEACAM1;CTNND1;TUBA4A;PIK3C2A;ERBB2;PTK2B
MAP3K7	5	102	0.0362319	0.0225017	0.0137302	0.208459	1.13256	-1.77587	MAP3K7;MAP2K4;TUBA4A;DARS;CAD
HIPK2	3	43	0.0217391	0.00948599	0.0122531	0.153574	0.949253	-1.77849	MAP3K7;DAXX;CREB1
ERBB4	3	41	0.0217391	0.00904478	0.0126943	0.139615	0.906452	-1.78469	CRKL;ERBB2;GRB2
ACVR1	4	70	0.0289855	0.0154423	0.0135432	0.174197	1.02549	-1.79211	PLEKHJ1;STX8;FKBP4;SOCS6
AURKB	3	43	0.0217391	0.00948599	0.0122531	0.153574	0.98542	-1.84626	WWC1;RACGAP1;SEPT1
CSNK1D	2	85	0.0144928	0.0187514	-0.00425863	0.734323	6.27546	-1.9379	MSH6;PPP1R14A
CSNK2A2	10	267	0.0724638	0.0589014	0.0135624	0.301436	1.73608	-2.08191	LGALS3;RPS10;XRCC5;OSBP;MSH6;SAFB2;RERE;DIDO1;VPS72;SSB
AKT1	7	256	0.0507246	0.0564747	-0.0057501	0.667786	5.19635	-2.09822	TP53RK;UXS1;PCBP1;MAP2K4;ACLY;CREB1;SSB
PRKG1	5	114	0.0362319	0.0251489	0.011083	0.27484	1.62705	-2.10145	MAP3K7;ITPR1;CREB1;PPP1R14A;SSB
FGFR3	3	44	0.0217391	0.0097066	0.0120325	0.160714	1.1504	-2.10307	RPS6KA3;PTK2B;GRB2
ATM	5	177	0.0362319	0.039047	-0.0028151	0.630706	4.91124	-2.26367	AP1B1;PRPF4B;XRCC5;VPS72;CREB1
SGK1	2	76	0.0144928	0.0167659	-0.00227319	0.677159	5.86344	-2.28586	PRPF4B;CREB1
BMPR1B	2	77	0.0144928	0.0169865	-0.00249379	0.683969	6.21976	-2.36253	SOCS6;RAN
IGF1R	6	144	0.0434783	0.031767	0.0117112	0.28226	1.98767	-2.51425	CTNND1;CRKL;ACLY;YWHAE;HCK;PTK2B
MTOR	4	86	0.0289855	0.018972	0.0100135	0.27492	1.99607	-2.57747	TBC1D10B;RC3H1;SMCR8;ST5
MAPK10	5	121	0.0362319	0.0266931	0.00953874	0.31547	2.23538	-2.57894	CRKL;CCNL1;MAP2K4;LMNB1;REXO1
PRKCZ	3	104	0.0217391	0.0229429	-0.00120373	0.618448	5.39034	-2.59029	WWC1;PPP1R14A;NR1H4
PDPK1	3	48	0.0217391	0.010589	0.0111501	0.190216	1.58751	-2.63461	RPS6KA3;PTK2B;CDAN1
RPS6KA3	11	365	0.0797101	0.0805206	-0.000810482	0.56044	4.55049	-2.63488	RPS6KA3;PDE1B;EPB41L1;PUM2;TPX2;PRPF4B;ACLY;ITPR1;CREB1;CAMK2G;PPP1R14A
PRKDC	8	227	0.057971	0.0500772	0.0078938	0.392255	2.82639	-2.64506	HNRNPU;ACTN1;XRCC5;PRPF4B;ITPR1;SAFB2;VPS72;PTK2B
ROCK1	1	44	0.00724638	0.0097066	-0.00246022	0.742313	8.94336	-2.66498	MSN
EIF2AK2	1	42	0.00724638	0.00926539	-0.00201901	0.726228	8.34013	-2.66794	MAP3K7
CSNK2B	1	43	0.00724638	0.00948599	-0.00223961	0.734391	8.64613	-2.66918	FIBP
PRKACA	12	395	0.0869565	0.0871388	-0.000182238	0.54824	4.47747	-2.69115	MGMT;ACLY;ITPR1;PPP1R14A;SSB;RACGAP1;CD74;MSN;CAD;CREB1;STRN4;ERBB2
CDK1	18	567	0.130435	0.125083	0.00535206	0.465208	3.54245	-2.71093	EPB41L1;PRPF4B;ACLY;ITPR1;GMPS;DIDO1;PIK3C2A;EFHD2;HMGCS1;BIRC6;CRKL;RPS6KA3;RACGAP1;TPX2;NCOA1;HNRNPUL1;RERE;LMNB1
TGFBR1	6	166	0.0434783	0.0366203	0.00685792	0.398708	3.01156	-2.7692	PLEKHJ1;STX8;SCRIB;SOCS6;TTC1;RAN
CHEK2	1	41	0.00724638	0.00904478	-0.00179841	0.717815	8.37181	-2.77562	PPP2R5E
PRKAA1	1	41	0.00724638	0.00904478	-0.00179841	0.717815	8.39565	-2.78352	KLC1
AKT2	1	41	0.00724638	0.00904478	-0.00179841	0.717815	8.50982	-2.82138	PCBP1
NTRK1	1	39	0.00724638	0.00860357	-0.0013572	0.700212	8.00357	-2.85224	GRB2
RET	1	40	0.00724638	0.00882418	-0.0015778	0.709146	8.3931	-2.88466	GRB2
CHUK	4	90	0.0289855	0.0198544	0.00913111	0.301626	2.41939	-2.8998	MAP3K7;TUBA4A;ACTA2;MYH14
PRKCD	5	146	0.0362319	0.0322083	0.00402363	0.463189	3.77135	-2.90251	PTPRA;LMNB1;ACTA2;PTK2B;PPP1R14A
JAK2	3	92	0.0217391	0.0202956	0.00144352	0.536948	4.67643	-2.90806	PLCG2;PTK2B;GRB2
RIPK1	3	54	0.0217391	0.0119126	0.00982649	0.236711	2.02524	-2.91819	CAD;TICAM1;TUBA4A
LCK	6	161	0.0434783	0.0355173	0.00796094	0.371913	2.95464	-2.92242	ACLY;PLCG2;PAG1;PTPRA;PTK2B;CD55
PLK1	4	92	0.0289855	0.0202956	0.0086899	0.315098	2.53083	-2.92279	TUBA4A;BIRC6;RACGAP1;RAN
PAK4	2	16	0.0144928	0.00352967	0.0109631	0.0974417	1.28445	-2.99085	GRB2;RAN
MET	1	38	0.00724638	0.00838297	-0.00113659	0.691007	8.09751	-2.99288	GRB2
KIT	3	59	0.0217391	0.0130157	0.00872347	0.276819	2.33287	-2.99631	CRKL;SOCS6;GRB2
PAK1	4	92	0.0289855	0.0202956	0.0086899	0.315098	2.60668	-3.01038	PCBP1;ERBB2;PPP1R14A;GRB2
PRKACB	4	120	0.0289855	0.0264725	0.00251297	0.502105	4.38693	-3.02236	WWC1;PRPF4B;LMNB1;CAMK2G
MAP2K1	1	39	0.00724638	0.00860357	-0.0013572	0.700212	8.56511	-3.05236	BIRC6
EPHB2	1	38	0.00724638	0.00838297	-0.00113659	0.691007	8.31014	-3.07148	GRB2
RAF1	3	84	0.0217391	0.0185308	0.00320836	0.477561	4.25408	-3.14403	YWHAE;PHB;CPS1
TBK1	3	59	0.0217391	0.0130157	0.00872347	0.276819	2.46126	-3.16123	TICAM1;TUBA4A;CCT5
PRKCG	2	61	0.0144928	0.0134569	0.00103588	0.560543	5.53209	-3.20225	YWHAE;PPP1R14A
MAP3K2	2	18	0.0144928	0.00397088	0.0105219	0.116535	1.49353	-3.21043	YWHAE;MAP2K4
MST1R	2	19	0.0144928	0.00419148	0.0103013	0.126409	1.55314	-3.21225	YWHAE;GRB2
PRKCE	3	70	0.0217391	0.0154423	0.00629682	0.366546	3.22729	-3.23901	HK2;CREB1;PPP1R14A
IKBKB	3	87	0.0217391	0.0191926	0.00254654	0.500255	4.75507	-3.29354	HNRNPU;MAP3K7;TUBA4A
RPS6KA1	3	75	0.0217391	0.0165453	0.0051938	0.406958	3.7109	-3.33627	RPS6KA3;CREB1;GRB2
RPS6KA5	1	37	0.00724638	0.00816236	-0.000915988	0.68152	8.77456	-3.36442	CREB1
JAK1	3	66	0.0217391	0.0145599	0.00717924	0.333904	3.14715	-3.45212	PLCG2;PTK2B;GRB2
FER	2	16	0.0144928	0.00352967	0.0109631	0.0974417	1.48392	-3.45531	CTNND1;ERBB2
BMPR2	1	38	0.00724638	0.00838297	-0.00113659	0.691007	9.48218	-3.50467	DYNLT1
IKBKE	3	60	0.0217391	0.0132363	0.00850286	0.284933	2.81455	-3.53367	TICAM1;TUBA4A;CCT5
MAPK12	2	20	0.0144928	0.00441209	0.0100807	0.136474	1.83457	-3.65376	MAP2K4;GRB2
BLK	2	16	0.0144928	0.00352967	0.0109631	0.0974417	1.58232	-3.68444	ERBB2;PLCG2
JAK3	1	35	0.00724638	0.00772116	-0.000474779	0.661672	9.1982	-3.79873	PTK2B
FGFR1	2	50	0.0144928	0.0110302	0.00346253	0.457856	4.90237	-3.82974	RPS6KA3;GRB2
AURKA	2	51	0.0144928	0.0112508	0.00324193	0.467754	5.15963	-3.92036	WWC1;TPX2
PAK2	2	48	0.0144928	0.010589	0.00390374	0.43775	4.76198	-3.93391	HCK;GRB2
GSK3A	2	44	0.0144928	0.0097066	0.00478616	0.39639	4.31035	-3.98861	ACLY;CREB1
KDR	2	42	0.0144928	0.00926539	0.00522737	0.375198	4.11547	-4.03441	PLCG2;GRB2
DYRK1A	2	22	0.0144928	0.0048533	0.00963946	0.157097	2.20144	-4.07463	YWHAE;CREB1
RIPK2	2	48	0.0144928	0.010589	0.00390374	0.43775	4.97189	-4.10731	RIPK2;TUBA4A
PRKCQ	2	45	0.0144928	0.0099272	0.00456555	0.406865	4.59103	-4.12859	MSN;RAPGEF2
CSK	2	47	0.0144928	0.0103684	0.00412434	0.427548	4.89723	-4.16111	PAG1;HCK
PDK1	1	31	0.00724638	0.00683874	0.000407639	0.618217	8.71792	-4.19259	RPS6KA3
PIK3CA	2	19	0.0144928	0.00419148	0.0103013	0.126409	2.06682	-4.27467	TPM1;TICAM1
PDGFRA	1	31	0.00724638	0.00683874	0.000407639	0.618217	8.98746	-4.32222	CRKL
ITK	2	31	0.0144928	0.00683874	0.00765402	0.254786	3.30736	-4.52225	PLCG2;GRB2
STK11	1	32	0.00724638	0.00705934	0.000187034	0.629574	10.3835	-4.80455	SIK3
TYK2	2	30	0.0144928	0.00661813	0.00787462	0.243727	3.40539	-4.80741	CRKL;XRCC5
TNK2	1	27	0.00724638	0.00595632	0.00129006	0.569226	8.88576	-5.00693	GRB2
CAMK4	2	25	0.0144928	0.00551511	0.00897764	0.188999	3.00762	-5.01073	CAMK2G;CREB1
DAPK3	2	23	0.0144928	0.0050739	0.00941885	0.167619	2.82006	-5.03682	PPP1R14A;DAXX
PKD1	2	27	0.0144928	0.00595632	0.00853643	0.210727	3.24216	-5.04867	PPP1R14A;ACTN1
NUAK1	1	31	0.00724638	0.00683874	0.000407639	0.618217	10.5645	-5.08066	YWHAE
IRAK1	2	39	0.0144928	0.00860357	0.00588918	0.342876	4.76529	-5.1007	MAP3K7;RIPK2
ROCK2	2	25	0.0144928	0.00551511	0.00897764	0.188999	3.09803	-5.16136	PPP1R14A;MSN
TEC	1	25	0.00724638	0.00551511	0.00173127	0.542439	8.55497	-5.2329	PLCG2
MAP2K4	2	23	0.0144928	0.0050739	0.00941885	0.167619	2.93552	-5.24303	MAP2K4;MAP3K7
CSF1R	1	25	0.00724638	0.00551511	0.00173127	0.542439	8.58538	-5.2515	GRB2
TGFBR2	2	37	0.0144928	0.00816236	0.00633039	0.32104	4.70348	-5.34405	DAXX;SCRIB
ALK	1	25	0.00724638	0.00551511	0.00173127	0.542439	8.75575	-5.35571	GRB2
HIPK3	1	26	0.00724638	0.00573572	0.00151066	0.556033	9.57222	-5.6182	DAXX
ILK	2	25	0.0144928	0.00551511	0.00897764	0.188999	3.37287	-5.61924	PPP1R14A;PARVG
CAMK1	1	24	0.00724638	0.00529451	0.00195187	0.528432	9.5442	-6.08768	CREB1
TTN	2	26	0.0144928	0.00573572	0.00875704	0.199827	3.80816	-6.13228	ACTN1;ACTA2
ARAF	1	24	0.00724638	0.00529451	0.00195187	0.528432	9.84256	-6.27798	CPS1
CSNK1G1	1	24	0.00724638	0.00529451	0.00195187	0.528432	10.6991	-6.82431	PPP1R14A
FGR	1	22	0.00724638	0.0048533	0.00239308	0.499129	9.99322	-6.9442	ERBB2
AXL	1	21	0.00724638	0.00463269	0.00261368	0.483806	9.76939	-7.09327	GRB2
MAPK13	1	21	0.00724638	0.00463269	0.00261368	0.483806	9.81132	-7.12371	CAMK2G
EPHA2	1	20	0.00724638	0.00441209	0.00283429	0.468018	9.45653	-7.17985	GRB2
RPS6KA2	1	21	0.00724638	0.00463269	0.00261368	0.483806	10.5013	-7.62469	CREB1
FGFR2	1	19	0.00724638	0.00419148	0.00305489	0.451751	9.79152	-7.78058	PTK2B
MAP2K7	1	21	0.00724638	0.00463269	0.00261368	0.483806	10.7992	-7.84096	MAP3K7
TEK	1	19	0.00724638	0.00419148	0.00305489	0.451751	9.95866	-7.91339	GRB2
MARK4	1	19	0.00724638	0.00419148	0.00305489	0.451751	10.3632	-8.23481	TUBA4A
TRIM28	1	21	0.00724638	0.00463269	0.00261368	0.483806	11.6574	-8.46412	SPG7
MAP2K6	1	17	0.00724638	0.00375028	0.0034961	0.417721	10.2187	-8.92029	MAP3K7
NEK1	1	18	0.00724638	0.00397088	0.0032755	0.43499	10.8788	-9.05589	KIF3A
PIK3CG	1	17	0.00724638	0.00375028	0.0034961	0.417721	11.577	-10.1061	GRB2
CDC7	1	18	0.00724638	0.00397088	0.0032755	0.43499	12.2036	-10.1587	MCM5
PRKG2	1	17	0.00724638	0.00375028	0.0034961	0.417721	11.6728	-10.1896	CREB1
MELK	1	14	0.00724638	0.00308846	0.00415791	0.362706	10.186	-10.3303	LMNB1
MINK1	1	14	0.00724638	0.00308846	0.00415791	0.362706	10.2345	-10.3795	ACTA2
CSNK1G2	1	15	0.00724638	0.00330907	0.00393731	0.381595	11.0266	-10.6229	PPP1R14A
CDK11B	1	15	0.00724638	0.00330907	0.00393731	0.381595	11.3738	-10.9575	YWHAE
SGK3	1	13	0.00724638	0.00286786	0.00437852	0.343244	10.3557	-11.0735	CREB1
BUB1B	1	14	0.00724638	0.00308846	0.00415791	0.362706	11.028	-11.1842	AP1B1
FLT3	1	12	0.00724638	0.00264725	0.00459912	0.323193	10.0915	-11.3984	GRB2
BUB1	1	14	0.00724638	0.00308846	0.00415791	0.362706	11.3573	-11.5182	AP1B1
CDK8	1	15	0.00724638	0.00330907	0.00393731	0.381595	12.4731	-12.0165	MED12
CDK14	1	12	0.00724638	0.00264725	0.00459912	0.323193	10.6394	-12.0173	YWHAE
SGK2	1	10	0.00724638	0.00220604	0.00504033	0.281249	10.001	-12.6864	CREB1
NEK9	1	8	0.00724638	0.00176484	0.00548154	0.236726	9.34252	-13.4612	RAN
EPHB1	1	13	0.00724638	0.00286786	0.00437852	0.343244	12.9354	-13.832	GRB2
CSNK1G3	1	11	0.00724638	0.00242665	0.00481973	0.302534	11.7459	-14.043	PPP1R14A
RPS6KA4	1	10	0.00724638	0.00220604	0.00504033	0.281249	11.1323	-14.1215	CREB1
FLT4	1	12	0.00724638	0.00264725	0.00459912	0.323193	12.6706	-14.3115	GRB2
CDK16	1	10	0.00724638	0.00220604	0.00504033	0.281249	11.5374	-14.6353	YWHAE
MAP4K4	1	10	0.00724638	0.00220604	0.00504033	0.281249	11.5709	-14.6779	MAP3K7
LRRK2	1	4	0.00724638	0.000882418	0.00636396	0.139302	8.26019	-16.2818	MSN
STK10	1	5	0.00724638	0.00110302	0.00614335	0.164757	9.37542	-16.9065	MSN
TSSK4	1	3	0.00724638	0.000661813	0.00658456	0.113076	7.81114	-17.0259	CREB1
PIK3CB	1	8	0.00724638	0.00176484	0.00548154	0.236726	11.8194	-17.03	HCK
HIPK1	1	8	0.00724638	0.00176484	0.00548154	0.236726	11.8829	-17.1216	DAXX
EIF2AK4	1	6	0.00724638	0.00132363	0.00592275	0.189466	10.333	-17.1894	EIF2AK4
PKD2	1	11	0.00724638	0.00242665	0.00481973	0.302534	15.0377	-17.9785	TPM1
PRPF4B	1	8	0.00724638	0.00176484	0.00548154	0.236726	13.0603	-18.818	KLF13
TAOK2	1	7	0.00724638	0.00154423	0.00570215	0.213448	12.3722	-19.1071	TUBA4A
RPS6KB2	1	9	0.00724638	0.00198544	0.00526094	0.259319	14.7499	-19.9079	LMNB1
MERTK	1	7	0.00724638	0.00154423	0.00570215	0.213448	13.6225	-21.0381	GRB2
TRIB1	1	4	0.00724638	0.000882418	0.00636396	0.139302	11.1026	-21.8844	MAP2K4
TNNI3K	1	7	0.00724638	0.00154423	0.00570215	0.213448	15.281	-23.5994	AIP
TP53RK	1	4	0.00724638	0.000882418	0.00636396	0.139302	12.3484	-24.3402	ERBB2
DYRK3	1	4	0.00724638	0.000882418	0.00636396	0.139302	13.2381	-26.0938	CREB1
VRK2	1	5	0.00724638	0.00110302	0.00614335	0.164757	15.55	-28.041	MAP3K7
STRADB	1	5	0.00724638	0.00110302	0.00614335	0.164757	17.3719	-31.3263	MAP3K7

## Sheet: VI
Kinase	Substrates in Input	Substrates in Database	Input Fraction	Database Fraction	Difference	P-value	Z-score	Combined Score	Substrates
EGFR	17	247	0.120567	0.0544893	0.0660781	0.00223958	-2.21562	13.5185	HIST1H3A;HIST1H3F;PLCG2;HIST1H3G;HIST1H3H;HIST1H3I;HIST1H3B;HIST1H3C;HIST1H3D;HIST1H3E;ARF4;PCNA;EGFR;CRK;SOS2;CEBPB;MAPK1	SYK
PRKCZ	10	104	0.070922	0.0229429	0.0479791	0.00211796	-2.17089	13.3668	F11R;RAF1;SQSTM1;PRG2;NFATC2;CASP8;C1QBP;ADD1;MAPK1;KRT10	HCK
MAP4K1	4	25	0.0283688	0.00551511	0.0228537	0.0104858	-2.066	9.41629	DAPP1;EGFR;MAPK1;CRK	LYN
JAK2	8	92	0.0567376	0.0202956	0.036442	0.0100978	-1.90113	8.73651	IFNGR1;TNFRSF1A;RAF1;EGFR;HIST1H3A;PLCG2;MAPK1;TEC	FYN
RPS6KA3	19	365	0.134752	0.0805206	0.0542311	0.0207539	-2.00345	7.76341	GMFB;LIPE;CTR9;HIST1H3A;NFATC2;EXOSC2;HUWE1;RAF1;PFKFB2;FOXO3;RBM7;LATS1;THRAP3;FBP1;CEBPB;ADD1;MAPK1;ACIN1;PFKM	JAK1
BUB1	3	14	0.0212766	0.00308846	0.0181881	0.0133991	-1.28835	5.55608	HDAC1;AP3B1;CRK	BTK
BLK	3	16	0.0212766	0.00352967	0.0177469	0.0182738	-1.36024	5.44408	CTR9;EGFR;PLCG2	PRKCD
BRAF	3	21	0.0212766	0.00463269	0.0166439	0.0342226	-1.47543	4.97938	RHEB;MAPK1;RAF1	HSPB8
MAP2K1	4	39	0.0283688	0.00860357	0.0197652	0.0394558	-1.47759	4.77642	EGFR;MAPK1;PRKCI;RAF1	ZAP70
NEK1	3	18	0.0212766	0.00397088	0.0173057	0.0240078	-1.10691	4.12808	CSN2;EXOSC4;VDAC1	HIPK3
PRKDC	12	227	0.0851064	0.0500772	0.0350292	0.055563	-1.37059	3.96134	LIPE;PCNA;ARVCF;ILF3;RAF1;POU2F1;HMGB2;LSP1;TNFRSF1A;THRAP3;RAD50;ACIN1	DDR1
CDK2	26	606	0.184397	0.133686	0.0507109	0.0580653	-1.36938	3.89751	NUP98;NFATC2;EGFR;ILF3;SQSTM1;MAD1L1;MCL1;PPM1B;CEBPB;CUL4B;CCNK;AARS2;PEPD;PCNA;CAST;HNRNPUL1;AMPH;ZC3H18;DMAP1;POU2F1;TBCE;NUP133;THRAP3;ELF4;ADD1;KANSL1	SRC
ERBB3	5	61	0.035461	0.0134569	0.0220041	0.0478421	-1.12106	3.40785	UBAP2L;CRK;DAPP1;EGFR;PTGES3	TYK2
IKBKB	6	87	0.0425532	0.0191926	0.0233606	0.0607366	-1.03943	2.91166	SNAP23;CASP8;C1QBP;TNFRSF1A;PPM1B;FOXO3	PRKACA
ABL2	3	23	0.0212766	0.0050739	0.0162027	0.0420938	-0.809236	2.56354	CEBPB;EGFR;CRK	PTK2
CAMK1	3	24	0.0212766	0.00529451	0.0159821	0.0463409	-0.79511	2.44236	PPM1F;LIPE;EIF4G3
JAK1	5	66	0.035461	0.0145599	0.0209011	0.0619651	-0.852988	2.37232	IFNGR1;TNFRSF1A;RAF1;PLCG2;TEC
PRKACB	7	120	0.0496454	0.0264725	0.0231729	0.0878094	-0.972472	2.36562	LIPE;RAF1;CTR9;POU2F1;FGA;THRAP3;FBP1
PAK1	6	92	0.0425532	0.0202956	0.0222576	0.0743951	-0.887894	2.30707	RAF1;EGFR;PPM1F;FXR1;HIST1H3A;TBCB
KSR2	2	5	0.0141844	0.00110302	0.0130814	0.0171786	-0.49944	2.02977	MAPK1;RAF1
ATM	9	177	0.0638298	0.039047	0.0247828	0.107667	-0.848751	1.89162	LIPE;RHEB;C1QBP;AP3B1;THRAP3;HUWE1;USP28;RAD50;ACIN1
RPS6KA1	5	75	0.035461	0.0165453	0.0189157	0.0927044	-0.551933	1.31269	GMFB;LSP1;UFL1;CEBPB;MAPK1
CSNK2A2	12	267	0.0851064	0.0589014	0.026205	0.134266	-0.538657	1.08159	KIF21A;CTR9;PEPD;EGFR;HUWE1;RSL1D1;COTL1;TFIP11;HDAC1;ADD1;SHCBP1;ACIN1
RIPK1	4	54	0.0283688	0.0119126	0.0164562	0.096528	-0.404293	0.945206	CASP8;TNFRSF1A;SQSTM1;EGFR
KSR1	2	8	0.0141844	0.00176484	0.0124196	0.0346944	-0.149426	0.502248	MAPK1;RAF1
RAF1	5	84	0.035461	0.0185308	0.0169302	0.129926	-0.237825	0.485351	EFEMP1;VDAC1;RAF1;MAPK1;RHEB
BTK	4	59	0.0283688	0.0130157	0.0153531	0.12116	-0.171095	0.36112	FCER1G;DAPP1;PLCG2;TEC
MAP3K1	7	139	0.0496454	0.030664	0.0189814	0.150616	-0.066028	0.124992	RPL30;RAF1;HSPBP1;MAP2K7;GSTM1;RPS4X;MAPK1
MAP3K3	1	193	0.0070922	0.0425767	-0.0354845	0.99769	6.29252	-0.0145503	C1QBP
MLTK	2	9	0.0141844	0.00198544	0.012199	0.0415794	0.00576937	-0.0183475	HIST1H3A;MAP2K7
PRKG1	6	114	0.0425532	0.0251489	0.0174043	0.153122	0.111338	-0.208927	LIPE;CAST;RAF1;UFL1;FGA;LATS1
GSK3B	13	600	0.0921986	0.132363	-0.0401641	0.941225	6.19688	-0.375367	LIPE;NFATC2;SQSTM1;DVL1;MCL1;CNOT4;CEBPB;CTR9;AMPH;THRAP3;ADD1;KANSL1;ACIN1
LYN	7	144	0.0496454	0.031767	0.0178783	0.169973	0.319623	-0.56641	RAF1;SKAP2;DAPP1;PLCG2;CASP8;FCER1G;TEC
MAPK1	13	312	0.0921986	0.0688286	0.02337	0.179741	0.332513	-0.570671	GMFB;LIPE;HIST1H3A;C1QBP;EGFR;RAF1;FOXO3;MCL1;CNOT4;CASP8;TNFRSF1A;CEBPB;MAPK1
TGFBR1	3	166	0.0212766	0.0366203	-0.0153437	0.891527	6.0488	-0.694521	RAB3B;SQSTM1;SKAP2
BMPR1B	1	77	0.0070922	0.0169865	-0.00989434	0.910135	7.44896	-0.701409	SQSTM1
MAP3K14	7	145	0.0496454	0.0319876	0.0176577	0.173971	0.428106	-0.7487	RPL30;RPS12;RPS4X;CASP8;C1QBP;EGFR;RSL1D1
IRAK1	3	39	0.0212766	0.00860357	0.012673	0.131996	0.43679	-0.884493	TOLLIP;SQSTM1;TLR2
CSNK1E	7	148	0.0496454	0.0326495	0.0169959	0.186211	0.562542	-0.945563	KIF21A;DVL1;FGA;TFIP11;THRAP3;HDAC1;RSL1D1
MAP3K5	3	40	0.0212766	0.00882418	0.0124524	0.138936	0.52406	-1.03436	MAP2K7;GSTM1;RAF1
MAPK10	6	121	0.0425532	0.0266931	0.0158601	0.183875	0.63137	-1.06923	AMPH;DMAP1;MCL1;NFATC2;CEBPB;ADD1
PRKCG	1	61	0.0070922	0.0134569	-0.00636467	0.852191	7.17957	-1.14833	EXOC5
MAP3K7	2	102	0.0141844	0.0225017	-0.00831726	0.828104	6.44688	-1.21599	PPM1B;PTPN3
CSNK1A1	2	99	0.0141844	0.0218398	-0.00765544	0.815445	6.14382	-1.25347	HMGB2;AP3B1
TRIM24	5	95	0.035461	0.0209574	0.0145036	0.183094	0.744906	-1.26467	PQBP1;EXOSC4;POLR2C;NR2F2;TAF7
FYN	5	216	0.035461	0.0476506	-0.0121896	0.805353	6.01404	-1.30188	SKAP2;PLCG2;RAF1;CASP8;CRK
PRKACA	10	395	0.070922	0.0871388	-0.0162168	0.792148	5.63563	-1.31314	GMFB;LIPE;EGFR;PFKFB2;PTBP1;CRK;CEBPB;HUWE1;RAF1;ADD1
TBK1	1	59	0.0070922	0.0130157	-0.00592346	0.842725	7.71677	-1.32045	AZI2
PRKAA1	3	41	0.0212766	0.00904478	0.0122318	0.145999	0.686752	-1.32142	PFKFB2;LIPE;RAF1
IKBKE	1	60	0.0070922	0.0132363	-0.00614407	0.847531	7.99036	-1.32183	AZI2
RIPK3	2	95	0.0141844	0.0209574	-0.00677303	0.797284	6.16355	-1.39631	C1QBP;TNFRSF1A
ERBB4	3	41	0.0212766	0.00904478	0.0122318	0.145999	0.739302	-1.42253	EGFR;TXNRD1;CRK
ADRBK1	1	56	0.0070922	0.0123538	-0.00526165	0.827385	7.5175	-1.42445	EGFR
MAP2K5	2	9	0.0141844	0.00198544	0.012199	0.0415794	0.472476	-1.50254	PRKCI;SQSTM1
PRKCE	4	70	0.0283688	0.0154423	0.0129265	0.183388	0.886273	-1.50325	VDAC1;RAF1;SLC25A4;MAPK1
PLK1	2	92	0.0141844	0.0202956	-0.00611121	0.782652	6.17616	-1.51357	PSMA1;MAD1L1
MAP3K8	1	54	0.0070922	0.0119126	-0.00482044	0.816342	7.63719	-1.54975	MAPK1
KDR	3	42	0.0212766	0.00926539	0.0120112	0.153176	0.845807	-1.58687	GNA11;PLCG2;CRK
ERBB2	3	125	0.0212766	0.0275756	-0.00629896	0.74935	5.63238	-1.62522	PLCG2;CRK;TEC
CDK1	21	567	0.148936	0.125083	0.0238534	0.233551	1.14064	-1.65889	NUP98;NFATC2;EGFR;SQSTM1;MCL1;RAB4A;CNOT4;CEBPB;TSSC4;UBAP2L;CTR9;PCNA;RSL1D1;PDIA3;HNRNPUL1;AMPH;DMAP1;POU2F1;CASP8;LATS1;ADD1
FGFR1	1	50	0.0070922	0.0110302	-0.00393802	0.792109	7.25754	-1.69141	CRK
AURKA	1	51	0.0070922	0.0112508	-0.00415863	0.79845	7.59014	-1.70841	HIST1H3A
CSNK1D	2	85	0.0141844	0.0187514	-0.00456698	0.744904	5.96745	-1.75741	DVL1;ACIN1
BCR	1	48	0.0070922	0.010589	-0.00349682	0.778828	7.05173	-1.76269	CRK
STK3	2	10	0.0141844	0.00220604	0.0119784	0.0489272	0.601235	-1.81418	LATS1;RAF1
EIF2AK2	3	42	0.0212766	0.00926539	0.0120112	0.153176	0.967454	-1.8151	CASP8;PTGES3;ILF3
CDK4	1	51	0.0070922	0.0112508	-0.00415863	0.79845	8.08715	-1.82028	DDR1
PDPK1	1	48	0.0070922	0.010589	-0.00349682	0.778828	7.36421	-1.8408	PRKCI
TLK1	2	10	0.0141844	0.00220604	0.0119784	0.0489272	0.632107	-1.90733	HIST1H3A;SNAP23
RPS6KB1	1	48	0.0070922	0.010589	-0.00349682	0.778828	7.75992	-1.93971	MAPK1
MAPK3	10	251	0.070922	0.0553717	0.0155503	0.261502	1.48482	-1.99161	GMFB;LIPE;C1QBP;EGFR;RAF1;FOXO3;MCL1;RAB4A;CASP8;CEBPB
PRKCQ	1	45	0.0070922	0.0099272	-0.002835	0.75731	7.50967	-2.08755	HIST1H3A
MAPK14	17	461	0.120567	0.101699	0.0188687	0.270915	1.61738	-2.11222	GMFB;LIPE;NUP98;EGFR;ILF3;SQSTM1;RAB4A;CCNK;VDAC1;CTR9;HIST1H3A;PEPD;CASP8;THRAP3;MAPK1;KANSL1;ACIN1
NEK2	2	11	0.0141844	0.00242665	0.0117577	0.056704	0.752313	-2.15907	MAPK1;MAD1L1
IGF1R	4	144	0.0283688	0.031767	-0.00339825	0.65954	5.20103	-2.16473	SKAP2;CRK;TEC;FABP4
FGFR3	1	44	0.0070922	0.0097066	-0.0026144	0.749686	7.6173	-2.19455	GPSM3
PRKCD	6	146	0.0425532	0.0322083	0.0103449	0.30929	1.94705	-2.28482	RAF1;HIST1H3A;C1QBP;EGFR;ADD1;MAPK1
CAMK2A	3	105	0.0212766	0.0231635	-0.00188687	0.638981	5.12362	-2.29477	CEBPB;EGFR;PPM1F
CDK5	3	103	0.0212766	0.0227223	-0.00144566	0.626286	4.95123	-2.31692	AMPH;PCNA;ACIN1
MAPK8	10	275	0.070922	0.0606662	0.0102558	0.357036	2.26695	-2.33478	SYMPK;NFATC2;CAST;MAD1L1;MAP2K7;MCL1;CNOT4;CRK;CEBPB;MAPK1
MAP3K2	2	18	0.0141844	0.00397088	0.0102135	0.120636	1.14323	-2.41792	MAPK1;MAP2K7
HCK	4	77	0.0283688	0.0169865	0.0113823	0.227483	1.65949	-2.45717	RAF1;SKAP2;PLCG2;TEC
CASK	1	42	0.0070922	0.00926539	-0.00217319	0.733716	7.95663	-2.46364	F11R
TAF1	1	42	0.0070922	0.00926539	-0.00217319	0.733716	8.03577	-2.48814	TAF7
NTRK3	2	19	0.0141844	0.00419148	0.00999291	0.130807	1.26246	-2.56788	MAPK1;SQSTM1
EPHA3	2	11	0.0141844	0.00242665	0.0117577	0.056704	0.899971	-2.58284	RUFY2;CRK
PRKCB	9	283	0.0638298	0.0624311	0.00139873	0.523994	4.01571	-2.59525	EGFR;ILF3;HNRNPUL1;PFKFB2;HMGB2;TNPO3;FGA;CEBPB;ADD1
MAPKAPK2	1	40	0.0070922	0.00882418	-0.00173198	0.716735	7.85816	-2.61716	LSP1
CSNK2A1	17	521	0.120567	0.114935	0.00563245	0.458317	3.35713	-2.61921	GMFB;F11R;EGFR;SLK;ILF3;DVL1;HDAC1;RAD50;PTGES3;HUWE1;AMPH;TCF4;FGA;THRAP3;MAPK1;TAF7;ACIN1
AKT1	9	256	0.0638298	0.0564747	0.00735505	0.406434	2.95077	-2.65668	PRG2;NFATC2;KRT10;ILF3;RAF1;PFKFB2;FOXO3;PIKFYVE;ACIN1
MAPK9	6	162	0.0425532	0.0357379	0.00681527	0.396252	2.87502	-2.66142	AMPH;MAP2K7;NFATC2;ADD1;XPO7;RSL1D1
PTK2	3	95	0.0212766	0.0209574	0.000319172	0.572559	4.78226	-2.66678	TNFRSF1A;CRK;EGFR
INSR	6	175	0.0425532	0.0386058	0.00394741	0.466936	3.60681	-2.74681	PRKCI;RAF1;FXR1;CRK;PIKFYVE;FABP4
LCK	6	161	0.0425532	0.0355173	0.00703587	0.39078	2.95464	-2.77622	RAF1;SQSTM1;DAPP1;PLCG2;SLC25A4;MAPK1
ABL1	5	151	0.035461	0.0333113	0.00214972	0.51066	4.13361	-2.778	CRK;SOS2;CEBPB;EGFR;ST5
PRKCA	16	487	0.113475	0.107434	0.00604081	0.45076	3.49317	-2.78343	GMFB;F11R;NFATC2;ARHGAP1;EGFR;PFKFB2;RAB4A;SNAP23;CCNK;C1QBP;HUWE1;RALBP1;RAF1;FBP1;RALB;ADD1
PBK	2	18	0.0141844	0.00397088	0.0102135	0.120636	1.32654	-2.80561	HIST1H3A;RAF1
SRC	11	346	0.0780142	0.0763291	0.00168504	0.517409	4.30881	-2.83917	PRKCI;PLCG2;ARHGAP1;EGFR;GSN;GUCY1B3;RAF1;DAPP1;CASP8;THRAP3;SLC25A4
MKNK1	2	13	0.0141844	0.00286786	0.0113165	0.0734173	1.09904	-2.87025	MAPK1;EIF4G3
PDGFRB	3	62	0.0212766	0.0136775	0.00759912	0.312404	2.4748	-2.87933	RAF1;CRK;EGFR
EPHB2	1	38	0.0070922	0.00838297	-0.00129077	0.698679	8.13885	-2.9183	MMP9
PTK2B	3	70	0.0212766	0.0154423	0.00583428	0.379054	3.03383	-2.94305	CRK;EGFR;GSN
NEK6	2	15	0.0141844	0.00330907	0.0108753	0.0914801	1.25276	-2.99614	DDR1;NUP98
CHUK	3	90	0.0212766	0.0198544	0.00142219	0.536685	4.92074	-3.06239	CASP8;TNFRSF1A;FOXO3
ACVR1	3	70	0.0212766	0.0154423	0.00583428	0.379054	3.1819	-3.08669	RAB3B;SQSTM1;FGD6
PRKD1	3	54	0.0212766	0.0119126	0.00936396	0.246249	2.20334	-3.08779	C1QBP;EGFR;PLCG2
MTOR	3	86	0.0212766	0.018972	0.00230461	0.506811	4.54568	-3.08932	MCL1;RHEB;ST5
RIPK2	3	48	0.0212766	0.010589	0.0106876	0.198349	1.92189	-3.1091	CASP8;TNFRSF1A;TLR2
ATR	3	63	0.0212766	0.0138981	0.00737852	0.320751	2.73475	-3.10965	HUWE1;RHEB;CNOT2
KIT	2	59	0.0141844	0.0130157	0.00116873	0.554353	5.3738	-3.1703	CRK;TEC
SYK	3	85	0.0212766	0.0187514	0.00252522	0.49919	4.70678	-3.27012	FCER1G;TNFRSF1A;PLCG2
SGK1	3	76	0.0212766	0.0167659	0.00451066	0.428222	3.90192	-3.30927	FOXO3;MAPK1;PIKFYVE
BMPR2	1	38	0.0070922	0.00838297	-0.00129077	0.698679	9.35326	-3.35375	LSP1
BUB1B	2	14	0.0141844	0.00308846	0.0110959	0.0822941	1.36564	-3.41062	HDAC1;AP3B1
CAMK2D	1	35	0.0070922	0.00772116	-0.000628957	0.669431	9.09144	-3.64864	CEBPB
ZAP70	2	51	0.0141844	0.0112508	0.00293357	0.478725	5.01392	-3.69339	CRK;PTPN3
DAPK1	2	21	0.0141844	0.00463269	0.0095517	0.151698	2.00288	-3.77716	TNFRSF1A;MAPK1
PAK2	2	48	0.0141844	0.010589	0.00359538	0.448432	4.76198	-3.8191	RAF1;SNX9
FLT1	2	23	0.0141844	0.0050739	0.00911049	0.173188	2.21532	-3.88429	PLCG2;CRK
GSK3A	2	44	0.0141844	0.0097066	0.0044778	0.406578	4.4088	-3.96782	LRSAM1;MCL1
MAP2K2	2	15	0.0141844	0.00330907	0.0108753	0.0914801	1.67392	-4.0034	MAPK1;RAF1
NTRK2	1	31	0.0070922	0.00683874	0.00025346	0.626006	8.56536	-4.01197	SQSTM1
CAMK2B	1	32	0.0070922	0.00705934	3.2856e-05	0.637366	8.90754	-4.01205	CEBPB
CSK	2	47	0.0141844	0.0103684	0.00381599	0.438119	4.89723	-4.04151	EGFR;GSN
NTRK1	2	39	0.0141844	0.00860357	0.00558082	0.352266	3.90792	-4.0774	CRK;SQSTM1
AURKB	2	43	0.0141844	0.00948599	0.00469841	0.395878	4.50874	-4.17802	HIST1H3A;HIST1H3B
RPS6KA2	2	21	0.0141844	0.00463269	0.0095517	0.151698	2.24594	-4.23554	GMFB;MAPK1
PDGFRA	1	31	0.0070922	0.00683874	0.00025346	0.626006	9.05315	-4.24045	CRK
CAMK2G	2	40	0.0141844	0.00882418	0.00536022	0.36328	4.21408	-4.26711	CEBPB;EGFR
RET	2	40	0.0141844	0.00882418	0.00536022	0.36328	4.22889	-4.2821	MAPK1;CRK
CDK7	1	31	0.0070922	0.00683874	0.00025346	0.626006	9.25964	-4.33717	POU2F1
PRKCI	2	42	0.0141844	0.00926539	0.00491901	0.385091	4.73233	-4.51595	RAB4A;SQSTM1
DAPK3	2	23	0.0141844	0.0050739	0.00911049	0.173188	2.57918	-4.52228	HIST1H3A;HIST1H3B
PKN1	1	30	0.0070922	0.00661813	0.000474065	0.614293	9.31132	-4.53725	HIST1H3A
CDK9	2	38	0.0141844	0.00838297	0.00580143	0.341189	4.31112	-4.63583	CCNK;SERPINH1
ITK	2	31	0.0141844	0.00683874	0.00734566	0.262486	3.48243	-4.65794	PLCG2;TEC
ROCK1	2	44	0.0141844	0.0097066	0.0044778	0.406578	5.26891	-4.74191	ADD1;HIST1H3A
RPS6KA5	2	37	0.0141844	0.00816236	0.00602203	0.330055	4.34863	-4.82044	CEBPB;HIST1H3A
TNK2	2	27	0.0141844	0.00595632	0.00822808	0.217408	3.22166	-4.9162	EGFR;SNX9
TEC	2	25	0.0141844	0.00551511	0.00866929	0.195134	3.04204	-4.97089	PLCG2;TEC
NUAK1	1	31	0.0070922	0.00683874	0.00025346	0.626006	10.6404	-4.98392	LATS1
MAPK11	1	27	0.0070922	0.00595632	0.00113588	0.576923	9.08321	-4.99619	EGFR
CSF1R	1	25	0.0070922	0.00551511	0.00157709	0.550034	8.45227	-5.05255	SKAP2
HIPK3	1	26	0.0070922	0.00573572	0.00135648	0.563684	9.43045	-5.40611	NR2F2
PRKD2	1	27	0.0070922	0.00595632	0.00113588	0.576923	9.88332	-5.43629	PTPN3
CAMK4	1	25	0.0070922	0.00551511	0.00157709	0.550034	9.40976	-5.62492	PPM1F
PIM1	2	27	0.0141844	0.00595632	0.00822808	0.217408	3.71529	-5.66946	FOXO3;HIST1H3A
CDK6	2	25	0.0141844	0.00551511	0.00866929	0.195134	3.51038	-5.7362	PCNA;PPM1B
ROCK2	2	25	0.0141844	0.00551511	0.00866929	0.195134	3.64211	-5.95145	ARHGAP1;ADD1
ARAF	1	24	0.0070922	0.00529451	0.00179769	0.53596	9.76555	-6.09073	EFEMP1
DYRK1A	1	22	0.0070922	0.0048533	0.0022389	0.506488	9.07362	-6.17237	AMPH
ILK	1	25	0.0070922	0.00551511	0.00157709	0.550034	10.3559	-6.19052	CASP8
TTN	1	26	0.0070922	0.00573572	0.00135648	0.563684	10.8721	-6.23253	SQSTM1
CSNK1G1	1	24	0.0070922	0.00529451	0.00179769	0.53596	10.6163	-6.62137	DVL1
MAPK13	1	21	0.0070922	0.00463269	0.00245951	0.491062	9.49736	-6.75437	MAPKAPK3
MAP2K7	1	21	0.0070922	0.00463269	0.00245951	0.491062	10.624	-7.55564	MAP2K7
MAPK7	1	20	0.0070922	0.00441209	0.00268011	0.475158	10.3602	-7.70908	RAF1
MAPKAPK5	1	20	0.0070922	0.00441209	0.00268011	0.475158	10.5529	-7.8525	MAPK1
STK4	1	18	0.0070922	0.00397088	0.00312132	0.441854	9.66775	-7.89638	FOXO3
TRIM28	1	21	0.0070922	0.00463269	0.00245951	0.491062	11.4724	-8.15898	CEBPB
MARK4	1	19	0.0070922	0.00419148	0.00290071	0.45876	10.5437	-8.21594	PRKCI
WEE1	1	18	0.0070922	0.00397088	0.00312132	0.441854	10.7161	-8.75265	CRK
DDR1	1	17	0.0070922	0.00375028	0.00334192	0.424424	10.2419	-8.77751	DDR1
FER	1	16	0.0070922	0.00352967	0.00356253	0.406453	9.75328	-8.78075	EGFR
PLK3	1	18	0.0070922	0.00397088	0.00312132	0.441854	10.7676	-8.79473	MAPK1
PRKAA2	1	17	0.0070922	0.00375028	0.00334192	0.424424	11.1858	-9.58648	PFKFB2
EEF2K	1	16	0.0070922	0.00352967	0.00356253	0.406453	10.6964	-9.62988	MAPKAPK3
PIK3CG	1	17	0.0070922	0.00375028	0.00334192	0.424424	11.3692	-9.74369	GSN
TRIB3	1	16	0.0070922	0.00352967	0.00356253	0.406453	11.1262	-10.0167	MAP2K7
DYRK1B	1	15	0.0070922	0.00330907	0.00378313	0.387925	10.6506	-10.0855	MAPK1
SGK3	1	13	0.0070922	0.00286786	0.00422434	0.349129	9.6047	-10.1071	FOXO3
CDK11B	1	15	0.0070922	0.00330907	0.00378313	0.387925	10.8366	-10.2617	CASP8
NLK	1	14	0.0070922	0.00308846	0.00400374	0.368823	11.1027	-11.0743	TCF4
DMPK	1	15	0.0070922	0.00330907	0.00378313	0.387925	11.7041	-11.0831	RAF1
PTK6	1	12	0.0070922	0.00264725	0.00444495	0.328826	10.7798	-11.9896	EGFR
ERN1	1	12	0.0070922	0.00264725	0.00444495	0.328826	11.044	-12.2834	TNFRSF1A
PLK4	1	9	0.0070922	0.00198544	0.00510676	0.264064	9.39744	-12.5133	TEC
BMX	1	14	0.0070922	0.00308846	0.00400374	0.368823	12.556	-12.5238	RUFY2
PAK3	1	12	0.0070922	0.00264725	0.00444495	0.328826	11.3621	-12.6372	RAF1
SGK2	1	10	0.0070922	0.00220604	0.00488615	0.286313	10.1235	-12.6611	FOXO3
MKNK2	1	9	0.0070922	0.00198544	0.00510676	0.264064	9.84498	-13.1092	MAPK1
MAP4K5	1	8	0.0070922	0.00176484	0.00532736	0.241127	9.89552	-14.0757	CRK
RPS6KA4	1	10	0.0070922	0.00220604	0.00488615	0.286313	11.2726	-14.0983	MAPK1
AURKC	1	4	0.0070922	0.000882418	0.00620978	0.142062	7.36055	-14.3641	HIST1H3A
MAP4K4	1	10	0.0070922	0.00220604	0.00488615	0.286313	11.7099	-14.6452	CASP8
EPHB6	1	10	0.0070922	0.00220604	0.00488615	0.286313	12.1216	-15.1601	CRK
NUAK2	1	5	0.0070922	0.00110302	0.00598918	0.167971	8.81921	-15.7332	LATS1
GSG2	1	1	0.0070922	0.000220604	0.00687159	0.05943	6.09078	-17.194	HIST1H3A
VRK1	1	8	0.0070922	0.00176484	0.00532736	0.241127	12.1148	-17.2325	HIST1H3A
EPHB3	1	7	0.0070922	0.00154423	0.00554797	0.217481	11.502	-17.5479	CRK
BCKDK	1	6	0.0070922	0.00132363	0.00576857	0.193103	11.1794	-18.3849	DBT
STK24	1	6	0.0070922	0.00132363	0.00576857	0.193103	11.6174	-19.1052	CASP8
TRIB1	1	4	0.0070922	0.000882418	0.00620978	0.142062	9.81156	-19.1472	MAP2K7
LATS1	1	7	0.0070922	0.00154423	0.00554797	0.217481	13.1351	-20.0395	LATS1
CDK18	1	6	0.0070922	0.00132363	0.00576857	0.193103	12.3282	-20.2742	CCNK
CIT	1	8	0.0070922	0.00176484	0.00532736	0.241127	14.2736	-20.3032	ARHGAP1
TNIK	1	6	0.0070922	0.00132363	0.00576857	0.193103	12.5392	-20.6211	GSN
SMG1	1	8	0.0070922	0.00176484	0.00532736	0.241127	14.6735	-20.8721	PRKCI
MST4	1	7	0.0070922	0.00154423	0.00554797	0.217481	14.2171	-21.6903	RAF1
SRPK2	1	4	0.0070922	0.000882418	0.00620978	0.142062	12.9481	-25.2682	ACIN1
VRK2	1	5	0.0070922	0.00110302	0.00598918	0.167971	14.3616	-25.6207	MAP2K7
SNRK	1	3	0.0070922	0.000661813	0.00643039	0.115352	12.0888	-26.109	NFATC2
LIMK2	1	6	0.0070922	0.00132363	0.00576857	0.193103	16.1939	-26.6314	GSN
SCYL1	1	6	0.0070922	0.00132363	0.00576857	0.193103	16.774	-27.5854	AMPH
NEK3	1	5	0.0070922	0.00110302	0.00598918	0.167971	15.7696	-28.1325	CSN2

## Sheet: VII
Kinase	Substrates in Input	Substrates in Database	Input Fraction	Database Fraction	Difference	P-value	Z-score	Combined Score	Substrates
PIK3CA	4	19	0.027027	0.00419148	0.0228355	0.00531632	-2.18558	11.4458	APLP2;IRS2;GNAQ;APPL1	SYK
PRKCD	11	146	0.0743243	0.0322083	0.0421161	0.0103346	-2.12579	9.71964	ACTB;IGF1R;TBL1XR1;ADAM9;MBP;ITGB4;C1QBP;CD34;ACTA2;TAGLN;RPS6KB2	HCK
RIPK3	8	95	0.0540541	0.0209574	0.0330966	0.0155676	-1.85242	7.71083	HSP90AB1;ACTB;MPRIP;C1QBP;TRAF2;MYL6;SCIN;MYO1D	LYN
MKNK1	3	13	0.0202703	0.00286786	0.0174024	0.0128161	-1.4731	6.41838	MBP;EIF4E;EIF4G3	FYN
PRKCB	15	283	0.101351	0.0624311	0.0389203	0.0479949	-1.84628	5.60653	WIPF1;ORAI1;EPB41;VASP;PPP1R1B;LMNA;MBP;HSP90AB1;GPHN;FGA;SAFB;SASH3;EIF4E;MARCKSL1;RPS6KB2	JAK1
LYN	9	144	0.0608108	0.031767	0.0290438	0.0519911	-1.62805	4.81362	CBLC;ACTB;TOM1L1;PAG1;CASP7;FCER1G;NEDD9;PPP1R8;BCAR1	BTK
BTK	5	59	0.0337838	0.0130157	0.0207681	0.05063	-1.46064	4.3574	PIP4K2B;FCER1G;PIP5K1B;GNAQ;BCAR1	PRKCD
PRKCZ	7	104	0.0472973	0.0229429	0.0243544	0.0606324	-1.49978	4.20376	WWC1;MBP;CASP7;C1QBP;TRAF2;CDC42;RPS6KB2	HSPB8
MAP3K5	4	40	0.027027	0.00882418	0.0182028	0.0490026	-1.34919	4.069	GLRX;IGF1R;MAP3K6;TRAF2	ZAP70
AKT2	4	41	0.027027	0.00904478	0.0179822	0.0525121	-1.26166	3.71775	HSP90AB1;CD34;APPL1;MYO5A	HIPK3
WNK2	2	2	0.0135135	0.000441209	0.0130723	0.0057136	-0.59555	3.07596	ATXN1;WNK2	DDR1
CDK2	26	606	0.175676	0.133686	0.0419894	0.09179	-1.28726	3.0743	GIGYF2;CHAF1A;RPL11;IRS2;GMPS;MBP;BCL9;TLK1;MSL3;PPP1R12C;NUFIP2;FOXK2;HDAC6;FZR1;MARCKSL1;CBLC;PPP1R1B;BAP1;AKAP1;LMNA;CRTC2;CAST;PRPF3;SUDS3;NCAM1;CLASP2	SRC
CHUK	6	90	0.0405405	0.0198544	0.0206861	0.0821392	-1.21894	3.04656	HSP90AB1;ACTB;TRAF2;ACTA2;MYL6;MYO1D	TYK2
MTOR	6	86	0.0405405	0.018972	0.0215686	0.0698616	-1.11532	2.96814	ELL;IRS2;GPHN;TRAF2;FOXK2;RPS6KB2	PRKACA
PAK1	6	92	0.0405405	0.0202956	0.0202449	0.0887034	-1.1602	2.81053	ILK;GIT1;OXSR1;CDC42;MBP;GRB2	PTK2
RIPK2	4	48	0.027027	0.010589	0.016438	0.0807707	-1.02471	2.57832	ACTB;TRAF2;HSPA2;MYO1D
FYN	11	216	0.0743243	0.0476506	0.0266738	0.102711	-0.97733	2.22424	PAG1;GRB2;NEDD9;CD55;IGF1R;TOM1L1;CNN3;ATXN1;ITGB4;NCAM1;BCAR1
MAP4K5	2	8	0.0135135	0.00176484	0.0117487	0.0378288	-0.659701	2.16031	GRB2;TRAF2
STK16	2	8	0.0135135	0.00176484	0.0117487	0.0378288	-0.649916	2.12827	NAGK;MBP
PRKACB	7	120	0.0472973	0.0264725	0.0208248	0.106019	-0.929251	2.08537	WWC1;DHX8;MBP;FGA;NME2;FBP1;PPP1R8
PTK2	6	95	0.0405405	0.0209574	0.0195831	0.0990739	-0.897929	2.07591	ITGB4;GIT1;VCL;NEDD9;GRB2;BCAR1
FGFR1	4	50	0.027027	0.0110302	0.0159968	0.0899913	-0.838375	2.01884	SYNCRIP;NCAM1;GRB2;BCAR1
MAP3K3	10	193	0.0675676	0.0425767	0.0249909	0.107461	-0.866572	1.933	ACTB;MPRIP;MYL6;C1QBP;ATP5A1;SCIN;HSPA2;HSP90AB1;ACTA2;MYO1D
MAP3K14	8	145	0.0540541	0.0319876	0.0220664	0.110005	-0.704235	1.55441	ACTB;HSP90AB1;RPLP0;RPL7A;C1QBP;TRAF2;ATP5A1;RPL11
BCKDK	2	6	0.0135135	0.00132363	0.0121899	0.0245314	-0.400856	1.48629	DBT;DLD
RPS6KA1	5	75	0.0337838	0.0165453	0.0172384	0.107789	-0.551933	1.22948	ITGB4;UBXN7;MAGI1;VASP;GRB2
CSNK1A1	6	99	0.0405405	0.0218398	0.0187007	0.113859	-0.548148	1.19101	ACTB;PSEN2;PPP1R1B;ATP1A1;LRP6;MARCKSL1
ULK2	2	6	0.0135135	0.00132363	0.0121899	0.0245314	-0.255131	0.945976	POLA2;LUC7L2
BMPR1B	5	77	0.0337838	0.0169865	0.0167972	0.11653	-0.399062	0.857825	ILKAP;RALGPS2;OXSR1;SASH3;NAA20
MAPK8	12	275	0.0810811	0.0606662	0.0204149	0.194926	0.0402985	-0.0658935	FUT11;S100A11;PPP1R1B;AKAP1;LMNA;IRS2;CAST;APLP2;HDAC6;CDC42;FZR1;MARCKSL1
IKBKE	4	60	0.027027	0.0132363	0.0137908	0.142965	0.098525	-0.191646	HSP90AB1;ACTB;TRAF2;MYL6
TBK1	4	59	0.027027	0.0130157	0.0140114	0.137194	0.103656	-0.205897	HSP90AB1;TRAF2;ATP5A1;RPL11
MAPK1	6	312	0.0405405	0.0688286	-0.028288	0.944076	6.97901	-0.401632	GRB2;C1QBP;CARD14;MBP;CRY1;TNIP1
IGF1R	7	144	0.0472973	0.031767	0.0155303	0.199918	0.338703	-0.545261	IRS2;ACTB;IGF1R;CD34;NEDD9;FABP4;BCAR1
TLK1	2	10	0.0135135	0.00220604	0.0113075	0.0532468	0.201125	-0.589863	TLK1;MBP
TGFBR1	3	166	0.0202703	0.0366203	-0.0163501	0.909135	6.81823	-0.649517	ILKAP;RALGPS2;NAA20
MAPK10	2	121	0.0135135	0.0266931	-0.0131796	0.906565	6.8068	-0.667699	APLP2;GTF3C4
MELK	2	14	0.0135135	0.00308846	0.0104251	0.0892279	0.382693	-0.924801	PPP1R8;MBP
CSNK1E	7	148	0.0472973	0.0326495	0.0146478	0.218097	0.644482	-0.981428	AKAP9;PSEN2;PPP1R1B;HSP90AB1;FGA;CRY1;LRP6
INSR	8	175	0.0540541	0.0386058	0.0154483	0.221144	0.670191	-1.01128	IRS2;IGF1R;PAG1;SYNCRIP;ATP1A1;PPP1R8;FABP4;BCAR1
ATR	1	63	0.00675676	0.0138981	-0.00714132	0.873861	8.2435	-1.1115	MARCKSL1
ERBB3	1	61	0.00675676	0.0134569	-0.00670012	0.865371	7.86476	-1.13722	GRB2
KIT	1	59	0.00675676	0.0130157	-0.00625891	0.856313	7.96086	-1.23488	GRB2
MAPK3	6	251	0.0405405	0.0553717	-0.0148312	0.831968	6.79495	-1.25001	C1QBP;LMNA;MBP;BCL9;ITGB4;ATP1A1
PTK2B	4	70	0.027027	0.0154423	0.0115847	0.205393	0.908522	-1.43804	NEDD9;ARHGAP21;GRB2;BCAR1
JAK2	2	92	0.0135135	0.0202956	-0.0067821	0.804429	7.09528	-1.54409	IRS2;GRB2
CSNK2A2	7	267	0.0472973	0.0589014	-0.0116041	0.77323	6.20575	-1.59598	PPP1R1B;RPLP0;PPP1R8;APLP2;PSEN2;HSP90AB1;UBE2R2
MAPK9	4	162	0.027027	0.0357379	-0.00871089	0.777791	6.6566	-1.67279	APLP2;PPP1R1B;TRAF2;CDC42
GSK3B	17	600	0.114865	0.132363	-0.0174978	0.767236	6.44683	-1.70816	GIGYF2;APPL1;IRS2;MBP;BCL9;HDAC6;LRP6;MARCKSL1;CBLC;FUT11;PPP1R1B;AKAP1;LMNA;COPA;ILK;GPHN;NCAM1
PRKDC	6	227	0.0405405	0.0500772	-0.00953667	0.754879	6.10404	-1.71645	LMNA;IRS2;COPA;MBP;HSP90AB1;MARCKSL1
PRKCI	3	42	0.0202703	0.00926539	0.0110049	0.168999	0.990915	-1.76171	CDC42;MBP;RPS6KB2
CSNK1D	2	85	0.0135135	0.0187514	-0.00523787	0.768167	7.28747	-1.92206	AKAP9;PSEN2
BCR	1	48	0.00675676	0.010589	-0.00383226	0.794544	8.49644	-1.95407	GRB2
ABL1	4	151	0.027027	0.0333113	-0.00628425	0.729844	6.32391	-1.99155	PAG1;GRB2;NEDD9;BCAR1
PRKG1	3	114	0.0202703	0.0251489	-0.00487864	0.722657	6.21517	-2.01881	CAST;VASP;FGA
PRKACA	15	395	0.101351	0.0871388	0.0142126	0.314148	1.78888	-2.07133	PIP5K1B;PPP1R8;IRS2;ATXN1;MBP;ITGB4;NUFIP2;SRI;LRP6;AKAP9;SEC14L2;VASP;PPP1R1B;UBXN7;ATP1A1
MAP3K1	6	139	0.0405405	0.030664	0.00987652	0.309138	1.84605	-2.1672	ACTB;EPHA4;GRB2;HSP90AB1;TRAF2;MYO1D
ATM	5	177	0.0337838	0.039047	-0.0052632	0.68981	6.00438	-2.22966	PSEN2;C1QBP;UBXN7;LMNA;MARCKSL1
CSNK2A1	19	521	0.128378	0.114935	0.0134435	0.344622	2.22159	-2.36667	RPLP0;PPP1R8;HSP90AB1;HDAC3;MARCKSL1;PPP1R1B;UBXN7;GIT1;AP3D1;PRPF3;PSEN2;ARHGAP21;SUDS3;CBX1;MYO18A;FGA;SEPT2;UBE2R2;CLASP2
PRKD1	3	54	0.0202703	0.0119126	0.00835763	0.268692	1.82148	-2.39376	IGF1R;C1QBP;MBP
ZAP70	3	51	0.0202703	0.0112508	0.00901944	0.242925	1.74465	-2.46869	WIPF1;PAG1;GRB2
CDK5	3	103	0.0202703	0.0227223	-0.00245199	0.658084	5.9014	-2.46929	SUDS3;PPP1R1B;FZR1
AURKB	1	43	0.00675676	0.00948599	-0.00272923	0.75835	9.15311	-2.53185	WWC1
PAK4	2	16	0.0135135	0.00352967	0.00998384	0.109255	1.18269	-2.61856	CDC42;GRB2
RIPK1	3	54	0.0202703	0.0119126	0.00835763	0.268692	2.02524	-2.66154	HSP90AB1;ACTB;TRAF2
ROCK1	1	44	0.00675676	0.0097066	-0.00294984	0.766062	10.0515	-2.67865	MBP
SRC	13	346	0.0878378	0.0763291	0.0115087	0.345797	2.53321	-2.69002	CBLC;PAG1;GRB2;SH3PXD2B;GIT1;PPARD;IGF1R;VCL;CNN3;HSP90AB1;CDC42;RPS6KB2;BCAR1
SYK	4	85	0.027027	0.0187514	0.00827565	0.30999	2.31681	-2.71349	FCER1G;PIP5K1B;PAG1;GRB2
TAF1	1	42	0.00675676	0.00926539	-0.00250863	0.750384	9.49255	-2.72597	BRMS1
IKBKB	4	87	0.027027	0.0191926	0.00783444	0.324454	2.44633	-2.75362	HSP90AB1;ACTB;C1QBP;TRAF2
ACVR1	2	70	0.0135135	0.0154423	-0.0019288	0.670746	6.89828	-2.75493	ILKAP;NAA20
CHEK2	1	41	0.00675676	0.00904478	-0.00228803	0.742158	9.41089	-2.80626	PPP2R5E
PDGFRB	3	62	0.0202703	0.0136775	0.00659279	0.338498	2.65582	-2.87688	IRS2;COPA;GRB2
TRIM24	4	95	0.027027	0.0209574	0.0060696	0.382574	3.02145	-2.90311	BRMS1;TWISTNB;CBX1;RAB27A
ERBB2	5	125	0.0337838	0.0275756	0.00620823	0.393229	3.1636	-2.95279	IRS2;EPB41;GRB2;ITGB4;MUC4
AKT1	8	256	0.0540541	0.0564747	-0.00242069	0.602385	5.85682	-2.96858	APPL1;LMNA;IRS2;APLP2;ATXN1;HSP90AB1;ILK;CDC42
RET	1	40	0.00675676	0.00882418	-0.00206742	0.733663	9.59102	-2.97039	GRB2
PRKCG	3	61	0.0202703	0.0134569	0.0068134	0.329744	2.69477	-2.98968	CDC42;EIF4E;RPS6KB2
EGFR	9	247	0.0608108	0.0544893	0.00632151	0.420989	3.49657	-3.02505	CBLC;ALCAM;EPB41;PAG1;GRB2;APPL1;ATP1A1;HDAC6;BCAR1
RPS6KA3	12	365	0.0810811	0.0805206	0.000560455	0.535276	5.01262	-3.13275	WIPF1;VASP;LMNA;PPP1R8;IRS2;MAGI1;ATXN1;MBP;GPHN;RBM7;FBP1;SASH3
PRKCA	17	487	0.114865	0.107434	0.00743049	0.426808	3.70347	-3.15321	MBP;ITGB4;CDC42;EIF4E;PAG1;VASP;MYO5A;C1QBP;CD34;TAGLN;LMNA;APLP2;VCL;ILK;FBP1;ATP1A1;RPS6KB2
CDK1	19	567	0.128378	0.125083	0.00329565	0.490912	4.43804	-3.15762	GIGYF2;APPL1;IRS2;GMPS;MBP;COASY;FOXK2;FZR1;NAGK;EPB41;FUT11;SMTN;PPP1R1B;NME2;UGDH;LMNA;APLP2;HSPA2;NCAM1
MAPK14	15	461	0.101351	0.101699	-0.000347303	0.546878	5.24064	-3.16288	PIP4K2B;GIGYF2;IRS2;MBP;BCL9;IDH3G;MYO5A;SMTN;POLA2;GRB2;AP3D1;CARD14;COPA;NCAM1;CLASP2
EPHB2	1	38	0.00675676	0.00838297	-0.00162621	0.71583	9.50919	-3.17905	GRB2
JAK1	3	66	0.0202703	0.0145599	0.00571038	0.373414	3.42952	-3.37831	IRS2;IGF1R;GRB2
CLK1	2	17	0.0135135	0.00375028	0.00976324	0.119674	1.5962	-3.3887	LUC7L3;MBP
LCK	6	161	0.0405405	0.0355173	0.00502322	0.434622	4.15004	-3.45814	PAG1;CD34;NEDD9;CDC42;CD55;BCAR1
MAP3K7	4	102	0.027027	0.0225017	0.00452537	0.433042	4.20018	-3.51522	ACTB;HSP90AB1;RPLP0;TRAF2
PRKCE	3	70	0.0202703	0.0154423	0.00482796	0.40798	3.92092	-3.51525	ACTB;AKAP9;RPS6KB2
RPS6KA5	1	37	0.00675676	0.00816236	-0.00140561	0.706473	10.2707	-3.56875	MBP
FES	2	23	0.0135135	0.0050739	0.00843961	0.18628	2.20502	-3.70554	IRS2;BCAR1
SRPK1	2	24	0.0135135	0.00529451	0.00821901	0.19786	2.35749	-3.8196	MBP;SAFB
HCK	3	77	0.0202703	0.0169865	0.00328373	0.466977	5.01964	-3.82233	WIPF1;ACTB;BCAR1
YES1	1	36	0.00675676	0.00794176	-0.001185	0.696811	10.6518	-3.84789	ITGB4
MARK4	2	19	0.0135135	0.00419148	0.00932203	0.14119	1.96778	-3.85223	CRTC2;CDC42
SGK1	3	76	0.0202703	0.0167659	0.00350433	0.458695	4.99672	-3.8943	PPP1R8;VASP;PPP1R1B
ADRBK1	2	56	0.0135135	0.0123538	0.00115966	0.55256	6.58952	-3.90885	GIT1;GNAQ
CHEK1	1	35	0.00675676	0.00772116	-0.000964399	0.686833	10.5204	-3.95213	TLK1
JAK3	1	35	0.00675676	0.00772116	-0.000964399	0.686833	10.7136	-4.02471	IRS2
CSNK1G1	2	24	0.0135135	0.00529451	0.00821901	0.19786	2.50823	-4.06383	PSEN2;LRP6
PIK3CG	2	17	0.0135135	0.00375028	0.00976324	0.119674	1.91433	-4.0641	SEC14L2;GRB2
MAP3K8	2	54	0.0135135	0.0119126	0.00160087	0.533443	6.54953	-4.11574	HSP90AB1;TRAF2
TNK2	2	27	0.0135135	0.00595632	0.00755719	0.233045	2.89614	-4.2183	CDC42;GRB2
KDR	2	42	0.0135135	0.00926539	0.00424813	0.407876	4.70996	-4.22386	GNAQ;GRB2
MAPKAPK5	2	20	0.0135135	0.00441209	0.00910142	0.152238	2.26828	-4.2696	MBP;EIF4E
ITK	2	31	0.0135135	0.00683874	0.00667478	0.280432	3.36571	-4.27925	GRB2;BCAR1
AURKA	2	51	0.0135135	0.0112508	0.00226269	0.50375	6.35008	-4.3541	WWC1;UBE2N
NTRK1	2	39	0.0135135	0.00860357	0.00490994	0.373963	4.46138	-4.38821	IRS2;GRB2
PAK2	2	48	0.0135135	0.010589	0.0029245	0.472875	5.86533	-4.39269	CDC42;GRB2
TYK2	1	30	0.00675676	0.00661813	0.000138623	0.631833	9.61257	-4.41342	IRS2
NTRK2	1	31	0.00675676	0.00683874	-8.19814e-05	0.643551	10.0224	-4.41742	IRS2
GSK3A	2	44	0.0135135	0.0097066	0.00380692	0.429991	5.24563	-4.42726	IRS2;LRP6
MET	2	38	0.0135135	0.00838297	0.00513054	0.362484	4.44908	-4.51481	ITGB4;GRB2
PKD1	2	27	0.0135135	0.00595632	0.00755719	0.233045	3.10116	-4.51692	BCAR1;VCL
PDPK1	2	48	0.0135135	0.010589	0.0029245	0.472875	6.04671	-4.52853	ILK;RPS6KB2
PDK1	1	31	0.00675676	0.00683874	-8.19814e-05	0.643551	10.3196	-4.54842	ILK
MAPK11	2	27	0.0135135	0.00595632	0.00755719	0.233045	3.1377	-4.57014	HDAC3;MBP
PKN1	2	30	0.0135135	0.00661813	0.00689538	0.268575	3.48296	-4.57878	TRAF2;AKAP9
PRKAA1	2	41	0.0135135	0.00904478	0.00446873	0.396665	5.01949	-4.64134	VASP;CRY1
ERBB4	2	41	0.0135135	0.00904478	0.00446873	0.396665	5.02949	-4.65059	PSEN2;GRB2
PRKCQ	2	45	0.0135135	0.0099272	0.00358631	0.440887	5.73764	-4.69894	WIPF1;ANXA4
FGFR3	2	44	0.0135135	0.0097066	0.00380692	0.429991	5.58336	-4.7123	POLA2;GRB2
ROCK2	2	25	0.0135135	0.00551511	0.0079984	0.209525	3.02031	-4.72048	CNN3;MBP
EIF2AK2	2	42	0.0135135	0.00926539	0.00424813	0.407876	5.29128	-4.74518	CDC42;CASP7
CSK	2	47	0.0135135	0.0103684	0.0031451	0.462332	6.15188	-4.746	IGF1R;PAG1
CDK9	2	38	0.0135135	0.00838297	0.00513054	0.362484	4.72405	-4.79386	HEXIM1;TRAF2
RPS6KB1	2	48	0.0135135	0.010589	0.0029245	0.472875	6.40513	-4.79695	COASY;CDC42
TRIM28	2	21	0.0135135	0.00463269	0.00888082	0.16345	2.68363	-4.86072	CBX1;CHAF1A
CASK	2	42	0.0135135	0.00926539	0.00424813	0.407876	5.4443	-4.88241	RAB3A;EPB41
ILK	2	25	0.0135135	0.00551511	0.0079984	0.209525	3.21594	-5.02625	ILK;ILKAP
STK11	1	32	0.00675676	0.00705934	-0.000302586	0.654899	12.0031	-5.08059	STK11IP
IRAK1	2	39	0.0135135	0.00860357	0.00490994	0.373963	5.19814	-5.11288	IL1RAP;MBP
CSF1R	1	25	0.00675676	0.00551511	0.00124165	0.567251	10.0496	-5.69766	GRB2
ALK	1	25	0.00675676	0.00551511	0.00124165	0.567251	10.3191	-5.85044	GRB2
HIPK3	1	26	0.00675676	0.00573572	0.00102104	0.58101	11.1316	-6.04433	TOX4
MARK3	1	26	0.00675676	0.00573572	0.00102104	0.58101	11.3423	-6.15871	CRTC2
MAP4K1	1	25	0.00675676	0.00551511	0.00124165	0.567251	10.9532	-6.20993	GRB2
PIM1	1	27	0.00675676	0.00595632	0.000800436	0.594334	12.146	-6.31973	CBX1
CDK6	1	25	0.00675676	0.00551511	0.00124165	0.567251	11.2912	-6.40156	ATXN1
CAMK1	1	24	0.00675676	0.00529451	0.00146225	0.553044	11.2307	-6.65218	EIF4G3
FLT1	1	23	0.00675676	0.0050739	0.00168285	0.538373	10.7803	-6.6752	GRB2
ARAF	1	24	0.00675676	0.00529451	0.00146225	0.553044	11.6907	-6.92463	RABGGTB
TTN	1	26	0.00675676	0.00573572	0.00102104	0.58101	12.7986	-6.94948	ACTA2
MAP3K4	1	21	0.00675676	0.00463269	0.00212406	0.507582	10.4285	-7.07152	CDC42
MAPK13	1	21	0.00675676	0.00463269	0.00212406	0.507582	11.5381	-7.82396	MBP
AXL	1	21	0.00675676	0.00463269	0.00212406	0.507582	11.5383	-7.82406	GRB2
EPHA2	1	20	0.00675676	0.00441209	0.00234467	0.49143	11.1224	-7.90173	GRB2
MAPK12	1	20	0.00675676	0.00441209	0.00234467	0.49143	11.5016	-8.17113	GRB2
RPS6KA2	1	21	0.00675676	0.00463269	0.00212406	0.507582	12.3736	-8.39053	MAGI1
MST1R	1	19	0.00675676	0.00419148	0.00256527	0.474752	11.3645	-8.46614	GRB2
GRK5	1	19	0.00675676	0.00419148	0.00256527	0.474752	11.5951	-8.63794	GIT1
MAP3K10	1	21	0.00675676	0.00463269	0.00212406	0.507582	12.8703	-8.72729	CDC42
STK4	1	18	0.00675676	0.00397088	0.00278588	0.457531	11.2051	-8.76139	MBP
TEK	1	19	0.00675676	0.00419148	0.00256527	0.474752	11.9919	-8.93352	GRB2
PBK	1	18	0.00675676	0.00397088	0.00278588	0.457531	12.0303	-9.4066	MBP
FER	1	16	0.00675676	0.00352967	0.00322709	0.421388	11.2399	-9.71354	TMF1
WEE1	1	18	0.00675676	0.00397088	0.00278588	0.457531	12.477	-9.75594	BRD8
MYLK	1	16	0.00675676	0.00352967	0.00322709	0.421388	11.5912	-10.0171	MYO18A
UHMK1	1	13	0.00675676	0.00286786	0.0038889	0.362643	10.046	-10.1901	MBP
MARK2	1	17	0.00675676	0.00375028	0.00300648	0.439749	12.5587	-10.3176	CRTC2
FLT3	1	12	0.00675676	0.00264725	0.0041095	0.341774	9.65281	-10.3633	GRB2
FGFR4	1	18	0.00675676	0.00397088	0.00278588	0.457531	13.3219	-10.4165	EPHA4
MAP3K11	1	11	0.00675676	0.00242665	0.00433011	0.320226	9.2407	-10.5227	CDC42
MINK1	1	14	0.00675676	0.00308846	0.00366829	0.382855	10.9661	-10.5286	ACTA2
EEF2K	1	16	0.00675676	0.00352967	0.00322709	0.421388	12.312	-10.6401	RPS6KB2
DYRK1B	1	15	0.00675676	0.00330907	0.00344769	0.40243	11.7346	-10.6813	MBP
CSNK1G2	1	15	0.00675676	0.00330907	0.00344769	0.40243	11.7827	-10.725	PSEN2
CDC7	1	18	0.00675676	0.00397088	0.00278588	0.457531	14.0091	-10.9539	CHAF1A
PRKG2	1	17	0.00675676	0.00375028	0.00300648	0.439749	13.3415	-10.9607	VASP
TRIB3	1	16	0.00675676	0.00352967	0.00322709	0.421388	12.7389	-11.009	GIT1
BLK	1	16	0.00675676	0.00352967	0.00322709	0.421388	12.9166	-11.1626	BCAS2
PIK3CD	1	15	0.00675676	0.00330907	0.00344769	0.40243	12.3196	-11.2138	IRS2
CDC42BPA	1	12	0.00675676	0.00264725	0.0041095	0.341774	10.5412	-11.3171	PPP1R12C
EPHA4	1	14	0.00675676	0.00308846	0.00366829	0.382855	11.8529	-11.38	EPHA4
NEK9	1	8	0.00675676	0.00176484	0.00499192	0.251288	8.43468	-11.6496	MBP
NLK	1	14	0.00675676	0.00308846	0.00366829	0.382855	12.1458	-11.6612	ATXN1
DMPK	1	15	0.00675676	0.00330907	0.00344769	0.40243	12.8847	-11.7281	ATXN1
MKNK2	1	9	0.00675676	0.00198544	0.00477132	0.275006	9.09759	-11.7446	EIF4E
TRPM7	1	10	0.00675676	0.00220604	0.00455071	0.297978	9.95994	-12.0589	MBP
CDK8	1	15	0.00675676	0.00330907	0.00344769	0.40243	13.2983	-12.1045	MED25
ERN1	1	12	0.00675676	0.00264725	0.0041095	0.341774	11.6709	-12.5299	TRAF2
PNCK	1	2	0.00675676	0.000441209	0.00631555	0.0919032	5.37999	-12.8421	HSP90AB1
PAK7	1	10	0.00675676	0.00220604	0.00455071	0.297978	10.6264	-12.8658	CDC42
PAK3	1	12	0.00675676	0.00264725	0.0041095	0.341774	12.0063	-12.8901	GIT1
CSNK1G3	1	11	0.00675676	0.00242665	0.00433011	0.320226	11.342	-12.9154	PSEN2
GRK6	1	16	0.00675676	0.00352967	0.00322709	0.421388	14.9855	-12.9505	GIT1
FLT4	1	12	0.00675676	0.00264725	0.0041095	0.341774	12.1322	-13.0252	GRB2
MOS	1	9	0.00675676	0.00198544	0.00477132	0.275006	10.1985	-13.1659	CENPV
STK39	1	9	0.00675676	0.00198544	0.00477132	0.275006	10.2013	-13.1695	MBP
EPHB1	1	13	0.00675676	0.00286786	0.0038889	0.362643	13.2049	-13.3942	GRB2
CSNK1A1L	1	12	0.00675676	0.00264725	0.0041095	0.341774	12.7727	-13.7129	PSEN2
ADRBK2	1	10	0.00675676	0.00220604	0.00455071	0.297978	11.3699	-13.766	GIT1
EPHB6	1	10	0.00675676	0.00220604	0.00455071	0.297978	11.5263	-13.9553	GRB2
TRRAP	1	11	0.00675676	0.00242665	0.00433011	0.320226	12.5399	-14.2796	BRD8
PIM2	1	9	0.00675676	0.00198544	0.00477132	0.275006	11.1716	-14.4222	ATXN1
SIK1	1	5	0.00675676	0.00110302	0.00565373	0.175412	8.29789	-14.4434	CRTC2
WNK1	1	9	0.00675676	0.00198544	0.00477132	0.275006	11.4329	-14.7594	OXSR1
MAST2	1	11	0.00675676	0.00242665	0.00433011	0.320226	13.1028	-14.9206	TRAF2
MAP4K2	1	6	0.00675676	0.00132363	0.00543313	0.201517	9.43536	-15.1143	TRAF2
MYLK2	1	6	0.00675676	0.00132363	0.00543313	0.201517	9.65578	-15.4674	TRAF2
MAP4K3	1	5	0.00675676	0.00110302	0.00565373	0.175412	9.42363	-16.4029	TRAF2
STK24	1	6	0.00675676	0.00132363	0.00543313	0.201517	10.2935	-16.489	CASP7
KALRN	1	8	0.00675676	0.00176484	0.00499192	0.251288	12.0933	-16.7027	SUMO3
MAPK15	1	7	0.00675676	0.00154423	0.00521253	0.2268	11.4561	-16.9972	MBP
CDK12	1	6	0.00675676	0.00132363	0.00543313	0.201517	10.7532	-17.2253	MBP
TSSK6	1	3	0.00675676	0.000661813	0.00609494	0.120633	8.16362	-17.2661	HSP90AB1
MERTK	1	7	0.00675676	0.00154423	0.00521253	0.2268	11.87	-17.6114	GRB2
TNIK	1	6	0.00675676	0.00132363	0.00543313	0.201517	11.0554	-17.7095	TRAF2
MST4	1	7	0.00675676	0.00154423	0.00521253	0.2268	12.3851	-18.3756	MBP
CDC42BPG	1	4	0.00675676	0.000882418	0.00587434	0.14846	9.67531	-18.4551	CDC42
SIK2	1	4	0.00675676	0.000882418	0.00587434	0.14846	9.7318	-18.5628	CRTC2
RPS6KB2	1	9	0.00675676	0.00198544	0.00477132	0.275006	14.558	-18.7938	COASY
WNK4	1	10	0.00675676	0.00220604	0.00455071	0.297978	15.8512	-19.1916	OXSR1
TLK2	1	6	0.00675676	0.00132363	0.00543313	0.201517	14.1777	-22.711	MBP
PAK6	1	3	0.00675676	0.000661813	0.00609494	0.120633	11.5662	-24.4626	CDC42
MAP3K6	1	4	0.00675676	0.000882418	0.00587434	0.14846	13.7499	-26.2272	MAP3K6
SIK3	1	2	0.00675676	0.000441209	0.00631555	0.0919032	11.2622	-26.8832	CRTC2
TAOK3	1	3	0.00675676	0.000661813	0.00609494	0.120633	12.8412	-27.1591	TRAF2
KIAA0999	1	2	0.00675676	0.000441209	0.00631555	0.0919032	11.7713	-28.0982	CRTC2
BMP2K	1	1	0.00675676	0.000220604	0.00653615	0.0622412	13.2665	-36.8376	MBP
BRD3	1	1	0.00675676	0.000220604	0.00653615	0.0622412	14.6969	-40.8095	BRD7
STK40	1	3	0.00675676	0.000661813	0.00609494	0.120633	22.1429	-46.8322	POLA2

## Sheet: VIII
VIII	Substrates in Input	Substrates in Database	Input Fraction	Database Fraction	Difference	P-value	Z-score	Combined Score	Substrates
RPS6KA3	25	365	0.176056	0.0805206	0.0955357	0.000229603	-2.29754	19.2514	GMFB;PDK1;PRKAB1;CARHSP1;RIN1;HIST1H3A;ABCA1;PUM2;TPX2;CDK13;TCF20;CIC;KIF2C;MAPT;EBAG9;CAPN1;HMGN1;PKP4;YTHDC1;KLC2;ZC3HC1;GPHN;PPP1R9B;LBR;PRKAA1	SYK
PRKCB	17	283	0.119718	0.0624311	0.0572872	0.00880137	-2.17422	10.2903	ALG2;ABCA1;XRCC4;CDK13;TOP2A;ANXA7;ANXA2;MAPT;PKP4;GFPT1;ZC3HC1;HMGB2;GPHN;PPP1R9B;LBR;FGA;DES	HCK
PRKCA	25	487	0.176056	0.107434	0.068622	0.0104058	-2.18492	9.97502	GMFB;ANXA7;ANXA2;EBAG9;HMGN1;CLIP1;GFPT1;ITGB1;ITGB4;PRKAA2;TTN;AQP1;SMARCA5;GNG12;TPX2;TF;TOP2A;KIF2C;MAPT;CAPN1;YTHDC1;NDUFS4;RGS19;CBL;PDLIM2	LYN
SGK1	7	76	0.0492958	0.0167659	0.0325298	0.0124622	-1.93704	8.49401	TCF20;LBR;CARHSP1;MAPT;RREB1;PIKFYVE;EBAG9	FYN
CLK1	3	17	0.0211268	0.00375028	0.0173765	0.0214164	-1.51599	5.82687	GOLM1;CSN1S1;LBR	JAK1
AURKA	5	51	0.0352113	0.0112508	0.0239604	0.0265949	-1.58625	5.75339	KIF11;CKAP5;HIST1H3A;TPX2;EIF3A	BTK
RPS6KA1	6	75	0.0422535	0.0165453	0.0257082	0.0355499	-1.61764	5.39778	GMFB;ITGB4;CIC;HMGN1;CARHSP1;MAPT	PRKCD
PRKCG	5	61	0.0352113	0.0134569	0.0217544	0.0490261	-1.46968	4.43168	TOP2A;ANXA7;MAPT;PARD6B;MARK4	HSPB8
DYRK1A	3	22	0.0211268	0.0048533	0.0162735	0.0387183	-1.19771	3.89427	SIRT1;CCNL2;MAPT	ZAP70
GSK3B	25	600	0.176056	0.132363	0.0436937	0.0869596	-1.50985	3.68751	SMC4;PRKAB1;RREB1;CDK13;TCF20;CIC;SIRT1;KLC2;GFPT1;ZC3HC1;LBR;SOS1;CBLC;SYNPO;TPX2;RNPS1;TOP2A;MAPT;WRNIP1;YTHDC1;GPHN;AXIN1;USP19;REST;DES	HIPK3
CSF1R	3	25	0.0211268	0.00551511	0.0156116	0.0516561	-1.06532	3.15669	CBL;SOS1;SKAP2	DDR1
EGFR	12	247	0.084507	0.0544893	0.0300177	0.0931201	-1.32043	3.13452	CBLC;SCAMP3;SNX4;HIST1H3A;HIST1H3G;HIST1H3H;HIST1H3I;DOK4;S100A9;ELF3;SOS1;CBL	SRC
CDK2	25	606	0.176056	0.133686	0.04237	0.0947222	-1.32832	3.13059	SMC4;NUP98;RREB1;CDK13;CIC;PKP4;NPAT;GFPT1;ZC3HC1;MCM7;LBR;SOS1;CBLC;SYNPO;EIF2A;SMARCA5;PUM2;TPX2;KIF11;MAPT;HIRA;YTHDC1;AXIN1;REST;DES	TYK2
CDK1	23	567	0.161972	0.125083	0.0368891	0.121734	-1.09834	2.31302	GAPVD1;PRKAB1;NUP98;CDK13;TCF20;CIC;SIRT1;PKP4;ZC3HC1;LBR;SOS1;UBAP2L;CARHSP1;TPX2;TOP2A;KIF11;KIF2C;MAPT;WRNIP1;YTHDC1;TMEM245;USP19;DES	PRKACA
NUAK1	3	31	0.0211268	0.00683874	0.014288	0.0828648	-0.819385	2.04071	PRKAA1;MARK4;PRKAB1	PTK2
HCK	5	77	0.0352113	0.0169865	0.0182247	0.102665	-0.894227	2.03551	SOS1;RIN1;SKAP2;WAS;CBL
STK24	2	6	0.0140845	0.00132363	0.0127609	0.022748	-0.486309	1.83984	CASP7;STK38L
STK11	3	32	0.0211268	0.00705934	0.0140674	0.0887042	-0.585664	1.41874	PRKAA1;PRKAA2;MARK4
MLTK	2	9	0.0140845	0.00198544	0.0120991	0.0421029	-0.317315	1.00514	HIST1H3A;MAP2K7
RPS6KA5	3	37	0.0211268	0.00816236	0.0129644	0.120313	-0.451333	0.955768	HIST1H3A;HMGN1;MAPT
TTBK1	2	6	0.0140845	0.00132363	0.0127609	0.022748	-0.191717	0.72532	CSN1S1;MAPT
TLK1	2	10	0.0140845	0.00220604	0.0118785	0.0495366	-0.0861965	0.259024	HIST1H3A;CSN1S1
PRKACB	6	120	0.0422535	0.0264725	0.015781	0.183264	-0.151273	0.256685	PRKAB1;XRCC4;FGA;CDC42EP1;MAPT;DES
INSR	8	175	0.056338	0.0386058	0.0177322	0.191229	-0.074303	0.122918	DOK4;PHB;FXR1;SNX4;ZC3HC1;CBL;PIKFYVE;FABP4
CAMKK1	2	11	0.0140845	0.00242665	0.0116579	0.0574025	-0.0381626	0.109056	PRKAA1;PRKAA2
MAPK14	18	461	0.126761	0.101699	0.0250619	0.200213	0.00219182	-0.00352527	GMFB;MYL4;NUP98;SIRT1;HMGN1;THOC1;PKP4;S100A9;ZC3HC1;LBR;SOS1;HIST1H3A;SMARCA5;TPX2;KIF11;AXIN1;CKAP5;USP19
PLK1	5	92	0.0352113	0.0202956	0.0149157	0.171188	0.0572137	-0.100982	TOP2A;MCM7;PLEKHG6;CLIP1;PSMA1
PRKAA1	3	41	0.0211268	0.00904478	0.012082	0.148147	0.0677891	-0.129447	PRKAA1;GFPT1;PRKAB1
ATM	2	177	0.0140845	0.039047	-0.0249625	0.975488	5.28964	-0.131274	FANCI;USP28
DYRK2	2	13	0.0140845	0.00286786	0.0112166	0.074302	0.106588	-0.277089	CARHSP1;MAPT
MAP3K3	3	193	0.0211268	0.0425767	-0.0214499	0.942412	5.21659	-0.309408	MPRIP;UBL4A;BAG2
JAK2	1	92	0.00704225	0.0202956	-0.0132534	0.944848	5.61002	-0.318265	HIST1H3A
CHUK	1	90	0.00704225	0.0198544	-0.0128121	0.941265	5.92128	-0.358419	EBAG9
TRIM24	5	95	0.0352113	0.0209574	0.0142538	0.186655	0.216423	-0.363264	ARIH2;AXIN1;TTR;HSPE1;EIF3L
AURKB	3	43	0.0211268	0.00948599	0.0116408	0.162781	0.23805	-0.432144	HIST1H3A;DES;KIF2C
PRKCI	3	42	0.0211268	0.00926539	0.0118614	0.155409	0.289399	-0.538774	PARD6B;MARK4;MAPT
MAPK10	2	121	0.0140845	0.0266931	-0.0126086	0.893946	5.04239	-0.565301	CDK13;TCF20
BMPR1B	1	77	0.00704225	0.0169865	-0.00994429	0.911635	6.21976	-0.575426	SRGAP1
FYN	9	216	0.0633803	0.0476506	0.0157297	0.243403	0.51473	-0.727332	SKAP2;MED28;MAPT;WAS;DOK4;YTHDC1;ITGB4;SOS1;CBL
PRKDC	5	227	0.0352113	0.0500772	-0.0148659	0.842242	4.74502	-0.814659	PRKAB1;XRCC4;MAPT;HMGB2;ARFGEF1
CDK5	2	103	0.0140845	0.0227223	-0.00863775	0.835022	4.99254	-0.90014	PPP1R9B;MAPT
KIT	1	59	0.00704225	0.0130157	-0.00597341	0.844743	6.00922	-1.01389	CBL
IKBKE	1	60	0.00704225	0.0132363	-0.00619401	0.84952	6.70922	-1.09416	KIF11
MAP3K1	6	139	0.0422535	0.030664	0.0115895	0.27752	0.868764	-1.11364	RPL24;BAG2;MAP2K7;AXIN1;RPL14;RPL18
EEF2K	2	16	0.0140845	0.00352967	0.0105548	0.102125	0.498135	-1.13652	PRKAA1;PRKAA2
TGFBR1	4	166	0.028169	0.0366203	-0.00845133	0.766786	4.63142	-1.22986	SKAP2;ASH2L;AXIN1;RGS19
CSNK2A2	10	267	0.0704225	0.0589014	0.0115211	0.332116	1.13747	-1.2538	SYNPO;XRCC4;TOP2A;WAS;OSBP;SLC39A7;YTHDC1;PIN4;RGS19;RNF7
MAP3K14	6	145	0.0422535	0.0319876	0.0102659	0.309496	1.14106	-1.33825	FBL;GRWD1;RPL24;BAG2;RPL14;RPL18
PRKG1	5	114	0.0352113	0.0251489	0.0100624	0.294123	1.09451	-1.33941	ABCA1;FGA;MAPT;CBL;TTN
MARK4	2	19	0.0140845	0.00419148	0.00989302	0.13228	0.703963	-1.424	MAPT;MARK4
LCK	4	161	0.028169	0.0355173	-0.0073483	0.745964	4.90269	-1.43687	MED28;SOS1;WAS;CBL
FGFR1	1	50	0.00704225	0.0110302	-0.00398797	0.794377	6.32529	-1.45606	SOS1
STK4	2	18	0.0140845	0.00397088	0.0101136	0.12201	0.699911	-1.47237	STK38;CSN1S1
ABL1	6	151	0.0422535	0.0333113	0.00894225	0.342084	1.39573	-1.4972	PKP4;RIN1;YTHDC1;MAPT;WAS;CBL
CSNK1D	2	85	0.0140845	0.0187514	-0.00466687	0.748348	5.26344	-1.5258	MAPT;YTHDC1
BCR	1	48	0.00704225	0.010589	-0.00354676	0.781146	6.25465	-1.54486	COPB1
CDK4	1	51	0.00704225	0.0112508	-0.00420857	0.800692	6.96569	-1.54833	PSMD10
SYK	2	85	0.0140845	0.0187514	-0.00466687	0.748348	5.53408	-1.60426	MAPT;CBL
RPS6KB1	3	48	0.0211268	0.010589	0.0105377	0.201077	1.0381	-1.66518	PPP1R9B;RPS6KA2;MAPT
PRKAA2	2	17	0.0140845	0.00375028	0.0103342	0.11195	0.767747	-1.68114	PRKAA2;PRKAB1
MAP3K4	2	21	0.0140845	0.00463269	0.00945181	0.153367	0.914921	-1.7154	ANXA2;AXIN1
CSK	1	47	0.00704225	0.0103684	-0.00332616	0.774217	6.72693	-1.72144	CBL
MAPK9	6	162	0.0422535	0.0357379	0.0065156	0.402573	1.91924	-1.74628	SYNPO;MAP2K7;GFPT1;CDK13;TCF20;MAPT
MAPK1	9	312	0.0633803	0.0688286	-0.00544831	0.648914	4.13648	-1.78884	GMFB;SMC4;HIST1H3A;TOP2A;CIC;MAPT;PPP1R9B;SOS1;RGS19
KDR	1	42	0.00704225	0.00926539	-0.00222313	0.736165	6.09709	-1.86755	CBL
PRKACA	13	395	0.0915493	0.0871388	0.00441054	0.471421	2.49205	-1.87403	GMFB;NUP85;ABCA1;PSMC5;HMGN1;GFPT1;ITGB4;TTN;MAPT;PPP1R9B;NDUFS4;ARFGEF1;DES
ERBB3	3	61	0.0211268	0.0134569	0.00766989	0.307733	1.60598	-1.89269	UBAP2L;RIN1;SOS1
PDGFRB	3	62	0.0211268	0.0136775	0.00744928	0.316134	1.66023	-1.9119	COPB1;CBL;SNX4
SRC	10	346	0.0704225	0.0763291	-0.00590661	0.650106	4.44198	-1.9128	CBLC;DAG1;ANXA2;MED28;MAPT;WAS;DOK4;YTHDC1;TNFRSF11A;CBL
BTK	3	59	0.0211268	0.0130157	0.0081111	0.290962	1.59606	-1.97043	PIP4K2C;WAS;CBL
CSNK2A1	16	521	0.112676	0.114935	-0.00225887	0.573553	3.5599	-1.97897	GMFB;SMC4;ABCA1;SIRT1;OSBP;HMGN1;CLIP1;PIN4;PPM1A;XRCC4;RNPS1;TOP2A;WAS;FGA;RGS19;RNF7
LYN	5	144	0.0352113	0.031767	0.00344423	0.475854	2.6907	-1.99823	CBLC;SKAP2;CASP7;WAS;CBL
PRKCE	3	70	0.0211268	0.0154423	0.00568445	0.38321	2.10013	-2.01439	ITGB1;MAPT;COPB1
CAMK2A	4	105	0.028169	0.0231635	0.00500555	0.423834	2.34701	-2.0147	GFPT1;ITGB1;PPP1R9B;MAPT
MAPK3	8	251	0.056338	0.0553717	0.00096631	0.533661	3.21272	-2.01757	GMFB;RPS6KA2;TOP2A;CIC;MAPT;ITGB4;SOS1;RGS19
PTK2B	3	70	0.0211268	0.0154423	0.00568445	0.38321	2.12298	-2.0363	ITGB1;RB1CC1;CBL
PRKCD	5	146	0.0352113	0.0322083	0.00300302	0.487676	2.83799	-2.03797	PDK1;HIST1H3A;ITGB4;PPM1A;MAPT
IGF1R	5	144	0.0352113	0.031767	0.00344423	0.475854	2.74873	-2.04132	DOK4;SKAP2;ITGB1;CBL;FABP4
MAPK8	9	275	0.0633803	0.0606662	0.00271406	0.498097	2.98116	-2.07775	RREB1;CDK13;CIC;SIRT1;MAPT;TMEM245;MAP2K7;REST;DES
CSNK1E	5	148	0.0352113	0.0326495	0.00256181	0.499406	3.02074	-2.09741	OSBP;SLC39A7;CLIP1;FGA;AXIN1
MAP3K7	3	102	0.0211268	0.0225017	-0.00137489	0.624505	4.45941	-2.09947	TNFRSF11A;PRKAA2;PPM1L
CSNK2B	1	43	0.00704225	0.00948599	-0.00244374	0.744253	7.17602	-2.11961	RNF7
PRKCZ	4	104	0.028169	0.0229429	0.00522615	0.416935	2.43743	-2.13233	PDK1;CASP7;MAPT;PARD6B
RPS6KA2	2	21	0.0140845	0.00463269	0.00945181	0.153367	1.13955	-2.13657	GMFB;RPS6KA2
CSNK1A1	3	99	0.0211268	0.0218398	-0.000713081	0.604705	4.24987	-2.13774	CAPN1;HMGB2;AXIN1
AKT1	8	256	0.056338	0.0564747	-0.000136713	0.555935	3.65527	-2.14602	PDK1;CARHSP1;CDK13;MAPT;YTHDC1;LBR;PPM1A;PIKFYVE
CASK	1	42	0.00704225	0.00926539	-0.00222313	0.736165	7.00752	-2.14641	FCHSD2
ERBB2	4	125	0.028169	0.0275756	0.000593457	0.555749	3.75952	-2.20849	DOK4;RIN1;ITGB4;SOS1
PTK2	3	95	0.0211268	0.0209574	0.000169337	0.57727	4.06164	-2.23165	ITGB1;ITGB4;RB1CC1
MAPKAPK2	1	40	0.00704225	0.00882418	-0.00178192	0.719219	6.87112	-2.26465	BAG2
RIPK3	3	95	0.0211268	0.0209574	0.000169337	0.57727	4.1811	-2.29729	PPP1R9B;MPRIP;GNG12
RAF1	3	84	0.0211268	0.0185308	0.00259599	0.496119	3.36417	-2.35808	PHB;SHOC2;COPS3
FGR	2	22	0.0140845	0.0048533	0.00923121	0.164144	1.31841	-2.38238	WAS;CBL
MTOR	3	86	0.0211268	0.018972	0.00215478	0.511453	3.59498	-2.41043	GPHN;CLIP1;UBR4
PAK1	3	92	0.0211268	0.0202956	0.000831151	0.55594	4.19512	-2.46294	ELF3;FXR1;HIST1H3A
MAP2K1	1	39	0.00704225	0.00860357	-0.00156132	0.710345	7.25777	-2.48219	CPNE1
EPHB2	1	38	0.00704225	0.00838297	-0.00134072	0.701192	7.05399	-2.50398	AQP1
ABL2	2	23	0.0140845	0.0050739	0.0090106	0.17505	1.58054	-2.75438	MAPT;RIN1
PRKD1	2	54	0.0140845	0.0119126	0.00217187	0.511686	4.11268	-2.75567	OSBP;RIN1
ITK	2	31	0.0140845	0.00683874	0.00724577	0.265052	2.08184	-2.76433	WAS;CBL
ZAP70	2	51	0.0140845	0.0112508	0.00283368	0.48235	3.79404	-2.76618	SOS1;CBL
GSK3A	2	44	0.0140845	0.0097066	0.00437791	0.409954	3.17816	-2.83399	AXIN1;MAPT
BMPR2	1	38	0.00704225	0.00838297	-0.00134072	0.701192	8.12861	-2.88544	C4BPA
PRKCQ	2	45	0.0140845	0.0099272	0.00415731	0.420608	3.3923	-2.93792	HIST1H3A;CARHSP1
SRPK1	2	24	0.0140845	0.00529451	0.00879	0.186069	1.77012	-2.97669	TOP2A;LBR
RET	2	40	0.0140845	0.00882418	0.00526033	0.366455	2.97392	-2.98546	CBL;DOK4
EIF2AK2	2	42	0.0140845	0.00926539	0.00481912	0.388372	3.24023	-3.06459	CASP7;MAPT
MAP3K5	2	40	0.0140845	0.00882418	0.00526033	0.366455	3.07849	-3.09044	PPP3R1;MAP2K7
MET	2	38	0.0140845	0.00838297	0.00570154	0.344248	2.93357	-3.12835	ITGB4;CBL
CHEK1	1	35	0.00704225	0.00772116	-0.000678902	0.671977	7.90841	-3.14385	MAPT
CHEK2	2	41	0.0140845	0.00904478	0.00503972	0.377453	3.23111	-3.1481	PPP2R5E;MAPT
PDGFRA	2	31	0.0140845	0.00683874	0.00724577	0.265052	2.41829	-3.21108	CBL;SNX4
PKD1	2	27	0.0140845	0.00595632	0.00812819	0.219638	2.18465	-3.31144	DES;RIN1
ROCK1	2	44	0.0140845	0.0097066	0.00437791	0.409954	3.8108	-3.39812	HIST1H3A;DES
PKN1	2	30	0.0140845	0.00661813	0.00746637	0.253667	2.53415	-3.47618	HIST1H3A;MAPT
CDK7	2	31	0.0140845	0.00683874	0.00724577	0.265052	2.62135	-3.4807	MCM7;GTF2H2
TYK2	1	30	0.00704225	0.00661813	0.00042412	0.616851	7.26228	-3.50861	CBL
PDK1	1	31	0.00704225	0.00683874	0.000203515	0.628566	7.82096	-3.63138	PDK1
ILK	2	25	0.0140845	0.00551511	0.0085694	0.197184	2.27441	-3.69276	ITGB1;LIMS2
YES1	2	36	0.0140845	0.00794176	0.00614275	0.321802	3.30634	-3.7488	ITGB4;CBL
ALK	1	25	0.00704225	0.00551511	0.00152714	0.552537	6.98848	-4.14582	ZC3HC1
TEC	1	25	0.00704225	0.00551511	0.00152714	0.552537	6.99837	-4.15168	WAS
TNK2	1	27	0.00704225	0.00595632	0.00108593	0.579457	7.77898	-4.24471	WAS
HIPK3	1	26	0.00704225	0.00573572	0.00130654	0.566204	8.01282	-4.5577	LIMS2
CAMK4	1	25	0.00704225	0.00551511	0.00152714	0.552537	7.82721	-4.64338	PPP3R1
MARK3	1	26	0.00704225	0.00573572	0.00130654	0.566204	8.25551	-4.69574	TTR
PRKD2	1	27	0.00704225	0.00595632	0.00108593	0.579457	8.64253	-4.71591	RIN1
ROCK2	1	25	0.00704225	0.00551511	0.00152714	0.552537	8.3056	-4.92717	DES
PIM1	1	27	0.00704225	0.00595632	0.00108593	0.579457	9.08028	-4.95478	HIST1H3A
ARAF	1	24	0.00704225	0.00529451	0.00174775	0.538442	8.07138	-4.9968	COPS3
TTN	1	26	0.00704225	0.00573572	0.00130654	0.566204	9.26663	-5.27087	TTN
DAPK3	1	23	0.00704225	0.0050739	0.00196835	0.523906	8.19978	-5.30069	HIST1H3A
EPHA2	1	20	0.00704225	0.00441209	0.00263016	0.477516	7.2354	-5.3481	CBL
AXL	1	21	0.00704225	0.00463269	0.00240956	0.493457	7.59848	-5.36695	CBL
MAPK13	1	21	0.00704225	0.00463269	0.00240956	0.493457	7.69207	-5.43306	MAPT
CSNK1G1	1	24	0.00704225	0.00529451	0.00174775	0.538442	8.79616	-5.44549	MAPT
MAPK12	1	20	0.00704225	0.00441209	0.00263016	0.477516	7.55421	-5.58376	MAPT
TEK	1	19	0.00704225	0.00419148	0.00285077	0.461076	7.67125	-5.93902	DOK4
MAP2K7	1	21	0.00704225	0.00463269	0.00240956	0.493457	8.52231	-6.01947	MAP2K7
MAP3K10	1	21	0.00704225	0.00463269	0.00240956	0.493457	8.64205	-6.10404	PHB
MAP3K2	1	18	0.00704225	0.00397088	0.00307137	0.444123	7.62361	-6.18774	MAP2K7
PBK	1	18	0.00704225	0.00397088	0.00307137	0.444123	8.21416	-6.66706	HIST1H3A
PLK3	1	18	0.00704225	0.00397088	0.00307137	0.444123	8.35091	-6.77805	TOP2A
DDR1	1	17	0.00704225	0.00375028	0.00329198	0.42664	7.98297	-6.80002	TTR
NEK6	1	15	0.00704225	0.00330907	0.00373319	0.39002	7.43686	-7.00224	NUP98
MARK2	1	17	0.00704225	0.00375028	0.00329198	0.42664	8.52735	-7.26373	MAPT
MINK1	1	14	0.00704225	0.00308846	0.00395379	0.370848	7.5172	-7.45678	PKP4
TRIB3	1	16	0.00704225	0.00352967	0.00351258	0.408611	8.65329	-7.74462	MAP2K7
CDC7	1	18	0.00704225	0.00397088	0.00307137	0.444123	9.65467	-7.83626	MCM7
BLK	1	16	0.00704225	0.00352967	0.00351258	0.408611	8.77525	-7.85377	CBL
CDK11B	1	15	0.00704225	0.00330907	0.00373319	0.39002	8.58045	-8.07899	CCNL2
BUB1	1	14	0.00704225	0.00308846	0.00395379	0.370848	8.33578	-8.26878	ARIH2
LIMK1	1	15	0.00704225	0.00330907	0.00373319	0.39002	8.99455	-8.46888	ABCA1
GSG2	1	1	0.00704225	0.000220604	0.00682165	0.0598324	3.592	-10.1158	HIST1H3A
FLT4	1	12	0.00704225	0.00264725	0.004395	0.330692	9.17111	-10.1485	ITGB1
RPS6KA4	1	10	0.00704225	0.00220604	0.00483621	0.287992	8.18653	-10.1908	HMGN1
AURKC	1	4	0.00704225	0.000882418	0.00615984	0.142979	5.33465	-10.3762	HIST1H3A
MAP4K4	1	10	0.00704225	0.00220604	0.00483621	0.287992	8.51368	-10.598	ITGB1
EPHB6	1	10	0.00704225	0.00220604	0.00483621	0.287992	8.84761	-11.0137	CBL
PDK2	1	11	0.00704225	0.00242665	0.0046156	0.30967	9.43166	-11.0562	PDK1
PKN2	1	9	0.00704225	0.00198544	0.00505681	0.265638	8.51192	-11.2836	PDK1
AKT3	1	9	0.00704225	0.00198544	0.00505681	0.265638	8.59841	-11.3982	PDK1
VRK1	1	8	0.00704225	0.00176484	0.00527742	0.242588	8.22894	-11.6554	HIST1H3A
PHKG1	1	8	0.00704225	0.00176484	0.00527742	0.242588	8.25599	-11.6937	MAPT
GAK	1	11	0.00704225	0.00242665	0.0046156	0.30967	10.6425	-12.4756	AXIN1
STK38	1	7	0.00704225	0.00154423	0.00549802	0.21882	8.45743	-12.8511	STK38
TRIB1	1	4	0.00704225	0.000882418	0.00615984	0.142979	6.71317	-13.0575	MAP2K7
SGK223	1	2	0.00704225	0.000441209	0.00660104	0.0884015	5.43179	-13.1768	PSAP
BRSK1	1	7	0.00704225	0.00154423	0.00549802	0.21882	8.94044	-13.5851	PRKAA1
BRSK2	1	4	0.00704225	0.000882418	0.00615984	0.142979	7.18229	-13.97	PRKAA1
CAMKK2	1	6	0.00704225	0.00132363	0.00571863	0.194311	8.60719	-14.1011	PRKAA1
OBSCN	1	5	0.00704225	0.00110302	0.00593923	0.169038	8.38878	-14.9121	TTN
STK38L	1	4	0.00704225	0.000882418	0.00615984	0.142979	8.03103	-15.6208	STK38L
LTK	1	5	0.00704225	0.00110302	0.00593923	0.169038	8.92076	-15.8578	CBL
TXK	1	7	0.00704225	0.00154423	0.00549802	0.21882	10.5722	-16.0646	YTHDC1
DYRK3	1	4	0.00704225	0.000882418	0.00615984	0.142979	8.47619	-16.4867	SIRT1
VRK2	1	5	0.00704225	0.00110302	0.00593923	0.169038	10.2025	-18.1362	MAP2K7
SCYL1	1	6	0.00704225	0.00132363	0.00571863	0.194311	12.392	-20.3018	SCYL1
MARK1	1	6	0.00704225	0.00132363	0.00571863	0.194311	12.7587	-20.9026	MAPT
PHKG2	1	5	0.00704225	0.00110302	0.00593923	0.169038	12.0948	-21.5001	MAPT
CDKL2	1	2	0.00704225	0.000441209	0.00660104	0.0884015	9.97464	-24.1971	CBL

[truncated: 2 more sheets: IX, X]
