# Supplementary material for: Broad-Spectrum Regulation of Nonreceptor Tyrosine Kinases by the Bacterial ADP-Ribosyltransferase EspJ
Source: mBio. 2018 Apr 10;9(2):e00170-18. doi: 10.1128/mBio.00170-18 (PMC5893879; doi:10.1128/mBio.00170-18)
Supplement: TABLE S5 [file mbo002183816st5.xlsx]

## Sheet: Description
Experiment	Raw file ID	Lysate	Cofactor	Enzyme			Sheet	Description
HeLa	DP_5A	EHEC infected HeLa cell	2-EA-NAD	None			HeLa	MaxQuant output protein groups file unfiltered
	DP_5B	EHEC infected HeLa cell	2-EA-NAD	None			A549	MaxQuant output protein groups file unfiltered
	DP_5C	EHEC infected HeLa cell	2-EA-NAD	None			Caco2	MaxQuant output protein groups file unfiltered
	DP_5D	EHEC infected HeLa cell	2-EA-NAD	None			Thp1	MaxQuant output protein groups file unfiltered
	DP_6A	EHEC infected HeLa cell	2-EA-NAD	EHEC EspJ WT			Statistics	Statistical of hits analysis for volcano plots in figure 3 -with imputed values
	DP_6B	EHEC infected HeLa cell	2-EA-NAD	EHEC EspJ WT
	DP_6C	EHEC infected HeLa cell	2-EA-NAD	EHEC EspJ WT
	DP_6D	EHEC infected HeLa cell	2-EA-NAD	EHEC EspJ WT
A549	DP_1A	A549 lysate	2-EA-NAD	None
	DP_1B	A549 lysate	2-EA-NAD	None
	DP_1C	A549 lysate	2-EA-NAD	None
	DP_1D	A549 lysate	2-EA-NAD	None
	DP_2A	A549 lysate	2-EA-NAD	EHEC EspJ R79A
	DP_2B	A549 lysate	2-EA-NAD	EHEC EspJ R79A
	DP_2C	A549 lysate	2-EA-NAD	EHEC EspJ R79A
	DP_2D	A549 lysate	2-EA-NAD	EHEC EspJ R79A
	DP_3A	A549 lysate	2-EA-NAD	EHEC EspJ WT
	DP_3B	A549 lysate	2-EA-NAD	EHEC EspJ WT
	DP_3C	A549 lysate	2-EA-NAD	EHEC EspJ WT
	DP_3D	A549 lysate	2-EA-NAD	EHEC EspJ WT
	DP_4A	A549 lysate	NAD	EHEC EspJ WT
	DP_4B	A549 lysate	NAD	EHEC EspJ WT
	DP_4C	A549 lysate	NAD	EHEC EspJ WT
	DP_4D	A549 lysate	NAD	EHEC EspJ WT
Caco2	DP_Caco2_5A	Polarised Caco2 lysate	NAD	None
	DP_Caco2_5B	Polarised Caco2 lysate	NAD	None
	DP_Caco2_5C	Polarised Caco2 lysate	NAD	None
	DP_Caco2_5D	Polarised Caco2 lysate	NAD	None
	DP_Caco2_6A	Polarised Caco2 lysate	2-EA-NAD	None
	DP_Caco2_6B	Polarised Caco2 lysate	2-EA-NAD	None
	DP_Caco2_6C	Polarised Caco2 lysate	2-EA-NAD	None
	DP_Caco2_6D	Polarised Caco2 lysate	2-EA-NAD	None
	DP_Caco2_7A	Polarised Caco2 lysate	2-EA-NAD	EHEC EspJ R79A
	DP_Caco2_7B	Polarised Caco2 lysate	2-EA-NAD	EHEC EspJ R79A
	DP_Caco2_7C	Polarised Caco2 lysate	2-EA-NAD	EHEC EspJ R79A
	DP_Caco2_7D	Polarised Caco2 lysate	2-EA-NAD	EHEC EspJ R79A
	DP_Caco2_8A	Polarised Caco2 lysate	2-EA-NAD	EHEC EspJ WT
	DP_Caco2_8B	Polarised Caco2 lysate	2-EA-NAD	EHEC EspJ WT
	DP_Caco2_8C	Polarised Caco2 lysate	2-EA-NAD	EHEC EspJ WT
	DP_Caco2_8D	Polarised Caco2 lysate	2-EA-NAD	EHEC EspJ WT
Thp1	DP_Thp1_5A	Differentiated A549 lysate	NAD	None
	DP_Thp1_5B	Differentiated A549 lysate	NAD	None
	DP_Thp1_5C	Differentiated A549 lysate	NAD	None
	DP_Thp1_5D	Differentiated A549 lysate	NAD	None
	DP_Thp1_6A	Differentiated A549 lysate	2-EA-NAD	None
	DP_Thp1_6B	Differentiated A549 lysate	2-EA-NAD	None
	DP_Thp1_6C	Differentiated A549 lysate	2-EA-NAD	None
	DP_Thp1_6D	Differentiated A549 lysate	2-EA-NAD	None
	DP_Thp1_7A	Differentiated A549 lysate	2-EA-NAD	EHEC EspJ R79A
	DP_Thp1_7B	Differentiated A549 lysate	2-EA-NAD	EHEC EspJ R79A
	DP_Thp1_7C	Differentiated A549 lysate	2-EA-NAD	EHEC EspJ R79A
	DP_Thp1_7D	Differentiated A549 lysate	2-EA-NAD	EHEC EspJ R79A
	DP_Thp1_8A	Differentiated A549 lysate	2-EA-NAD	EHEC EspJ WT
	DP_Thp1_8B	Differentiated A549 lysate	2-EA-NAD	EHEC EspJ WT
	DP_Thp1_8C	Differentiated A549 lysate	2-EA-NAD	EHEC EspJ WT
	DP_Thp1_8D	Differentiated A549 lysate	2-EA-NAD	EHEC EspJ WT

## Sheet: HeLa
Protein IDs	Majority protein IDs	Peptide counts (all)	Peptide counts (razor+unique)	Peptide counts (unique)	Protein names	Gene names	Fasta headers	LFQ intensity 5A	LFQ intensity 5B	LFQ intensity 5C	LFQ intensity 5D	LFQ intensity 6A	LFQ intensity 6B	LFQ intensity 6C	LFQ intensity 6D
H0Y9X3;A0A024QZ42;A0A087WZ38;O75340	H0Y9X3;A0A024QZ42;A0A087WZ38;O75340	1;1;1;1	1;1;1;1	1;1;1;1	Programmed cell death protein 6	PDCD6	PDCD6;PDCD6;PDCD6;PDCD6	0	0	0	0	0	25856000	0	0
A0A024QZP7;P06493;A0A087WZZ9;E5RIU6	A0A024QZP7;P06493;A0A087WZZ9;E5RIU6	10;10;7;6	10;10;7;6	8;8;5;4	Cyclin-dependent kinase 1	CDC2;CDK1	CDC2;CDK1;CDK1;CDK1	220460000	231230000	284360000	301490000	252400000	301820000	540270000	348060000
A0A024QZX5;A0A087X1N8;P35237;C9JTJ8;C9JVA8;H7BXK7;A0A1B0GU38;P50452	A0A024QZX5;A0A087X1N8;P35237	3;3;3;1;1;1;1;1	3;3;3;1;1;1;1;1	3;3;3;1;1;1;1;1	Serpin B6	SERPINB6	SERPINB6;SERPINB6;SERPINB6	0	19750000	28701000	0	0	25118000	33248000	19495000
A0A024R4E5;Q00341;H0Y394;H7C0A4;C9J5E5;C9JIZ1;C9JZI8;C9JHS7;C9JHZ8;C9JES8;C9JT62;C9JK79;H7BZC3;H7C2D1;C9JMQ6;C9JQ82;C9JBS3;C9JEJ8;C9JHN6	A0A024R4E5;Q00341;H0Y394	16;16;10;7;5;5;4;3;3;3;2;2;2;2;1;1;1;1;1	16;16;10;7;5;5;4;3;3;3;2;2;2;2;1;1;1;1;1	16;16;10;7;5;5;4;3;3;3;2;2;2;2;1;1;1;1;1	Vigilin	HDLBP	HDLBP;HDLBP;HDLBP	161590000	188710000	213540000	238950000	177550000	168190000	210250000	215380000
A0A024R4M0;P46781;B5MCT8;C9JM19;F2Z3C0;A8MXK4	A0A024R4M0;P46781;B5MCT8;C9JM19	16;16;13;13;4;4	16;16;13;13;4;4	16;16;13;13;4;4	40S ribosomal protein S9	RPS9	RPS9;RPS9;RPS9;RPS9	48732000000	45656000000	17323000000	28957000000	35502000000	31806000000	18576000000	30313000000
A0A024R571;Q9H4M9;C9J2Z4;C9JC03;Q9NZN3;C9JDQ8	A0A024R571;Q9H4M9;C9J2Z4;C9JC03;Q9NZN3;C9JDQ8	4;4;3;3;3;2	3;3;3;2;2;2	3;3;3;2;2;2	EH domain-containing protein 1;EH domain-containing protein 3	EHD1;EHD3	EHD1;EHD1;EHD1;EHD1;EHD3;EHD1	0	10222000	0	0	0	0	0	0
A0A024RA52;P25787;H3BT36;H7C402;C9JCK5	A0A024RA52;P25787;H3BT36	3;3;2;1;1	3;3;2;1;1	3;3;2;1;1	Proteasome subunit alpha type;Proteasome subunit alpha type-2	PSMA2	PSMA2;PSMA2;	42277000	0	0	0	80493000	61890000	0	95391000
A0A0G2JL47;A0A024RCR6;A0A0G2JK23;P46379;F6S6P2;X6REW1;A0A0G2JJM1;H0Y4L1;F6TC96;F6UR09;F6U1F2;F6XTU0;H0Y710;A0A0G2JJR8;A0A1B0GX79;F6WML8;F6VEM6;F6X9W3;F6U341	A0A0G2JL47;A0A024RCR6;A0A0G2JK23;P46379;F6S6P2;X6REW1;A0A0G2JJM1	5;5;5;5;3;3;3;2;2;2;2;2;2;2;2;2;2;2;2	5;5;5;5;3;3;3;2;2;2;2;2;2;2;2;2;2;2;2	5;5;5;5;3;3;3;2;2;2;2;2;2;2;2;2;2;2;2	Large proline-rich protein BAG6	BAT3;BAG6	BAG6;BAT3;BAG6;BAG6;BAG6;BAG6;BAG6	0	0	16372000	17167000	19648000	18482000	18810000	0
A0A0C4DGU3;A0A075B6F6;Q8TCT9	A0A0C4DGU3;A0A075B6F6;Q8TCT9	1;1;1	1;1;1	1;1;1	Minor histocompatibility antigen H13	HM13	HM13;HM13;HM13	0	0	0	0	0	0	0	16376000
A0A075B720;P40818	A0A075B720;P40818	1;1	1;1	1;1	Ubiquitin carboxyl-terminal hydrolase 8	USP8	USP8;USP8	0	0	0	0	0	0	0	10664000
A0A075B730;A0A087X1U6	A0A075B730;A0A087X1U6	38;38	1;1	1;1		EPPK1	EPPK1;EPPK1	0	0	0	0	0	0	0	7207100
A0A087WSW9;A0A087WSY9;Q16881;E9PIR7;F8W809;A0A182DWI3;E2QRB9;E9PKD3;A0A0B4J225;E9PIZ5;E9PRI8;E9PQI3;E9PLT3;E9PKI4	A0A087WSW9;A0A087WSY9;Q16881;E9PIR7;F8W809;A0A182DWI3;E2QRB9	20;20;20;19;19;19;17;9;5;4;2;2;2;2	20;20;20;19;19;19;17;9;5;4;2;2;2;2	20;20;20;19;19;19;17;9;5;4;2;2;2;2	Thioredoxin reductase 1, cytoplasmic	TXNRD1	TXNRD1;TXNRD1;TXNRD1;TXNRD1;TXNRD1;TXNRD1;TXNRD1	1769100000	1541600000	1606500000	1803700000	1424400000	1880900000	827950000	1521500000
A0A087WSZ7;A0A1B0GW84;Q08499	A0A087WSZ7;A0A1B0GW84;Q08499	2;2;2	2;2;2	2;2;2	cAMP-specific 3,5-cyclic phosphodiesterase 4D	PDE4D	PDE4D;PDE4D;PDE4D	0	54550000	0	0	0	0	0	0
A0A087WTA5;E7ERK9;Q9UI10;A0A087WW69;F8W8L6	A0A087WTA5;E7ERK9;Q9UI10	3;3;3;1;1	3;3;3;1;1	3;3;3;1;1	Translation initiation factor eIF-2B subunit delta	EIF2B4	EIF2B4;EIF2B4;EIF2B4	21689000	18931000	29949000	33313000	26571000	42636000	32112000	30850000
A0A087WTB8;P15374	A0A087WTB8;P15374	1;1	1;1	1;1	Ubiquitin carboxyl-terminal hydrolase;Ubiquitin carboxyl-terminal hydrolase isozyme L3	UCHL3	UCHL3;UCHL3	21780000	0	28062000	30304000	0	0	29329000	21611000
H0YJ87;A0A087WTC9;G3V5I6;G3V256;H0YJA2;Q6PJT7	H0YJ87;A0A087WTC9;G3V5I6;G3V256;H0YJA2;Q6PJT7	1;1;1;1;1;1	1;1;1;1;1;1	1;1;1;1;1;1	Zinc finger CCCH domain-containing protein 14	ZC3H14	ZC3H14;ZC3H14;ZC3H14;ZC3H14;ZC3H14;ZC3H14	0	0	0	0	0	0	0	9709000
A0A087WTF3;Q12955	A0A087WTF3;Q12955	1;1	1;1	1;1	Ankyrin-3	ANK3	ANK3;ANK3	0	0	0	0	0	0	0	29389000
F8W1I4;Q8TBL5;A0A087WTL9;F8VY40;Q96J85;Q71RC2	F8W1I4;Q8TBL5;A0A087WTL9;F8VY40;Q96J85;Q71RC2	1;1;1;1;1;1	1;1;1;1;1;1	1;1;1;1;1;1	La-related protein 4	LARP4	LARP4;LARP4;LARP4;LARP4;LARP4;LARP4	0	0	0	0	0	15329000	0	0
A0A087WTP3;Q92945;M0R0I5;M0QYH3;M0QYG1;M0QXW7;M0R0C6;M0R3J3	A0A087WTP3;Q92945	13;13;5;4;3;3;3;2	12;12;5;4;2;3;2;1	12;12;5;4;2;3;2;1	Far upstream element-binding protein 2	KHSRP	KHSRP;KHSRP	276690000	256610000	244370000	310450000	243290000	252610000	560210000	380210000
A0A087WTT1;E7ERJ7;P11940;E7EQV3;H0YAR2;Q9H361;H0YBN4;H0YAP2;H0YB86;E5RH24;E5RJB9;H0YAS7;H0YAS6;H0YB75;H0YC10;E5RHG7;E5RGH3;B1ANR1;H0YCC8;Q4VXU2;E5RGC4;E5RFD8;H0YEQ8;Q5JQF8	A0A087WTT1;E7ERJ7;P11940;E7EQV3;H0YAR2;Q9H361	19;19;19;18;12;11;8;6;5;3;3;3;3;3;2;2;2;2;2;2;1;1;1;1	19;19;19;18;12;11;8;6;5;3;3;3;3;3;2;2;2;2;2;2;1;1;1;1	13;13;13;12;9;10;4;6;4;1;1;2;2;2;2;1;0;0;0;1;1;1;0;1	Polyadenylate-binding protein;Polyadenylate-binding protein 1;Polyadenylate-binding protein 3	PABPC1;PABPC3	PABPC1;PABPC1;PABPC1;PABPC1;PABPC1;PABPC3	579520000	549890000	475440000	424940000	502520000	678480000	527000000	378570000
A0A087WVR3;A0A087WTW0;Q96T88;A0A087WWG9	A0A087WVR3;A0A087WTW0;Q96T88;A0A087WWG9	4;4;4;2	4;4;4;2	4;4;4;2	E3 ubiquitin-protein ligase UHRF1	UHRF1	UHRF1;UHRF1;UHRF1;UHRF1	27122000	29030000	23418000	32729000	15410000	23021000	44897000	22732000
A0A087WU03	A0A087WU03	1	1	1		HNRNPDL	HNRNPDL	0	0	0	0	0	8042800	0	0
A0A087WUB9;Q8WYA6	A0A087WUB9;Q8WYA6	1;1	1;1	1;1	Beta-catenin-like protein 1	CTNNBL1	CTNNBL1;CTNNBL1	0	0	0	0	0	3010400	0	0
A0A087WUK2;O14979	A0A087WUK2;O14979	6;6	5;5	5;5	Heterogeneous nuclear ribonucleoprotein D-like	HNRNPDL	HNRNPDL;HNRNPDL	203850000	250330000	281810000	245140000	239830000	236250000	348740000	295810000
A0A087WZG9;B4DSP0;A0A087WXK2;A0A087WUL4;A0A087WX23;Q86TG7	A0A087WZG9;B4DSP0;A0A087WXK2;A0A087WUL4;A0A087WX23;Q86TG7	2;2;2;2;2;2	2;2;2;2;2;2	2;2;2;2;2;2	Retrotransposon-derived protein PEG10	PEG10	PEG10;PEG10;PEG10;PEG10;PEG10;PEG10	23051000	28729000	30503000	33298000	27648000	31085000	52604000	33984000
E7ETK0;A0A087WUS0;P62847	E7ETK0;A0A087WUS0;P62847	4;4;4	4;4;4	4;4;4	40S ribosomal protein S24	RPS24	RPS24;RPS24;RPS24	38617000	28084000	84876000	17710000	0	53111000	0	0
A0A087WUT6;O60841	A0A087WUT6;O60841	13;13	13;13	13;13	Eukaryotic translation initiation factor 5B	EIF5B	EIF5B;EIF5B	167470000	189940000	234530000	218660000	118650000	147000000	97205000	155080000
A0A087WUV8;A0A087X2B5;P35613;R4GMX5;I3L192	A0A087WUV8;A0A087X2B5;P35613;R4GMX5;I3L192	2;2;2;1;1	2;2;2;1;1	2;2;2;1;1	Basigin	BSG	BSG;BSG;BSG;BSG;BSG	0	22076000	26983000	49230000	0	22940000	0	0
F8W7C6;A0A087WV22;X1WI28;P27635;H7C123;H7C2C5;Q96L21	F8W7C6;A0A087WV22;X1WI28;P27635;H7C123;H7C2C5	6;6;6;6;4;4;2	6;6;6;6;4;4;2	6;6;6;6;4;4;2	60S ribosomal protein L10	RPL10	RPL10;RPL10;RPL10;RPL10;RPL10;RPL10	741930000	688890000	379380000	342720000	640130000	479620000	264610000	247610000
A0A087WVC1;Q9BQ39	A0A087WVC1;Q9BQ39	4;4	2;2	2;2	ATP-dependent RNA helicase DDX50	DDX50	DDX50;DDX50	0	0	0	0	0	0	0	20144000
A0A087WY94;A0A087WVD7;Q9Y3D8	A0A087WY94;A0A087WVD7;Q9Y3D8	2;2;2	2;2;2	2;2;2	Adenylate kinase isoenzyme 6	TAF9;AK6	AK6;AK6;AK6	0	21753000	0	0	21505000	14138000	0	13251000
A0A087WVQ6;Q00610;J3KS13;A0A087WX41;P53675;K7EJJ5;J3KSQ2;J3KRF5;J3QL20;F5H5N6	A0A087WVQ6;Q00610	57;57;20;12;12;9;5;4;3;1	57;57;20;12;12;9;5;4;3;1	57;57;20;12;12;9;5;4;3;1	Clathrin heavy chain;Clathrin heavy chain 1	CLTC	CLTC;CLTC	3451100000	3611400000	3058300000	2990300000	3181400000	3330700000	2929600000	2706300000
A0A087WVV1;P49721	A0A087WVV1;P49721	2;2	2;2	2;2	Proteasome subunit beta type-2	PSMB2	PSMB2;PSMB2	47437000	31559000	0	0	65712000	20611000	0	0
A0A087WWX0;A0A087WVZ9;P19388	A0A087WWX0;A0A087WVZ9;P19388	1;1;1	1;1;1	1;1;1	DNA-directed RNA polymerases I, II, and III subunit RPABC1	POLR2E	POLR2E;POLR2E;POLR2E	0	0	0	0	0	0	0	2356400
A0A087WW12;A0A087WZ11;Q6P158	A0A087WW12;A0A087WZ11;Q6P158	1;1;1	1;1;1	1;1;1	Putative ATP-dependent RNA helicase DHX57	DHX57	DHX57;DHX57;DHX57	0	0	0	0	0	0	0	2242800
H3BUC9;A0A0G2JP90;A0A087WW46;A0A0G2JN29;A0A087X117;Q15155	H3BUC9;A0A0G2JP90;A0A087WW46;A0A0G2JN29;A0A087X117;Q15155	1;1;1;1;1;1	1;1;1;1;1;1	1;1;1;1;1;1	Nodal modulator 1	NOMO1	NOMO1;NOMO1;NOMO1;NOMO1;NOMO1;NOMO1	0	0	0	0	0	0	4462400	0
H0Y8D1;A6XMV8;CON__P07477;A0A0J9YYC8;A0A087WW55;E7EQ64;A6XMV9;Q8NHM4;P07478;P07477	H0Y8D1;A6XMV8;CON__P07477;A0A0J9YYC8;A0A087WW55;E7EQ64;A6XMV9;Q8NHM4;P07478;P07477	1;1;1;1;1;1;1;1;1;1	1;1;1;1;1;1;1;1;1;1	1;1;1;1;1;1;1;1;1;1	Putative trypsin-6;Trypsin-2;Trypsin-1;Alpha-trypsin chain 1;Alpha-trypsin chain 2	PRSS1;PRSS3P2;PRSS2	PRSS1;PRSS2;;PRSS2;PRSS1;PRSS1;PRSS2;PRSS3P2;PRSS2;PRSS1	0	0	0	0	0	0	0	231880000
A0A087WWA3;Q4R9M9;O60333;H7C0K6;F8W8V9;O43896;Q12756	A0A087WWA3;Q4R9M9;O60333;H7C0K6;F8W8V9;O43896;Q12756	2;2;2;1;1;1;1	2;2;2;1;1;1;1	2;2;2;1;1;1;1	Kinesin-like protein;Kinesin-like protein KIF1B;Kinesin-like protein KIF1C;Kinesin-like protein KIF1A	KIF1B;KIF1Bbeta;KIF1A;KIF1C	KIF1B;KIF1Bbeta;KIF1B;KIF1A;KIF1A;KIF1C;KIF1A	0	68859000000	0	54011000000	46380000000	0	0	0
A0A087WWF4;A0A087X0M4;Q9BWU0	A0A087WWF4;A0A087X0M4;Q9BWU0	1;1;1	1;1;1	1;1;1	Kanadaptin	SLC4A1AP	SLC4A1AP;SLC4A1AP;SLC4A1AP	0	0	0	0	0	0	0	0
F8W8R3;A0A087WWF6;P49005;C9IZD2;C9J8Z7;C9JLE1;C9JHC7	F8W8R3;A0A087WWF6;P49005;C9IZD2;C9J8Z7;C9JLE1;C9JHC7	2;2;2;1;1;1;1	2;2;2;1;1;1;1	2;2;2;1;1;1;1	DNA polymerase delta subunit 2	POLD2	POLD2;POLD2;POLD2;POLD2;POLD2;POLD2;POLD2	33490000	30081000	32538000	0	24411000	25507000	0	0
C9J5J3;A0A0D9SF32;A0A087WWJ2;C9J5D1;E7EQ69;Q9GZZ1;F8WCK0;C9JZU6;B0AZT5	C9J5J3;A0A0D9SF32;A0A087WWJ2;C9J5D1;E7EQ69;Q9GZZ1;F8WCK0;C9JZU6;B0AZT5	2;2;2;2;2;2;1;1;1	2;2;2;2;2;2;1;1;1	2;2;2;2;2;2;1;1;1	N-alpha-acetyltransferase 50	NAA50	NAA50;NAA50;NAA50;NAA50;NAA50;NAA50;NAA50;NAA50;NAA50	0	0	69168000	0	37718000	0	0	0
A0A087WWP4;Q96T37	A0A087WWP4;Q96T37	3;3	3;3	3;3	Putative RNA-binding protein 15	RBM15	RBM15;RBM15	24798000	17589000	24175000	21788000	0	15752000	19805000	13550000
A0A087WWU8;D6R904;D6RFM2;H0YL80;K7EP68;H0YNC7;H0YK48	A0A087WWU8;D6R904	20;12;5;4;4;4;4	2;1;0;1;1;1;1	0;0;0;0;0;0;0		TPM3	TPM3;TPM3	80350000	61702000	121950000	58181000	65010000	43821000	183850000	63519000
A0A087WX29;B1AKP7;G3V162;A0A087X260;A0A087WYY0;Q13148;K7EJM5;K7EN94;A0A087WXQ5;A0A087WV68;A0A087WW61;A0A087WX67;A0A087WXV3;A0A087WTZ4;K7EL26;A0A087WYE7;A0A087WZC9	A0A087WX29;B1AKP7;G3V162;A0A087X260;A0A087WYY0;Q13148;K7EJM5;K7EN94;A0A087WXQ5;A0A087WV68	5;5;5;5;5;5;4;4;3;3;2;2;2;1;1;1;1	5;5;5;5;5;5;4;4;3;3;2;2;2;1;1;1;1	5;5;5;5;5;5;4;4;3;3;2;2;2;1;1;1;1	TAR DNA-binding protein 43	TARDBP	TARDBP;TARDBP;TARDBP;TARDBP;TARDBP;TARDBP;TARDBP;TARDBP;TARDBP;TARDBP	20009000	42984000	28385000	40910000	28781000	41380000	57383000	41788000
A0A087WXE2;Q8IZ73	A0A087WXE2;Q8IZ73	2;2	2;2	2;2	RNA pseudouridylate synthase domain-containing protein 2	RPUSD2	RPUSD2;RPUSD2	0	0	0	0	0	7142300	15409000	0
A0A087WXM6;J3QQT2;J3KRX5;A0A0A6YYL6;P18621;J3QLC8;A0A0A0MRF8;J3KRB3;A0A087WWH0;J3QS96;A0A087WY81;J3KSJ0	A0A087WXM6;J3QQT2;J3KRX5;A0A0A6YYL6;P18621;J3QLC8;A0A0A0MRF8;J3KRB3;A0A087WWH0;J3QS96;A0A087WY81	7;7;7;7;7;6;6;5;5;5;4;1	7;7;7;7;7;6;6;5;5;5;4;1	7;7;7;7;7;6;6;5;5;5;4;1	60S ribosomal protein L17	RPL17;RPL17-C18orf32	RPL17;RPL17;RPL17;RPL17-C18orf32;RPL17;RPL17;RPL17-C18orf32;RPL17;RPL17;RPL17;RPL17	832060000	676990000	590080000	540230000	526800000	633220000	753980000	653720000
A0A087WY55;Q9NP79	A0A087WY55;Q9NP79	1;1	1;1	1;1	Vacuolar protein sorting-associated protein VTA1 homolog	VTA1	VTA1;VTA1	0	0	0	0	0	0	0	2801000
A0A087WY61;F5H4J1;F5H6Y5;K4DIE0;F5H1L0;F5GZW1;F5H2F3;F5H3L6;F5H0Z7;F5H763;F5H7R5;F5H4Y4;F5GWA2;F5GWK2;F5H073;F5H068;F8W6T3	A0A087WY61	28;12;10;5;2;2;2;2;2;2;1;1;1;1;1;1;1	1;0;0;1;0;0;0;0;0;0;0;0;0;0;0;0;0	0;0;0;0;0;0;0;0;0;0;0;0;0;0;0;0;0		NUMA1	NUMA1	0	0	0	0	0	0	10470000	0
D6RFM0;D6RAH7;H9KV45;A0A0A0MQU3;A0A087WY85;P62837;P61077;D6RAW0	D6RFM0;D6RAH7;H9KV45;A0A0A0MQU3;A0A087WY85;P62837;P61077;D6RAW0	2;2;2;2;2;2;2;1	2;2;2;2;2;2;2;1	2;2;2;2;2;2;2;1	Ubiquitin-conjugating enzyme E2 D2;Ubiquitin-conjugating enzyme E2 D3	UBE2D2;UBE2D3	UBE2D2;UBE2D3;UBE2D3;UBE2D2;UBE2D3;UBE2D2;UBE2D3;UBE2D3	0	0	0	0	0	23985000	0	0
A0A087WYN9;Q7Z478	A0A087WYN9;Q7Z478	2;2	2;2	2;2	ATP-dependent RNA helicase DHX29	DHX29	DHX29;DHX29	0	0	0	0	0	0	0	16259000
A0A087WYR0;P09132	A0A087WYR0;P09132	1;1	1;1	1;1	Signal recognition particle 19 kDa protein	SRP19	SRP19;SRP19	0	0	0	0	0	0	0	3728300
A0A087WYR3;O43399;A0A087WZ51	A0A087WYR3;O43399;A0A087WZ51	6;6;3	6;6;3	6;6;3	Tumor protein D54	TPD52L2	TPD52L2;TPD52L2;TPD52L2	105740000	168220000	81052000	204990000	146620000	205390000	75903000	178140000
A0A087WYS1;E7EUC7;Q16851;C9JNZ1;C9JTZ5;C9JUW1;C9JWG0;C9JVG3;C9JQU9;C9J3M0;F2Z3P4;C9J6Q0;F8WC70;F2Z3H1	A0A087WYS1;E7EUC7;Q16851;C9JNZ1;C9JTZ5;C9JUW1;C9JWG0;C9JVG3;C9JQU9	6;6;6;4;3;3;3;3;3;1;1;1;1;1	6;6;6;4;3;3;3;3;3;1;1;1;1;1	6;6;6;4;3;3;3;3;3;1;1;1;1;1	UTP--glucose-1-phosphate uridylyltransferase	UGP2	UGP2;UGP2;UGP2;UGP2;UGP2;UGP2;UGP2;UGP2;UGP2	34494000	54571000	44716000	54282000	33385000	47491000	80457000	49132000
B4DDC6;A0A087WYT3;Q15185	B4DDC6;A0A087WYT3;Q15185	3;3;3	3;3;3	3;3;3	Prostaglandin E synthase 3	PTGES3	PTGES3;PTGES3;PTGES3	38413000	49517000	53045000	58272000	24164000	49359000	69778000	84464000
K7EKR9;A0A087WZ13;E9PAU2;Q8IY67	K7EKR9;A0A087WZ13;E9PAU2;Q8IY67	1;1;1;1	1;1;1;1	1;1;1;1	Ribonucleoprotein PTB-binding 1	RAVER1	RAVER1;RAVER1;RAVER1;RAVER1	0	0	0	0	0	0	0	5469400
A0A087X020;Q9Y3A5;F8WE72	A0A087X020;Q9Y3A5	9;9;3	9;9;3	9;9;3	Ribosome maturation protein SBDS	SBDS	SBDS;SBDS	81300000	89422000	114880000	96118000	83513000	80424000	116130000	107790000
A0A087X054;Q9Y4L1;E9PJ21;A0A087WWI4;K7EQK2;Q9BST8;J3QQH7;J3QLE9;J3QL06;J3KTF1;A0A087X214;A0A087WW13;Q9BXT5	A0A087X054;Q9Y4L1;E9PJ21;A0A087WWI4;K7EQK2	10;10;6;6;6;2;2;2;2;2;1;1;1	10;10;6;6;6;2;2;2;2;2;1;1;1	10;10;6;6;6;2;2;2;2;2;1;1;1	Hypoxia up-regulated protein 1	HYOU1	HYOU1;HYOU1;HYOU1;HYOU1;HYOU1	97638000	130360000	106740000	126950000	108480000	106550000	89874000	120960000
A0A087X0H9;Q5T8P6;E2PSN0	A0A087X0H9;Q5T8P6	6;6;2	6;6;2	5;5;2	RNA-binding protein 26	RBM26	RBM26;RBM26	32234000	30279000	35469000	42222000	25934000	27899000	27901000	43585000
A0A087X0K1;Q9Y376;B7ZBJ4;Q5TAW7;Q9H9S4	A0A087X0K1;Q9Y376	3;3;1;1;1	3;3;1;1;1	3;3;1;1;1	Calcium-binding protein 39	CAB39	CAB39;CAB39	0	8111200	0	0	0	26679000	0	0
A0A087X0K9;G5E9E7;G3V1L9;Q07157;H0Y3R8;H0YLT6;H0YKB1	A0A087X0K9;G5E9E7;G3V1L9;Q07157	9;9;9;9;1;1;1	9;9;9;9;1;1;1	9;9;9;9;1;1;1	Tight junction protein ZO-1	TJP1	TJP1;TJP1;TJP1;TJP1	76082000	49990000	57962000	59024000	81740000	52565000	77623000	54343000
A0A087X0P0;Q02224;D6RBW0	A0A087X0P0;Q02224;D6RBW0	2;2;1	2;2;1	2;2;1	Kinesin-like protein;Centromere-associated protein E	CENPE	CENPE;CENPE;CENPE	0	0	0	0	0	15130000	0	0
A0A087X0Q1;Q7Z739;A0A024R7W5;A0A087WY31;Q9BYJ9;A0A087X0C3;S4R373	A0A087X0Q1;Q7Z739;A0A024R7W5;A0A087WY31;Q9BYJ9	3;3;2;2;2;1;1	1;1;0;0;0;1;1	1;1;0;0;0;1;1	YTH domain-containing family protein 3;YTH domain-containing family protein 1	YTHDF3;YTHDF1	YTHDF3;YTHDF3;YTHDF3;YTHDF3;YTHDF1	0	0	0	0	0	0	0	3904700
A0A087X0X3;P52272;M0R019;M0R2T0;M0QZM1;M0R2I7;M0QYQ7;M0R0N3;M0R0Y6;M0QY96	A0A087X0X3;P52272	17;17;8;8;8;6;5;5;3;2	17;17;8;8;8;6;5;5;3;2	17;17;8;8;8;6;5;5;3;2	Heterogeneous nuclear ribonucleoprotein M	HNRNPM	HNRNPM;HNRNPM	255950000	336750000	357670000	302520000	326260000	289850000	427500000	305380000
A0A087X1K9;E5RGR0;O75608;E5RJ48;E5RI35;B4DP64	A0A087X1K9;E5RGR0;O75608;E5RJ48;E5RI35;B4DP64	2;2;2;1;1;1	2;2;2;1;1;1	2;2;2;1;1;1	Acyl-protein thioesterase 1	LYPLA1	LYPLA1;LYPLA1;LYPLA1;LYPLA1;LYPLA1;LYPLA1	0	0	0	0	0	0	30530000	0
A0A087X1R9;H7C1L6;Q13618	A0A087X1R9;H7C1L6;Q13618	2;2;2	2;2;2	2;2;2	Cullin-3	CUL3	CUL3;CUL3;CUL3	13437000	14009000	15273000	14244000	15368000	14174000	14980000	16560000
H0YM70;A0A087X1Z3;Q9UL46;H0YKU2	H0YM70;A0A087X1Z3;Q9UL46	5;5;5;1	5;5;5;1	5;5;5;1	Proteasome activator complex subunit 2	PSME2	PSME2;PSME2;PSME2	99919000	0	108370000	86353000	103900000	71981000	177360000	152200000
A0A087X253;P63010;A0A087WYD1;A0A087WU93;A0A087WZQ6;K7EJX1;K7EN71;K7ERB2;A0A087WXS3;K7EKZ5	A0A087X253;P63010;A0A087WYD1;A0A087WU93;A0A087WZQ6	14;14;9;9;9;2;2;2;1;1	14;14;9;9;9;2;2;2;1;1	6;6;3;3;3;0;0;0;0;0	AP-2 complex subunit beta	AP2B1	AP2B1;AP2B1;AP2B1;AP2B1;AP2B1	188380000	206150000	170970000	231260000	189360000	224780000	258700000	150010000
A0A087X271;B4DDF4;B4DUT8;Q99439;K7ES69;A0A087X1X5;H3BVI6;A0A087WV51;H3BQH0	A0A087X271;B4DDF4;B4DUT8;Q99439;K7ES69;A0A087X1X5;H3BVI6	6;6;6;6;4;3;3;1;1	6;6;6;6;4;3;3;1;1	5;5;5;5;3;3;3;1;1	Calponin;Calponin-2	CNN2	CNN2;CNN2;CNN2;CNN2;CNN2;CNN2;CNN2	87445000	147730000	132650000	185880000	105960000	141960000	242740000	205110000
A0A087X2D8;O60271;E9PFH7;A0A087WYG2;Q9UPT6	A0A087X2D8;O60271;E9PFH7;A0A087WYG2;Q9UPT6	3;3;2;2;2	3;3;2;2;2	3;3;2;2;2	C-Jun-amino-terminal kinase-interacting protein 4;C-Jun-amino-terminal kinase-interacting protein 3	SPAG9;MAPK8IP3	SPAG9;SPAG9;MAPK8IP3;MAPK8IP3;MAPK8IP3	17865000	19269000	20707000	21728000	15696000	19818000	32114000	29192000
A0A087X2I1;P62333;H0YJC0;H0YJS8;H0YJE9;H0YJT1	A0A087X2I1;P62333;H0YJC0	8;8;5;3;1;1	8;8;5;3;1;1	8;8;5;3;1;1	26S protease regulatory subunit 10B	PSMC6	PSMC6;PSMC6;PSMC6	130570000	112260000	57848000	92441000	85929000	74131000	173900000	137520000
A0A088AWM3;Q8IV33	A0A088AWM3;Q8IV33	1;1	1;1	1;1	Uncharacterized protein KIAA0825	KIAA0825	KIAA0825;KIAA0825	0	0	0	0	0	0	0	0
A0A096LNZ9;A0A096LPJ4;P05161	A0A096LNZ9;A0A096LPJ4;P05161	2;2;2	2;2;2	2;2;2	Ubiquitin-like protein ISG15	ISG15	ISG15;ISG15;ISG15	58103000	60830000	55712000	43181000	56213000	64156000	0	67629000
A0A0A0MQR2;Q9BY42;A2A2L5	A0A0A0MQR2;Q9BY42;A2A2L5	2;2;1	2;2;1	2;2;1	Protein RTF2 homolog	RTFDC1	RTFDC1;RTFDC1;RTFDC1	0	0	22964000	19373000	0	0	35387000	0
B5MD87;A0A0A0MQS1;Q53H96	B5MD87;A0A0A0MQS1;Q53H96	1;1;1	1;1;1	1;1;1	Pyrroline-5-carboxylate reductase;Pyrroline-5-carboxylate reductase 3	PYCRL	PYCRL;PYCRL;PYCRL	0	0	0	0	0	0	0	36031000
U3KQC1;K7EIR0;A0A0A0MQU0;Q9BV38;K7EML4	U3KQC1;K7EIR0;A0A0A0MQU0;Q9BV38;K7EML4	2;2;2;2;1	2;2;2;2;1	2;2;2;2;1	WD repeat-containing protein 18	WDR18	WDR18;WDR18;WDR18;WDR18;WDR18	0	18800000	0	0	0	0	0	0
C9JP00;A0A0A0MQX8;Q9NR56	C9JP00;A0A0A0MQX8;Q9NR56	1;1;1	1;1;1	1;1;1	Muscleblind-like protein 1	MBNL1	MBNL1;MBNL1;MBNL1	0	0	0	0	0	0	0	7750700
A0A0A0MR02;P45880;A2A3S1;Q5JSD2;Q5JSD1	A0A0A0MR02;P45880	4;4;1;1;1	4;4;1;1;1	4;4;1;1;1	Voltage-dependent anion-selective channel protein 2	VDAC2	VDAC2;VDAC2	66529000	77674000	95775000	68275000	53411000	124450000	0	87986000
Q5T092;A0A0A0MR06;Q5T091;O15258;Q5T093	Q5T092;A0A0A0MR06;Q5T091;O15258;Q5T093	2;2;2;2;1	2;2;2;2;1	2;2;2;2;1	Protein RER1	RER1	RER1;RER1;RER1;RER1;RER1	0	0	0	0	0	0	23900000	0
A0A0C4DG68;H0YDK8;A0A0A0MR59;E9PR38;H0YEH2;Q5T1Z4;Q5T1Z8;Q8TB72;Q14671;H0YDC5;H0YC97	A0A0C4DG68;H0YDK8;A0A0A0MR59;E9PR38;H0YEH2;Q5T1Z4;Q5T1Z8;Q8TB72;Q14671;H0YDC5;H0YC97	2;2;2;2;2;2;2;2;2;1;1	2;2;2;2;2;2;2;2;2;1;1	2;2;2;2;2;2;2;2;2;1;1	Pumilio homolog 2;Pumilio homolog 1	PUM2;PUM1	PUM2;PUM1;PUM2;PUM1;PUM1;PUM1;PUM1;PUM2;PUM1;PUM1;PUM1	8256700	0	0	0	0	9315100	34519000	17060000
M0R3F1;A0A0A0MRA5;B7Z4B8;Q9BUJ2;M0QYZ0;M0QYM5;M0QYI8	M0R3F1;A0A0A0MRA5;B7Z4B8;Q9BUJ2;M0QYZ0	5;5;5;5;4;2;2	5;5;5;5;4;2;2	5;5;5;5;4;2;2	Heterogeneous nuclear ribonucleoprotein U-like protein 1	HNRNPUL1	HNRNPUL1;HNRNPUL1;HNRNPUL1;HNRNPUL1;HNRNPUL1	72257000	59482000	115890000	61888000	71333000	76082000	86807000	70179000
A0A0A0MRI1;Q8IXQ4	A0A0A0MRI1;Q8IXQ4	1;1	1;1	1;1	GPALPP motifs-containing protein 1	GPALPP1	GPALPP1;GPALPP1	0	0	0	0	0	0	0	3028100
G3V5X9;A0A0A0MRI2;Q9UNH7	G3V5X9;A0A0A0MRI2;Q9UNH7	1;1;1	1;1;1	1;1;1	Sorting nexin-6;Sorting nexin-6, N-terminally processed	SNX6	SNX6;SNX6;SNX6	0	0	0	0	0	0	0	10362000
F6S8N6;A0A0A0MRJ6;H7BY58;P22061;H7C4X2;F8WDT3;F8WAV5;F8WAX2	F6S8N6;A0A0A0MRJ6;H7BY58;P22061	3;3;3;3;1;1;1;1	3;3;3;3;1;1;1;1	3;3;3;3;1;1;1;1	Protein-L-isoaspartate O-methyltransferase;Protein-L-isoaspartate(D-aspartate) O-methyltransferase	PCMT1	PCMT1;PCMT1;PCMT1;PCMT1	38431000	38421000	61245000	47174000	23751000	41679000	0	0
A0A0A0MRM9;Q14978;S4R349;S4R402;S4R341	A0A0A0MRM9;Q14978;S4R349	5;5;4;2;2	5;5;4;2;2	5;5;4;2;2	Nucleolar and coiled-body phosphoprotein 1	NOLC1	NOLC1;NOLC1;NOLC1	242420000	293590000	319800000	270700000	163850000	184400000	269660000	218520000
A0A0A0MRN4;Q5BKZ1	A0A0A0MRN4;Q5BKZ1	1;1	1;1	1;1	DBIRD complex subunit ZNF326	ZNF326	ZNF326;ZNF326	0	0	0	0	0	0	0	24608000
A0A0A0MRN6;A0A0A0MRN7;Q6YP21	A0A0A0MRN6;A0A0A0MRN7;Q6YP21	1;1;1	1;1;1	1;1;1	Kynurenine--oxoglutarate transaminase 3	CCBL2	KYAT3;KYAT3;KYAT3	0	0	0	0	17002000	0	0	0
A0A0A0MRR7;P09234	A0A0A0MRR7;P09234	1;1	1;1	1;1	U1 small nuclear ribonucleoprotein C	SNRPC	SNRPC;SNRPC	0	0	0	0	0	0	0	16826000
A0A0A0MRV0;Q9P2E9;A0A087WVV2;F8W7S5;A0A087WU26;V9GY78;A2A2S5;E9PN67	A0A0A0MRV0;Q9P2E9;A0A087WVV2;F8W7S5	16;16;14;11;5;2;2;1	16;16;14;11;5;2;2;1	15;15;13;10;5;2;2;0	Ribosome-binding protein 1	RRBP1	RRBP1;RRBP1;RRBP1;RRBP1	90862000	94822000	224910000	215950000	81971000	78884000	130370000	158750000
A0A0A0MS51;A0A0A0MT01;P06396;CON__Q3SX14;Q5T0I0;REV__H0YJM7;REV__Q6TDU7;REV__F8W8F9	A0A0A0MS51;A0A0A0MT01;P06396;CON__Q3SX14	6;6;6;5;2;1;1;1	6;6;6;5;2;1;1;1	6;6;6;5;2;1;1;1	Gelsolin	GSN	GSN;GSN;GSN;	48633000	58273000	64653000	90792000	67117000	70498000	109580000	77161000
A0A0A0MSA9;A0A0C4DG49;P15151	A0A0A0MSA9;A0A0C4DG49;P15151	2;2;2	2;2;2	2;2;2	Poliovirus receptor	PVR	PVR;PVR;PVR	0	0	0	0	0	0	11646000	0
E9PF18;A0A0A0MSE2;Q16836	E9PF18;A0A0A0MSE2;Q16836	1;1;1	1;1;1	1;1;1	Hydroxyacyl-coenzyme A dehydrogenase, mitochondrial	HADH	HADH;HADH;HADH	0	0	0	0	0	2266000	0	0
J3KNW4;A0A0A0MSG2;Q14192	J3KNW4;A0A0A0MSG2;Q14192	2;2;2	2;2;2	2;2;2	Four and a half LIM domains protein 2	FHL2	FHL2;FHL2;FHL2	37130000	25346000	25223000	24144000	27072000	26138000	26242000	22418000
H0YD16;A0A0A0MSK5;J3KN66;Q5JTV8	H0YD16;A0A0A0MSK5;J3KN66;Q5JTV8	1;1;1;1	1;1;1;1	1;1;1;1	Torsin-1A-interacting protein 1	TOR1AIP1	TOR1AIP1;TOR1AIP1;TOR1AIP1;TOR1AIP1	0	0	0	0	0	0	5524400	0
A0A0A0MSN7;O60678	A0A0A0MSN7;O60678	2;2	2;2	2;2	Protein arginine N-methyltransferase 3	PRMT3	PRMT3;PRMT3	0	0	0	0	0	0	0	17421000
A0A0A0MSS8;P42330;S4R3Z2;S4R3D5;A6NHU4;P17516	A0A0A0MSS8;P42330;S4R3Z2	11;11;10;5;5;4	11;11;10;5;5;4	4;4;3;1;0;0	Aldo-keto reductase family 1 member C3	AKR1C3	AKR1C3;AKR1C3;AKR1C3	1181000000	1374100000	1264700000	880150000	961930000	1271800000	648120000	708300000
A0A0A0MSW0;Q5T4S7;X6RE05	A0A0A0MSW0;Q5T4S7;X6RE05	4;4;3	4;4;3	4;4;3	E3 ubiquitin-protein ligase UBR4	UBR4	UBR4;UBR4;UBR4	0	137740000	0	0	0	0	0	0
A0A0A0MSW3;P35658;E9PKD2;B7ZAV2;H0Y837	A0A0A0MSW3;P35658	3;3;1;1;1	3;3;1;1;1	3;3;1;1;1	Nuclear pore complex protein Nup214	NUP214	NUP214;NUP214	0	9390200	0	0	0	8843500	25141000	0
A0A0A0MSW4;P48739;B3KYB6;B3KYB7	A0A0A0MSW4;P48739;B3KYB6;B3KYB7	4;4;3;3	4;4;3;3	4;4;3;3	Phosphatidylinositol transfer protein beta isoform	PITPNB	PITPNB;PITPNB;PITPNB;PITPNB	0	26581000	0	33612000	36330000	44410000	75583000	71879000
H0YKV0;H0YLC3;H7C4G6;A0A0A0MT83;P26440	H0YKV0;H0YLC3;H7C4G6;A0A0A0MT83;P26440	1;1;1;1;1	1;1;1;1;1	1;1;1;1;1	Isovaleryl-CoA dehydrogenase, mitochondrial	IVD	IVD;IVD;IVD;IVD;IVD	0	0	0	0	0	0	0	71300000
E9PMS6;A0A0A0MTE2;E9PMT2;F8WD26;J3KP06;Q8WWI1;H0YDQ3;E9PMP7;H0Y424	E9PMS6;A0A0A0MTE2;E9PMT2;F8WD26;J3KP06;Q8WWI1	3;3;3;3;3;3;1;1;1	3;3;3;3;3;3;1;1;1	3;3;3;3;3;3;1;1;1	LIM domain only protein 7	LMO7	LMO7;LMO7;LMO7;LMO7;LMO7;LMO7	8547900	0	11441000	10640000	9368800	0	0	0
A0A0A0MTH3;Q13418;A0A087WWY6	A0A0A0MTH3;Q13418	3;3;1	3;3;1	3;3;1	Integrin-linked protein kinase	ILK	ILK;ILK	25693000	23238000	18683000	32974000	0	30984000	0	0
A0A0A0MTN0;Q13617;Q5T2B5	A0A0A0MTN0;Q13617;Q5T2B5	5;5;4	5;5;4	5;5;4	Cullin-2	CUL2	CUL2;CUL2;CUL2	32858000	25373000	27507000	36128000	28493000	29165000	37221000	37624000
A0A0A0MTN3;P21266	A0A0A0MTN3;P21266	6;6	6;6	5;5	Glutathione S-transferase Mu 3	GSTM3	GSTM3;GSTM3	291150000	273120000	342570000	234860000	298030000	339310000	312920000	307310000
A0A0A0MTP7;F8VXG7;Q99590	A0A0A0MTP7;F8VXG7;Q99590	1;1;1	1;1;1	1;1;1	Protein SCAF11	SCAF11	SCAF11;SCAF11;SCAF11	0	0	0	0	0	19947000	0	0
A0A0A0MTS2;P06744;K7EQ48;A0A0J9YXP8;A0A0J9YYH3;A0A0J9YX90;K7EPY4;K7EP41;K7ENA0;K7ELR7;K7ERC6;K7ERK8;K7EIL4	A0A0A0MTS2;P06744;K7EQ48;A0A0J9YXP8;A0A0J9YYH3;A0A0J9YX90	15;15;13;11;11;10;6;5;4;3;3;2;1	15;15;13;11;11;10;6;5;4;3;3;2;1	10;10;9;9;9;8;5;4;4;2;3;2;1	Glucose-6-phosphate isomerase	GPI	GPI;GPI;GPI;GPI;GPI;GPI	1996200000	2253700000	2313900000	2485000000	1993000000	2797600000	2190200000	2450200000
A0A0A6YYC7;Q96JP5	A0A0A6YYC7;Q96JP5	2;2	2;2	2;2	E3 ubiquitin-protein ligase ZFP91	ZFP91-CNTF;ZFP91	ZFP91-CNTF;ZFP91	0	0	0	16410000	0	16882000	15973000	0
A0A0A6YYJ8;B8ZZ12;Q96HJ9	A0A0A6YYJ8	7;1;1	1;0;1	1;0;1		LUC7L2	LUC7L2	0	0	0	0	0	0	0	3885000
A0A0B4J1W3;Q9BXJ9;Q6N069	A0A0B4J1W3;Q9BXJ9	15;15;2	15;15;2	15;15;2	N-alpha-acetyltransferase 15, NatA auxiliary subunit	NAA15	NAA15;NAA15	215140000	213820000	195090000	206790000	189850000	210200000	292570000	244150000
A0A0B4J1Z1;C9JAB2;Q16629	A0A0B4J1Z1;C9JAB2;Q16629	6;6;6	5;5;5	5;5;5	Serine/arginine-rich splicing factor 7	SRSF7	SRSF7;SRSF7;SRSF7	421870000	113840000	225610000	185800000	70146000	119590000	0	128650000
F5H895;A0A0B4J239;F5GXX5;P61803	F5H895;A0A0B4J239;F5GXX5;P61803	1;1;1;1	1;1;1;1	1;1;1;1	Dolichyl-diphosphooligosaccharide--protein glycosyltransferase subunit DAD1	DAD1	DAD1;DAD1;DAD1;DAD1	0	0	0	0	0	0	0	9817400
S4R456;K7EM56;A0A0B4J2B4;K7EJ78;S4R417;K7EQJ5;K7ELC2;P62841	S4R456;K7EM56;A0A0B4J2B4;K7EJ78;S4R417;K7EQJ5;K7ELC2;P62841	2;2;2;2;2;2;2;2	2;2;2;2;2;2;2;2	2;2;2;2;2;2;2;2	40S ribosomal protein S15	RPS15	RPS15;RPS15;RPS15;RPS15;RPS15;RPS15;RPS15;RPS15	0	0	63042000	0	0	0	0	0
Q5W0H4;A0A0B4J2C3;P13693;H0YCX0;J3KPG2;E9PJF7;Q56UQ5	Q5W0H4;A0A0B4J2C3;P13693;H0YCX0;J3KPG2;E9PJF7;Q56UQ5	2;2;2;1;1;1;1	2;2;2;1;1;1;1	2;2;2;1;1;1;1	Translationally-controlled tumor protein;TPT1-like protein	TPT1	TPT1;TPT1;TPT1;TPT1;TPT1;TPT1;	30054000	0	0	0	48806000	0	0	0
A0A0C4DFL7;Q16850	A0A0C4DFL7;Q16850	1;1	1;1	1;1	Lanosterol 14-alpha demethylase	CYP51A1	CYP51A1;CYP51A1	0	0	0	0	0	0	0	3732000
A0A0C4DFV9;Q01105;A0A087X027;P0DME0	A0A0C4DFV9;Q01105;A0A087X027;P0DME0	6;6;4;4	6;6;4;4	6;6;4;4	Protein SET;Protein SETSIP	SET;SETSIP	SET;SET;SETSIP;SETSIP	156880000	202250000	455510000	364020000	150750000	179360000	234550000	276880000
C9J9K3;A0A0C4DG17;P08865;F8WD59	C9J9K3;A0A0C4DG17;P08865;F8WD59	7;7;7;6	7;7;7;6	7;7;7;6	40S ribosomal protein SA	RPSA	RPSA;RPSA;RPSA;RPSA	244830000	264530000	271990000	244740000	239190000	279280000	279280000	259260000
A0A0C4DG89;Q7L014;D6RJA6;H0Y9U3	A0A0C4DG89;Q7L014	14;14;2;1	14;14;2;1	14;14;2;1	Probable ATP-dependent RNA helicase DDX46	DDX46	DDX46;DDX46	292170000	172250000	340870000	185790000	109290000	142390000	97082000	179640000
H7C5K0;A0A0C4DGA6;Q14527	H7C5K0;A0A0C4DGA6;Q14527	2;2;2	2;2;2	2;2;2	Helicase-like transcription factor	HLTF	HLTF;HLTF;HLTF	0	0	0	0	0	0	0	11591000
A0A0C4DGB5;E7ES10;E9PCH5;E7EVY3;B7Z574;P20810;H0Y7F0;H0Y9H6;E9PDE4;E7EQ12;A0A0A0MR45;E7EQA0;H0YD33;A0A0C4DGD1;D6RC54;H0Y944;D6RAA8;D6RGF7;D6RBR1;E7EN75;E7EQK6;H0YA91	A0A0C4DGB5;E7ES10;E9PCH5;E7EVY3;B7Z574;P20810;H0Y7F0;H0Y9H6;E9PDE4;E7EQ12;A0A0A0MR45;E7EQA0;H0YD33	13;12;12;12;12;12;10;10;10;9;8;8;8;3;2;2;1;1;1;1;1;1	13;12;12;12;12;12;10;10;10;9;8;8;8;3;2;2;1;1;1;1;1;1	9;8;8;8;8;8;8;8;8;8;8;8;8;3;1;0;0;1;1;1;0;0	Calpastatin	CAST	CAST;CAST;CAST;CAST;CAST;CAST;CAST;CAST;CAST;CAST;CAST;CAST;CAST	181270000	238340000	305840000	304210000	216270000	232350000	266140000	349510000
F5GWX5;A0A0C4DGG9;Q14839;Q8TDI0;K7EMY3;F5H6N4;K7EPV1;K7ESA5;I3L229;H7C3H7;H7C0J3;F2Z2R5	F5GWX5;A0A0C4DGG9;Q14839	11;11;11;5;4;2;1;1;1;1;1;1	11;11;11;5;4;2;1;1;1;1;1;1	5;5;5;0;0;2;0;0;0;0;0;0	Chromodomain-helicase-DNA-binding protein 4	CHD4	CHD4;CHD4;CHD4	107790000	69514000	63189000	84671000	69883000	61491000	107350000	79344000
K7EM73;A0A0C4DGQ5;P04632;U3KQE2;K7EIV0;A0A075B7C0;K7ELJ7;K7EKD8;K7ES78;K7EMQ1;U3KPR7	K7EM73;A0A0C4DGQ5;P04632;U3KQE2;K7EIV0;A0A075B7C0;K7ELJ7;K7EKD8	4;4;4;3;3;3;3;2;1;1;1	4;4;4;3;3;3;3;2;1;1;1	4;4;4;3;3;3;3;2;1;1;1	Calpain small subunit 1	CAPNS1	CAPNS1;CAPNS1;CAPNS1;CAPNS1;CAPNS1;CAPNS1;CAPNS1;CAPNS1	119700000	119010000	172300000	0	127870000	109300000	0	123300000
U3KQ84;A0A0C4DGS1;P39656	U3KQ84;A0A0C4DGS1;P39656	2;2;2	2;2;2	2;2;2	Dolichyl-diphosphooligosaccharide--protein glycosyltransferase 48 kDa subunit	DDOST	DDOST;DDOST;DDOST	28925000	31909000	26271000	0	0	42054000	0	0
A0A0C4DGS5;Q08379	A0A0C4DGS5;Q08379	1;1	1;1	1;1	Golgin subfamily A member 2	GOLGA2	GOLGA2;GOLGA2	0	0	0	0	0	0	0	4934600
A0A0C4DGX4;Q13616	A0A0C4DGX4;Q13616	3;3	3;3	3;3	Cullin-1	CUL1	CUL1;CUL1	0	0	0	0	0	33233000	0	0
J3QR29;A0A0D9SEI3;B7ZVY7;A0A0D9SER5;A0A0D9SEN2;J3QR44;P21127;Q5QPR4;Q5QPR3;Q9UQ88	J3QR29;A0A0D9SEI3;B7ZVY7;A0A0D9SER5;A0A0D9SEN2;J3QR44;P21127;Q5QPR4;Q5QPR3;Q9UQ88	4;4;4;4;4;4;4;3;3;3	4;4;4;4;4;4;4;3;3;3	4;4;4;4;4;4;4;3;3;3	Cyclin-dependent kinase 11B;Cyclin-dependent kinase 11A	CDK11B;CDC2L1;CDK11A	CDK11B;CDK11B;CDC2L1;CDK11B;CDK11B;CDK11B;CDK11B;CDK11A;CDK11A;CDK11A	40428000	64481000	63532000	54623000	64634000	71532000	50879000	51992000
F5H7D6;H0YNT2;A0A0D9SES8;H0YKT5;H0YKN8;H0YL70;Q04726;H0YNI7;H0YKH0;H0YLW9;H0YLI3;K7EMK7;Q04725;Q04724;Q04727	F5H7D6;H0YNT2;A0A0D9SES8;H0YKT5;H0YKN8;H0YL70;Q04726;H0YNI7;H0YKH0;H0YLW9;H0YLI3;K7EMK7;Q04725;Q04724;Q04727	2;2;2;2;2;2;2;1;1;1;1;1;1;1;1	2;2;2;2;2;2;2;1;1;1;1;1;1;1;1	2;2;2;2;2;2;2;1;1;1;1;1;1;1;1	Transducin-like enhancer protein 3;Transducin-like enhancer protein 2;Transducin-like enhancer protein 1;Transducin-like enhancer protein 4	TLE3;TLE2;TLE1;TLE4	TLE3;TLE3;TLE3;TLE3;TLE3;TLE3;TLE3;TLE3;TLE3;TLE3;TLE3;TLE2;TLE2;TLE1;TLE4	0	0	13397000	12365000	0	0	25639000	12700000
A0A0D9SFB3;A0A0D9SG12;A0A0D9SF53;O00571;O15523;A0A0J9YVQ7;A0A0J9YYH6;C9J8G5;C9J081;A0A087WVZ1;B4DLA0;A0A087WX09;D6RCM4;Q9NQI0	A0A0D9SFB3;A0A0D9SG12;A0A0D9SF53;O00571;O15523	17;17;17;17;13;5;3;3;3;2;2;1;1;1	17;17;17;17;13;5;3;3;3;2;2;1;1;1	16;16;16;16;12;5;3;3;3;2;2;1;1;1	ATP-dependent RNA helicase DDX3X;ATP-dependent RNA helicase DDX3Y	DDX3X;DDX3Y	DDX3X;DDX3X;DDX3X;DDX3X;DDX3Y	704860000	485040000	639460000	682080000	621230000	471370000	609400000	605880000
A0A1B0GVH3;A0A0D9SF63;Q9BZK7;Q9BQ87;O60907	A0A1B0GVH3;A0A0D9SF63;Q9BZK7;Q9BQ87;O60907	1;1;1;1;1	1;1;1;1;1	1;1;1;1;1	F-box-like/WD repeat-containing protein TBL1XR1;F-box-like/WD repeat-containing protein TBL1Y;F-box-like/WD repeat-containing protein TBL1X	TBL1XR1;TBL1Y;TBL1X	TBL1XR1;TBL1XR1;TBL1XR1;TBL1Y;TBL1X	0	0	0	0	0	0	0	5035900
A0A0D9SG53;A0A0D9SGB2;Q5JXI0;A0A0D9SFI6;A0A0D9SFB0;Q5JXH9;A0A0D9SFZ9;Q5JXH8;Q5JXH7;Q5JXI3;Q5JXI2;Q5JXI8;Q13642	A0A0D9SG53;A0A0D9SGB2;Q5JXI0;A0A0D9SFI6;A0A0D9SFB0;Q5JXH9;A0A0D9SFZ9;Q5JXH8;Q5JXH7;Q5JXI3;Q5JXI2;Q5JXI8;Q13642	1;1;1;1;1;1;1;1;1;1;1;1;1	1;1;1;1;1;1;1;1;1;1;1;1;1	1;1;1;1;1;1;1;1;1;1;1;1;1	Four and a half LIM domains protein 1	FHL1	FHL1;FHL1;FHL1;FHL1;FHL1;FHL1;FHL1;FHL1;FHL1;FHL1;FHL1;FHL1;FHL1	0	0	0	0	0	0	0	26584000
H7BY36;A0A0D9SFL3;B0QYK0;C9JGE3;Q01844	H7BY36;A0A0D9SFL3;B0QYK0;C9JGE3;Q01844	3;3;3;3;3	3;3;3;3;3	3;3;3;3;3	RNA-binding protein EWS	EWSR1	EWSR1;EWSR1;EWSR1;EWSR1;EWSR1	0	42017000	56959000	50917000	38544000	45458000	97300000	61991000
A0A1B0GWF2;A0A1B0GVQ5;A0A0D9SG72;A0A1B0GTP9;P61764;A0A1B0GW76;A0A096LP52	A0A1B0GWF2;A0A1B0GVQ5;A0A0D9SG72;A0A1B0GTP9;P61764;A0A1B0GW76	4;4;4;4;4;2;1	4;4;4;4;4;2;1	4;4;4;4;4;2;1	Syntaxin-binding protein 1	STXBP1	STXBP1;STXBP1;STXBP1;STXBP1;STXBP1;STXBP1	0	8875400	8661100	9198700	0	0	16026000	12738000
A0A0D9SGI3;A0A0D9SG77;A0A1B0GVL3;Q05086	A0A0D9SGI3;A0A0D9SG77;A0A1B0GVL3;Q05086	1;1;1;1	1;1;1;1	1;1;1;1	Ubiquitin-protein ligase E3A	UBE3A	UBE3A;UBE3A;UBE3A;UBE3A	0	0	0	0	0	0	0	5989700
E5RGF2;A0A0D9SGD3;E5RG17;Q6P1N9;E5RG62;E5RK70;H0YBX2;G5EA19;U3KQS5	E5RGF2;A0A0D9SGD3;E5RG17;Q6P1N9;E5RG62;E5RK70;H0YBX2;G5EA19;U3KQS5	2;2;2;2;1;1;1;1;1	2;2;2;2;1;1;1;1;1	2;2;2;2;1;1;1;1;1	Putative deoxyribonuclease TATDN1	TATDN1	TATDN1;TATDN1;TATDN1;TATDN1;TATDN1;TATDN1;TATDN1;TATDN1;TATDN1	0	0	33709000	46622000	0	29404000	25012000	28842000
Q5JRC6;A0A0D9SGE8;Q8IWS0	Q5JRC6;A0A0D9SGE8;Q8IWS0	1;1;1	1;1;1	1;1;1	PHD finger protein 6	PHF6	PHF6;PHF6;PHF6	0	0	0	0	0	0	0	13042000
A0A0G2JH68;O60610;A0A140T8Z0;H9KV28;B4E2I7	A0A0G2JH68;O60610;A0A140T8Z0;H9KV28	7;7;6;5;2	7;7;6;5;2	7;7;6;5;2	Protein diaphanous homolog 1	DIAPH1	DIAPH1;DIAPH1;DIAPH1;DIAPH1	63433000	45257000	53212000	42305000	46431000	38833000	53821000	52127000
A0A0G2JIW1;P0DMV9;P0DMV8;V9GZ37	A0A0G2JIW1;P0DMV9;P0DMV8;V9GZ37	19;19;19;11	17;17;17;10	10;10;10;6	Heat shock 70 kDa protein 1B;Heat shock 70 kDa protein 1A	HSPA1B;HSPA1A	HSPA1B;HSPA1B;HSPA1A;HSPA1A	1043900000	1046900000	955750000	888720000	978800000	952060000	1272700000	911290000
A0A0G2JMS7;A0A0G2JNZ2;A0A0G2JPP5;Q14160	A0A0G2JMS7;A0A0G2JNZ2;A0A0G2JPP5;Q14160	1;1;1;1	1;1;1;1	1;1;1;1	Protein scribble homolog	SCRIB	SCRIB;SCRIB;SCRIB;SCRIB	0	0	0	0	0	0	0	0
A0A0G2JQD0;P48449	A0A0G2JQD0;P48449	1;1	1;1	1;1	Lanosterol synthase	LSS	LSS;LSS	0	0	0	0	0	0	8367200	0
H0YA26;A0A0G2JR38;E9PHT6;Q9NVE7	H0YA26;A0A0G2JR38;E9PHT6;Q9NVE7	1;1;1;1	1;1;1;1	1;1;1;1	Pantothenate kinase 4	PANK4	PANK4;PANK4;PANK4;PANK4	0	0	0	0	0	0	0	5020800
A0A0J9YYL3;A0A0J9YXJ8;A0A0J9YVP6;A0A0J9YXX5;Q9UHX1;A0A0J9YVR6;E9PQ56;A0A0J9YWM1;H0YEM1;E9PN18;H0YCP8	A0A0J9YYL3;A0A0J9YXJ8;A0A0J9YVP6;A0A0J9YXX5;Q9UHX1;A0A0J9YVR6;E9PQ56;A0A0J9YWM1;H0YEM1	4;4;4;4;4;2;2;2;2;1;1	4;4;4;4;4;2;2;2;2;1;1	4;4;4;4;4;2;2;2;2;1;1	Poly(U)-binding-splicing factor PUF60	PUF60	PUF60;PUF60;PUF60;PUF60;PUF60;PUF60;PUF60;PUF60;PUF60	0	0	0	14199000	0	0	25041000	0
E9PLH9;E9PP14;A0A0J9YX13;E9PKL9;Q13630;E9PP60	E9PLH9;E9PP14;A0A0J9YX13;E9PKL9;Q13630;E9PP60	2;2;2;2;2;1	2;2;2;2;2;1	2;2;2;2;2;1	GDP-L-fucose synthase	TSTA3	TSTA3;TSTA3;TSTA3;TSTA3;TSTA3;TSTA3	0	64944000	0	0	84254000	0	0	65980000
A0A0M3HER1;A0A0J9YXC7;P48059	A0A0M3HER1;A0A0J9YXC7;P48059	1;1;1	1;1;1	1;1;1	LIM and senescent cell antigen-like-containing domain protein 1	LIMS1	LIMS1;LIMS4;LIMS1	0	0	0	0	0	0	0	57890000
A0A0R4J2E8;A8MXP9;P43243;D6REM6;D6R991;H0Y8T4;B3KM87;D6R8Z5;D6RCM3;D6REK4;D6RBI2;D6RBK5;D6RE02;D6RIA2;D6RB45;A0A1B0GX04;D6R9F3;D6RAM9;D6RAY2;D6RBS2;Q68E03	A0A0R4J2E8;A8MXP9;P43243;D6REM6;D6R991	24;24;24;23;19;8;8;4;3;3;3;3;3;3;2;2;2;2;2;2;2	24;24;24;23;19;8;8;4;3;3;3;3;3;3;2;2;2;2;2;2;2	24;24;24;23;19;8;8;4;3;3;3;3;3;3;2;2;2;2;2;2;2	Matrin-3	MATR3	MATR3;MATR3;MATR3;MATR3;MATR3	1232700000	1371300000	1405600000	1208000000	1101400000	1043500000	1383000000	1292700000
H7C2Z4;A0A0R4J2F6;Q12894	H7C2Z4;A0A0R4J2F6;Q12894	1;1;1	1;1;1	1;1;1	Interferon-related developmental regulator 2	IFRD2	IFRD2;IFRD2;IFRD2	0	0	0	0	0	0	0	10545000
E3W994;J3KR49;A0A0U1RQI6;E7ERI8;E7EW49;O75122;B3KR06;E7ENG2;C9J668;H7C4X8;D6RBU8	E3W994;J3KR49;A0A0U1RQI6;E7ERI8;E7EW49;O75122;B3KR06;E7ENG2	4;4;4;4;4;4;2;2;1;1;1	4;4;4;4;4;4;2;2;1;1;1	3;3;3;3;3;3;2;2;1;1;1	CLIP-associating protein 2	CLASP2	CLASP2;CLASP2;CLASP2;CLASP2;CLASP2;CLASP2;CLASP2;CLASP2	123440000	132010000	135570000	216940000	121650000	130050000	111220000	140300000
H0YMA4;A0A0U1RQM0;Q15004;A0A0U1RQC1;H0YKX3	H0YMA4;A0A0U1RQM0;Q15004;A0A0U1RQC1;H0YKX3	2;2;2;1;1	2;2;2;1;1	2;2;2;1;1	PCNA-associated factor	KIAA0101	KIAA0101;;KIAA0101;;KIAA0101	0	0	0	0	0	6602700	9194300	7227500
A0A0U1RQT9;C9JYN0;Q16563	A0A0U1RQT9;C9JYN0;Q16563	1;1;1	1;1;1	1;1;1	Synaptophysin-like protein 1	SYPL1	SYPL1;SYPL1;SYPL1	0	0	0	0	0	0	0	0
A0A0U1RQZ9;Q9HBD4;P51531;P51532;F6VDE0;A0A0A0MT49;A0A0U1RQE1	A0A0U1RQZ9;Q9HBD4;P51531;P51532;F6VDE0;A0A0A0MT49	4;4;4;4;3;3;1	4;4;4;4;3;3;1	4;4;4;4;3;3;1	Probable global transcription activator SNF2L2;Transcription activator BRG1	SMARCA4;SMARCA2	SMARCA2;SMARCA4;SMARCA2;SMARCA4;SMARCA2;SMARCA4	90319000	0	0	0	0	0	0	0
A0A0U1RR22;Q9UNF0	A0A0U1RR22;Q9UNF0	4;4	4;4	4;4	Protein kinase C and casein kinase substrate in neurons protein 2	PACSIN2	PACSIN2;PACSIN2	0	0	0	0	0	30233000	0	0
A0A0U1RR32;A0A0U1RRH7;Q99878;Q96KK5;Q9BTM1;Q16777;Q6FI13;P20671;P0C0S8;H0YFX9;Q93077;Q7L7L0;P04908;Q96QV6;P16104;Q8IUE6	A0A0U1RR32;A0A0U1RRH7;Q99878;Q96KK5;Q9BTM1;Q16777;Q6FI13;P20671;P0C0S8;H0YFX9;Q93077;Q7L7L0;P04908;Q96QV6;P16104	4;4;4;4;4;4;4;4;4;3;3;3;3;2;2;1	4;4;4;4;4;4;4;4;4;3;3;3;3;2;2;1	2;2;2;2;2;2;2;2;2;2;1;1;1;0;0;0	Histone H2A type 1-J;Histone H2A type 1-H;Histone H2A.J;Histone H2A type 2-C;Histone H2A type 2-A;Histone H2A type 1-D;Histone H2A type 1;Histone H2A;Histone H2A type 1-C;Histone H2A type 3;Histone H2A type 1-B/E;Histone H2A type 1-A;Histone H2AX	HIST1H2AJ;HIST1H2AH;H2AFJ;HIST2H2AC;HIST2H2AA3;HIST1H2AD;HIST1H2AG;HIST1H2AC;HIST3H2A;HIST1H2AB;HIST1H2AA;H2AFX	hCG_2039566;;HIST1H2AJ;HIST1H2AH;H2AFJ;HIST2H2AC;HIST2H2AA3;HIST1H2AD;HIST1H2AG;H2AFJ;HIST1H2AC;HIST3H2A;HIST1H2AB;HIST1H2AA;H2AFX	742700000	910090000	4318600000	1990000000	1391800000	1629100000	978440000	4191700000
A0A0U1RRM4;P26599;A6NLN1;A0A0D9SF20;K7EKJ7;K7EK45;K7ELW5;K7ES59;A0A087WU68;A0A087WUW5;O95758;X6R242	A0A0U1RRM4;P26599;A6NLN1	12;12;11;5;5;4;3;3;3;2;2;1	12;12;11;5;5;4;3;3;3;2;2;1	12;12;11;5;5;4;3;3;3;2;2;1	Polypyrimidine tract-binding protein 1	PTBP1	PTBP1;PTBP1;PTBP1	383870000	414170000	547080000	670450000	458220000	440480000	596630000	468320000
A0A0U1RRM6;Q8N8S7	A0A0U1RRM6;Q8N8S7	1;1	1;1	1;1	Protein enabled homolog	ENAH	ENAH;ENAH	0	0	0	0	0	0	0	24172000
A0A0X1KG71;Q8WX92	A0A0X1KG71;Q8WX92	2;2	2;2	2;2	Negative elongation factor B	NELFB	NELFB;NELFB	13613000	11973000	0	0	16508000	19525000	0	0
A0A140T8W2;E5RJW1;E5RJK5;E5RFV8;E5RIN7;Q9H4I0;O60216	A0A140T8W2;E5RJW1;E5RJK5;E5RFV8;E5RIN7;Q9H4I0;O60216	1;1;1;1;1;1;1	1;1;1;1;1;1;1	1;1;1;1;1;1;1	Double-strand-break repair protein rad21-like protein 1;Double-strand-break repair protein rad21 homolog	RAD21;RAD21L1	RAD21L1;RAD21;RAD21;RAD21;RAD21;RAD21L1;RAD21	0	0	0	0	7384000	0	0	0
A2AB15;A0A140T947;O60231	A2AB15;A0A140T947;O60231	1;1;1	1;1;1	1;1;1	Putative pre-mRNA-splicing factor ATP-dependent RNA helicase DHX16	DHX16	DHX16;DHX16;DHX16	0	0	0	0	0	0	0	3061900
A0A140T9T7;Q03518	A0A140T9T7;Q03518	1;1	1;1	1;1	Antigen peptide transporter 1	TAP1	TAP1;TAP1	0	0	0	0	0	3627200	0	0
K7EMZ9;A0A140TA76;Q8ND56	K7EMZ9;A0A140TA76;Q8ND56	1;1;1	1;1;1	1;1;1	Protein LSM14 homolog A	LSM14A	LSM14A;LSM14A;LSM14A	0	0	0	0	0	0	0	2818500
A0A1B0GTY1;A0A1B0GUC3;A0A1B0GV98;A0A1B0GTC5;A0A1B0GU26;A0A1B0GTC3;A0A1B0GVH5;Q9C0B1	A0A1B0GTY1;A0A1B0GUC3;A0A1B0GV98;A0A1B0GTC5;A0A1B0GU26;A0A1B0GTC3;A0A1B0GVH5;Q9C0B1	2;2;2;2;2;2;2;2	2;2;2;2;2;2;2;2	2;2;2;2;2;2;2;2	Alpha-ketoglutarate-dependent dioxygenase FTO	FTO	FTO;FTO;FTO;FTO;FTO;FTO;FTO;FTO	0	0	0	0	0	0	0	8020900
A0A1B0GUA1;A0A1B0GTG2;A0A1B0GW82;A0A1B0GW77;P49419;A0A1B0GTY9;A0A1B0GTJ4;A0A140T9V3;A0A0J9YWF7;A0A1B0GUY0;A0A1B0GV49;F8WDY6;A0A1B0GVU0;F8VVF2;H0YHM6	A0A1B0GUA1;A0A1B0GTG2;A0A1B0GW82;A0A1B0GW77;P49419;A0A1B0GTY9;A0A1B0GTJ4;A0A140T9V3;A0A0J9YWF7;A0A1B0GUY0;A0A1B0GV49	7;7;7;7;7;6;6;6;5;5;4;2;2;2;1	7;7;7;7;7;6;6;6;5;5;4;2;2;2;1	7;7;7;7;7;6;6;6;5;5;4;2;2;2;1	Alpha-aminoadipic semialdehyde dehydrogenase	ALDH7A1	ALDH7A1;ALDH7A1;ALDH7A1;ALDH7A1;ALDH7A1;ALDH7A1;ALDH7A1;ALDH7A1;ALDH7A1;ALDH7A1;ALDH7A1	55871000	45072000	62859000	86438000	56051000	52240000	95249000	65530000
A0A1B0GWJ0;A0A1B0GTJ7;P30566;A0A0A6YY92;A0A096LNY6;A0A1B0GTG9;A0A1B0GWF8;A0A096LNY5;A0A096LP92;A0A096LPA2;A0A096LNY4;B4DEP1;A0A096LP72	A0A1B0GWJ0;A0A1B0GTJ7;P30566;A0A0A6YY92;A0A096LNY6;A0A1B0GTG9;A0A1B0GWF8;A0A096LNY5	8;8;8;7;6;6;6;5;3;3;2;1;1	8;8;8;7;6;6;6;5;3;3;2;1;1	8;8;8;7;6;6;6;5;3;3;2;1;1	Adenylosuccinate lyase	ADSL	ADSL;ADSL;ADSL;ADSL;ADSL;ADSL;ADSL;ADSL	181290000	185370000	174190000	161210000	124490000	190160000	235200000	220520000
A0A1B0GU60;A0A1B0GTU4;P49023	A0A1B0GU60;A0A1B0GTU4;P49023	1;1;1	1;1;1	1;1;1	Paxillin	PXN	PXN;PXN;PXN	0	0	0	0	0	0	0	36849000
H0Y488;A0A1B0GTU5;O14497;A0A087WUV6	H0Y488;A0A1B0GTU5;O14497;A0A087WUV6	3;3;3;2	3;3;3;2	2;2;2;1	AT-rich interactive domain-containing protein 1A	ARID1A	ARID1A;ARID1A;ARID1A;ARID1A	0	0	0	0	0	23754000	0	0
A0A1B0GTW1;Q9UDY2	A0A1B0GTW1;Q9UDY2	4;4	4;4	4;4	Tight junction protein ZO-2	TJP2	TJP2;TJP2	0	6921600	0	0	0	12683000	0	0
H7C1V0;H7C469;A0A1B0GW44;A0A1B0GV23;A0A1B0GVD5;A0A1B0GWE8;A0A1B0GU92;A0A1B0GU03;P07339	H7C1V0;H7C469;A0A1B0GW44;A0A1B0GV23;A0A1B0GVD5;A0A1B0GWE8;A0A1B0GU92;A0A1B0GU03;P07339	1;1;1;1;1;1;1;1;1	1;1;1;1;1;1;1;1;1	1;1;1;1;1;1;1;1;1	Cathepsin D;Cathepsin D light chain;Cathepsin D heavy chain	CTSD	CTSD;;CTSD;CTSD;CTSD;CTSD;;;CTSD	0	0	0	0	18786000	0	0	0
A0A1B0GUB2;Q6P1J9	A0A1B0GUB2;Q6P1J9	1;1	1;1	1;1	Parafibromin	CDC73	CDC73;CDC73	0	0	0	0	0	0	0	0
H0YIM7;A0A1B0GV47;Q7Z4S6	H0YIM7;A0A1B0GV47;Q7Z4S6	1;1;1	1;1;1	1;1;1	Kinesin-like protein;Kinesin-like protein KIF21A	KIF21A	KIF21A;KIF21A;KIF21A	0	0	0	0	17712000	0	0	0
A0A1B0GV68;C9JME2;Q9Y4F1	A0A1B0GV68;C9JME2;Q9Y4F1	1;1;1	1;1;1	1;1;1	FERM, RhoGEF and pleckstrin domain-containing protein 1	FARP1	FARP1;FARP1;FARP1	0	0	0	0	0	0	0	6370900
A0A1B0GW05	A0A1B0GW05	1	1	1			DPY19L1	0	0	0	0	0	0	0	4688200
A0A1C7CYX9;Q16555	A0A1C7CYX9;Q16555	7;7	7;7	5;5	Dihydropyrimidinase-related protein 2	DPYSL2	DPYSL2;DPYSL2	142350000	148350000	222290000	229980000	193760000	180000000	320040000	196060000
A0AVT1;H0Y8S8;H0Y9U5	A0AVT1	5;2;1	5;2;1	5;2;1	Ubiquitin-like modifier-activating enzyme 6	UBA6	UBA6	30484000	37746000	34984000	34507000	31662000	0	51154000	40842000
A2A274;Q99798	A2A274;Q99798	3;3	3;3	3;3	Aconitate hydratase, mitochondrial	ACO2	ACO2;ACO2	23097000	19368000	27693000	20714000	23510000	0	0	0
H7C5M1;Q5TCT4;A2A2V2;P42696	H7C5M1;Q5TCT4;A2A2V2;P42696	2;2;2;2	2;2;2;2	2;2;2;2	RNA-binding protein 34	RBM34	RBM34;RBM34;RBM34;RBM34	0	0	39803000	39504000	0	0	31844000	39240000
A2AB27;P36915	A2AB27;P36915	2;2	2;2	2;2	Guanine nucleotide-binding protein-like 1	GNL1	GNL1;GNL1	0	0	0	0	0	0	0	4843300
A5YKK6;H3BNB1;H3BVC9	A5YKK6	6;1;1	6;1;1	6;1;1	CCR4-NOT transcription complex subunit 1	CNOT1	CNOT1	77148000	64449000	51101000	73289000	54462000	65444000	0	61510000
A6NDG6;H3BV17	A6NDG6	3;1	3;1	3;1	Phosphoglycolate phosphatase	PGP	PGP	25255000	0	62987000	0	38016000	22545000	0	0
A6NEM2;P51610;H7C1C4;Q9Y5Z7	A6NEM2;P51610	5;5;1;1	5;5;1;1	5;5;1;1	Host cell factor 1;HCF N-terminal chain 1;HCF N-terminal chain 2;HCF N-terminal chain 3;HCF N-terminal chain 4;HCF N-terminal chain 5;HCF N-terminal chain 6;HCF C-terminal chain 1;HCF C-terminal chain 2;HCF C-terminal chain 3;HCF C-terminal chain 4;HCF C-terminal chain 5;HCF C-terminal chain 6	HCFC1	HCFC1;HCFC1	62144000	48476000	52406000	46930000	0	40266000	49881000	58913000
A6NFX8;Q9UKK9;A6NCQ0;A6NJU6;C9JYY9;H0YEY4	A6NFX8;Q9UKK9;A6NCQ0;A6NJU6	5;5;4;4;2;2	5;5;4;4;2;2	5;5;4;4;2;2	ADP-sugar pyrophosphatase	NUDT5	NUDT5;NUDT5;NUDT5;NUDT5	27101000	0	31339000	24731000	43871000	29036000	41494000	37634000
H3BMT0;H3BTV5;H3BU16;A6NGP5;H3BMV3;Q9H910	H3BMT0;H3BTV5;H3BU16;A6NGP5;H3BMV3;Q9H910	2;2;2;2;2;2	2;2;2;2;2;2	2;2;2;2;2;2	Hematological and neurological expressed 1-like protein	HN1L	HN1L;HN1L;HN1L;HN1L;HN1L;HN1L	0	0	19952000	32504000	0	0	32255000	25120000
A6NIE6	A6NIE6	1	1	1	Putative RRN3-like protein RRN3P2	RRN3P2	RRN3P2	0	0	0	0	0	0	0	33564000
A6NJA2;P54578;J3QQT6;J3KS55	A6NJA2;P54578	4;4;1;1	4;4;1;1	4;4;1;1	Ubiquitin carboxyl-terminal hydrolase;Ubiquitin carboxyl-terminal hydrolase 14	USP14	USP14;USP14	44633000	51855000	48651000	55556000	36575000	51275000	91304000	51633000
A6NMU3;Q92783	A6NMU3;Q92783	1;1	1;1	1;1	Signal transducing adapter molecule 1	STAM	STAM;STAM	0	0	0	0	0	0	0	6325600
A6NNI4;G8JLH6;P21926;F5GXT1;A0A087WU13	A6NNI4;G8JLH6;P21926;F5GXT1;A0A087WU13	2;2;2;1;1	2;2;2;1;1	2;2;2;1;1	Tetraspanin;CD9 antigen	CD9	CD9;CD9;CD9;CD9;CD9	0	0	0	0	16062000	0	0	0
A6NNK5;Q12888;C9JXV0;H7C3N7	A6NNK5;Q12888;C9JXV0	4;4;3;1	4;4;3;1	4;4;3;1	Tumor suppressor p53-binding protein 1	TP53BP1	TP53BP1;TP53BP1;TP53BP1	24998000	26854000	27442000	37435000	23621000	23150000	30470000	34737000
A6PVN8;C9IZ76;A6PVN6;Q5T949;Q5T948;A6PVN9;F6WIT2;A6PVN5;Q15257;A6PVN7	A6PVN8;C9IZ76;A6PVN6;Q5T949;Q5T948;A6PVN9;F6WIT2;A6PVN5;Q15257;A6PVN7	3;3;3;3;3;3;3;3;3;2	3;3;3;3;3;3;3;3;3;2	3;3;3;3;3;3;3;3;3;2	Serine/threonine-protein phosphatase 2A activator	PPP2R4	PTPA;PTPA;PTPA;PTPA;PTPA;PTPA;PTPA;PTPA;PPP2R4;PTPA	46318000	0	73207000	0	56082000	67530000	44807000	32299000
A8K878;P55145	A8K878;P55145	1;1	1;1	1;1	Mesencephalic astrocyte-derived neurotrophic factor	MANF	MANF;MANF	0	0	0	0	0	0	0	16717000
A8MUA9;A8MU27;Q6EEV6;P61956;P55854	A8MUA9;A8MU27;Q6EEV6;P61956;P55854	1;1;1;1;1	1;1;1;1;1	1;1;1;1;1	Small ubiquitin-related modifier 4;Small ubiquitin-related modifier 2;Small ubiquitin-related modifier 3	SUMO3;SUMO4;SUMO2	SUMO3;SUMO3;SUMO4;SUMO2;SUMO3	0	0	0	0	0	0	0	130460000
K7EMA7;H7BY10;K7EJV9;K7ERT8;A8MUS3;P62750	K7EMA7;H7BY10;K7EJV9;K7ERT8;A8MUS3;P62750	3;3;3;3;3;3	3;3;3;3;3;3	3;3;3;3;3;3	60S ribosomal protein L23a	RPL23A	RPL23A;RPL23A;RPL23A;RPL23A;RPL23A;RPL23A	60808000	25107000	149780000	141430000	44397000	0	98192000	141460000
Q49AN9;F5H013;P62308;A8MWD9	Q49AN9;F5H013;P62308;A8MWD9	1;1;1;1	1;1;1;1	1;1;1;1	Small nuclear ribonucleoprotein G;Putative small nuclear ribonucleoprotein G-like protein 15	SNRPG;SNRPGP15	SNRPG;SNRPG;SNRPG;SNRPGP15	27034000	0	0	0	0	0	0	0
J3QR71;J3QRI9;J3QKW7;A8MZF9;P55039	J3QR71;J3QRI9;J3QKW7;A8MZF9;P55039	1;1;1;1;1	1;1;1;1;1	1;1;1;1;1	Developmentally-regulated GTP-binding protein 2	DRG2	DRG2;DRG2;DRG2;DRG2;DRG2	36336000	0	0	0	0	0	0	0
E9PAL5;A8TX70	E9PAL5;A8TX70	1;1	1;1	1;1	Collagen alpha-5(VI) chain	COL6A5	COL6A5;COL6A5	0	0	0	0	0	0	0	17773000000
A9Z1X7;Q8IYB3;M0R088;E9PCT1;M0R1E7;M0QXG5	A9Z1X7;Q8IYB3;M0R088;E9PCT1	4;4;3;3;1;1	4;4;3;3;1;1	4;4;3;3;1;1	Serine/arginine repetitive matrix protein 1	SRRM1	SRRM1;SRRM1;SRRM1;SRRM1	381780000	52481000	274010000	0	44507000	110520000	0	0
B0QY89;Q9Y262;B0QY90;C9JHP4;C9K0Q7;H7C3A0	B0QY89;Q9Y262;B0QY90	13;13;10;4;4;3	13;13;10;4;4;3	13;13;10;4;4;3	Eukaryotic translation initiation factor 3 subunit L	EIF3L	EIF3L;EIF3L;EIF3L	226910000	203350000	211620000	190150000	239400000	178020000	272150000	159210000
F2Z2V0;B0QZ18;Q99829;A6PVH9;E7ENH5;Q5JX56;Q5JX58;Q5JX59;Q5JX60;Q5JX44;Q5JX55;Q5JX45;Q5JX54;Q5JX61;Q5JX52;Q5JX57;E7EV27;H0Y524	F2Z2V0;B0QZ18;Q99829;A6PVH9;E7ENH5;Q5JX56;Q5JX58;Q5JX59;Q5JX60;Q5JX44;Q5JX55;Q5JX45	8;8;8;7;6;5;5;5;5;5;4;4;3;3;3;2;2;2	8;8;8;7;6;5;5;5;5;5;4;4;3;3;3;2;2;2	8;8;8;7;6;5;5;5;5;5;4;4;3;3;3;2;2;2	Copine-1	CPNE1	CPNE1;CPNE1;CPNE1;CPNE1;CPNE1;CPNE1;CPNE1;CPNE1;CPNE1;CPNE1;CPNE1;CPNE1	182180000	166460000	186500000	240990000	181720000	194290000	253890000	160100000
B0YIW6;P48444;Q6P1Q5;E9PK34	B0YIW6;P48444	6;6;2;1	6;6;2;1	6;6;2;1	Coatomer subunit delta	ARCN1	ARCN1;ARCN1	26551000	22581000	23716000	37922000	29327000	19568000	44824000	32543000
B1AH49;P25325	B1AH49;P25325	1;1	1;1	1;1	Sulfurtransferase;3-mercaptopyruvate sulfurtransferase	MPST	MPST;MPST	0	0	0	0	0	12431000	0	0
B1AH87;P30536	B1AH87;P30536	1;1	1;1	1;1	Translocator protein	TSPO	TSPO;TSPO	0	0	0	0	0	0	0	10864000
B1AJY6;B1AJY5;B1AJY7;O75832	B1AJY6;B1AJY5;B1AJY7;O75832	1;1;1;1	1;1;1;1	1;1;1;1	26S proteasome non-ATPase regulatory subunit 10	PSMD10	PSMD10;PSMD10;PSMD10;PSMD10	0	0	0	0	17817000	0	0	0
B1AK87;B1AK88;P47756;B1AK85	B1AK87;B1AK88;P47756;B1AK85	8;8;6;4	8;8;6;4	8;8;6;4	F-actin-capping protein subunit beta	CAPZB	CAPZB;CAPZB;CAPZB;CAPZB	129310000	132080000	132540000	125770000	154620000	180590000	237300000	216380000
B1AKJ5;O43847;F5H7V1;G3V1R5;H0Y5G9	B1AKJ5;O43847;F5H7V1;G3V1R5;H0Y5G9	11;11;9;9;6	11;11;9;9;6	11;11;9;9;6	Nardilysin	NRD1	NRDC;NRDC;NRDC;NRDC;NRDC	64128000	78355000	50993000	115820000	64181000	87951000	95275000	85438000
B1AKQ8;C9JZN1;F6X3N5;F6UT28;C9JIS1;C9JXA5;E7EP32;Q9HAV0;P62879;P62873;C9JD14;F5H8J8;F5H100;F5H0S8;E9PCP0;P16520	B1AKQ8;C9JZN1;F6X3N5;F6UT28;C9JIS1;C9JXA5;E7EP32;Q9HAV0;P62879;P62873;C9JD14;F5H8J8;F5H100;F5H0S8;E9PCP0;P16520	2;2;2;2;2;2;2;2;2;2;1;1;1;1;1;1	2;2;2;2;2;2;2;2;2;2;1;1;1;1;1;1	2;2;2;2;2;2;2;2;2;2;1;1;1;1;1;1	Guanine nucleotide-binding protein subunit beta-4;Guanine nucleotide-binding protein G(I)/G(S)/G(T) subunit beta-2;Guanine nucleotide-binding protein G(I)/G(S)/G(T) subunit beta-1;Guanine nucleotide-binding protein G(I)/G(S)/G(T) subunit beta-3	GNB1;GNB2;GNB4;GNB3	GNB1;GNB2;GNB1;GNB1;GNB2;GNB2;GNB2;GNB4;GNB2;GNB1;GNB4;GNB3;GNB3;GNB3;GNB3;GNB3	63784000	80676000	65818000	60837000	63615000	86932000	104050000	73705000
B1ANE3;Q99707	B1ANE3;Q99707	3;3	3;3	3;3	Methionine synthase	MTR	MTR;MTR	20832000	0	20866000	0	21141000	0	0	0
B1ANR0;Q13310;H0Y5F5;H0YEU6;H0Y6X6;H0YER0;P0CB38	B1ANR0;Q13310;H0Y5F5	12;12;10;5;3;2;2	6;6;6;4;2;1;2	6;6;6;4;2;1;2	Polyadenylate-binding protein;Polyadenylate-binding protein 4	PABPC4	PABPC4;PABPC4;PABPC4	62410000	71031000	89416000	64159000	64186000	96259000	0	0
B1APM4;P35610	B1APM4;P35610	1;1	1;1	1;1	Sterol O-acyltransferase 1	SOAT1	SOAT1;SOAT1	9469200	4934900	0	5887900	0	0	0	0
G3V4W0;B4DY08;B2R5W2;G3V4C1;G3V576;G3V2Q1;P07910;G3V555;G3V575;G3V5X6;G3V3K6;G3V251;G3V2D6;B4DSU6;G3V5V7;A0A0G2JPF8;A0A0G2JNQ3;P0DMR1;O60812;B7ZW38;B2RXH8;G3V4M8;G3V2H6	G3V4W0;B4DY08;B2R5W2;G3V4C1;G3V576;G3V2Q1;P07910;G3V555;G3V575;G3V5X6;G3V3K6;G3V251;G3V2D6	13;13;13;13;12;12;12;8;8;7;7;7;7;6;6;6;6;6;6;6;6;5;4	13;13;13;13;12;12;12;8;8;7;7;7;7;6;6;6;6;6;6;6;6;5;4	13;13;13;13;12;12;12;8;8;7;7;7;7;6;6;6;6;6;6;6;6;5;4	Heterogeneous nuclear ribonucleoproteins C1/C2	HNRNPC	HNRNPC;HNRNPC;HNRNPC;HNRNPC;HNRNPC;HNRNPC;HNRNPC;HNRNPC;HNRNPC;HNRNPC;HNRNPC;HNRNPC;HNRNPC	1559600000	1889600000	2103300000	1900500000	1445200000	1672800000	1022800000	1515500000
B2WTI3;B2WTI4;K7EJU9;Q6NYC1	B2WTI3;B2WTI4;K7EJU9;Q6NYC1	1;1;1;1	1;1;1;1	1;1;1;1	Bifunctional arginine demethylase and lysyl-hydroxylase JMJD6	JMJD6	JMJD6;JMJD6;JMJD6;JMJD6	0	0	0	0	0	7559300	0	0
K7EMD0;K7EPX6;K7EKR3;K7ENH2;B3KQ25;K7ESG5;K9J957;P61289	K7EMD0;K7EPX6;K7EKR3;K7ENH2;B3KQ25;K7ESG5;K9J957;P61289	1;1;1;1;1;1;1;1	1;1;1;1;1;1;1;1	1;1;1;1;1;1;1;1	Proteasome activator complex subunit 3	PSME3	PSME3;PSME3;PSME3;PSME3;PSME3;PSME3;PSME3;PSME3	0	0	0	0	31020000	0	0	0
B3KS98;O15372;A0A087WZK9;E5RJT0;E5RFW7;E5RFH0;E5RGU4	B3KS98;O15372;A0A087WZK9;E5RJT0	6;6;5;3;2;2;2	6;6;5;3;2;2;2	6;6;5;3;2;2;2	Eukaryotic translation initiation factor 3 subunit H	EIF3H	EIF3H;EIF3H;EIF3H;EIF3H	30013000	21983000	0	25069000	28092000	54761000	99798000	57426000
B4DDD6;F2Z2V3;F8WB73;F8WCK3;F2Z3E3;F8WC20;F8WBB2;F8WFE1;F8WBG8	B4DDD6	4;1;1;1;1;1;1;1;1	1;0;0;0;0;0;0;0;0	1;0;0;0;0;0;0;0;0		DBNL	DBNL	0	0	0	0	0	0	0	3500300
K7EMV3;B4DEB1;K7EK07;K7ES00;Q71DI3;Q16695;P84243;P68431;K7EP01;Q6NXT2	K7EMV3;B4DEB1;K7EK07;K7ES00;Q71DI3;Q16695;P84243;P68431;K7EP01;Q6NXT2	2;2;2;2;2;2;2;2;1;1	2;2;2;2;2;2;2;2;1;1	1;1;1;1;1;1;1;1;0;0	Histone H3;Histone H3.2;Histone H3.1t;Histone H3.3;Histone H3.1;Histone H3.3C	H3F3B;H3F3A;HIST2H3A;HIST3H3;HIST1H3A;H3F3C	H3F3B;H3F3A;H3F3B;H3F3B;HIST2H3A;HIST3H3;H3F3A;HIST1H3A;H3F3B;H3F3C	575300000	638400000	655700000	821970000	651570000	709390000	1190700000	1207200000
B4DGU4;P35222	B4DGU4;P35222	3;3	3;3	3;3	Catenin beta-1	CTNNB1	CTNNB1;CTNNB1	0	14435000	0	0	0	17376000	11302000	15731000
B4DIH5;P61201;H0YM03;H0YKU5;H0YMC2	B4DIH5;P61201;H0YM03;H0YKU5	8;8;4;4;2	8;8;4;4;2	8;8;4;4;2	COP9 signalosome complex subunit 2	COPS2	COPS2;COPS2;COPS2;COPS2	136750000	95277000	106710000	0	99869000	123680000	0	91406000
B4DJV2;O75390;A0A0C4DGI3;H0YIC4;F8VTT8;F8W4S1;F8W642;F8W0J2;F8VZK9;F8VX07;F8VRP1;F8VX68;F8VWQ5;F8VPF9;F8VU34;F8VPA1;F8VR34;F8W1S4;H0YH82	B4DJV2;O75390;A0A0C4DGI3	5;5;4;2;2;2;1;1;1;1;1;1;1;1;1;1;1;1;1	5;5;4;2;2;2;1;1;1;1;1;1;1;1;1;1;1;1;1	4;4;4;2;1;1;1;0;1;1;1;1;0;1;0;1;0;1;1	Citrate synthase;Citrate synthase, mitochondrial	CS	CS;CS;CS	51381000	62065000	51981000	97435000	43446000	71400000	121200000	62422000
B4DK69;P52895;S4R3P0	B4DK69;P52895;S4R3P0	10;10;6	3;3;3	3;3;3	Aldo-keto reductase family 1 member C2	AKR1C2	AKR1C2;AKR1C2;AKR1C2	321590000	256610000	282110000	254000000	376060000	496520000	249470000	0
B4DKA4;Q9H9T3	B4DKA4;Q9H9T3	1;1	1;1	1;1	Elongator complex protein 3	ELP3	ELP3;ELP3	0	0	0	0	0	0	0	8008400
B4DKY1;P49589	B4DKY1;P49589	3;3	3;3	3;3	Cysteine--tRNA ligase, cytoplasmic	CARS	CARS;CARS	21999000	0	0	0	0	0	0	0
B4DLR8;P15559;H3BNV2;H3BRK3	B4DLR8;P15559;H3BNV2;H3BRK3	9;9;7;7	9;9;7;7	9;9;7;7	NAD(P)H dehydrogenase [quinone] 1	NQO1	NQO1;NQO1;NQO1;NQO1	603540000	696320000	663090000	464260000	665450000	582770000	695720000	467820000
B4DM58;P00374;C9JJ68;Q86XF0	B4DM58;P00374;C9JJ68;Q86XF0	3;3;2;2	3;3;2;2	3;3;2;2	Dihydrofolate reductase;Dihydrofolate reductase, mitochondrial	DHFR;DHFRL1	DHFR;DHFR;DHFR2;DHFRL1	41769000	42884000	61669000	61482000	44374000	50378000	84076000	48171000
B4DR61;P61619;H7C1Q9;C9JXC6;H7C069;A6NK38;F2Z2C7;A6NIF9;C9JJV4;F8W776;Q8TC24;Q9H9S3	B4DR61;P61619;H7C1Q9;C9JXC6;H7C069;A6NK38;F2Z2C7;A6NIF9;C9JJV4;F8W776;Q8TC24;Q9H9S3	3;3;2;2;2;2;2;2;2;2;2;2	3;3;2;2;2;2;2;2;2;2;2;2	3;3;2;2;2;2;2;2;2;2;2;2	Protein transport protein Sec61 subunit alpha isoform 1;Protein transport protein Sec61 subunit alpha isoform 2	SEC61A1;SEC61A2	SEC61A1;SEC61A1;SEC61A2;SEC61A1;SEC61A2;SEC61A2;SEC61A2;SEC61A2;SEC61A2;SEC61A2;SEC61A2;SEC61A2	32336000	17170000	36429000	37668000	36411000	15630000	59173000	41797000
Q5JV98;B4DR80;Q9Y6E0;C9JDH9;C9J6L2;C9JCC0;C9J232;H7C279;H0Y630;O00506	Q5JV98;B4DR80;Q9Y6E0;C9JDH9;C9J6L2;C9JCC0;C9J232;H7C279;H0Y630;O00506	2;2;2;1;1;1;1;1;1;1	2;2;2;1;1;1;1;1;1;1	1;1;1;0;0;0;0;0;0;0	Serine/threonine-protein kinase 24;Serine/threonine-protein kinase 24 36 kDa subunit;Serine/threonine-protein kinase 24 12 kDa subunit;Serine/threonine-protein kinase 25	STK24;STK25	STK24;STK24;STK24;STK25;STK25;STK25;STK25;STK25;STK24;STK25	0	0	0	0	0	9116800	10584000	9394700
B4DSN5;P18031	B4DSN5;P18031	2;2	2;2	2;2	Tyrosine-protein phosphatase non-receptor type;Tyrosine-protein phosphatase non-receptor type 1	PTPN1	PTPN1;PTPN1	0	26536000	0	0	0	0	0	0
B4DTF2;Q5VT79;P13928	B4DTF2;Q5VT79;P13928	1;1;1	1;1;1	1;1;1	Annexin;Annexin A8-like protein 2;Annexin A8	ANXA8L1;ANXA8L2;ANXA8	ANXA8L1;ANXA8L1;ANXA8	0	0	0	0	0	0	0	0
B4DUC8;Q13126;J3QSB7;F2Z2F3;F8WES2;J3KRN1	B4DUC8;Q13126;J3QSB7	8;8;6;2;1;1	8;8;6;2;1;1	8;8;6;2;1;1	S-methyl-5-thioadenosine phosphorylase;Purine nucleoside phosphorylase	MTAP	MTAP;MTAP;MTAP	161920000	160740000	121390000	131230000	157330000	198710000	249410000	147290000
J3QS39;J3QTR3;F5H6Q2;F5GYU3;F5H2Z3;F5H265;B4DV12;F5H388;F5H747;F5GXK7;J3QKN0;Q5PY61;Q96C32;P62987;P62979;P0CG47;P0CG48;M0R1V7;M0R1M6;M0R2S1;J3QSA3;F5GZ39	J3QS39;J3QTR3;F5H6Q2;F5GYU3;F5H2Z3;F5H265;B4DV12;F5H388;F5H747;F5GXK7;J3QKN0;Q5PY61;Q96C32;P62987;P62979;P0CG47;P0CG48;M0R1V7;M0R1M6;M0R2S1;J3QSA3;F5GZ39	4;4;4;4;4;4;4;4;4;4;4;4;4;4;4;4;4;3;3;3;2;2	4;4;4;4;4;4;4;4;4;4;4;4;4;4;4;4;4;3;3;3;2;2	4;4;4;4;4;4;4;4;4;4;4;4;4;4;4;4;4;3;3;3;2;2	Ubiquitin-60S ribosomal protein L40;Ubiquitin;60S ribosomal protein L40;Ubiquitin-40S ribosomal protein S27a;Ubiquitin;40S ribosomal protein S27a;Polyubiquitin-B;Ubiquitin;Polyubiquitin-C;Ubiquitin	UBB;RPS27A;UBC;UBA52	UBB;RPS27A;UBC;UBC;UBC;UBC;UBB;UBC;UBC;UBC;UBB;UBC;UBC;UBA52;RPS27A;UBB;UBC;UBA52;UBA52;UBA52;UBB;UBC	202590000	254050000	313820000	167140000	189340000	181350000	177080000	172100000
B4DWR3;P61758	B4DWR3;P61758	3;3	3;3	3;3	Prefoldin subunit 3	VBP1	VBP1;VBP1	27947000	0	33029000	40705000	26304000	31707000	42130000	38193000
B4DXW1;P61158;Q9P1U1;F8WDR7;A0A0A0MTI9;H7C4J1;C9IZN3;Q9C0K3	B4DXW1;P61158	5;5;2;1;1;1;1;1	5;5;2;1;1;1;1;1	5;5;2;1;1;1;1;1	Actin-related protein 3	ACTR3	ACTR3;ACTR3	101010000	111630000	128070000	141170000	108620000	129670000	192550000	162030000
E7EU85;E9PFF5;B4DXZ6;P51114	E7EU85;E9PFF5;B4DXZ6;P51114	3;3;3;3	3;3;3;3	1;1;1;1	Fragile X mental retardation syndrome-related protein 1	FXR1	FXR1;FXR1;FXR1;FXR1	0	0	86366000	66508000	38220000	58107000	58606000	69491000
B4DY09;Q12905;X6R6Z1;A0A0A0MRL0	B4DY09;Q12905	11;11;4;3	11;11;4;3	11;11;4;3	Interleukin enhancer-binding factor 2	ILF2	ILF2;ILF2	431580000	475000000	528920000	488620000	384750000	540220000	304560000	709830000
B4DYP1;O94760	B4DYP1;O94760	1;1	1;1	1;1	N(G),N(G)-dimethylarginine dimethylaminohydrolase 1	DDAH1	DDAH1;DDAH1	0	0	0	0	0	0	0	7362000
B4E3S0;Q9ULV4;H0YHL7;F8VV53;F8W1H8;F8VUX3;F8VSA4;F8VRE9;F8VTT6;F8VVB7	B4E3S0;Q9ULV4;H0YHL7	5;5;3;1;1;1;1;1;1;1	5;5;3;1;1;1;1;1;1;1	5;5;3;1;1;1;1;1;1;1	Coronin;Coronin-1C	CORO1C	CORO1C;CORO1C;CORO1C	51365000	51302000	43357000	57625000	51025000	45017000	53011000	59169000
B5MBZ0;Q9HC35	B5MBZ0;Q9HC35	2;2	2;2	2;2	Echinoderm microtubule-associated protein-like 4	EML4	EML4;EML4	0	0	0	0	0	0	0	11716000
B5MCF9;O00541;B3KXD6;H7C267	B5MCF9;O00541;B3KXD6	5;5;3;1	5;5;3;1	5;5;3;1	Pescadillo homolog	PES1	PES1;PES1;PES1	118290000	118020000	0	0	87268000	84965000	0	0
B5MCX3;Q15019;C9J2Q4;H7C2Y0;C9IY94;C9J938;H7C310;C9JB25;A0A1B0GXJ2;C9JFT1;F8WB65;B5MD47;C9JZI2;C9IZU3;C9JQJ4	B5MCX3;Q15019;C9J2Q4;H7C2Y0	5;5;4;3;2;2;2;2;1;1;1;1;1;1;1	5;5;4;3;2;2;2;2;1;1;1;1;1;1;1	5;5;4;3;2;2;2;2;1;1;1;1;1;1;1	Septin-2	2002-09-01	SEPT2;SEPT2;SEPT2;SEPT2	109390000	65295000	146130000	92577000	138490000	79249000	81248000	109910000
B5MDF5;P62826;J3KQE5;F5H018;H0YFC6;B4DV51;A0A087X0W0	B5MDF5;P62826;J3KQE5;F5H018;H0YFC6	9;9;8;7;5;3;1	9;9;8;7;5;3;1	9;9;8;7;5;3;1	GTP-binding nuclear protein Ran	RAN	RAN;RAN;RAN;RAN;RAN	1005700000	991610000	1143700000	1230800000	919330000	875470000	1671000000	1288200000
B7Z524;H0YDX7;J3QT46;Q9Y450;E9PS53;H0YES5;E9PHZ9	B7Z524;H0YDX7;J3QT46;Q9Y450;E9PS53;H0YES5;E9PHZ9	2;2;2;2;1;1;1	2;2;2;2;1;1;1	2;2;2;2;1;1;1	HBS1-like protein	HBS1L	HBS1L;HBS1L;HBS1L;HBS1L;HBS1L;HBS1L;HBS1L	0	0	0	0	0	0	0	8510300
B7Z645;H0YAA0	B7Z645	9;1	1;1	1;1		SYNCRIP	SYNCRIP	0	0	0	0	0	0	0	17146000
B7Z6D5;Q96GQ7;A0A087X059	B7Z6D5;Q96GQ7;A0A087X059	2;2;1	2;2;1	2;2;1	Probable ATP-dependent RNA helicase DDX27	DDX27	DDX27;DDX27;DDX27	0	0	0	0	0	0	0	4797000
F8W1R7;J3KND3;G8JLA2;G3V1V0;B7Z6Z4;P60660;G3V1Y7;F8VPF3;F8VZU9;F8W180;H0YI43;F8VXL3;F8W1I5;P14649	F8W1R7;J3KND3;G8JLA2;G3V1V0;B7Z6Z4;P60660;G3V1Y7;F8VPF3;F8VZU9;F8W180	6;6;6;6;6;6;5;5;4;4;2;1;1;1	6;6;6;6;6;6;5;5;4;4;2;1;1;1	6;6;6;6;6;6;5;5;4;4;2;1;1;1	Myosin light polypeptide 6	MYL6	MYL6;MYL6;MYL6;MYL6;MYL6;MYL6;MYL6;MYL6;MYL6;MYL6	740960000	753250000	1121500000	737050000	860170000	816800000	764500000	986520000
B7Z7F3;Q9H6Z4;K7EIJ4;K7ENJ2;K7EID7;K7ENB9;K7EPW1	B7Z7F3;Q9H6Z4;K7EIJ4	5;5;4;1;1;1;1	5;5;4;1;1;1;1	5;5;4;1;1;1;1	Ran-binding protein 3	RANBP3	RANBP3;RANBP3;RANBP3	25545000	29995000	37510000	29416000	31381000	24792000	53214000	23224000
B7Z7P8;P62495;I3L492	B7Z7P8;P62495	5;5;1	5;5;1	5;5;1	Eukaryotic peptide chain release factor subunit 1	ETF1	ETF1;ETF1	25053000	28821000	40554000	32761000	29436000	32255000	49088000	35752000
H0YHC3;F8W020;F8W118;F8VY35;F8VV59;B7Z9C2;F8W0J6;F5H4R6;H0YIV4;P55209;H0YH88;F8VXI6;F8VUX1;F8W543;F8VRJ2;F8VVB5	H0YHC3;F8W020;F8W118;F8VY35;F8VV59;B7Z9C2;F8W0J6;F5H4R6;H0YIV4;P55209;H0YH88;F8VXI6;F8VUX1;F8W543;F8VRJ2	5;5;5;5;5;5;5;5;5;5;4;4;4;4;3;2	4;4;4;4;4;4;4;4;4;4;3;3;3;3;2;1	4;4;4;4;4;4;4;4;4;4;3;3;3;3;2;1	Nucleosome assembly protein 1-like 1	NAP1L1	NAP1L1;NAP1L1;NAP1L1;NAP1L1;NAP1L1;NAP1L1;NAP1L1;NAP1L1;NAP1L1;NAP1L1;NAP1L1;NAP1L1;NAP1L1;NAP1L1;NAP1L1	213610000	202150000	238180000	216000000	120260000	197170000	0	156590000
B8ZZ77;Q9H2H8;F8WC82;C9J4N2;C9K058;H7BZ14	B8ZZ77;Q9H2H8;F8WC82;C9J4N2;C9K058;H7BZ14	2;2;1;1;1;1	2;2;1;1;1;1	2;2;1;1;1;1	Peptidyl-prolyl cis-trans isomerase-like 3;Peptidyl-prolyl cis-trans isomerase	PPIL3	PPIL3;PPIL3;PPIL3;PPIL3;PPIL3;PPIL3	0	0	0	13966000	0	0	0	0
B8ZZA8;B8ZZC5	B8ZZA8;B8ZZC5	3;2	2;2	2;2		GLS	GLS;GLS	25722000	34666000	0	0	0	0	0	0
B8ZZF8;Q9Y4Y9	B8ZZF8;Q9Y4Y9	1;1	1;1	1;1	U6 snRNA-associated Sm-like protein LSm5	LSM5	LSM5;LSM5	0	0	0	0	9735100	0	0	0
B8ZZJ0;B9A032;B8ZZN6;P63165	B8ZZJ0;B9A032;B8ZZN6;P63165	1;1;1;1	1;1;1;1	1;1;1;1	Small ubiquitin-related modifier 1	SUMO1	SUMO1;SUMO1;SUMO1;SUMO1	0	0	0	0	0	0	0	23525000
B8ZZQ6;P06454;B8ZZA1;B8ZZW7;H7C2N1	B8ZZQ6;P06454;B8ZZA1;B8ZZW7;H7C2N1	3;3;2;2;2	3;3;2;2;2	3;3;2;2;2	Prothymosin alpha;Prothymosin alpha, N-terminally processed;Thymosin alpha-1	PTMA	PTMA;PTMA;PTMA;PTMA;PTMA	16870000	0	250760000	170630000	27573000	7053700	16184000	547620000
C9J2I0;B8ZZY2;P52594	C9J2I0;B8ZZY2;P52594	1;1;1	1;1;1	1;1;1	Arf-GAP domain and FG repeat-containing protein 1	AGFG1	AGFG1;AGFG1;AGFG1	0	0	0	0	0	0	0	8315100
B9A018;Q53GS9;A0A087X1B2;F8WC91	B9A018;Q53GS9;A0A087X1B2	6;6;5;1	6;6;5;1	6;6;5;1	U4/U6.U5 tri-snRNP-associated protein 2	USP39	USP39;USP39;USP39	94670000	83150000	45493000	94281000	178590000	137190000	56333000	157250000
C9JD32;B9ZVP7;J3KT29;P62829	C9JD32;B9ZVP7;J3KT29;P62829	2;2;2;2	2;2;2;2	2;2;2;2	60S ribosomal protein L23	RPL23	RPL23;RPL23;RPL23;RPL23	0	0	0	64851000	72488000	0	76770000	244850000
B9ZVT1;Q8IXT5;E5RJW8;E5RHG1;E5RJ83;E5RJV8	B9ZVT1;Q8IXT5	3;3;1;1;1;1	3;3;1;1;1;1	3;3;1;1;1;1	RNA-binding protein 12B	RBM12B	RBM12B;RBM12B	0	10830000	0	11567000	0	11719000	0	0
C9IZG4;O60888	C9IZG4;O60888	1;1	1;1	1;1	Protein CutA	CUTA	CUTA;CUTA	0	0	0	0	0	0	0	36844000
C9J0D1;Q71UI9;P0C0S5;C9J386	C9J0D1;Q71UI9;P0C0S5;C9J386	3;3;3;2	1;1;1;1	1;1;1;1	Histone H2A;Histone H2A.V;Histone H2A.Z	H2AFV;H2AFZ	H2AFV;H2AFV;H2AFZ;H2AFV	0	0	0	0	0	0	0	113060000
C9J712;C9J0J7;C9JQ45;G5E9Q6;P35080	C9J712;C9J0J7;C9JQ45;G5E9Q6;P35080	1;1;1;1;1	1;1;1;1;1	1;1;1;1;1	Profilin;Profilin-2	PFN2	PFN2;PFN2;PFN2;PFN2;PFN2	0	0	0	0	0	0	0	18928000
C9J0K6;P30626	C9J0K6;P30626	2;2	2;2	2;2	Sorcin	SRI	SRI;SRI	25885000	23820000	58285000	50040000	32426000	30347000	82827000	57642000
C9J1Z8;P84085;F5H0C7	C9J1Z8;P84085	3;3;1	1;1;0	1;1;0	ADP-ribosylation factor 5	ARF5	ARF5;ARF5	0	0	0	0	0	0	0	7086900
C9J4M6;C9J2Y9;P30876	C9J4M6;C9J2Y9;P30876	8;8;8	8;8;8	8;8;8	DNA-directed RNA polymerase;DNA-directed RNA polymerase II subunit RPB2	POLR2B	POLR2B;POLR2B;POLR2B	65557000	76067000	83664000	76543000	64784000	64434000	75219000	68219000
C9J352;C9JWD9;F2Z3G4;C9J4U1;C9JYI4;P52294	C9J352;C9JWD9;F2Z3G4;C9J4U1;C9JYI4;P52294	1;1;1;1;1;1	1;1;1;1;1;1	1;1;1;1;1;1	Importin subunit alpha-5;Importin subunit alpha-5, N-terminally processed	KPNA1	KPNA1;KPNA1;KPNA1;KPNA1;KPNA1;KPNA1	0	0	0	0	0	0	0	13109000
C9J381;P20839;C9K0R9	C9J381;P20839;C9K0R9	4;4;2	3;3;1	3;3;1	Inosine-5-monophosphate dehydrogenase;Inosine-5-monophosphate dehydrogenase 1	IMPDH1	IMPDH1;IMPDH1;IMPDH1	35003000	0	0	52791000	37516000	38374000	23077000	78490000
C9J470;E9PHA2;Q15003	C9J470;E9PHA2;Q15003	3;3;3	3;3;3	3;3;3	Condensin complex subunit 2	NCAPH	NCAPH;NCAPH;NCAPH	40296000	56535000	40914000	50024000	55274000	56312000	67676000	55420000
C9J4Z3;P61513;G5E9R3;M0R0A1;Q6P4E4;E9PEL3;M0R2L6	C9J4Z3;P61513;G5E9R3;M0R0A1;Q6P4E4;E9PEL3;M0R2L6	2;2;1;1;1;1;1	2;2;1;1;1;1;1	2;2;1;1;1;1;1	60S ribosomal protein L37a	RPL37A	RPL37A;RPL37A;RPL37A;RPL37A;RPL37A;RPL37A;RPL37A	0	0	0	0	0	0	0	22215000
C9JJV6;C9JZL8;C9J5M0;C9JC07;Q96S97	C9JJV6;C9JZL8;C9J5M0;C9JC07;Q96S97	1;1;1;1;1	1;1;1;1;1	1;1;1;1;1	Myeloid-associated differentiation marker	MYADM	MYADM;MYADM;MYADM;MYADM;MYADM	0	0	0	0	9824300	0	0	0
C9J6A7;Q96AT9;Q2QD12	C9J6A7;Q96AT9;Q2QD12	1;1;1	1;1;1	1;1;1	Ribulose-phosphate 3-epimerase;Ribulose-phosphate 3-epimerase-like protein 1	RPE;RPEL1	RPE;RPE;RPEL1	0	0	0	0	0	8492200	0	0
H7BZL0;C9J808;Q9BYG3	H7BZL0;C9J808;Q9BYG3	1;1;1	1;1;1	1;1;1	MKI67 FHA domain-interacting nucleolar phosphoprotein	NIFK	NIFK;NIFK;NIFK	0	0	8664100	0	0	0	0	0
C9J8U2;G5E977;Q6XQN6	C9J8U2;G5E977;Q6XQN6	1;1;1	1;1;1	1;1;1	Nicotinate phosphoribosyltransferase	NAPRT	NAPRT;NAPRT;NAPRT	0	0	0	0	0	0	0	6185600
C9JA08;Q96D46	C9JA08;Q96D46	1;1	1;1	1;1	60S ribosomal export protein NMD3	NMD3	NMD3;NMD3	0	0	0	0	0	0	5423400	0
H7C4L9;C9JA36;P54709	H7C4L9;C9JA36;P54709	1;1;1	1;1;1	1;1;1	Sodium/potassium-transporting ATPase subunit beta-3	ATP1B3	ATP1B3;ATP1B3;ATP1B3	0	0	0	0	0	4822400	0	0
C9K0C4;C9JAB0;Q9UKG1	C9K0C4;C9JAB0;Q9UKG1	1;1;1	1;1;1	1;1;1	DCC-interacting protein 13-alpha	APPL1	APPL1;APPL1;APPL1	0	0	0	0	0	0	0	0
C9JB90;C9JU14;J3KR73;Q9NRW1;P20340;Q14964	C9JB90;C9JU14;J3KR73;Q9NRW1;P20340;Q14964	1;1;1;1;1;1	1;1;1;1;1;1	1;1;1;1;1;1	Ras-related protein Rab-6B;Ras-related protein Rab-6A;Ras-related protein Rab-39A	RAB6B;RAB6A;RAB39A	RAB6B;RAB6B;RAB6B;RAB6B;RAB6A;RAB39A	0	0	0	0	0	0	0	61711000
C9JBI3;P78330	C9JBI3;P78330	1;1	1;1	1;1	Phosphoserine phosphatase	PSPH	PSPH;PSPH	0	0	0	0	0	21320000	0	0
E9PNC7;E9PQX9;C9JCC6;Q14919	E9PNC7;E9PQX9;C9JCC6;Q14919	1;1;1;1	1;1;1;1	1;1;1;1	Dr1-associated corepressor	DRAP1	DRAP1;DRAP1;DRAP1;DRAP1	0	0	0	0	0	0	0	35004000
C9JFE4;Q13098;A0A096LP07;A0A096LPJ3;A8K070;J3QQX0;J3QS84;J3QS88;J3KTB0;J3QLE8;J3QLT0;J3QL53;J3KRE8;J3KSA5;J3KRJ4	C9JFE4;Q13098;A0A096LP07;A0A096LPJ3;A8K070	6;6;5;5;5;1;1;1;1;1;1;1;1;1;1	6;6;5;5;5;1;1;1;1;1;1;1;1;1;1	6;6;5;5;5;1;1;1;1;1;1;1;1;1;1	COP9 signalosome complex subunit 1	GPS1	GPS1;GPS1;GPS1;GPS1;GPS1	61670000	57427000	76985000	87073000	63931000	65106000	98185000	88503000
C9JFR7;P99999;CON__P62894	C9JFR7;P99999	6;6;1	6;6;1	6;6;1	Cytochrome c	CYCS	CYCS;CYCS	299800000	393390000	372770000	475090000	383610000	374370000	386830000	335500000
C9JH18;I1E4Y6;Q6Y7W6	C9JH18;I1E4Y6;Q6Y7W6	1;1;1	1;1;1	1;1;1	PERQ amino acid-rich with GYF domain-containing protein 2	GIGYF2	GIGYF2;GIGYF2;GIGYF2	0	0	0	0	0	0	0	6783800
C9JIF9;P13798;H7C393;H7C1U0;C9JLK2;H0YFE5;F8WEH5	C9JIF9;P13798;H7C393;H7C1U0	8;8;5;4;3;1;1	8;8;5;4;3;1;1	8;8;5;4;3;1;1	Acylamino-acid-releasing enzyme	APEH	APEH;APEH;APEH;APEH	57910000	73122000	79549000	90236000	75739000	69325000	112820000	93994000
C9JJ54;Q8IWB7	C9JJ54;Q8IWB7	2;2	2;2	2;2	WD repeat and FYVE domain-containing protein 1	WDFY1	WDFY1;WDFY1	8710600	8521300	8451700	0	8604000	8724100	9368300	8932100
C9JTY3;C9JUE0;C9JJP5;Q92734	C9JTY3;C9JUE0;C9JJP5;Q92734	1;1;1;1	1;1;1;1	1;1;1;1	Protein TFG	TFG	TFG;TFG;TFG;TFG	0	0	0	0	0	0	0	67536000
C9JJT5;C9JU26;G3V325;P56134	C9JJT5;C9JU26;G3V325;P56134	2;2;2;2	2;2;2;2	2;2;2;2	ATP synthase subunit f, mitochondrial	ATP5J2-PTCD1;ATP5J2	ATP5J2-PTCD1;ATP5J2;ATP5J2-PTCD1;ATP5J2	19657000	13849000	0	0	0	0	0	0
C9JKI3;E9PCT5;Q03135	C9JKI3;E9PCT5;Q03135	1;1;1	1;1;1	1;1;1	Caveolin;Caveolin-1	CAV1	CAV1;CAV1;CAV1	0	0	0	0	0	15100000	0	0
C9JL85;P58546	C9JL85;P58546	1;1	1;1	1;1	Myotrophin	MTPN	MTPN;MTPN	0	0	0	0	0	0	0	22491000
C9JLI6;H0YMV8;Q71UM5	C9JLI6;H0YMV8;Q71UM5	3;3;3	2;2;2	2;2;2	40S ribosomal protein S27;40S ribosomal protein S27-like	RPS27L	RPS27L;RPS27L;RPS27L	65647000	70445000	72138000	76655000	62341000	85377000	40651000	61066000
C9JLU1;P52434	C9JLU1;P52434	2;2	2;2	2;2	DNA-directed RNA polymerases I, II, and III subunit RPABC3	POLR2H	POLR2H;POLR2H	76271000	37334000	54418000	0	0	38472000	0	0
C9JN15;C9JM79;E9PG73;Q13427	C9JN15;C9JM79;E9PG73;Q13427	1;1;1;1	1;1;1;1	1;1;1;1	Peptidyl-prolyl cis-trans isomerase;Peptidyl-prolyl cis-trans isomerase G	PPIG	PPIG;PPIG;PPIG;PPIG	0	0	15887000	0	0	0	0	0
C9JMC5;E9PNN6;P30838;A8MYB8;I3L4E5;I3L1H6;C9JKT2;I3L3I9;I3L3W9;E9PJV0;P48448;P43353	C9JMC5;E9PNN6;P30838;A8MYB8;I3L4E5;I3L1H6;C9JKT2;I3L3I9	5;5;5;4;3;3;3;3;2;1;1;1	5;5;5;4;3;3;3;3;2;1;1;1	4;4;4;3;3;3;2;2;2;0;0;0	Aldehyde dehydrogenase, dimeric NADP-preferring	ALDH3A1	ALDH3A1;ALDH3A1;ALDH3A1;ALDH3A1;ALDH3A1;ALDH3A1;ALDH3A1;ALDH3A1	75780000	65881000	67607000	66925000	136930000	73490000	0	69375000
C9JXB8;C9JNW5;P83731	C9JXB8;C9JNW5;P83731	3;3;3	3;3;3	3;3;3	60S ribosomal protein L24	RPL24	RPL24;RPL24;RPL24	351450000	361090000	518930000	314140000	311640000	382340000	433490000	226530000
H7C0T1;H7C2R9;C9JQV0;Q9BRJ6	H7C0T1;H7C2R9;C9JQV0;Q9BRJ6	1;1;1;1	1;1;1;1	1;1;1;1	Uncharacterized protein C7orf50	C7orf50	C7orf50;C7orf50;C7orf50;C7orf50	0	0	0	0	0	0	0	6370200
C9JUT4;Q93052;C9JXK9;A0A087WZF1;C9JE51;C9J2R5;C9JIY7;C9JT42;C9J3U9;C9J1K7;C9J5C8;C9J4E3	C9JUT4;Q93052;C9JXK9;A0A087WZF1	3;3;2;2;1;1;1;1;1;1;1;1	3;3;2;2;1;1;1;1;1;1;1;1	3;3;2;2;1;1;1;1;1;1;1;1	Lipoma-preferred partner	LPP	LPP;LPP;LPP;LPP	45002000	62763000	58458000	59433000	57659000	52375000	86796000	69009000
C9JZ20;E7ESE2;E9PCW0;C9JW96;P35232	C9JZ20;E7ESE2;E9PCW0;C9JW96;P35232	3;3;3;3;3	3;3;3;3;3	3;3;3;3;3	Prohibitin	PHB	PHB;PHB;PHB;PHB;PHB	0	18972000	0	0	0	0	22348000	0
E7EVL6;C9JZE3;C9JYJ8;Q9BWE0	E7EVL6;C9JZE3;C9JYJ8;Q9BWE0	2;2;2;2	2;2;2;2	2;2;2;2	Replication initiator 1	REPIN1	REPIN1;REPIN1;REPIN1;REPIN1	0	0	0	10257000	0	0	7770900	7635800
C9JZR2;O60716;H0YC95;E9PKY0;E9PRE2	C9JZR2;O60716	5;5;1;1;1	5;5;1;1;1	5;5;1;1;1	Catenin delta-1	CTNND1	CTNND1;CTNND1	22314000	27054000	28073000	16665000	29623000	38533000	45539000	22073000
F8WBH4;C9JZT2;P19525	F8WBH4;C9JZT2;P19525	1;1;1	1;1;1	1;1;1	Interferon-induced, double-stranded RNA-activated protein kinase	EIF2AK2	EIF2AK2;EIF2AK2;EIF2AK2	0	0	0	0	0	0	0	9833800
CON__P00761	CON__P00761	4	4	4				91716000000	77566000000	61965000000	60483000000	99900000000	101730000000	48757000000	47364000000
CON__P02533;P02533;CON__A2A4G1;CON__P19012;P19012;A8MT21;C9JTG5;CON__P35900;CON__Q9D312;P35900;K7ELP7;CON__Q8N1A0;Q8N1A0	CON__P02533;P02533	32;32;9;8;8;4;2;2;2;2;1;1;1	15;15;0;1;1;0;0;0;0;0;0;0;0	6;6;0;0;0;0;0;0;0;0;0;0;0	Keratin, type I cytoskeletal 14	KRT14	;KRT14	986050000	1507900000	433660000	816000000	1502900000	904440000	870610000	1323600000
CON__P02538;P02538;CON__H-INV:HIT000016045;Q8IWY7	CON__P02538;P02538	30;30;2;1	1;1;0;0	1;1;0;0	Keratin, type II cytoskeletal 6A	KRT6A	;KRT6A	0	0	0	0	0	0	0	69590000
CON__P02662	CON__P02662	4	4	4				800770000	148180000	734460000	0	39069000	0	0	0
CON__P02663	CON__P02663	2	2	2				0	0	117900000	0	0	0	0	0
CON__P02666	CON__P02666	3	3	3				90552000	0	1020600000	0	25198000	12160000	0	0
CON__P02668	CON__P02668	2	2	2				49047000	16080000	204340000	0	0	0	0	0
CON__P02754	CON__P02754	7	7	7				0	0	257790000	0	0	0	0	0
CON__P02769;H0YA55;A0A0C4DGB6;CON__P02768-1;P02768;C9JKR2;D6RHD5;B7WNR0;A0A087WWT3;H7C013	CON__P02769	16;4;4;4;4;3;3;3;2;1	16;4;4;4;4;3;3;3;2;1	16;4;4;4;4;3;3;3;2;1				833870000	321260000	538890000	504580000	1348200000	308500000	369920000	185260000
CON__P04259	CON__P04259	32	1	0				0	0	0	0	0	0	0	47053000
CON__P05787;P05787;F8VUG2;CON__H-INV:HIT000292931;CON__Q9H552;F8VP67;CON__Q9NSB2;CON__Q6ISB0;Q9NSB2;F8VQY3;CON__REFSEQ:XP_092267	CON__P05787;P05787;F8VUG2;CON__H-INV:HIT000292931	15;15;9;8;5;4;3;3;3;1;1	8;8;4;6;2;2;0;0;0;1;1	5;5;1;4;1;0;0;0;0;0;1	Keratin, type II cytoskeletal 8	KRT8	;KRT8;KRT8;	138140000	139390000	169270000	235010000	146620000	249340000	261660000	275400000
CON__P08729;CON__Q9DCV7	CON__P08729	25;5	22;2	1;0				943860000	971570000	970460000	1020000000	1002900000	996600000	1363400000	1091700000
CON__P08779;P08779;K7ENW6;CON__Q9Z2K1;CON__Q3ZAW8	CON__P08779;P08779	27;27;10;10;10	15;15;8;4;4	15;15;8;4;4	Keratin, type I cytoskeletal 16	KRT16	;KRT16	539100000	625980000	110020000	245780000	609110000	344320000	250720000	865350000
CON__P12763	CON__P12763	1	1	1				0	0	0	0	0	0	0	10214000
CON__P13645;P13645;CON__P02535-1;CON__Q7Z3Y7;Q7Z3Y7;CON__Q148H6;CON__Q7Z3Z0;CON__Q7Z3Y8;CON__Q99456;CON__Q2M2I5;Q7Z3Z0;Q7Z3Y8;Q99456;Q2M2I5;A0A1B0GVI3;CON__Q14525;CON__Q9UE12;CON__Q15323;CON__A2A5Y0;CON__Q14532;CON__A2AB72;CON__O76015;CON__O76013;CON__Q7Z3Y9;CON__O76014;CON__REFSEQ:XP_986630;Q14525;Q15323;Q14532;O76014;O76015;O76013;Q7Z3Y9	CON__P13645;P13645	37;37;9;4;4;3;2;2;2;2;2;2;2;2;1;1;1;1;1;1;1;1;1;1;1;1;1;1;1;1;1;1;1	37;37;9;4;4;3;2;2;2;2;2;2;2;2;1;1;1;1;1;1;1;1;1;1;1;1;1;1;1;1;1;1;1	30;30;5;2;2;1;1;1;0;0;1;1;0;0;1;0;0;0;0;0;0;0;0;0;0;0;0;0;0;0;0;0;0	Keratin, type I cytoskeletal 10	KRT10	;KRT10	12986000000	15838000000	8198300000	25830000000	76920000000	11115000000	14354000000	12304000000
CON__P13647;P13647;F8W0C6;H0YI76;H0YIN9;F8VV57;F8VU69	CON__P13647;P13647	31;31;14;10;9;5;2	18;18;3;8;7;5;2	6;6;0;4;1;1;0	Keratin, type II cytoskeletal 5	KRT5	;KRT5	808910000	1500400000	565500000	1083400000	4272200000	842960000	1126300000	1112100000
CON__P19001	CON__P19001	11	2	1				0	55629000	0	0	0	0	0	0
CON__P19013;P19013	CON__P19013;P19013	4;4	1;1	1;1	Keratin, type II cytoskeletal 4	KRT4	;KRT4	0	0	0	0	0	0	0	20942000
CON__P20930;P20930	CON__P20930;P20930	4;4	4;4	4;4	Filaggrin	FLG	;FLG	0	0	0	0	46285000	0	0	0
CON__P48668;P48668	CON__P48668;P48668	32;32	25;25	0;0	Keratin, type II cytoskeletal 6C	KRT6C	;KRT6C	1249800000	1704500000	478550000	1127600000	4884000000	978000000	982600000	2510100000
CON__P78386;P78386	CON__P78386;P78386	1;1	1;1	1;1	Keratin, type II cuticular Hb5	KRT85	;KRT85	0	0	0	0	0	0	0	77809000
CON__Q04695;Q04695;F5GWP8;K7EPJ9;K7ESE1;J3QR55;CON__Q9C075;CON__Q99PS0;Q9C075	CON__Q04695;Q04695;F5GWP8	33;33;29;16;7;1;1;1;1	30;30;28;13;7;1;1;1;1	5;5;5;3;0;0;0;0;0	Keratin, type I cytoskeletal 17	KRT17	;KRT17;KRT17	2536600000	3281000000	2388900000	2544300000	5717300000	2537100000	3461900000	3851100000
CON__Q14CN4-1;CON__Q6IME9;Q14CN4;CON__Q3SY84;CON__Q7RTS7;CON__Q32MB2;F8W1S1;Q3SY84;Q7RTS7;Q86Y46;H0YIG3	CON__Q14CN4-1;CON__Q6IME9;Q14CN4;CON__Q3SY84;CON__Q7RTS7;CON__Q32MB2;F8W1S1;Q3SY84;Q7RTS7;Q86Y46	6;6;6;3;3;3;3;3;3;3;1	1;1;1;1;1;1;1;1;1;1;1	1;1;1;1;1;1;1;1;1;1;1	Keratin, type II cytoskeletal 72;Keratin, type II cytoskeletal 71;Keratin, type II cytoskeletal 74;Keratin, type II cytoskeletal 73	KRT72;KRT74;KRT71;KRT73	;;KRT72;;;;KRT74;KRT71;KRT74;KRT73	0	0	0	0	0	0	0	80239000
CON__Q3KNV1;P08729	CON__Q3KNV1;P08729	25;25	1;1	1;1	Keratin, type II cytoskeletal 7	KRT7	;KRT7	0	0	0	0	0	0	0	24968000
CON__Q3SX09	CON__Q3SX09	2	2	2				0	0	0	9238100	0	0	0	0
CON__Q3SX28	CON__Q3SX28	15	2	2				72314000	26792000	33342000	38393000	72545000	41590000	110430000	43295000
CON__Q3ZBD7	CON__Q3ZBD7	6	1	1				0	0	0	0	0	153550000	0	0
CON__Q5D862;Q5D862	CON__Q5D862;Q5D862	11;11	11;11	11;11	Filaggrin-2	FLG2	;FLG2	62607000	69861000	35024000	89740000	693570000	44062000	62578000	22042000
CON__Q5XKE5;Q5XKE5;CON__P07744	CON__Q5XKE5;Q5XKE5	18;18;4	9;9;1	6;6;1	Keratin, type II cytoskeletal 79	KRT79	;KRT79	0	0	0	0	408400000	0	0	0
CON__Q5XQN5;CON__Q922U2	CON__Q5XQN5;CON__Q922U2	23;18	1;1	0;0			;	0	0	0	0	0	0	0	34438000
CON__Q61782	CON__Q61782	4	1	1				0	0	0	0	0	0	3382700	0
CON__Q6KB66-1;Q6KB66;CON__Q0VBK2	CON__Q6KB66-1;Q6KB66	8;8;2	8;8;2	8;8;2	Keratin, type II cytoskeletal 80	KRT80	;KRT80	19204000	13801000	0	0	134990000	21001000	0	0
CON__Q8N1N4-2;CON__Q7RTT2;Q8N1N4	CON__Q8N1N4-2;CON__Q7RTT2;Q8N1N4	2;2;2	2;2;2	2;2;2	Keratin, type II cytoskeletal 78	KRT78	;;KRT78	0	0	0	0	0	0	0	39817000
CON__Q7Z794;Q7Z794;F8VS61	CON__Q7Z794;Q7Z794	13;13;2	10;10;1	9;9;1	Keratin, type II cytoskeletal 1b	KRT77	;KRT77	34226000	0	0	61484000	162250000	0	0	0
CON__Q86YZ3;Q86YZ3	CON__Q86YZ3;Q86YZ3	8;8	8;8	8;8	Hornerin	HRNR	;HRNR	112130000	116690000	58912000	66526000	145820000	63928000	73963000	73323000
CON__Streptavidin	CON__Streptavidin	4	4	4				0	75444000	1555900000	0	45546000	180910000	43308000	0
H0Y3P2;D3DQV9;P78344;E9PKF8;H0YE22;H0YEC5;H0YD77;H0YCH5;H0YD99;H0YEN8;H0YDC0;H0YCF8	H0Y3P2;D3DQV9;P78344	8;8;8;3;2;2;2;2;1;1;1;1	8;8;8;3;2;2;2;2;1;1;1;1	8;8;8;3;2;2;2;2;1;1;1;1	Eukaryotic translation initiation factor 4 gamma 2	EIF4G2	EIF4G2;EIF4G2;EIF4G2	50600000	31736000	55481000	54505000	80242000	45289000	72791000	50183000
D3YTB1;F8W727;P62910;D3YTI8	D3YTB1;F8W727;P62910	7;7;7;1	7;7;7;1	7;7;7;1	60S ribosomal protein L32	RPL32	RPL32;RPL32;RPL32	139130000	145030000	63556000	90951000	58293000	0	55120000	64845000
D6R917;D6RB13;D6RAY7;D6R9P4;D6RFF8;P46926	D6R917;D6RB13;D6RAY7;D6R9P4;D6RFF8;P46926	1;1;1;1;1;1	1;1;1;1;1;1	1;1;1;1;1;1	Glucosamine-6-phosphate isomerase;Glucosamine-6-phosphate isomerase 1	GNPDA1	GNPDA1;GNPDA1;GNPDA1;GNPDA1;GNPDA1;GNPDA1	0	0	0	0	0	0	34402000	0
D6R954;X6REK4;Q8TBZ6	D6R954;X6REK4;Q8TBZ6	1;1;1	1;1;1	1;1;1	tRNA methyltransferase 10 homolog A	TRMT10A	TRMT10A;TRMT10A;TRMT10A	0	0	0	0	0	0	0	2375900
D6R967;H0Y9D8;Q9H2U2	D6R967;H0Y9D8;Q9H2U2	1;1;1	1;1;1	1;1;1	Inorganic pyrophosphatase 2, mitochondrial	PPA2	PPA2;PPA2;PPA2	0	0	0	0	0	0	0	14825000
E9PLB0;E9PM61;D6R9K7;U3KQD5;J3QRR5;E9PB51;Q9BQ04;Q9BWF3	E9PLB0;E9PM61;D6R9K7;U3KQD5;J3QRR5;E9PB51;Q9BQ04;Q9BWF3	3;3;3;3;3;3;3;3	3;3;3;3;3;3;3;3	3;3;3;3;3;3;3;3	RNA-binding protein 4B;RNA-binding protein 4	RBM4B;RBM4	RBM4B;RBM4B;RBM4;RBM4B;RBM4;RBM4;RBM4B;RBM4	24400000	0	17566000	0	0	0	0	0
D6R9P3;D6RD18;D6RBZ0;Q99729	D6R9P3;D6RD18;D6RBZ0;Q99729	3;3;3;3	3;3;3;3	3;3;3;3	Heterogeneous nuclear ribonucleoprotein A/B	HNRNPAB	HNRNPAB;HNRNPAB;HNRNPAB;HNRNPAB	32498000	40225000	49039000	0	44419000	33090000	0	0
D6RAA6;P57088;H0Y8N0	D6RAA6;P57088;H0Y8N0	3;3;2	3;3;2	3;3;2	Transmembrane protein 33	TMEM33	TMEM33;TMEM33;TMEM33	113470000	176730000	103000000	187590000	114830000	95845000	100960000	116730000
D6RAF8;Q14103;H0Y8G5;H0YA96;D6RF44;D6RD83;D6RBQ9	D6RAF8;Q14103;H0Y8G5;H0YA96;D6RF44;D6RD83;D6RBQ9	9;9;8;7;6;5;5	9;9;8;7;6;5;5	8;8;7;6;5;5;4	Heterogeneous nuclear ribonucleoprotein D0	HNRNPD	HNRNPD;HNRNPD;HNRNPD;HNRNPD;HNRNPD;HNRNPD;HNRNPD	391400000	401840000	323780000	409250000	477100000	375070000	784000000	546080000
D6RAN4;P32969;H0Y9V9;H0Y9R4;E7ESE0	D6RAN4;P32969;H0Y9V9;H0Y9R4;E7ESE0	6;6;5;3;3	6;6;5;3;3	6;6;5;3;3	60S ribosomal protein L9	RPL9	RPL9;RPL9;RPL9;RPL9;RPL9	377970000	561970000	767450000	394850000	587450000	766120000	449220000	524530000
E7ESU7;D6RAX2;E7EPF8;Q13363;A0A087WYL1;E9PGB1;H0Y8W7;Q5SQP8;P56545	E7ESU7;D6RAX2;E7EPF8;Q13363;A0A087WYL1;E9PGB1;H0Y8W7;Q5SQP8;P56545	2;2;2;2;1;1;1;1;1	2;2;2;2;1;1;1;1;1	2;2;2;2;1;1;1;1;1	C-terminal-binding protein 1;C-terminal-binding protein 2	CTBP1;CTBP2	CTBP1;CTBP1;CTBP1;CTBP1;CTBP2;CTBP1;CTBP1;CTBP2;CTBP2	0	0	50769000	0	33894000	33936000	0	0
D6RAX7;Q9BT78;D6RFN0;D6RD63	D6RAX7;Q9BT78;D6RFN0;D6RD63	5;5;4;3	5;5;4;3	5;5;4;3	COP9 signalosome complex subunit 4	COPS4	COPS4;COPS4;COPS4;COPS4	83047000	0	89612000	72456000	85897000	77630000	67366000	62342000
D6RBY8;D6RCF8;Q9UJX2	D6RBY8;D6RCF8;Q9UJX2	1;1;1	1;1;1	1;1;1	Cell division cycle protein 23 homolog	CDC23	CDC23;CDC23;CDC23	0	0	0	0	0	0	0	12503000
D6RCE2;Q6PGP7	D6RCE2;Q6PGP7	2;2	2;2	2;2	Tetratricopeptide repeat protein 37	TTC37	TTC37;TTC37	0	0	0	0	42187000	0	0	0
H0Y9Y1;D6RDG3;P20290	H0Y9Y1;D6RDG3;P20290	2;2;2	2;2;2	2;2;2	Transcription factor BTF3	BTF3	BTF3;BTF3;BTF3	0	0	0	0	130710000	0	0	0
D6RGI3;D6RER5;Q9NVA2;D6RDU5;H0Y961;B1AMS2;Q14141;D6RDP1;D6R9Y6;H0Y9G8;C9JV02	D6RGI3;D6RER5;Q9NVA2;D6RDU5	9;9;9;6;4;4;4;3;3;2;1	9;9;9;6;4;4;4;3;3;2;1	7;7;7;4;3;2;2;3;3;2;0	Septin-11	2011-09-01	SEPT11;SEPT11;SEPT11;SEPT11	100790000	84525000	123370000	86606000	96932000	86271000	197210000	89653000
D6REX3;O94979;D6RHZ5;H7BXG7;H0YAB3;H0Y8V7;H0Y9K1;H0Y9T9;H0Y8W8;D6RE64;D6RCQ9;H0YAF5	D6REX3;O94979;D6RHZ5;H7BXG7;H0YAB3	14;14;12;9;7;6;5;4;2;1;1;1	14;14;12;9;7;6;5;4;2;1;1;1	14;14;12;9;7;6;5;4;2;1;1;1	Protein transport protein Sec31A	SEC31A	SEC31A;SEC31A;SEC31A;SEC31A;SEC31A	282230000	309350000	278770000	321780000	321260000	330270000	465780000	366020000
D6RG15;Q6IBS0;H0Y858	D6RG15;Q6IBS0;H0Y858	4;4;2	4;4;2	4;4;2	Twinfilin-2	TWF2	TWF2;TWF2;	0	0	35790000	39594000	0	0	35301000	42598000
D6RJF2;D6RD97;D6RJ02;D6REB4	D6RJF2;D6RD97;D6RJ02;D6REB4	2;1;1;1	1;1;1;0	1;1;1;0		PAIP1	PAIP1;PAIP1;PAIP1;PAIP1	0	0	0	0	0	0	13882000	0
J3QR88;J3QLK9;J3QL23;J3QL32;J3QL24;J3QKT4;J3KQ22;E2QRB3;P32322	J3QR88;J3QLK9;J3QL23;J3QL32;J3QL24;J3QKT4;J3KQ22;E2QRB3;P32322	1;1;1;1;1;1;1;1;1	1;1;1;1;1;1;1;1;1	1;1;1;1;1;1;1;1;1	Pyrroline-5-carboxylate reductase;Pyrroline-5-carboxylate reductase 1, mitochondrial	PYCR1	PYCR1;PYCR1;PYCR1;PYCR1;PYCR1;PYCR1;PYCR1;PYCR1;PYCR1	0	0	0	0	0	0	0	4836000
E5RFZ8;E5RGA7;E5RJ40;E5RJG5;E5RIP4;Q15043	E5RFZ8;E5RGA7;E5RJ40;E5RJG5;E5RIP4;Q15043	1;1;1;1;1;1	1;1;1;1;1;1	1;1;1;1;1;1	Zinc transporter ZIP14	SLC39A14	SLC39A14;SLC39A14;SLC39A14;SLC39A14;SLC39A14;SLC39A14	0	0	0	0	0	12215000	0	0
E5RG13;E5RIP7;H0YBL1;P29218	E5RG13;E5RIP7;H0YBL1;P29218	1;1;1;1	1;1;1;1	1;1;1;1	Inositol monophosphatase 1	IMPA1	IMPA1;IMPA1;IMPA1;IMPA1	0	0	0	0	0	0	0	0
E5RGX5;Q93045	E5RGX5;Q93045	2;2	2;2	1;1	Stathmin;Stathmin-2	STMN2	STMN2;STMN2	0	0	0	0	0	0	0	31277000
E5RGZ4;P13929;E5RI09;E5RG95;K7EPM1;K7EKN2;K7EP84;E5RJH5	E5RGZ4;P13929;E5RI09;E5RG95;K7EPM1;K7EKN2	3;3;2;2;2;2;1;1	2;2;1;1;1;1;1;1	2;2;1;1;1;1;1;1	Enolase;Beta-enolase	ENO3	ENO3;ENO3;ENO3;ENO3;ENO3;ENO3	0	0	0	0	0	18746000	0	0
R4GMY8;E5RHG8;Q15369	R4GMY8;E5RHG8;Q15369	1;1;1	1;1;1	1;1;1	Transcription elongation factor B polypeptide 1	TCEB1	TCEB1;TCEB1;TCEB1	0	0	0	0	0	0	0	33687000
E5RI16;Q9NUQ9;E5RJE1;E5RIR8;E5RJL8;E5RK61;E5RFS4;E5RHU5;E5RGI7;A0A087X178	E5RI16;Q9NUQ9;E5RJE1;E5RIR8;E5RJL8	3;3;2;2;2;1;1;1;1;1	3;3;2;2;2;1;1;1;1;1	3;3;2;2;2;1;1;1;1;1	Protein FAM49B	FAM49B	FAM49B;FAM49B;FAM49B;FAM49B;FAM49B	25426000	28638000	0	0	0	55414000	0	0
E5RI99;P62888;E5RJH3;A0A0C4DH44	E5RI99;P62888	3;3;1;1	3;3;1;1	3;3;1;1	60S ribosomal protein L30	RPL30	RPL30;RPL30	81135000	70530000	79811000	51939000	63533000	74610000	41919000	49350000
J3KTJ8;J3QRI7;J3QQQ9;J3QQV1;E5RIT6;J3QRC4;Q9UNX3;P61254;E5RHH1;J3KSS0;J3KS10	J3KTJ8;J3QRI7;J3QQQ9;J3QQV1;E5RIT6;J3QRC4;Q9UNX3;P61254	3;3;3;3;3;3;3;3;1;1;1	3;3;3;3;3;3;3;3;1;1;1	3;3;3;3;3;3;3;3;1;1;1	60S ribosomal protein L26-like 1;60S ribosomal protein L26	RPL26;RPL26L1	RPL26;RPL26;;RPL26;RPL26L1;RPL26;RPL26L1;RPL26	44780000	36570000	59299000	39982000	37939000	61675000	54220000	49420000
E5RIW3;E5RJD8;O75347;E5RHG6;E5RIX8	E5RIW3;E5RJD8;O75347;E5RHG6;E5RIX8	8;8;8;7;4	8;8;8;7;4	8;8;8;7;4	Tubulin-specific chaperone A	TBCA	TBCA;TBCA;TBCA;TBCA;TBCA	193040000	161980000	232900000	197570000	186350000	171140000	169780000	276080000
E5RJR5;P63208;E5RGM3;E7ERH2;F8W8N3	E5RJR5;P63208;E5RGM3;E7ERH2;F8W8N3	2;2;1;1;1	2;2;1;1;1	2;2;1;1;1	S-phase kinase-associated protein 1	SKP1	SKP1;SKP1;SKP1;SKP1;SKP1	0	33709000	34820000	0	28760000	23040000	0	0
H0YB56;E5RJU9;Q86UE4	H0YB56;E5RJU9;Q86UE4	2;2;2	2;2;2	2;2;2	Protein LYRIC	MTDH	MTDH;MTDH;MTDH	0	0	0	0	0	0	10103000	0
E5RJY1;E7ESM1;Q92597	E5RJY1;E7ESM1;Q92597	1;1;1	1;1;1	1;1;1	Protein NDRG1	NDRG1	NDRG1;NDRG1;NDRG1	0	0	0	0	0	0	0	13191000
E7EM64;Q7L5N1	E7EM64;Q7L5N1	3;3	3;3	3;3	COP9 signalosome complex subunit 6	COPS6	COPS6;COPS6	26190000	27063000	27905000	26501000	22033000	0	29428000	0
E9PJM7;E7EMB1;Q9UH65	E9PJM7;E7EMB1;Q9UH65	1;1;1	1;1;1	1;1;1	Switch-associated protein 70	SWAP70	SWAP70;SWAP70;SWAP70	0	0	0	0	0	0	5125500	0
E7EMB6;E7ETB3;Q9ULA0	E7EMB6;E7ETB3;Q9ULA0	1;1;1	1;1;1	1;1;1	Aspartyl aminopeptidase	DNPEP	DNPEP;DNPEP;DNPEP	0	0	0	0	0	0	0	9370200
E7EMC7;Q13501	E7EMC7;Q13501	1;1	1;1	1;1	Sequestosome-1	SQSTM1	SQSTM1;SQSTM1	0	0	0	0	0	0	0	28928000
K7EJL1;E7ENJ6;Q9BXS5;K7EPJ8;A0A087WZX7;K7ENA7	K7EJL1;E7ENJ6;Q9BXS5;K7EPJ8;A0A087WZX7;K7ENA7	2;2;2;1;1;1	2;2;2;1;1;1	2;2;2;1;1;1	AP-1 complex subunit mu-1	AP1M1	AP1M1;AP1M1;AP1M1;AP1M1;AP1M1;AP1M1	0	0	0	0	0	7921700	0	0
E7EPA1;O60256;C9JDH0;I3L4G9;E7EW35;C9JDU5;C9JJS3;C9K0K7;I3L331;I3L164;I3L0S1	E7EPA1;O60256;C9JDH0;I3L4G9;E7EW35;C9JDU5;C9JJS3;C9K0K7	4;4;2;2;2;2;2;2;1;1;1	4;4;2;2;2;2;2;2;1;1;1	3;3;2;1;2;2;2;2;1;1;0	Phosphoribosyl pyrophosphate synthase-associated protein 2	PRPSAP2	PRPSAP2;PRPSAP2;PRPSAP2;PRPSAP2;PRPSAP2;PRPSAP2;PRPSAP2;PRPSAP2	28007000	34328000	36597000	52462000	28760000	49202000	35128000	47585000
E7EPB3;P50914	E7EPB3;P50914	2;2	2;2	2;2	60S ribosomal protein L14	RPL14	RPL14;RPL14	547240000	691770000	828480000	470410000	370910000	661870000	366890000	303410000
E7EPJ7;O75962;E7EWP2;F5H228	E7EPJ7;O75962;E7EWP2;F5H228	4;4;3;2	4;4;3;2	4;4;3;2	Triple functional domain protein	TRIO	TRIO;TRIO;TRIO;TRIO	82505000	76576000	0	0	0	53082000	0	0
G3V1Q4;E7ES33;E7EPK1;Q16181;A0A0U1RRH9;A0A0U1RRE1;Q6ZU15	G3V1Q4;E7ES33;E7EPK1;Q16181;A0A0U1RRH9;A0A0U1RRE1	4;4;4;4;2;2;1	4;4;4;4;2;2;1	4;4;4;4;2;2;1	Septin-7	2007-09-01	SEPT7;SEPT7;SEPT7;SEPT7;SEPT7;SEPT7	80746000	83277000	79818000	110790000	66364000	92771000	110010000	88039000
E7EPN9;Q9Y520;H7C5N8;A0A0A0MS30	E7EPN9;Q9Y520	33;33;9;7	33;33;9;7	33;33;9;7	Protein PRRC2C	PRRC2C	PRRC2C;PRRC2C	426510000	566060000	493970000	553670000	472500000	496690000	694240000	578800000
F5GX39;E7EQ72;Q15363	F5GX39;E7EQ72;Q15363	1;1;1	1;1;1	1;1;1	Transmembrane emp24 domain-containing protein 2	TMED2	TMED2;TMED2;TMED2	0	0	0	0	0	0	2429600	0
E7EQG2;Q14240	E7EQG2;Q14240	13;13	1;1	1;1	Eukaryotic initiation factor 4A-II;Eukaryotic initiation factor 4A-II, N-terminally processed	EIF4A2	EIF4A2;EIF4A2	0	0	0	0	0	0	0	10530000
E7EQI7;Q12768	E7EQI7;Q12768	2;2	2;2	2;2	WASH complex subunit strumpellin	KIAA0196	KIAA0196;KIAA0196	0	0	0	0	0	5494400	0	0
E7EQR4;P15311	E7EQR4;P15311	22;22	14;14	13;13	Ezrin	EZR	EZR;EZR	519740000	543050000	568600000	517620000	466600000	409210000	587770000	551590000
E7ES08;E7EQU1;O15347;E9PES6	E7ES08;E7EQU1;O15347;E9PES6	2;2;2;1	2;2;2;1	2;2;2;1	High mobility group protein B3	HMGB3	HMGB3;HMGB3;HMGB3;HMGB3	0	77965000	134040000	105400000	43109000	42835000	62557000	91225000
E7EQV9;P61313;E7ENU7;E7EX53;E7ERA2	E7EQV9;P61313;E7ENU7;E7EX53	9;9;8;5;1	9;9;8;5;1	9;9;8;5;1	Ribosomal protein L15;60S ribosomal protein L15	RPL15	RPL15;RPL15;RPL15;RPL15	1009100000	1114200000	811390000	558750000	721940000	899270000	1342000000	770640000
E7ER27;P51659;E7EWE5	E7ER27;P51659;E7EWE5	2;2;1	2;2;1	2;2;1	Peroxisomal multifunctional enzyme type 2;(3R)-hydroxyacyl-CoA dehydrogenase;Enoyl-CoA hydratase 2	HSD17B4	HSD17B4;HSD17B4;HSD17B4	0	0	0	0	0	0	0	15916000
E7ERS3;Q86VM9;H3BRN6	E7ERS3;Q86VM9	3;3;1	3;3;1	3;3;1	Zinc finger CCCH domain-containing protein 18	ZC3H18	ZC3H18;ZC3H18	21504000	0	17715000	0	0	8018000	0	0
E7ERU0;E9PHM6;F6QMI7;F8W9J4;Q03001	E7ERU0;E9PHM6;F6QMI7;F8W9J4;Q03001	1;1;1;1;1	1;1;1;1;1	1;1;1;1;1	Dystonin	DST	DST;DST;DST;DST;DST	0	0	0	0	0	5064600	0	0
E7ESC6;Q9UIA9;E5RIW1	E7ESC6;Q9UIA9;E5RIW1	4;4;2	4;4;2	4;4;2	Exportin-7	XPO7	XPO7;XPO7;XPO7	0	0	0	19123000	0	0	0	15598000
E7ESY4;Q13330;H7C3F3;F8W9Y9;H0Y4T7	E7ESY4;Q13330;H7C3F3;F8W9Y9;H0Y4T7	2;2;1;1;1	2;2;1;1;1	2;2;1;1;1	Metastasis-associated protein MTA1	MTA1	MTA1;MTA1;MTA1;MTA1;MTA1	0	0	0	0	0	15202000	0	0
E7ET15;O15042;E7EW00;H0Y8D9;C9JDJ7;C9J5L1;H7C4V2	E7ET15;O15042;E7EW00;H0Y8D9	6;6;3;3;1;1;1	6;6;3;3;1;1;1	6;6;3;3;1;1;1	U2 snRNP-associated SURP motif-containing protein	U2SURP	U2SURP;U2SURP;U2SURP;U2SURP	63256000	59870000	62561000	61079000	45456000	64479000	0	53217000
E7ETZ4;Q9Y6E2;Q75MG1;B5MCH7;B5MCE7;E9PFE3;C9JF98;F8WDX8;E7EMS9;E9PFD4	E7ETZ4;Q9Y6E2;Q75MG1;B5MCH7;B5MCE7	9;9;6;6;5;4;4;4;4;3	9;9;6;6;5;4;4;4;4;3	9;9;6;6;5;4;4;4;4;3	Basic leucine zipper and W2 domain-containing protein 2	BZW2	BZW2;BZW2;BZW2;BZW2;BZW2	49660000	63055000	64367000	124120000	43681000	48118000	110090000	92081000
E7EU96;Q8NEV1;P68400;V9GYA2;V9GY80	E7EU96;Q8NEV1;P68400;V9GYA2;V9GY80	2;2;2;1;1	2;2;2;1;1	2;2;2;1;1	Casein kinase II subunit alpha 3;Casein kinase II subunit alpha	CSNK2A1;CSNK2A3	CSNK2A1;CSNK2A3;CSNK2A1;CSNK2A1;CSNK2A1	0	0	0	0	0	0	1427100	0
E7EX73;E9PGM1;E7EUU4;Q04637;C9J6B6;C9JF13;C9K073;C9J2Z7;H7C044;H7C0V6;REV__F5H7J8;REV__Q8NEG2;REV__C9JQZ6;REV__J3KQX6	E7EX73;E9PGM1;E7EUU4;Q04637	25;25;25;25;12;12;9;8;6;4;1;1;1;1	25;25;25;25;12;12;9;8;6;4;1;1;1;1	24;24;24;24;12;12;9;8;5;4;1;1;1;1	Eukaryotic translation initiation factor 4 gamma 1	EIF4G1	EIF4G1;EIF4G1;EIF4G1;EIF4G1	553580000	642250000	631430000	592020000	467870000	527830000	442420000	551260000
E7EV59;P21283	E7EV59;P21283	1;1	1;1	1;1	V-type proton ATPase subunit C 1	ATP6V1C1	ATP6V1C1;ATP6V1C1	0	0	0	0	0	0	0	8084900
E7EVA0;P27816;B5MEG9;H7C4C5;H0Y2V1;F8W9U4;H7C456;A0A0J9YVV8;A0A0J9YW37	E7EVA0;P27816	34;28;12;10;9;8;7;3;3	34;28;12;10;9;8;7;3;3	34;28;12;10;9;8;7;3;3	Microtubule-associated protein;Microtubule-associated protein 4	MAP4	MAP4;MAP4	935070000	964070000	1012900000	1185800000	822480000	1058800000	1492100000	1189600000
G3V2P7;G5E9S8;G3V2E7;F8W6L3;G3V3H3;G3V5R9;E7EVH7;Q07866	G3V2P7;G5E9S8;G3V2E7;F8W6L3;G3V3H3;G3V5R9;E7EVH7;Q07866	2;2;2;2;2;2;2;2	2;2;2;2;2;2;2;2	2;2;2;2;2;2;2;2	Kinesin light chain 1	KLC1	KLC1;KLC1;KLC1;KLC1;KLC1;KLC1;;KLC1	0	0	22646000	25156000	0	0	0	0
E7EX17;P23588;F8W0K0;F8VSC7;F8VP89;F8VX11;F8VRU1;F8VYE9	E7EX17;P23588	11;11;4;4;4;4;2;2	11;11;4;4;4;4;2;2	11;11;4;4;4;4;2;2	Eukaryotic translation initiation factor 4B	EIF4B	EIF4B;EIF4B	275590000	280520000	365670000	336840000	280860000	193510000	232750000	309670000
E7EX44;Q05682;C9JEK3;REV__H0YH95;REV__H0YEF9;REV__E9PJZ7;REV__H0YHK3;REV__Q13136;REV__G3V200;REV__O75334	E7EX44;Q05682	16;16;2;1;1;1;1;1;1;1	2;2;0;0;0;0;0;0;0;0	2;2;0;0;0;0;0;0;0;0	Caldesmon	CALD1	CALD1;CALD1	53144000	0	44726000	56395000	73819000	68703000	52249000	0
E7EX90;Q14203;Q6AWB1;E7EWF7	E7EX90;Q14203;Q6AWB1	7;7;4;1	7;7;4;1	7;7;4;1	Dynactin subunit 1	DCTN1;DKFZp686E0752	DCTN1;DCTN1;DKFZp686E0752	36314000	74834000	66729000	72487000	56438000	45932000	83323000	65322000
E7EXA3;Q6X734;Q9GZT8	E7EXA3;Q6X734;Q9GZT8	1;1;1	1;1;1	1;1;1	NIF3-like protein 1	NIF3L1	NIF3L1;NIF3L1;NIF3L1	0	0	0	0	0	0	0	0
F8VZJ2;H0YHX9;Q13765;E9PAV3;F8W0W4;F8W1N5;F8VNW4;F8VZ58;Q9BZK3	F8VZJ2;H0YHX9;Q13765;E9PAV3;F8W0W4;F8W1N5;F8VNW4	5;5;5;5;4;3;3;1;1	5;5;5;5;4;3;3;1;1	5;5;5;5;4;3;3;1;1	Nascent polypeptide-associated complex subunit alpha;Nascent polypeptide-associated complex subunit alpha, muscle-specific form	NACA	NACA;NACA;NACA;NACA;NACA;NACA;NACA	304300000	224630000	272080000	284510000	257510000	109490000	232980000	366150000
E9PBF6;P20700;A0A0D9SFE5;A0A0D9SFY5	E9PBF6;P20700;A0A0D9SFE5;A0A0D9SFY5	4;4;3;2	3;3;3;2	3;3;3;2	Lamin-B1	LMNB1	LMNB1;LMNB1;LMNB1;LMNB1	52753000	51673000	56816000	74132000	64175000	63472000	0	64094000
E9PC41;Q01638	E9PC41;Q01638	1;1	1;1	1;1	Interleukin-1 receptor-like 1	IL1RL1	IL1RL1;IL1RL1	0	0	0	0	0	0	0	117630000
E9PC52;Q16576;H0YEU5;Q5JP02;H0YCT5;H0YF10;H0YDK2;Q5JNZ6	E9PC52;Q16576;H0YEU5;Q5JP02;H0YCT5;H0YF10;H0YDK2	4;4;3;3;3;3;3;1	1;1;0;0;0;0;0;0	1;1;0;0;0;0;0;0	Histone-binding protein RBBP7	RBBP7;RBBP4	RBBP7;RBBP7;RBBP4;RBBP7;RBBP4;RBBP4;RBBP4	0	0	0	0	14525000	0	0	0
H0YAF7;H0YAK4;E9PCB6;Q9BYT8	H0YAF7;H0YAK4;E9PCB6;Q9BYT8	1;1;1;1	1;1;1;1	1;1;1;1	Neurolysin, mitochondrial	NLN	NLN;NLN;NLN;NLN	0	0	0	0	0	10961000	0	0
E9PCY7;G8JLB6;P31943;D6RIU0;D6RBM0;E7EQJ0;D6RAM1;E5RGV0;D6R9T0;D6RFM3;D6RIT2;E7EN40;D6RDU3;D6RJ04;D6RIH9;D6RDL0;H0YB39;E5RJ94;D6R9D3;D6RF17;E5RGH4;H0YAQ2	E9PCY7;G8JLB6;P31943;D6RIU0;D6RBM0;E7EQJ0;D6RAM1;E5RGV0;D6R9T0;D6RFM3;D6RIT2;E7EN40;D6RDU3;D6RJ04;D6RIH9	7;7;7;5;5;4;4;4;4;4;4;4;4;4;4;3;3;2;2;2;2;1	7;7;7;5;5;4;4;4;4;4;4;4;4;4;4;3;3;2;2;2;2;1	3;3;3;3;3;3;3;2;3;3;3;3;3;3;3;3;0;2;2;2;0;0	Heterogeneous nuclear ribonucleoprotein H;Heterogeneous nuclear ribonucleoprotein H, N-terminally processed	HNRNPH1	HNRNPH1;HNRNPH1;HNRNPH1;HNRNPH1;HNRNPH1;HNRNPH1;HNRNPH1;HNRNPH1;HNRNPH1;HNRNPH1;HNRNPH1;HNRNPH1;HNRNPH1;HNRNPH1;HNRNPH1	512940000	469660000	400020000	341780000	421750000	488730000	414210000	427490000
E9PD53;Q9NTJ3;C9JR83;C9JVD8;C9J578	E9PD53;Q9NTJ3	18;18;3;1;1	18;18;3;1;1	18;18;3;1;1	Structural maintenance of chromosomes protein;Structural maintenance of chromosomes protein 4	SMC4	SMC4;SMC4	134110000	134400000	157120000	175320000	121310000	137870000	218060000	172030000
E9PEB5;Q96AE4;C9JSZ1;M0R251;M0R263	E9PEB5;Q96AE4	15;15;5;1;1	15;15;5;1;1	13;13;5;0;0	Far upstream element-binding protein 1	FUBP1	FUBP1;FUBP1	387420000	388060000	369600000	486020000	375940000	409990000	692750000	629690000
E9PEX6;P09622	E9PEX6;P09622	2;2	2;2	2;2	Dihydrolipoyl dehydrogenase;Dihydrolipoyl dehydrogenase, mitochondrial	DLD	DLD;DLD	0	0	0	0	0	13941000	0	0
E9PF10;O75694	E9PF10;O75694	8;8	8;8	8;8	Nuclear pore complex protein Nup155	NUP155	NUP155;NUP155	97451000	59913000	78037000	59359000	65534000	41362000	106520000	51470000
E9PFR3;Q14738;H0Y8C4;H0YJ35;Q96B13;H0YJ75;Q13362	E9PFR3;Q14738	5;5;2;1;1;1;1	5;5;2;1;1;1;1	5;5;2;1;1;1;1	Serine/threonine-protein phosphatase 2A 56 kDa regulatory subunit delta isoform	PPP2R5D	PPP2R5D;PPP2R5D	14588000	29671000	24804000	38553000	0	32202000	45559000	53616000
H7C3S9;E9PGT6;Q99627	H7C3S9;E9PGT6;Q99627	1;1;1	1;1;1	1;1;1	COP9 signalosome complex subunit 8	COPS8	COPS8;COPS8;COPS8	0	0	0	0	0	0	0	12687000
E9PGZ1;C9J813	E9PGZ1;C9J813	16;14	16;14	2;2		CALD1	CALD1;CALD1	501010000	501530000	559450000	538240000	583840000	436970000	870140000	680680000
E9PH82;Q8NCA5	E9PH82;Q8NCA5	1;1	1;1	1;1	Protein FAM98A	FAM98A	FAM98A;FAM98A	0	0	0	0	0	18786000	0	0
E9PHA6;P43246;C9J809	E9PHA6;P43246	7;7;1	7;7;1	7;7;1	DNA mismatch repair protein Msh2	MSH2	MSH2;MSH2	44859000	68166000	48964000	71006000	38965000	51941000	66286000	59191000
F8WDS9;E9PHS0;O43813	F8WDS9;E9PHS0;O43813	4;4;4	4;4;4	4;4;4	LanC-like protein 1	LANCL1	LANCL1;LANCL1;LANCL1	79452000	96375000	97295000	103280000	79199000	85279000	156890000	107730000
E9PHY5;O43491;Q6R5J7;E9PK52;Q6ZSX4;E9PN54;E9PII3;E9PJP4;E9PQN0;J3KT37;E9PRG1;E9PIG0;E9PQD2;E9PMG5;E9PMV8;H0Y5B0;A0A1B0GTF8;A8K968;A0A0A0MRA8;A0A0A0MSA4;Q9Y2J2	E9PHY5;O43491;Q6R5J7;E9PK52	5;5;3;3;2;2;2;1;1;1;1;1;1;1;1;1;1;1;1;1;1	5;5;3;3;2;2;2;1;1;1;1;1;1;1;1;1;1;1;1;1;1	5;5;3;3;2;2;2;1;1;1;1;1;1;1;1;1;1;1;1;1;1	Band 4.1-like protein 2	EPB41L2	EPB41L2;EPB41L2;EPB41L2;EPB41L2	25658000	29683000	35926000	40330000	20327000	22395000	51339000	32338000
E9PI68;E9PL01;A0A087WUC6;Q15005	E9PI68;E9PL01;A0A087WUC6;Q15005	2;1;1;1	2;1;1;1	2;1;1;1	Signal peptidase complex subunit 2	SPCS2	SPCS2;SPCS2;SPCS2;SPCS2	0	0	0	0	0	0	0	7780300
E9PIE4;Q9Y6C9	E9PIE4;Q9Y6C9	3;3	3;3	3;3	Mitochondrial carrier homolog 2	MTCH2	MTCH2;MTCH2	154320000	58381000	401910000	56102000	332610000	42799000	0	51006000
E9PIN3;Q9UBU9;E9PMV7;E9PLA7;B4E227	E9PIN3;Q9UBU9;E9PMV7;E9PLA7;B4E227	2;2;1;1;1	2;2;1;1;1	2;2;1;1;1	Nuclear RNA export factor 1	NXF1	NXF1;NXF1;NXF1;NXF1;NXF1	0	0	0	0	0	19827000	0	0
E9PJF0;E9PQW4;P27361;H0YDH9;B3KR49;E9PBK7;K7ELV1;K7EN18;P31152;Q16659	E9PJF0;E9PQW4;P27361;H0YDH9;B3KR49;E9PBK7	3;3;3;2;2;2;1;1;1;1	1;1;1;0;0;0;0;0;0;0	1;1;1;0;0;0;0;0;0;0	Mitogen-activated protein kinase;Mitogen-activated protein kinase 3	MAPK3	MAPK3;MAPK3;MAPK3;MAPK3;MAPK3;MAPK3	0	0	0	0	0	5158800	0	0
E9PJT1;E9PK13;Q13492	E9PJT1;E9PK13;Q13492	1;1;1	1;1;1	1;1;1	Phosphatidylinositol-binding clathrin assembly protein	PICALM	PICALM;PICALM;PICALM	0	0	0	0	0	0	8274300	0
E9PK01;P29692;A0A087X1X7;E9PRY8;E9PPR1;E9PL12;E9PQ49;E9PI39;E9PMW7;E9PIZ1;E9PL71;H0YCK7;E9PQZ1;E9PN91;E9PK06;E9PK72;E9PQC9;E9PKK3;H0YE58;H0YE72;E9PNW6;E9PJD0	E9PK01;P29692;A0A087X1X7;E9PRY8;E9PPR1;E9PL12;E9PQ49;E9PI39;E9PMW7;E9PIZ1;E9PL71;H0YCK7;E9PQZ1	9;9;8;8;7;7;7;7;6;5;5;5;5;4;4;3;2;2;2;2;1;1	9;9;8;8;7;7;7;7;6;5;5;5;5;4;4;3;2;2;2;2;1;1	9;9;8;8;7;7;7;7;6;5;5;5;5;4;4;3;2;2;2;2;1;1	Elongation factor 1-delta	EEF1D	EEF1D;EEF1D;EEF1D;EEF1D;EEF1D;EEF1D;EEF1D;EEF1D;EEF1D;EEF1D;EEF1D;EEF1D;EEF1D	376120000	417430000	1050000000	810320000	340740000	492300000	412430000	649890000
E9PK54	E9PK54	11	1	1		HSPA8	HSPA8	0	0	0	0	0	0	0	11572000
E9PKG1;H7C2I1;Q99873;E9PQ98;E9PIX6;E9PNR9;H0YDE4;A0A087X1W2;Q9NR22	E9PKG1;H7C2I1;Q99873;E9PQ98;E9PIX6;E9PNR9;H0YDE4	8;8;8;7;7;6;6;3;3	8;8;8;7;7;6;6;3;3	8;8;8;7;7;6;6;3;3	Protein arginine N-methyltransferase 1	PRMT1	PRMT1;PRMT1;PRMT1;PRMT1;PRMT1;PRMT1;PRMT1	182090000	188160000	196520000	208160000	205910000	164290000	179900000	233580000
E9PQK4;E9PSH0;E9PKU1;G5EA30;Q92879	E9PQK4;E9PSH0;E9PKU1;G5EA30;Q92879	1;1;1;1;1	1;1;1;1;1	1;1;1;1;1	CUGBP Elav-like family member 1	CELF1	CELF1;CELF1;CELF1;CELF1;CELF1	0	0	0	0	0	0	0	7891600
F8VSA6;E9PS38;S4R3E9;E9PL57;Q15843	F8VSA6;E9PS38;S4R3E9;E9PL57;Q15843	1;1;1;1;1	1;1;1;1;1	1;1;1;1;1	NEDD8	NEDD8;NEDD8-MDP1	NEDD8;NEDD8-MDP1;NEDD8-MDP1;NEDD8-MDP1;NEDD8	0	0	0	38996000	0	0	0	0
E9PQD0;E9PS30;E9PLI6;E9PS76;Q8N9N8	E9PQD0;E9PS30;E9PLI6;E9PS76;Q8N9N8	1;1;1;1;1	1;1;1;1;1	1;1;1;1;1	Probable RNA-binding protein EIF1AD	EIF1AD	EIF1AD;EIF1AD;EIF1AD;EIF1AD;EIF1AD	0	0	0	0	0	0	0	4544200
E9PLK3;P55786;A6NEC2;E9PP11;H0YDG0;H0YCQ5;E9PJY4;E9PPD4;E9PI82;E9PJ74	E9PLK3;P55786	20;20;9;5;4;3;2;2;1;1	20;20;9;5;4;3;2;2;1;1	20;20;9;5;4;3;2;2;1;1	Puromycin-sensitive aminopeptidase	NPEPPS	NPEPPS;NPEPPS	375190000	395890000	403550000	467900000	329660000	411620000	419780000	356130000
E9PLL6;P46776;E9PJD9;E9PLX7	E9PLL6;P46776;E9PJD9;E9PLX7	4;4;3;2	4;4;3;2	4;4;3;2	60S ribosomal protein L27a	RPL27A	RPL27A;RPL27A;RPL27A;RPL27A	518520000	601900000	716140000	719440000	546960000	511000000	645380000	666450000
E9PRZ9;E9PM92;O00193	E9PRZ9;E9PM92;O00193	1;1;1	1;1;1	1;1;1	Small acidic protein	C11orf58;SMAP	C11orf58;C11orf58;SMAP	0	0	0	0	0	0	0	15823000
E9PMD7;P62136;F5H1L6;F5H037;F8WE71;E7ETD8	E9PMD7;P62136	5;5;2;2;1;1	3;3;1;1;0;0	3;3;1;1;0;0	Serine/threonine-protein phosphatase;Serine/threonine-protein phosphatase PP1-alpha catalytic subunit	PPP1CA	PPP1CA;PPP1CA	48029000	81356000	41588000	41873000	44966000	57552000	61076000	51209000
E9PMR4;P48509	E9PMR4;P48509	1;1	1;1	1;1	Tetraspanin;CD151 antigen	CD151	CD151;CD151	0	0	0	0	0	9539100	0	0
E9PNW4;E9PR17;P13987	E9PNW4;E9PR17;P13987	1;1;1	1;1;1	1;1;1	CD59 glycoprotein	CD59	CD59;CD59;CD59	0	0	0	0	0	0	0	25169000
E9PP21;P21291;E9PND2;E9PS42	E9PP21;P21291;E9PND2;E9PS42	5;5;4;3	5;5;4;3	5;5;4;3	Cysteine and glycine-rich protein 1	CSRP1	CSRP1;CSRP1;CSRP1;CSRP1	430810000	433860000	366700000	450780000	433940000	413210000	484710000	524510000
E9PPX6	E9PPX6	1	1	1		ATPAF1	ATPAF1	0	0	0	0	0	0	0	464820000
E9PR30;P62861	E9PR30;P62861	1;1	1;1	1;1	40S ribosomal protein S30	FAU	FAU;FAU	0	0	0	0	0	0	0	12497000
F1T0I1;J3KNL6;O15027;Q8N9G1;A0A0C4DH09;X6RGP5	F1T0I1;J3KNL6;O15027	6;6;5;1;1;1	6;6;5;1;1;1	6;6;5;1;1;1	Protein transport protein Sec16A	SEC16A	SEC16A;SEC16A;SEC16A	20702000	23159000	25224000	21660000	17894000	22808000	39945000	34560000
F2Z2E2;Q86VI3	F2Z2E2;Q86VI3	4;4	2;2	2;2	Ras GTPase-activating-like protein IQGAP3	IQGAP3	IQGAP3;IQGAP3	0	0	0	0	15275000	0	0	0
F2Z393;P37837	F2Z393;P37837	6;6	6;6	6;6	Transaldolase	TALDO1	TALDO1;TALDO1	157540000	110970000	129150000	185850000	133180000	162810000	237140000	223410000
I3L471;I3L4U7;F5GWE5;Q00169	I3L471;I3L4U7;F5GWE5;Q00169	1;1;1;1	1;1;1;1	1;1;1;1	Phosphatidylinositol transfer protein alpha isoform	PITPNA	PITPNA;PITPNA;PITPNA;PITPNA	0	0	0	0	0	6544400	0	0
F5GWT4;Q9H4A3;F6UYG0	F5GWT4;Q9H4A3	4;4;1	4;4;1	4;4;1	Serine/threonine-protein kinase WNK1	WNK1	WNK1;WNK1	12876000	13998000	13901000	13845000	17117000	17848000	20831000	17384000
F5GX11;P25786;B4DEV8	F5GX11;P25786	9;9;4	9;9;4	9;9;4	Proteasome subunit alpha type-1	PSMA1	PSMA1;PSMA1	416200000	515530000	535190000	534100000	657930000	604650000	647950000	644100000
F5H7R9;F5GXR3;P20962	F5H7R9;F5GXR3;P20962	1;1;1	1;1;1	1;1;1	Parathymosin	PTMS	PTMS;PTMS;PTMS	0	0	0	0	0	0	0	76833000
F5GXT0;F8W7U8;P49959;F5H742;F5H256	F5GXT0;F8W7U8;P49959;F5H742;F5H256	2;2;2;1;1	2;2;2;1;1	2;2;2;1;1	Double-strand break repair protein MRE11A	MRE11A	MRE11;MRE11;MRE11A;MRE11;MRE11	0	0	27487000	15357000	0	0	0	0
F5GY37;J3KPX7;Q99623	F5GY37;J3KPX7;Q99623	1;1;1	1;1;1	1;1;1	Prohibitin-2	PHB2	PHB2;PHB2;PHB2	0	0	0	0	0	0	0	0
F5H4W5;F5H4X2;F5H0P4;F5GY90;F5H226;F5H345;P08397	F5H4W5;F5H4X2;F5H0P4;F5GY90;F5H226;F5H345;P08397	1;1;1;1;1;1;1	1;1;1;1;1;1;1	1;1;1;1;1;1;1	Porphobilinogen deaminase	HMBS	HMBS;HMBS;HMBS;HMBS;HMBS;HMBS;HMBS	0	0	0	0	0	0	0	28962000
H0YG54;H0YGR4;F5GYG5;Q9Y3B8	H0YG54;H0YGR4;F5GYG5;Q9Y3B8	1;1;1;1	1;1;1;1	1;1;1;1	Oligoribonuclease, mitochondrial	REXO2	REXO2;REXO2;REXO2;REXO2	0	0	0	0	0	0	0	20446000
M0R317;F5GYK2;Q9NRL3	M0R317;F5GYK2;Q9NRL3	1;1;1	1;1;1	1;1;1	Striatin-4	STRN4	STRN4;STRN4;STRN4	0	0	0	0	0	0	0	4675700
F5GYN4;J3KR44;F5H6Q1;Q96FW1;F5GYJ8;F5H3F0	F5GYN4;J3KR44;F5H6Q1;Q96FW1;F5GYJ8	5;5;5;5;4;2	5;5;5;5;4;2	5;5;5;5;4;2	Ubiquitin thioesterase OTUB1	OTUB1	OTUB1;OTUB1;OTUB1;OTUB1;OTUB1	81241000	65970000	81774000	83190000	78856000	92486000	87158000	80542000
F5GZS6;J3KPF3;P08195;F5H0E2;H0YFS2;F5GZI0;F5H867;F5GZR9;H0YFX4	F5GZS6;J3KPF3;P08195	20;20;20;9;8;5;4;2;2	20;20;20;9;8;5;4;2;2	20;20;20;9;8;5;4;2;2	4F2 cell-surface antigen heavy chain	SLC3A2	SLC3A2;SLC3A2;SLC3A2	864950000	1083100000	944440000	1087500000	1017400000	991040000	911830000	942940000
H0YJ30;G3V582;F5H039;Q9NQX3	H0YJ30;G3V582;F5H039;Q9NQX3	1;1;1;1	1;1;1;1	1;1;1;1	Gephyrin;Molybdopterin adenylyltransferase;Molybdopterin molybdenumtransferase	GPHN	GPHN;GPHN;GPHN;GPHN	0	0	0	0	0	0	6172500	0
J3KT57;F5H0Q0;H0YGW8;Q6P1R4	J3KT57;F5H0Q0;H0YGW8;Q6P1R4	1;1;1;1	1;1;1;1	1;1;1;1	tRNA-dihydrouridine(16/17) synthase [NAD(P)(+)]-like	DUS1L	DUS1L;DUS1L;DUS1L;DUS1L	0	0	0	0	0	0	0	10287000
F5H170;Q8WW22	F5H170;Q8WW22	2;2	2;2	2;2	DnaJ homolog subfamily A member 4	DNAJA4	DNAJA4;DNAJA4	0	0	0	0	0	22942000	0	0
F5H1N9;Q9H0S4	F5H1N9;Q9H0S4	1;1	1;1	1;1	Probable ATP-dependent RNA helicase DDX47	DDX47	DDX47;DDX47	0	0	0	0	0	0	0	3430600
F5H2T0;O95163	F5H2T0;O95163	6;6	6;6	6;6	Elongator complex protein 1	IKBKAP	IKBKAP;IKBKAP	0	55964000	41373000	0	74721000	39837000	0	0
F5H365;Q15436;G3V5X8;G3V4Q2;G3V4V1;G3V1W4;G3V3G5;G3V2R6;G3V5K1;Q5QPE2;Q15437	F5H365;Q15436	8;8;2;2;2;2;2;2;1;1;1	8;8;2;2;2;2;2;2;1;1;1	8;8;2;2;2;2;2;2;1;1;1	Protein transport protein Sec23A	SEC23A	SEC23A;SEC23A	49695000	64485000	64714000	119620000	75326000	81846000	187360000	88471000
F5H658;Q14562	F5H658;Q14562	1;1	1;1	1;1	ATP-dependent RNA helicase DHX8	DHX8	DHX8;DHX8	0	0	0	0	4298300	0	0	0
F5H669;Q8N684;F5H6M0;F5H047;F5H5B7;F5H1W4;F5H2K8;F5H6P5;F5H6A8;F5GXA3;C9JM38;C9J286;C9J323;J3QT54	F5H669;Q8N684;F5H6M0;F5H047	3;3;2;2;1;1;1;1;1;1;1;1;1;1	3;3;2;2;1;1;1;1;1;1;1;1;1;1	3;3;2;2;1;1;1;1;1;1;1;1;1;1	Cleavage and polyadenylation specificity factor subunit 7	CPSF7	CPSF7;CPSF7;CPSF7;CPSF7	112300000	65413000	92462000	30697000	104050000	64543000	83859000	86200000
F5H6E2;O00159;I3L501;I3L4D4;I3L3Y6;I3L204;I3L168;I3L3F5	F5H6E2;O00159	13;13;3;2;2;2;1;1	13;13;3;2;2;2;1;1	13;13;3;2;2;2;1;1	Unconventional myosin-Ic	MYO1C	MYO1C;MYO1C	223680000	234500000	274840000	343010000	275220000	240070000	324020000	325710000
H0YLF3;F5H6I0;P61769	H0YLF3;F5H6I0;P61769	2;2;2	2;2;2	2;2;2	Beta-2-microglobulin;Beta-2-microglobulin form pI 5.3	B2M	B2M;B2M;B2M	8664100	13195000	13864000	21078000	13817000	10436000	12371000	17681000
F5H8D7;P18887;M0QYS5	F5H8D7;P18887	3;3;1	3;3;1	3;3;1	DNA repair protein XRCC1	XRCC1	XRCC1;XRCC1	48302000	64223000	34481000	47959000	33629000	0	46302000	42621000
I3L0H8;F6QDS0;H3BQK0;Q9NUU7;Q9UMR2;I3L352;H3BTB3;H3BMQ5;H3BN59	I3L0H8;F6QDS0;H3BQK0;Q9NUU7;Q9UMR2;I3L352	3;3;3;3;3;2;1;1;1	3;3;3;3;3;2;1;1;1	3;3;3;3;3;2;1;1;1	ATP-dependent RNA helicase DDX19A;ATP-dependent RNA helicase DDX19B	DDX19A;DDX19B	DDX19A;hCG_2043426;DDX19B;DDX19A;DDX19B;DDX19A	18566000	0	25257000	31314000	29591000	30771000	0	48739000
F6QUN3;H0Y4B0;F6UGJ8;O43414	F6QUN3;H0Y4B0;F6UGJ8;O43414	1;1;1;1	1;1;1;1	1;1;1;1	ERI1 exoribonuclease 3	ERI3	ERI3;ERI3;ERI3;ERI3	0	0	0	0	0	0	0	27047000
F6RFD5;P60981	F6RFD5;P60981	1;1	1;1	1;1	Destrin	DSTN	DSTN;DSTN	0	0	0	0	0	0	0	91067000
F6T1Q0;Q6L8Q7	F6T1Q0;Q6L8Q7	2;2	2;2	2;2	2,5-phosphodiesterase 12	PDE12	PDE12;PDE12	0	12681000	0	19748000	0	0	19419000	15705000
F6TLX2;Q9HC38;I3L3Q4;I3L1I0	F6TLX2;Q9HC38;I3L3Q4	6;6;4;1	6;6;4;1	6;6;4;1	Glyoxalase domain-containing protein 4	GLOD4	GLOD4;GLOD4;GLOD4	82505000	104020000	102840000	183130000	109620000	112520000	113280000	103730000
F6UZG9;Q8NFZ0	F6UZG9;Q8NFZ0	1;1	1;1	1;1	F-box only protein 18	FBXO18	FBXO18;FBXO18	0	0	0	0	0	0	0	24116000
F6WQW2;P43487;C9JXG8;C9JJ34;C9JDM3;C9JGV6;C9JIC6	F6WQW2;P43487;C9JXG8;C9JJ34;C9JDM3;C9JGV6	4;4;3;2;2;2;1	4;4;3;2;2;2;1	4;4;3;2;2;2;1	Ran-specific GTPase-activating protein	RANBP1	RANBP1;RANBP1;RANBP1;RANBP1;RANBP1;RANBP1	123520000	139770000	189480000	154420000	158590000	148190000	157710000	151420000
F8VPD4;P27708;H7C2E4;H7C3Z5;H7BZB3	F8VPD4;P27708	38;38;5;3;2	36;36;5;3;2	36;36;5;3;2	CAD protein;Glutamine-dependent carbamoyl-phosphate synthase;Aspartate carbamoyltransferase;Dihydroorotase	CAD	CAD;CAD	782500000	753600000	699650000	753440000	708930000	646190000	800040000	723470000
F8VQE1;Q9UHB6;F8VS07;F8VRN8	F8VQE1;Q9UHB6;F8VS07	9;9;6;4	9;9;6;4	9;9;6;4	LIM domain and actin-binding protein 1	LIMA1	LIMA1;LIMA1;LIMA1	74154000	64734000	103480000	106100000	66440000	67402000	140680000	103340000
F8VRK6;H0YH87;F8WB06;F8VQP2;V9GY86;Q99700	F8VRK6;H0YH87;F8WB06;F8VQP2;V9GY86;Q99700	2;2;2;2;2;2	2;2;2;2;2;2	2;2;2;2;2;2	Ataxin-2	ATXN2	ATXN2;ATXN2;ATXN2;ATXN2;ATXN2;ATXN2	8034400	8686300	14483000	10423000	9174700	8999200	9883700	9803000
F8VS10;Q86XZ4	F8VS10;Q86XZ4	1;1	1;1	1;1	Spermatogenesis-associated serine-rich protein 2	SPATS2	SPATS2;SPATS2	0	0	0	0	0	0	0	3330500
F8VU51;P49750;H0YIQ2;H0YI23	F8VU51;P49750;H0YIQ2	3;3;2;1	3;3;2;1	3;3;2;1	YLP motif-containing protein 1	YLPM1	YLPM1;YLPM1;YLPM1	0	0	0	0	0	0	602780000	0
F8W651;F8VVA7;P61923;F8VYK5;F8VXB1;F8VUC5;F8W156;F8VYZ4	F8W651;F8VVA7;P61923;F8VYK5;F8VXB1;F8VUC5;F8W156;F8VYZ4	2;2;2;1;1;1;1;1	2;2;2;1;1;1;1;1	2;2;2;1;1;1;1;1	Coatomer subunit zeta-1	COPZ1	COPZ1;COPZ1;COPZ1;COPZ1;COPZ1;COPZ1;COPZ1;COPZ1	0	81937000	0	0	0	0	0	0
F8VW96;Q16527;F8VQR7	F8VW96;Q16527;F8VQR7	3;3;2	3;3;2	3;3;2	Cysteine and glycine-rich protein 2	CSRP2	CSRP2;CSRP2;CSRP2	61980000	55510000	50009000	68701000	43706000	0	80373000	70500000
F8VXC8;Q8TAQ2;F8VZW6	F8VXC8;Q8TAQ2	4;4;1	4;4;1	3;3;1	SWI/SNF complex subunit SMARCC2	SMARCC2	SMARCC2;SMARCC2	10954000	13500000	13790000	12744000	20335000	7271900	0	0
F8VXU5;Q9UBQ0;Q05DG7	F8VXU5;Q9UBQ0	4;4;1	4;4;1	4;4;1	Vacuolar protein sorting-associated protein 29	VPS29	VPS29;VPS29	57804000	49537000	49265000	43352000	43495000	41599000	83670000	54486000
F8VYE8;P36873;A0A087WYY5;F8VR82;F8W0W8	F8VYE8;P36873;A0A087WYY5;F8VR82;F8W0W8	4;4;3;3;3	2;2;2;2;1	2;2;2;2;1	Serine/threonine-protein phosphatase;Serine/threonine-protein phosphatase PP1-gamma catalytic subunit	PPP1CC	PPP1CC;PPP1CC;PPP1CC;PPP1CC;PPP1CC	31630000	27076000	38131000	0	42524000	18424000	0	0
F8VZY9;P05783;CON__Q92764;C4AM86;CON__Q497I4;Q92764	F8VZY9;P05783	9;9;2;2;2;2	7;7;1;1;1;1	6;6;1;1;1;1	Keratin, type I cytoskeletal 18	KRT18	KRT18;KRT18	51810000	36221000	40122000	33116000	29802000	30783000	85513000	38465000
F8W031;F8VXJ7;Q9Y2B0;F8W1K5;F8VP03;H0YIH9;H0YI18;F8W1U5	F8W031;F8VXJ7;Q9Y2B0;F8W1K5;F8VP03	4;3;3;2;2;1;1;1	3;3;3;2;1;1;1;1	3;3;3;2;1;1;1;1	Protein canopy homolog 2	CNPY2	;CNPY2;CNPY2;CNPY2;	21552000	27756000	29115000	41531000	0	23756000	38425000	41451000
F8W0Q9;Q8NEY8;F8VRK2;F8VPY7;F8VWU8;F8VXV7;F8WF16;B7Z8L1;F8W6A0	F8W0Q9;Q8NEY8;F8VRK2;F8VPY7;F8VWU8	3;3;2;2;2;1;1;1;1	3;3;2;2;2;1;1;1;1	3;3;2;2;2;1;1;1;1	Periphilin-1	PPHLN1	PPHLN1;PPHLN1;PPHLN1;PPHLN1;PPHLN1	0	17757000	15264000	14045000	31079000	25277000	18219000	20997000
F8W1A4;P54819;F8VY04;F8VZG5;G3V213;F8VPP1	F8W1A4;P54819;F8VY04;F8VZG5;G3V213	6;6;5;4;3;2	6;6;5;4;3;2	6;6;5;4;3;2	Adenylate kinase 2, mitochondrial;Adenylate kinase 2, mitochondrial;Adenylate kinase 2, mitochondrial, N-terminally processed	AK2	AK2;AK2;AK2;AK2;AK2	98587000	92158000	101890000	111770000	110050000	83389000	200450000	106060000
F8W6C2;Q9NUQ6;C9JKE4;F8VZ02;F8VT91;C9JGM8;B8ZZZ7;Q4ZFW0;F8WAV0;C9IZC3;C9J8M7;F2Z2S1;C9JW67	F8W6C2;Q9NUQ6;C9JKE4;F8VZ02;F8VT91;C9JGM8;B8ZZZ7	3;3;2;2;2;2;2;1;1;1;1;1;1	3;3;2;2;2;2;2;1;1;1;1;1;1	3;3;2;2;2;2;2;1;1;1;1;1;1	SPATS2-like protein	SPATS2L	SPATS2L;SPATS2L;SPATS2L;SPATS2L;SPATS2L;SPATS2L;SPATS2L	0	0	34167000	46835000	26584000	0	35720000	36218000
F8W6I7;P09651;F8VTQ5;F8W646;F8VZ49;Q32P51;F8VYN5;H0YH80	F8W6I7;P09651;F8VTQ5;F8W646;F8VZ49;Q32P51	15;15;10;8;8;8;5;5	14;14;9;8;7;7;4;5	14;14;9;8;7;7;4;5	Heterogeneous nuclear ribonucleoprotein A1;Heterogeneous nuclear ribonucleoprotein A1, N-terminally processed;Heterogeneous nuclear ribonucleoprotein A1-like 2	HNRNPA1;HNRNPA1L2	HNRNPA1;HNRNPA1;HNRNPA1;HNRNPA1;HNRNPA1;HNRNPA1L2	1076600000	1022000000	1155200000	985250000	1241200000	1265000000	1252200000	1899500000
F8W726;Q14157;Q5VU77;Q5VU81;Q5VU80;Q5VU79;Q5VU78;H0Y5H6;H7C2T8	F8W726;Q14157;Q5VU77	4;4;2;1;1;1;1;1;1	4;4;2;1;1;1;1;1;1	4;4;2;1;1;1;1;1;1	Ubiquitin-associated protein 2-like	UBAP2L	UBAP2L;UBAP2L;UBAP2L	14894000	15522000	0	23652000	24630000	20376000	32646000	14741000
F8W733;Q9NXR7	F8W733;Q9NXR7	1;1	1;1	1;1	BRCA1-A complex subunit BRE	BRE	BRE;BRE	0	0	0	0	0	9623900	0	0
F8W7R3;Q9NVI1;H3BP78;H3BQE2;H3BT54;H3BMG4	F8W7R3;Q9NVI1;H3BP78	3;3;2;1;1;1	3;3;2;1;1;1	3;3;2;1;1;1	Fanconi anemia group I protein	FANCI	FANCI;FANCI;FANCI	25853000	36116000	30798000	0	28360000	0	0	0
F8W8D4;Q8TBC4	F8W8D4;Q8TBC4	1;1	1;1	1;1	NEDD8-activating enzyme E1 catalytic subunit	UBA3	UBA3;UBA3	0	0	0	0	0	0	0	22030000
F8W914;Q9NQC3;H7C106;A0A0U1RQR6	F8W914;Q9NQC3;H7C106	3;3;2;1	3;3;2;1	3;3;2;1	Reticulon;Reticulon-4	RTN4	RTN4;RTN4;RTN4	47966000	44129000	49022000	55155000	52786000	38127000	67586000	41940000
F8W9S7;Q14C86;B0QZ65;B4DGD8;C9IZ08	F8W9S7;Q14C86	3;3;1;1;1	3;3;1;1;1	3;3;1;1;1	GTPase-activating protein and VPS9 domain-containing protein 1	GAPVD1	GAPVD1;GAPVD1	35881000	38186000	49424000	53907000	25582000	30901000	28455000	0
F8WAJ0	F8WAJ0	1	1	1		DDX31	DDX31	0	0	0	0	0	0	0	6236000
F8WB69;O94888	F8WB69;O94888	1;1	1;1	1;1	UBX domain-containing protein 7	UBXN7	UBXN7;UBXN7	0	0	0	0	0	0	0	10734000
F8WBJ6;Q9NRX1	F8WBJ6;Q9NRX1	2;2	2;2	2;2	RNA-binding protein PNO1	PNO1	PNO1;PNO1	0	0	0	0	0	26437000	0	0
F8WBR5;M0QZ52;G3V479;H0Y7A7;P62158	F8WBR5;M0QZ52;G3V479;H0Y7A7;P62158	1;1;1;1;1	1;1;1;1;1	1;1;1;1;1	Calmodulin	CALM2;CALM3;CALM1	CALM2;CALM3;CALM1;CALM2;CALM1	0	0	0	0	0	0	0	10911000
F8WCF6;P59998;F8WDD7;A0A0A6YYG9;H7C0A3;R4GN08;F8WDW3;F8WE39	F8WCF6;P59998;F8WDD7;A0A0A6YYG9;H7C0A3	5;5;4;4;3;2;1;1	5;5;4;4;3;2;1;1	5;5;4;4;3;2;1;1	Actin-related protein 2/3 complex subunit 4	ARPC4-TTLL3;ARPC4	ARPC4-TTLL3;ARPC4;ARPC4;ARPC4-TTLL3;ARPC4-TTLL3	121850000	126590000	137840000	130310000	104750000	170750000	116390000	104600000
F8WF48;F8WCJ7;Q99442	F8WF48;F8WCJ7;Q99442	1;1;1	1;1;1	1;1;1	Translocation protein SEC62	SEC62	SEC62;SEC62;SEC62	0	0	0	0	0	0	0	12552000
F8WD09;Q9HCN4	F8WD09;Q9HCN4	1;1	1;1	1;1	GPN-loop GTPase 1	GPN1	GPN1;GPN1	0	0	0	0	0	0	0	5343900
F8WJN3;Q16630;F8W084	F8WJN3;Q16630	3;3;1	3;3;1	3;3;1	Cleavage and polyadenylation specificity factor subunit 6	CPSF6	CPSF6;CPSF6	734200000	657860000	230610000	111130000	428000000	308210000	132070000	444690000
G3V0E4;O75439	G3V0E4;O75439	1;1	1;1	1;1	Mitochondrial-processing peptidase subunit beta	PMPCB	PMPCB;PMPCB	0	0	0	0	0	14953000	0	0
G3V1D3;G3V180;Q9NY33;E9PQ14;E9PNX5;E9PKK8;E9PPK9	G3V1D3;G3V180;Q9NY33;E9PQ14	4;4;4;2;1;1;1	4;4;4;2;1;1;1	4;4;4;2;1;1;1	Dipeptidyl peptidase 3	DPP3	DPP3;DPP3;DPP3;DPP3	31029000	39076000	0	32614000	37942000	59455000	49399000	59854000
G3V198;Q12769;E9PR16	G3V198;Q12769;E9PR16	2;2;1	2;2;1	2;2;1	Nuclear pore complex protein Nup160	NUP160	NUP160;NUP160;NUP160	0	30189000	0	0	17474000	0	0	0
G3V1C3;Q9BZZ5;E9PQK6;H0YER7	G3V1C3;Q9BZZ5;E9PQK6	5;5;3;2	5;5;3;2	5;5;3;2	Apoptosis inhibitor 5	API5	API5;API5;API5	55429000	43894000	80964000	48008000	55612000	0	81092000	54550000
H0YFP6;G3V1Q7;Q8TBY8	H0YFP6;G3V1Q7;Q8TBY8	1;1;1	1;1;1	1;1;1	Polyamine-modulated factor 1-binding protein 1	PMFBP1	PMFBP1;PMFBP1;PMFBP1	0	0	0	0	0	14354000	0	0
G3V203;J3QQ67;Q07020;F8VYV2;A0A075B7A0;H0YHA7;F8VUA6;F8VXR6	G3V203;J3QQ67;Q07020;F8VYV2;A0A075B7A0;H0YHA7;F8VUA6	6;6;6;5;5;5;3;1	6;6;6;5;5;5;3;1	6;6;6;5;5;5;3;1	60S ribosomal protein L18	RPL18	RPL18;RPL18;RPL18;RPL18;RPL18;RPL18;RPL18	1745000000	1755300000	1037700000	1884300000	1449700000	1183100000	1332300000	1727600000
G3V4X8;G3V3A4;Q13573	G3V4X8;G3V3A4;Q13573	2;2;2	2;2;2	2;2;2	SNW domain-containing protein 1	SNW1	SNW1;SNW1;SNW1	0	0	22012000	0	0	0	0	0
H0YJF9;G3V5M3;G3V3F0;Q86SW4;P36957	H0YJF9;G3V5M3;G3V3F0;Q86SW4;P36957	1;1;1;1;1	1;1;1;1;1	1;1;1;1;1	Dihydrolipoyllysine-residue succinyltransferase component of 2-oxoglutarate dehydrogenase complex, mitochondrial	DLST	DLST;DLST;DLST;DLST;DLST	0	0	0	0	0	0	0	0
G3V3M6;P27695;G3V5Q1;G3V3C7;A0A0C4DGK8;G3V5D9;G3V5M0;G3V359;G3V3Y6;G3V2D9;H7C4A8	G3V3M6;P27695;G3V5Q1;G3V3C7;A0A0C4DGK8;G3V5D9	9;9;8;7;6;5;4;4;2;1;1	9;9;8;7;6;5;4;4;2;1;1	9;9;8;7;6;5;4;4;2;1;1	DNA-(apurinic or apyrimidinic site) lyase;DNA-(apurinic or apyrimidinic site) lyase, mitochondrial	APEX1	APEX1;APEX1;APEX1;APEX1;APEX1;APEX1	342190000	298300000	380910000	400700000	308760000	378150000	508180000	421100000
G3V4F7;P61011	G3V4F7;P61011	1;1	1;1	1;1	Signal recognition particle 54 kDa protein	SRP54	SRP54;SRP54	0	0	0	0	0	0	0	0
G3V5E4;G3V4W4;Q96EK6	G3V5E4;G3V4W4;Q96EK6	1;1;1	1;1;1	1;1;1	Glucosamine 6-phosphate N-acetyltransferase	GNPNAT1	GNPNAT1;GNPNAT1;GNPNAT1	0	0	0	0	0	0	0	12581000
G3V529;Q9GZR7	G3V529;Q9GZR7	1;1	1;1	1;1	ATP-dependent RNA helicase DDX24	DDX24	DDX24;DDX24	0	0	0	0	0	0	0	10453000
G3V5T9;P24941;E7ESI2;Q00526;K7ELV5;K7EJ83;G3V317	G3V5T9;P24941;E7ESI2;Q00526	6;6;5;3;2;2;1	4;4;3;1;0;1;0	4;4;3;1;0;1;0	Cyclin-dependent kinase 2;Cyclin-dependent kinase 3	CDK2;CDK3	CDK2;CDK2;CDK2;CDK3	22868000	51106000	57313000	52359000	32052000	38884000	0	0
G3V5Z7;P60900;G3V295;G3V3I1;G3V3U4;G3V4S5;G3V2S7;H0YJC4	G3V5Z7;P60900;G3V295;G3V3I1;G3V3U4	7;7;6;5;4;1;1;1	7;7;6;5;4;1;1;1	7;7;6;5;4;1;1;1	Proteasome subunit alpha type;Proteasome subunit alpha type-6	PSMA6	PSMA6;PSMA6;PSMA6;PSMA6;PSMA6	273660000	344960000	308180000	286290000	325360000	348160000	221610000	297570000
G3XAG1;Q96ME7	G3XAG1;Q96ME7	1;1	1;1	1;1	Zinc finger protein 512	ZNF512	ZNF512;ZNF512	0	0	0	0	0	0	3356600	0
G5E9W3;Q9UKF6	G5E9W3;Q9UKF6	2;2	2;2	2;2	Cleavage and polyadenylation specificity factor subunit 3	CPSF3	CPSF3;CPSF3	0	0	0	0	0	0	0	18321000
G5E9Z2;Q96KA5	G5E9Z2;Q96KA5	4;4	4;4	4;4	Cleft lip and palate transmembrane protein 1-like protein	CLPTM1L	CLPTM1L;CLPTM1L	0	0	0	0	0	0	0	15302000
G5EA03;E7EPK0;E9PDJ9;H0Y8P3;D6RD46;Q9UPQ0	G5EA03;E7EPK0;E9PDJ9;H0Y8P3;D6RD46;Q9UPQ0	5;4;4;4;4;4	5;4;4;4;4;4	5;4;4;4;4;4	LIM and calponin homology domains-containing protein 1	LIMCH1	LIMCH1;LIMCH1;LIMCH1;LIMCH1;LIMCH1;LIMCH1	145650000	111320000	143630000	206540000	143980000	131300000	172480000	181050000
G5EA31;P53992	G5EA31;P53992	7;7	7;7	7;7	Protein transport protein Sec24C	SEC24C	SEC24C;SEC24C	38946000	33614000	41202000	39198000	29920000	31797000	77077000	44630000
G8JLD5;O00429;F8VZ52	G8JLD5;O00429	3;3;1	3;3;1	3;3;1	Dynamin-1-like protein	DNM1L	DNM1L;DNM1L	0	0	0	0	20634000	0	0	0
G8JLG1;Q14683;H0Y7K8;V9GY57	G8JLG1;Q14683	13;13;3;2	13;13;3;2	13;13;3;2	Structural maintenance of chromosomes protein;Structural maintenance of chromosomes protein 1A	SMC1A	SMC1A;SMC1A	88428000	105670000	129630000	128180000	117460000	93732000	113260000	104690000
Q2L6G8;G8JLG2;Q15517	Q2L6G8;G8JLG2;Q15517	1;1;1	1;1;1	1;1;1	Corneodesmosin	CDSN	CDSN;CDSN;CDSN	0	0	0	0	0	0	8698900	0
H0YE40;H0YD13;H0Y2P0;P16070;J3KN83	H0YE40;H0YD13;H0Y2P0;P16070	3;3;3;3;1	3;3;3;3;1	3;3;3;3;1	CD44 antigen	CD44	CD44;CD44;CD44;CD44	17204000	15121000	19912000	15210000	18762000	0	0	16545000
H0Y2V6;Q5SW79	H0Y2V6;Q5SW79	2;2	2;2	2;2	Centrosomal protein of 170 kDa	CEP170	CEP170;CEP170	0	0	0	0	0	0	15174000	0
H0Y360;Q01433	H0Y360;Q01433	1;1	1;1	1;1	AMP deaminase 2	AMPD2	AMPD2;AMPD2	0	0	0	0	12102000	0	0	0
H0Y3Y9;Q5VWC4;P55036;H0Y561	H0Y3Y9;Q5VWC4;P55036;H0Y561	2;2;2;1	2;2;2;1	2;2;2;1	26S proteasome non-ATPase regulatory subunit 4	PSMD4	PSMD4;PSMD4;PSMD4;PSMD4	0	0	0	0	0	31084000	34765000	18903000
H0Y4R1;P12268;E7ETK5	H0Y4R1;P12268	15;15;6	15;15;6	14;14;5	Inosine-5-monophosphate dehydrogenase 2	IMPDH2	IMPDH2;IMPDH2	747800000	953990000	895090000	967780000	948030000	906610000	1072300000	878490000
H0Y641;H0Y4V9;Q92615	H0Y641;H0Y4V9;Q92615	1;1;1	1;1;1	1;1;1	La-related protein 4B	LARP4B	LARP4B;LARP4B;LARP4B	0	0	0	0	0	0	0	0
H0Y4X3;Q14498;Q5QP23;A0A0U1RQH7;G3XAC6;Q5QP22	H0Y4X3;Q14498;Q5QP23;A0A0U1RQH7;G3XAC6	3;3;2;2;2;1	3;3;2;2;2;1	3;3;2;2;2;1	RNA-binding protein 39	RBM39	RBM39;RBM39;RBM39;RBM39;RBM39	72957000	47689000	51788000	76485000	31118000	43731000	0	0
H0Y512;Q9HDC9	H0Y512;Q9HDC9	3;3	3;3	3;3	Adipocyte plasma membrane-associated protein	APMAP	APMAP;APMAP	15471000	0	28112000	0	0	34932000	25272000	37086000
H0Y564;Q9H1A4	H0Y564;Q9H1A4	1;1	1;1	1;1	Anaphase-promoting complex subunit 1	ANAPC1	ANAPC1;ANAPC1	0	0	0	0	0	0	0	0
H0Y580;Q9NR50	H0Y580;Q9NR50	2;2	2;2	2;2	Translation initiation factor eIF-2B subunit gamma	EIF2B3	EIF2B3;EIF2B3	0	0	0	0	1542600	0	0	0
H0Y626;O95361;B3KP96;K7EL43;J3QL38;K7ENN8;J3QKY5;I3L3K9;I3L2F3;Q309B1	H0Y626;O95361;B3KP96;K7EL43	5;5;4;3;2;2;1;1;1;1	5;5;4;3;2;2;1;1;1;1	5;5;4;3;2;2;1;1;1;1	Tripartite motif-containing protein 16	TRIM16	;TRIM16;TRIM16;TRIM16	56580000	46183000	46866000	46191000	68806000	72783000	0	0
H0Y852;Q96I99	H0Y852;Q96I99	1;1	1;1	1;1	Succinyl-CoA ligase [GDP-forming] subunit beta, mitochondrial	SUCLG2	SUCLG2;SUCLG2	0	0	0	0	0	0	0	7278100
H0Y8C3;Q9NZJ7	H0Y8C3;Q9NZJ7	2;2	2;2	2;2	Mitochondrial carrier homolog 1	MTCH1	MTCH1;MTCH1	0	0	0	0	0	17826000	0	0
H0Y8E6;P49736	H0Y8E6;P49736	13;13	13;13	13;13	DNA replication licensing factor MCM2	MCM2	MCM2;MCM2	250630000	247000000	410780000	308630000	220310000	281900000	300040000	378840000
U3KQ83;U3KPX3;H0Y9X2;U3KQK7;P48729	U3KQ83;U3KPX3;H0Y9X2;U3KQK7;P48729	1;1;1;1;1	1;1;1;1;1	1;1;1;1;1	Casein kinase I isoform alpha	CSNK1A1	CSNK1A1;CSNK1A1;CSNK1A1;CSNK1A1;CSNK1A1	0	0	0	0	0	0	0	15788000
H0YA24;O43660	H0YA24;O43660	1;1	1;1	1;1	Pleiotropic regulator 1	PLRG1	PLRG1;PLRG1	0	0	0	0	0	0	0	4129900
H0YA82;Q4G0J3;D6RFF0	H0YA82;Q4G0J3;D6RFF0	2;2;1	2;2;1	2;2;1	La-related protein 7	LARP7	LARP7;LARP7;LARP7	0	11158000	10358000	12082000	10836000	11128000	6178600	0
H0YAS8;H0YC35;P10909	H0YAS8;H0YC35;P10909	1;1;1	1;1;1	1;1;1	Clusterin;Clusterin;Clusterin beta chain;Clusterin alpha chain	CLU	CLU;CLU;CLU	0	0	0	0	0	0	0	7327200
H0YAZ4	H0YAZ4	1	1	1		CNGB3	CNGB3	0	0	0	0	0	0	19407000	0
H0YB37;Q99614	H0YB37;Q99614	2;2	2;2	2;2	Tetratricopeptide repeat protein 1	TTC1	TTC1;TTC1	0	0	0	0	0	2749300	0	0
H0YCK3;P55265	H0YCK3;P55265	4;4	4;4	4;4	Double-stranded RNA-specific adenosine deaminase	ADAR	ADAR;ADAR	44958000	50897000	47575000	42270000	42806000	53379000	55159000	42093000
H0YD52;Q14677	H0YD52;Q14677	1;1	1;1	1;1	Clathrin interactor 1	CLINT1	CLINT1;CLINT1	0	0	0	0	0	0	0	5117600
H0YDU8;P53041;A8MU39	H0YDU8;P53041;A8MU39	3;3;2	3;3;2	3;3;2	Serine/threonine-protein phosphatase;Serine/threonine-protein phosphatase 5	PPP5C	PPP5C;PPP5C;PPP5C	19001000	0	19987000	23103000	18632000	15520000	30447000	43901000
H0YE29;Q07960;E9PNR6	H0YE29;Q07960;E9PNR6	3;3;2	3;3;2	3;3;2	Rho GTPase-activating protein 1	ARHGAP1	ARHGAP1;ARHGAP1;ARHGAP1	0	0	0	0	0	13040000	0	0
H0YGM0;Q9H078	H0YGM0;Q9H078	1;1	1;1	1;1	Caseinolytic peptidase B protein homolog	CLPB	CLPB;CLPB	0	0	0	0	0	0	14273000	0
H0YJG7;O95433;H0YJ63;G3V3W9;H0YJU2;G3V438	H0YJG7;O95433	3;3;1;1;1;1	3;3;1;1;1;1	3;3;1;1;1;1	Activator of 90 kDa heat shock protein ATPase homolog 1	AHSA1	AHSA1;AHSA1	21860000	22439000	22453000	25718000	0	21464000	46310000	25150000
H0YK42;O60749;Q13596	H0YK42;O60749;Q13596	1;1;1	1;1;1	1;1;1	Sorting nexin-2;Sorting nexin-1	SNX1;SNX2	SNX1;SNX2;SNX1	0	0	0	0	0	0	0	27239000
H0YNW5;H0YKC5;P33316;H0YMM5;A0A0C4DGL3;H0YNJ9;H0YKI0;H0YMP1	H0YNW5;H0YKC5;P33316;H0YMM5;A0A0C4DGL3;H0YNJ9;H0YKI0	5;5;5;4;4;4;4;2	5;5;5;4;4;4;4;2	5;5;5;4;4;4;4;2	Deoxyuridine 5-triphosphate nucleotidohydrolase, mitochondrial	DUT	DUT;DUT;DUT;DUT;DUT;DUT;DUT	238290000	236120000	162150000	83788000	175380000	209630000	85940000	170800000
H0YKD8;P46779;H0YMF4;H0YLP6	H0YKD8;P46779;H0YMF4;H0YLP6	6;6;5;4	6;6;5;4	6;6;5;4	60S ribosomal protein L28	RPL28	RPL28;RPL28;RPL28;RPL28	584910000	711840000	533200000	615510000	737800000	689200000	1027800000	715340000
H0YL12;H0YKF0;H0YLU7;P13804;H0YK49;H0YNX6	H0YL12;H0YKF0;H0YLU7;P13804;H0YK49;H0YNX6	4;4;4;4;2;2	4;4;4;4;2;2	4;4;4;4;2;2	Electron transfer flavoprotein subunit alpha, mitochondrial	ETFA	ETFA;ETFA;ETFA;ETFA;ETFA;ETFA	47849000	10811000	24321000	49873000	0	93614000	0	0
H0YKP3;P09493;H0YL52;H0YKZ6;A0A087WTJ7;H0YLS7	H0YKP3;P09493;H0YL52	8;8;7;2;2;1	1;1;1;1;1;0	1;1;1;1;1;0	Tropomyosin alpha-1 chain	TPM1	TPM1;TPM1;TPM1	0	0	0	0	0	14546000	0	0
H0YKU1;H0YNJ8;Q9NYL9	H0YKU1;H0YNJ8;Q9NYL9	3;3;3	3;3;3	3;3;3	Tropomodulin-3	TMOD3	TMOD3;TMOD3;TMOD3	30551000	40354000	45025000	63287000	30834000	38442000	40273000	45190000
H0YKX5;F5H7S3;B7Z596;H0YK20;H0YL42	H0YKX5;F5H7S3;B7Z596	7;5;5;1;1	1;1;1;1;1	0;0;0;0;0		TPM1	TPM1;TPM1;TPM1	0	0	0	0	0	0	0	24152000
H0YLH3;Q92696	H0YLH3;Q92696	1;1	1;1	1;1	Geranylgeranyl transferase type-2 subunit alpha	RABGGTA	RABGGTA;RABGGTA	0	0	0	0	0	0	0	8307800
H0YLR3;H0YMA0;P09661	H0YLR3;H0YMA0;P09661	1;1;1	1;1;1	1;1;1	U2 small nuclear ribonucleoprotein A	SNRPA1	SNRPA1;SNRPA1;SNRPA1	0	0	0	0	0	0	7237500	0
H0YM76;H0YMF9;H0YN81;Q9GZS3;H0YL19	H0YM76;H0YMF9;H0YN81;Q9GZS3;H0YL19	2;2;2;2;1	2;2;2;2;1	2;2;2;2;1	WD repeat-containing protein 61;WD repeat-containing protein 61, N-terminally processed	WDR61	WDR61;WDR61;WDR61;WDR61;WDR61	0	0	0	19799000	0	18790000	21743000	18243000
H0YN26;P39687;H7BZ09;O95626;O43423	H0YN26;P39687	7;7;2;2;2	7;7;2;2;2	6;6;2;2;2	Acidic leucine-rich nuclear phosphoprotein 32 family member A	ANP32A	ANP32A;ANP32A	186920000	203930000	253150000	342350000	141440000	133710000	241270000	200910000
H0YNU5;P54132	H0YNU5;P54132	2;2	2;2	2;2	Bloom syndrome protein	BLM	BLM;BLM	0	0	0	0	0	0	0	118080000
H3BLU7;O43488;Q8NHP1	H3BLU7;O43488;Q8NHP1	2;2;1	2;2;1	2;2;1	Aflatoxin B1 aldehyde reductase member 2;Aflatoxin B1 aldehyde reductase member 4	AKR7A2;AKR7L	AKR7A2;AKR7A2;AKR7L	0	23160000	34489000	0	0	0	0	0
H3BLZ8;Q92841;A0A0U1RQJ0	H3BLZ8;Q92841	15;15;2	11;11;1	11;11;1	Probable ATP-dependent RNA helicase DDX17	DDX17	DDX17;DDX17	204560000	210310000	182000000	179190000	185820000	213070000	273110000	185140000
H3BV80;H3BMM9;H3BTC0;Q15287;H3BPG5;H3BMS0	H3BV80;H3BMM9;H3BTC0;Q15287;H3BPG5;H3BMS0	5;5;5;5;4;3	5;5;5;5;4;3	5;5;5;5;4;3	RNA-binding protein with serine-rich domain 1	RNPS1	RNPS1;RNPS1;RNPS1;RNPS1;RNPS1;RNPS1	192310000	0	54213000	46620000	0	40841000	0	35250000
H3BPH9;H3BPF9;H3BN22;Q6P4H7;H3BSF0;H3BQQ6;H3BTI2;H3BTP8;H3BSY6;H3BP64;H3BUL4;H3BMX9;Q9GZU8	H3BPH9;H3BPF9;H3BN22;Q6P4H7;H3BSF0;H3BQQ6;H3BTI2;H3BTP8;H3BSY6;H3BP64;H3BUL4;H3BMX9;Q9GZU8	1;1;1;1;1;1;1;1;1;1;1;1;1	1;1;1;1;1;1;1;1;1;1;1;1;1	1;1;1;1;1;1;1;1;1;1;1;1;1	Protein FAM192A	FAM192A;NIP30	FAM192A;FAM192A;FAM192A;NIP30;FAM192A;FAM192A;FAM192A;FAM192A;FAM192A;FAM192A;FAM192A;FAM192A;FAM192A	0	0	0	0	0	0	8280900	0
H3BV04;H3BN93;H3BUB6;H3BPL9;O15127	H3BV04;H3BN93;H3BUB6;H3BPL9;O15127	1;1;1;1;1	1;1;1;1;1	1;1;1;1;1	Secretory carrier-associated membrane protein 2	SCAMP2	SCAMP2;SCAMP2;SCAMP2;SCAMP2;SCAMP2	0	0	0	12051000	0	0	0	0
H3BRM5;H3BV69;H3BNX8;P20674	H3BRM5;H3BV69;H3BNX8;P20674	1;1;1;1	1;1;1;1	1;1;1;1	Cytochrome c oxidase subunit 5A, mitochondrial	COX5A	COX5A;COX5A;COX5A;COX5A	0	0	0	0	0	0	0	16523000
H3BS50;H3BP71;O75150	H3BS50;H3BP71;O75150	1;1;1	1;1;1	1;1;1	E3 ubiquitin-protein ligase BRE1B	RNF40	RNF40;RNF40;RNF40	0	0	0	0	0	0	0	8758700
H3BPE7;P35637;A0A075B7D9;Q92804	H3BPE7;P35637;A0A075B7D9;Q92804	4;4;2;2	4;4;2;2	4;4;2;2	RNA-binding protein FUS;TATA-binding protein-associated factor 2N	FUS;TAF15	FUS;FUS;TAF15;TAF15	163340000	176090000	261920000	180770000	150960000	198610000	207220000	190040000
H3BPH4;O15305;H3BR08;H3BM92;H3BV34;H3BT06;H3BNY9;H3BRM0;H3BV55	H3BPH4;O15305;H3BR08;H3BM92;H3BV34;H3BT06;H3BNY9;H3BRM0;H3BV55	3;3;2;2;2;2;2;2;2	3;3;2;2;2;2;2;2;2	3;3;2;2;2;2;2;2;2	Phosphomannomutase;Phosphomannomutase 2	PMM2	PMM2;PMM2;PMM2;PMM2;PMM2;PMM2;PMM2;PMM2;PMM2	18970000	18147000	0	25272000	18479000	18721000	32686000	28194000
H3BQR0;H3BTA6;H3BSK1;H3BRI5;O95149	H3BQR0;H3BTA6;H3BSK1;H3BRI5;O95149	1;1;1;1;1	1;1;1;1;1	1;1;1;1;1	Snurportin-1	SNUPN	SNUPN;SNUPN;SNUPN;SNUPN;SNUPN	0	0	0	0	0	0	0	3282400
H3BR35;P15170;H3BSV8	H3BR35;P15170	8;8;3	8;8;3	4;4;2	Eukaryotic peptide chain release factor GTP-binding subunit ERF3A	GSPT1	GSPT1;GSPT1	156830000	116850000	148820000	57554000	168320000	187960000	142930000	159790000
H3BUD2;H3BS05;H3BR94;Q9BTE1	H3BUD2;H3BS05;H3BR94;Q9BTE1	2;2;2;2	2;2;2;2	2;2;2;2	Dynactin subunit 5	DCTN5	DCTN5;DCTN5;DCTN5;DCTN5	0	0	0	0	0	4480600	0	0
H3BRG4;P22695	H3BRG4;P22695	1;1	1;1	1;1	Cytochrome b-c1 complex subunit 2, mitochondrial	UQCRC2	UQCRC2;UQCRC2	0	0	0	0	0	0	9587100	0
H3BRS3;Q9Y4R8	H3BRS3;Q9Y4R8	3;3	3;3	3;3	Telomere length regulation protein TEL2 homolog	TELO2	TELO2;TELO2	26837000	28412000	25793000	19856000	18009000	20544000	0	15029000
H3BS86;Q9UNE7;H3BUD0	H3BS86;Q9UNE7;H3BUD0	2;2;1	2;2;1	2;2;1	E3 ubiquitin-protein ligase CHIP	STUB1	STUB1;STUB1;STUB1	0	0	0	0	0	0	0	30425000
H3BT29;H3BUJ5;H3BT57;P29590	H3BT29;H3BUJ5;H3BT57;P29590	1;1;1;1	1;1;1;1	1;1;1;1	Protein PML	PML	PML;PML;PML;PML	0	0	0	0	0	0	0	0
H3BTH6;Q8NEZ5;H3BRE0;H3BVA4;H3BUC1	H3BTH6;Q8NEZ5	3;3;1;1;1	3;3;1;1;1	3;3;1;1;1	F-box only protein 22	FBXO22	FBXO22;FBXO22	21572000	24756000	0	0	26109000	26361000	0	38762000
H3BV90;Q6FI81;H3BT65;H3BQ23;H3BUG4;H3BPG7	H3BV90;Q6FI81;H3BT65;H3BQ23;H3BUG4;H3BPG7	5;5;4;3;3;3	5;5;4;3;3;3	5;5;4;3;3;3	Anamorsin	CIAPIN1	CIAPIN1;CIAPIN1;CIAPIN1;CIAPIN1;CIAPIN1;CIAPIN1	78391000	110440000	80796000	95418000	78807000	111980000	95724000	107270000
H3BVG0;Q8N1F7;H3BV11;H3BRI8;H3BM93;H3BNN5	H3BVG0;Q8N1F7;H3BV11;H3BRI8;H3BM93;H3BNN5	4;4;3;3;3;2	4;4;3;3;3;2	4;4;3;3;3;2	Nuclear pore complex protein Nup93	NUP93	NUP93;NUP93;NUP93;NUP93;NUP93;NUP93	29871000	0	18061000	24702000	24655000	0	0	28183000
H7BXY3;Q7L2E3	H7BXY3;Q7L2E3	2;2	2;2	2;2	Putative ATP-dependent RNA helicase DHX30	DHX30	DHX30;DHX30	61197000	59905000	30538000	0	61167000	0	0	0
H7BYN3;Q00059	H7BYN3;Q00059	1;1	1;1	1;1	Transcription factor A, mitochondrial	TFAM	TFAM;TFAM	0	0	0	0	0	0	0	0
H7BZJ3	H7BZJ3	4	1	1		PDIA3	PDIA3	0	0	0	0	0	0	0	46759000
H7BZT7;X6RA14;P10768;U3KQT1	H7BZT7;X6RA14;P10768;U3KQT1	5;5;5;3	5;5;5;3	5;5;5;3	S-formylglutathione hydrolase	ESD	ESD;ESD;ESD;ESD	77440000	46093000	69269000	55801000	85567000	77841000	101900000	0
H7C2Q8;Q99848	H7C2Q8;Q99848	8;8	8;8	8;8	Probable rRNA-processing protein EBP2	EBNA1BP2	EBNA1BP2;EBNA1BP2	131290000	138440000	141380000	98680000	104560000	116610000	145540000	108980000
H7C2V1;O60568	H7C2V1;O60568	2;2	2;2	2;2	Procollagen-lysine,2-oxoglutarate 5-dioxygenase 3	PLOD3	PLOD3;PLOD3	0	0	0	0	0	0	0	14072000
H7C3W1;O60443	H7C3W1;O60443	1;1	1;1	1;1	Non-syndromic hearing impairment protein 5	DFNA5	DFNA5;DFNA5	0	0	0	5431500	0	0	0	0
H7C3X0;O60502	H7C3X0;O60502	1;1	1;1	1;1	Protein O-GlcNAcase	MGEA5	MGEA5;MGEA5	0	0	0	0	0	0	0	16786000
H7C4H2;Q9Y5M8	H7C4H2;Q9Y5M8	3;3	3;3	3;3	Signal recognition particle receptor subunit beta	SRPRB	SRPRB;SRPRB	0	0	0	0	0	0	29584000	24710000
I3L0N3;P46459;I3L2G1;K7EQD6	I3L0N3;P46459	3;3;1;1	3;3;1;1	3;3;1;1	Vesicle-fusing ATPase	NSF	NSF;NSF	0	26274000	14043000	22738000	0	0	0	0
I3L1P8;Q02978	I3L1P8;Q02978	1;1	1;1	1;1	Mitochondrial 2-oxoglutarate/malate carrier protein	SLC25A11	SLC25A11;SLC25A11	0	0	0	0	0	0	0	11276000
I3L1Y9;Q96CP2;I3L4I0	I3L1Y9;Q96CP2;I3L4I0	2;2;1	2;2;1	2;2;1	FLYWCH family member 2	FLYWCH2	FLYWCH2;FLYWCH2;FLYWCH2	0	0	5872000	0	0	0	0	7274200
J3QS48;I3L295;J3KTK8;J3QQZ4;J3KT75;J3QW43;J3QRD5;O75352	J3QS48;I3L295;J3KTK8;J3QQZ4;J3KT75;J3QW43;J3QRD5;O75352	1;1;1;1;1;1;1;1	1;1;1;1;1;1;1;1	1;1;1;1;1;1;1;1	Mannose-P-dolichol utilization defect 1 protein	MPDU1	MPDU1;MPDU1;MPDU1;MPDU1;MPDU1;MPDU1;MPDU1;MPDU1	0	0	0	0	12242000	0	0	0
I3L297;P46108	I3L297;P46108	1;1	1;1	1;1	Adapter molecule crk	CRK	CRK;CRK	0	0	0	0	0	0	0	5733800
I3L2B0;K7EIG1;O75153;I3L318	I3L2B0;K7EIG1;O75153	8;7;7;1	8;7;7;1	8;7;7;1	Clustered mitochondria protein homolog	CLUH	CLUH;CLUH;CLUH	46289000	42615000	27665000	31976000	44961000	35562000	54742000	45945000
I3L2C7;P57678	I3L2C7;P57678	2;2	2;2	2;2	Gem-associated protein 4	GEMIN4	GEMIN4;GEMIN4	0	0	0	0	0	0	0	9559600
I3L2G3;Q9HA64	I3L2G3;Q9HA64	1;1	1;1	1;1	Ketosamine-3-kinase	FN3KRP	FN3KRP;FN3KRP	0	0	0	0	0	0	0	12781000
I3L397;I3L504;P63241;Q6IS14;F8WCJ1;C9J7B5;C9J4W5;Q9GZV4	I3L397;I3L504;P63241	7;7;7;3;1;1;1;1	7;7;7;3;1;1;1;1	7;7;7;3;1;1;1;1	Eukaryotic translation initiation factor 5A;Eukaryotic translation initiation factor 5A-1	EIF5A	EIF5A;EIF5A;EIF5A	1734100000	1601600000	2056400000	2482500000	1724100000	1939400000	428620000	2228800000
J3KN16;Q5VYK3;R4GMY1;R4GMY3;F6XAQ5	J3KN16;Q5VYK3	11;11;4;1;1	11;11;4;1;1	11;11;4;1;1	Proteasome-associated protein ECM29 homolog	KIAA0368;ECM29	KIAA0368;ECM29	112680000	142390000	121180000	142520000	128960000	121540000	164160000	167460000
J3KNE3;P68402	J3KNE3;P68402	1;1	1;1	1;1	Platelet-activating factor acetylhydrolase IB subunit beta	PAFAH1B2	PAFAH1B2;PAFAH1B2	0	0	0	0	0	0	0	12188000
J3KNQ3;Q9UNM6;A0A087WUL9;E9PL38;H0YD73;E9PPD2;F8W8J6;E9PQG3	J3KNQ3;Q9UNM6;A0A087WUL9;E9PL38;H0YD73	6;6;5;4;3;1;1;1	6;6;5;4;3;1;1;1	6;6;5;4;3;1;1;1	26S proteasome non-ATPase regulatory subunit 13	PSMD13	PSMD13;PSMD13;PSMD13;PSMD13;PSMD13	82989000	76711000	100720000	131270000	88943000	100840000	145740000	143670000
J3QL05;J3KP15;Q01130;Q9BRL6	J3QL05;J3KP15;Q01130;Q9BRL6	4;4;4;2	4;4;4;2	4;4;4;2	Serine/arginine-rich splicing factor 2;Serine/arginine-rich splicing factor 8	SRSF2;SRSF8	SRSF2;SRSF2;SRSF2;SRSF8	707030000	210310000	461290000	359690000	180710000	272780000	168850000	236400000
J3KPP4;O95232;D6RDI2;D6RHH0;U3KQT3;E7EN55;C9JL41	J3KPP4;O95232;D6RDI2	6;6;4;1;1;1;1	6;6;4;1;1;1;1	6;6;4;1;1;1;1	Luc7-like protein 3	LUC7L3	LUC7L3;LUC7L3;LUC7L3	143530000	99412000	120840000	89035000	82357000	77761000	0	53046000
J3KPS3;P04075;H3BQN4;H3BPS8;H3BUH7;H3BR04;H3BMQ8;H3BU78;H3BR68;A0A087WXX2;P05062	J3KPS3;P04075;H3BQN4;H3BPS8;H3BUH7;H3BR04;H3BMQ8	17;17;16;13;12;11;10;6;3;1;1	17;17;16;13;12;11;10;6;3;1;1	16;16;15;12;12;11;10;6;3;0;0	Fructose-bisphosphate aldolase;Fructose-bisphosphate aldolase A	ALDOA	ALDOA;ALDOA;ALDOA;ALDOA;ALDOA;ALDOA;ALDOA	4162400000	4326800000	5203800000	5665600000	4167500000	4934800000	5770800000	4939500000
J3KQ32;Q9NTK5;C9JTK6	J3KQ32;Q9NTK5;C9JTK6	4;4;2	4;4;2	4;4;2	Obg-like ATPase 1	OLA1	OLA1;OLA1;OLA1	87221000	33927000	131190000	57983000	34274000	71498000	157330000	34867000
J3KR24;P41252;A0A0A0MSX9;Q5TCD1;Q5TCC6	J3KR24;P41252;A0A0A0MSX9	21;21;20;3;2	21;21;20;3;2	21;21;20;3;2	Isoleucine--tRNA ligase, cytoplasmic	IARS	IARS;IARS;IARS	559950000	601630000	489440000	623100000	512350000	587590000	592540000	390860000
J3KR97;Q9BTW9;I3L0V3;I3L163;I3L439;A0A0J9YWI5;A0A0J9YVR1;A0A0J9YYG2;A0A0J9YVU1;I3L4D2;I3L1S3;I3L3H4;I3L131;I3L143;I3L500;I3L120;A0A0J9YXU4	J3KR97;Q9BTW9	9;9;2;2;2;2;2;1;1;1;1;1;1;1;1;1;1	9;9;2;2;2;2;2;1;1;1;1;1;1;1;1;1;1	9;9;2;2;2;2;2;1;1;1;1;1;1;1;1;1;1	Tubulin-specific chaperone D	TBCD	TBCD;TBCD	107400000	148590000	96801000	80069000	99414000	138360000	150340000	0
J3KRG2;Q96QA5	J3KRG2;Q96QA5	2;2	2;2	2;2	Gasdermin-A	GSDMA	GSDMA;GSDMA	0	0	0	0	48364000	0	0	0
J3QL26;J3KSB0;J3QLA6;J3QQV0;Q8TF05	J3QL26;J3KSB0;J3QLA6;J3QQV0;Q8TF05	1;1;1;1;1	1;1;1;1;1	1;1;1;1;1	Serine/threonine-protein phosphatase 4 regulatory subunit 1	PPP4R1	PPP4R1;PPP4R1;PPP4R1;PPP4R1;PPP4R1	0	0	0	0	0	0	0	4133100
K7ESE8;J3KSD8;K7ES02;Q13867	K7ESE8;J3KSD8;K7ES02;Q13867	3;3;3;3	3;3;3;3	3;3;3;3	Bleomycin hydrolase	BLMH	BLMH;BLMH;BLMH;BLMH	27963000	31726000	0	0	111480000	34935000	0	0
J3KSH8;J3KT51;Q9UK76	J3KSH8;J3KT51;Q9UK76	1;1;1	1;1;1	1;1;1	Hematological and neurological expressed 1 protein;Hematological and neurological expressed 1 protein, N-terminally processed	HN1	HN1;HN1;HN1	0	0	0	0	0	0	0	40891000
J3KSW8;Q6WCQ1	J3KSW8;Q6WCQ1	2;2	2;2	1;1	Myosin phosphatase Rho-interacting protein	MPRIP	MPRIP;MPRIP	0	0	0	0	0	0	0	9314200
J3KTA4;P17844;J3QSF1;J3QR02;J3KRX8;J3KRZ1;J3QRQ7;X6RLV5	J3KTA4;P17844	16;16;5;4;4;4;4;2	15;15;4;4;4;3;4;2	12;12;3;4;4;2;4;2	Probable ATP-dependent RNA helicase DDX5	DDX5	DDX5;DDX5	537500000	541770000	457770000	500420000	497600000	523090000	489540000	506840000
J3QR09;J3KTE4;P84098;J3QL15	J3QR09;J3KTE4;P84098;J3QL15	6;6;6;3	6;6;6;3	6;6;6;3	Ribosomal protein L19;60S ribosomal protein L19	RPL19	RPL19;RPL19;RPL19;RPL19	999220000	991330000	772560000	698470000	1022500000	864200000	1107900000	881830000
J3KTF8;J3QQX2;P52565;J3KRE2;J3KS60;J3KRY1	J3KTF8;J3QQX2;P52565;J3KRE2;J3KS60;J3KRY1	5;5;5;4;3;3	5;5;5;4;3;3	5;5;5;4;3;3	Rho GDP-dissociation inhibitor 1	ARHGDIA	ARHGDIA;ARHGDIA;ARHGDIA;ARHGDIA;ARHGDIA;ARHGDIA	726870000	653510000	581000000	331520000	513170000	510210000	218600000	338770000
J3KTL2;Q07955;J3KSR8;J3QQV5;J3KSW7	J3KTL2;Q07955	12;12;5;4;4	12;12;5;4;4	12;12;5;4;4	Serine/arginine-rich splicing factor 1	SRSF1	SRSF1;SRSF1	686760000	309540000	436870000	408880000	232660000	317340000	250040000	412480000
J3QK89;Q8IWX8	J3QK89;Q8IWX8	3;3	3;3	3;3	Calcium homeostasis endoplasmic reticulum protein	CHERP	CHERP;CHERP	36420000	35713000	42850000	0	30274000	29450000	0	0
J3QLE5;P63162;P14678;J3KRY3;S4R3P3	J3QLE5;P63162;P14678;J3KRY3;S4R3P3	4;4;4;2;2	4;4;4;2;2	4;4;4;2;2	Small nuclear ribonucleoprotein-associated protein N;Small nuclear ribonucleoprotein-associated proteins B and B	SNRPN;SNRPB	SNRPN;SNRPN;SNRPB;SNRPN;SNRPB	119480000	117990000	67253000	0	96077000	100280000	45198000	87259000
J3QR07;Q96MU7;J3KS01	J3QR07;Q96MU7	6;6;1	6;6;1	6;6;1	YTH domain-containing protein 1	YTHDC1	YTHDC1;YTHDC1	88467000	85574000	68976000	81531000	57607000	74517000	66389000	80150000
J3QRD1;P51648;J3QS00;I3L1M4;J3QKK9;J3KTG1;C9JGJ2;I3L0X1	J3QRD1;P51648;J3QS00;I3L1M4	4;4;2;2;1;1;1;1	3;3;1;1;1;1;1;1	3;3;1;1;1;1;1;1	Fatty aldehyde dehydrogenase	ALDH3A2	ALDH3A2;ALDH3A2;ALDH3A2;ALDH3A2	46652000	0	0	0	0	0	0	0
J3QRS3;P19105;O14950;J3KTJ1	J3QRS3;P19105;O14950;J3KTJ1	6;6;6;3	6;6;6;3	2;2;2;0	Myosin regulatory light chain 12A;Myosin regulatory light chain 12B	MYL12A;MYL12B	MYL12A;MYL12A;MYL12B;MYL12A	291200000	338210000	468250000	317470000	286530000	343350000	456660000	330290000
J3QRS9;X6R4W8;O43670;J3KS31;J3QS27;J3KTL1;J3KRB6;J3KRW6;H0Y3M2	J3QRS9;X6R4W8;O43670;J3KS31	4;4;4;3;1;1;1;1;1	4;4;4;3;1;1;1;1;1	4;4;4;3;1;1;1;1;1	BUB3-interacting and GLEBS motif-containing protein ZNF207	ZNF207	ZNF207;ZNF207;ZNF207;ZNF207	104620000	108350000	112360000	84453000	118170000	139980000	166940000	119010000
J3QT28;O43684;J3QSX4	J3QT28;O43684	9;9;3	9;9;3	9;9;3	Mitotic checkpoint protein BUB3	BUB3	BUB3;BUB3	196140000	158530000	197770000	210740000	174370000	184140000	417920000	233730000
K4DI93;Q13620;A6NE76	K4DI93;Q13620	8;8;2	4;4;0	4;4;0	Cullin-4B	CUL4B	CUL4B;CUL4B	23444000	23888000	25951000	31617000	15850000	20589000	28624000	23087000
K7EIE8;O95983	K7EIE8;O95983	1;1	1;1	1;1	Methyl-CpG-binding domain protein 3	MBD3	MBD3;MBD3	0	0	0	0	0	1856900	0	0
K7EPP7;K7ESP1;K7EIH8;Q99615;K7EJL5;K7EN19;K7EJV7;K7ER44;K7EJE9;K7EK03;K7ELJ8	K7EPP7;K7ESP1;K7EIH8;Q99615;K7EJL5;K7EN19;K7EJV7;K7ER44	3;3;3;3;2;2;2;2;1;1;1	3;3;3;3;2;2;2;2;1;1;1	3;3;3;3;2;2;2;2;1;1;1	DnaJ homolog subfamily C member 7	DNAJC7	DNAJC7;DNAJC7;DNAJC7;DNAJC7;DNAJC7;DNAJC7;DNAJC7;DNAJC7	0	21016000	19810000	25103000	0	19407000	45368000	29829000
K7EM02;K7EIJ8;Q8IYT4	K7EM02;K7EIJ8;Q8IYT4	1;1;1	1;1;1	1;1;1	Katanin p60 ATPase-containing subunit A-like 2	KATNAL2	KATNAL2;KATNAL2;KATNAL2	0	0	0	0	0	0	0	178050000
K7ENA3;K7EIN2;Q9BRJ7	K7ENA3;K7EIN2;Q9BRJ7	1;1;1	1;1;1	1;1;1	Protein syndesmos	NUDT16L1	NUDT16L1;NUDT16L1;NUDT16L1	0	0	0	0	0	0	0	33006000
K7EJC1;K7EJR3;R4GMR5;P48556;K7ERW6	K7EJC1;K7EJR3;R4GMR5;P48556;K7ERW6	4;4;4;4;2	4;4;4;4;2	4;4;4;4;2	26S proteasome non-ATPase regulatory subunit 8	PSMD8	PSMD8;PSMD8;PSMD8;PSMD8;PSMD8	46381000	43414000	30491000	36405000	49644000	45074000	56913000	41779000
K7EJE8;K7EKE6;P36776	K7EJE8;K7EKE6;P36776	3;3;2	3;3;2	3;3;2	Lon protease homolog, mitochondrial	LONP1	LONP1;LONP1;LONP1	0	14562000	0	0	12502000	0	0	0
K7EQ02;K7EQ55;K7EK33;Q96EP5	K7EQ02;K7EQ55;K7EK33;Q96EP5	1;1;1;1	1;1;1;1	1;1;1;1	DAZ-associated protein 1	DAZAP1	DAZAP1;DAZAP1;DAZAP1;DAZAP1	0	0	0	0	0	0	0	11244000
K7EK35;P51692;P42229;K7EIF9	K7EK35;P51692;P42229;K7EIF9	3;3;3;2	3;3;3;2	3;3;3;2	Signal transducer and activator of transcription;Signal transducer and activator of transcription 5B;Signal transducer and activator of transcription 5A	STAT5A;STAT5B	STAT5A;STAT5B;STAT5A;STAT5A	16772000	16768000	22307000	22167000	16930000	17580000	29904000	25066000
K7EP07;K7EK42;Q99426;K7EL99	K7EP07;K7EK42;Q99426	3;3;3;1	3;3;3;1	3;3;3;1	Tubulin-folding cofactor B	TBCB	TBCB;TBCB;TBCB	21644000	0	22301000	28294000	0	0	37692000	0
K7EKI0;Q92817	K7EKI0;Q92817	1;1	1;1	1;1	Envoplakin	EVPL	EVPL;EVPL	0	0	0	0	0	0	3510200	0
K7EQ71;K7EKI8;O60437	K7EQ71;K7EKI8;O60437	2;2;2	2;2;2	2;2;2	Periplakin	PPL	PPL;PPL;PPL	0	0	0	0	6708500	6311100	11935000	0
K7EL96;O60664;K7ER39;K7ERZ3	K7EL96;O60664;K7ER39;K7ERZ3	3;3;2;2	3;3;2;2	3;3;2;2	Perilipin-3	PLIN3	PLIN3;PLIN3;PLIN3;PLIN3	13957000	29757000	22821000	27037000	18581000	24690000	26352000	27785000
K7ELL7;P14314;A0A0C4DGP4;K7EKX1;K7EJ70;K7EPW7	K7ELL7;P14314	5;5;2;1;1;1	5;5;2;1;1;1	5;5;2;1;1;1	Glucosidase 2 subunit beta	PRKCSH	PRKCSH;PRKCSH	74669000	88925000	79382000	100120000	74124000	88723000	127940000	109220000
K7ELP6;Q53F19	K7ELP6;Q53F19	1;1	1;1	1;1	Uncharacterized protein C17orf85	C17orf85	NCBP3;NCBP3	0	0	0	0	0	0	0	3505100
K7ELS0;K7ERU7;K7EN60;Q9BQ61	K7ELS0;K7ERU7;K7EN60;Q9BQ61	1;1;1;1	1;1;1;1	1;1;1;1	Uncharacterized protein C19orf43	C19orf43	C19orf43;C19orf43;C19orf43;C19orf43	0	0	0	0	0	0	0	11292000
K7EMS3	K7EMS3	5	1	1		KRT19	KRT19	0	0	0	0	0	8778700	0	0
K7EN20;Q9NZL4;K7EMM7;K7EL16	K7EN20;Q9NZL4;K7EMM7;K7EL16	2;2;1;1	2;2;1;1	2;2;1;1	Hsp70-binding protein 1	HSPBP1	HSPBP1;HSPBP1;HSPBP1;HSPBP1	0	16143000	0	0	0	14472000	0	0
K7EN65;Q9UIS9;K7EPZ6;A0A0A0MS90	K7EN65;Q9UIS9;K7EPZ6;A0A0A0MS90	2;2;1;1	2;2;1;1	2;2;1;1	Methyl-CpG-binding domain protein 1	MBD1	MBD1;MBD1;MBD1;MBD1	0	0	0	0	0	22400000	0	0
K7ERG3;K7ENT6	K7ERG3;K7ENT6	8;8	2;2	2;2		TPM4	TPM4;TPM4	19142000	17357000	18828000	20590000	0	15950000	24105000	23301000
K7EP46;P52888;K7EIK4;K7EL32;K7EL02;K7EMU4	K7EP46;P52888;K7EIK4;K7EL32;K7EL02	4;4;3;3;3;1	4;4;3;3;3;1	4;4;3;3;3;1	Thimet oligopeptidase	THOP1	THOP1;THOP1;THOP1;THOP1;THOP1	442010000	453060000	382210000	478090000	378890000	431120000	564450000	374680000
K7EP75;O95155	K7EP75;O95155	1;1	1;1	1;1	Ubiquitin conjugation factor E4 B	UBE4B	UBE4B;UBE4B	0	0	0	0	0	12199000	0	0
K7EPB2;P10644;K7EPR5;K7EQK3;K7EMU2;X6RAV4;K7EMZ6;K7EM13;K7EIE5;K7EID3;K7EJ40;K7EK41	K7EPB2;P10644;K7EPR5;K7EQK3;K7EMU2;X6RAV4;K7EMZ6;K7EM13;K7EIE5;K7EID3;K7EJ40;K7EK41	2;2;1;1;1;1;1;1;1;1;1;1	2;2;1;1;1;1;1;1;1;1;1;1	2;2;1;1;1;1;1;1;1;1;1;1	cAMP-dependent protein kinase type I-alpha regulatory subunit;cAMP-dependent protein kinase type I-alpha regulatory subunit, N-terminally processed	PRKAR1A	PRKAR1A;PRKAR1A;PRKAR1A;PRKAR1A;PRKAR1A;PRKAR1A;PRKAR1A;PRKAR1A;PRKAR1A;PRKAR1A;PRKAR1A;PRKAR1A	0	0	12418000	0	0	26903000	0	0
K7EPS6;Q7Z4V5;A0A087WX58;K7ERA4	K7EPS6;Q7Z4V5;A0A087WX58;K7ERA4	2;2;1;1	2;2;1;1	2;2;1;1	Hepatoma-derived growth factor-related protein 2	HDGFRP2	HDGFRP2;HDGFRP2;HDGFRP2;HDGFRP2	29638000	0	32887000	31902000	0	0	0	0
K7EQ37;Q70J99;K7EIH3;K7EN81	K7EQ37;Q70J99;K7EIH3;K7EN81	2;2;1;1	2;2;1;1	2;2;1;1	Protein unc-13 homolog D	UNC13D	UNC13D;UNC13D;UNC13D;UNC13D	0	0	0	0	0	15760000	0	0
K7EQQ1;O96005	K7EQQ1;O96005	3;3	3;3	3;3	Cleft lip and palate transmembrane protein 1	CLPTM1	CLPTM1;CLPTM1	0	0	0	0	0	9981600	16201000	13537000
K7ES31;K7ERF1;Q9UBQ5	K7ES31;K7ERF1;Q9UBQ5	2;2;2	2;2;2	2;2;2	Eukaryotic translation initiation factor 3 subunit K	EIF3K	EIF3K;EIF3K;EIF3K	0	33297000	76821000	59644000	50791000	29342000	0	0
K7ERI7;P35268;K7EJT5;K7EP65;K7EKS7;K7ELC4;K7EMH1	K7ERI7;P35268;K7EJT5;K7EP65;K7EKS7;K7ELC4;K7EMH1	3;3;2;2;2;2;2	3;3;2;2;2;2;2	3;3;2;2;2;2;2	60S ribosomal protein L22	RPL22	RPL22;RPL22;RPL22;RPL22;RPL22;RPL22;RPL22	467600000	551560000	524030000	774710000	533600000	543910000	564980000	724440000
K7ERT7;Q99536	K7ERT7;Q99536	1;1	1;1	1;1	Synaptic vesicle membrane protein VAT-1 homolog	VAT1	VAT1;VAT1	11322000	0	0	15385000	0	0	26645000	14639000
K7ES11;Q9C0C9	K7ES11;Q9C0C9	1;1	1;1	1;1	E2/E3 hybrid ubiquitin-protein ligase UBE2O	UBE2O	UBE2O;UBE2O	0	0	0	0	0	0	0	10241000
M0QXB4;O14579	M0QXB4;O14579	1;1	1;1	1;1	Coatomer subunit epsilon	COPE	COPE;COPE	0	0	0	0	0	0	0	37535000
M0R0P1;M0R299;M0QXL5;M0R2Q4;P22087;M0R2U2;M0R1H0;M0R2B0	M0R0P1;M0R299;M0QXL5;M0R2Q4;P22087;M0R2U2;M0R1H0;M0R2B0	2;2;2;2;2;1;1;1	2;2;2;2;2;1;1;1	2;2;2;2;2;1;1;1	rRNA 2-O-methyltransferase fibrillarin	FBL	FBL;FBL;FBL;FBL;FBL;FBL;FBL;FBL	0	0	0	0	0	38639000	0	0
M0QY97;Q9UPT8	M0QY97;Q9UPT8	2;2	2;2	2;2	Zinc finger CCCH domain-containing protein 4	ZC3H4	ZC3H4;ZC3H4	15892000	14462000	14351000	21030000	9565600	9805700	7912800	13434000
M0QZ34;Q9NZM5;M0QX73;M0QZU5;M0QYZ9	M0QZ34;Q9NZM5;M0QX73	3;3;2;1;1	3;3;2;1;1	3;3;2;1;1	Glioma tumor suppressor candidate region gene 2 protein	GLTSCR2	GLTSCR2;GLTSCR2;GLTSCR2	19330000	0	19198000	19698000	25647000	17410000	29458000	31180000
M0QZC5;P62280;M0R1H5;M0R1H6	M0QZC5;P62280	7;7;2;2	7;7;2;2	7;7;2;2	40S ribosomal protein S11	RPS11	RPS11;RPS11	392000000	371330000	484930000	458310000	474720000	309690000	602600000	558410000
M0QZD9;O60885;Q15059	M0QZD9;O60885;Q15059	2;2;1	2;2;1	2;2;1	Bromodomain-containing protein 4;Bromodomain-containing protein 3	BRD4;BRD3	BRD4;BRD4;BRD3	0	0	0	38539000	0	0	0	0
M0QZK8;O75223	M0QZK8;O75223	2;2	2;2	2;2	Gamma-glutamylcyclotransferase	GGCT	;GGCT	33393000	0	41708000	54642000	0	54351000	55138000	51420000
M0QZS6;Q9UBE0;B3KNJ4;M0QX65;M0R286;M0QYM8;M0R054;M0R375;M0QYP2	M0QZS6;Q9UBE0;B3KNJ4;M0QX65	7;7;6;5;2;2;2;1;1	7;7;6;5;2;2;2;1;1	7;7;6;5;2;2;2;1;1	SUMO-activating enzyme subunit 1;SUMO-activating enzyme subunit 1, N-terminally processed	SAE1	SAE1;SAE1;SAE1;SAE1	50282000	141320000	66459000	139420000	89657000	80678000	129140000	87614000
M0R0F0;P46782;M0R0R2;M0QZN2	M0R0F0;P46782;M0R0R2;M0QZN2	6;6;5;4	6;6;5;4	6;6;5;4	40S ribosomal protein S5;40S ribosomal protein S5, N-terminally processed	RPS5	RPS5;RPS5;RPS5;RPS5	166740000	165900000	222410000	215230000	188240000	179010000	221630000	270920000
M0R0F9;W4VSQ9;Q15642;M0R2H7	M0R0F9;W4VSQ9;Q15642;M0R2H7	2;2;2;1	2;2;2;1	2;2;2;1	Cdc42-interacting protein 4	TRIP10	TRIP10;TRIP10;TRIP10;TRIP10	0	0	0	0	12454000	0	0	0
M0R300;M0R0P8;Q13459	M0R300;M0R0P8;Q13459	1;1;1	1;1;1	1;1;1	Unconventional myosin-IXb	MYO9B	MYO9B;MYO9B;MYO9B	0	0	0	0	0	0	0	103950000
M0R0Y2;P54920;M0R213;M0R2M1;M0QZM9;M0QZN5;M0R031;M0R027;M0R058;M0R0I4;A0A087WZQ7;Q9H115	M0R0Y2;P54920;M0R213	5;5;3;2;1;1;1;1;1;1;1;1	5;5;3;2;1;1;1;1;1;1;1;1	5;5;3;2;1;1;1;1;1;1;1;1	Alpha-soluble NSF attachment protein	NAPA	NAPA;NAPA;NAPA	37802000	28430000	0	35848000	32393000	33711000	40037000	36021000
M0R3D6;M0R1A7;M0R117;Q02543;M0R0P7	M0R3D6;M0R1A7;M0R117;Q02543	3;3;3;3;1	3;3;3;3;1	3;3;3;3;1	60S ribosomal protein L18a	RPL18A	RPL18A;RPL18A;RPL18A;RPL18A	233940000	235510000	119770000	50133000	160430000	198580000	0	89273000
M0R2S2;M0R165;Q9UBC2	M0R2S2;M0R165;Q9UBC2	2;2;2	2;2;2	2;2;2	Epidermal growth factor receptor substrate 15-like 1	EPS15L1	EPS15L1;EPS15L1;EPS15L1	0	0	0	0	0	0	0	1827300
M0R210;P62249;M0R3H0;A0A087WZ27;M0QX76;M0R1M5;Q6IPX4	M0R210;P62249;M0R3H0;A0A087WZ27;M0QX76;M0R1M5;Q6IPX4	7;7;6;6;4;4;4	7;7;6;6;4;4;4	7;7;6;6;4;4;4	40S ribosomal protein S16	RPS16;ZNF90	RPS16;RPS16;RPS16;ZNF90;RPS16;RPS16;RPS16	168250000	189780000	306690000	272820000	219320000	260580000	318610000	412770000
M0R2B7;P28340;M0QZR8;M0QZB4;M0QXE6;M0QXQ2;M0R3H8	M0R2B7;P28340;M0QZR8;M0QZB4	4;4;3;2;1;1;1	4;4;3;2;1;1;1	4;4;3;2;1;1;1	DNA polymerase;DNA polymerase delta catalytic subunit	POLD1	POLD1;POLD1;POLD1;POLD1	18918000	16978000	17272000	21344000	16830000	27639000	28135000	0
M0R389;Q15102;M0QXS6;M0R323;M0QZT2	M0R389;Q15102	3;3;1;1;1	3;3;1;1;1	3;3;1;1;1	Platelet-activating factor acetylhydrolase IB subunit gamma	PAFAH1B3	PAFAH1B3;PAFAH1B3	0	64580000	36510000	53917000	47626000	68885000	34272000	0
O00148;K7EQN7;K7EPJ3;A0A0D9SEM9;K7EN69;K7ENP6;A0A0G2JHN7;K7EL56;K7EIL8;F6U6E2;F6S2B7;F6SXL5	O00148;K7EQN7	11;7;4;3;3;2;2;2;2;2;2;2	1;1;0;1;0;0;0;0;0;0;0;0	1;1;0;1;0;0;0;0;0;0;0;0	ATP-dependent RNA helicase DDX39A	DDX39A	DDX39A;DDX39A	0	0	0	0	0	0	0	18580000
O00151	O00151	3	3	3	PDZ and LIM domain protein 1	PDLIM1	PDLIM1	0	0	0	18773000	0	0	29146000	0
O00154;K7EKP8	O00154;K7EKP8	4;3	4;3	4;3	Cytosolic acyl coenzyme A thioester hydrolase	ACOT7	ACOT7;ACOT7	70320000	0	0	0	68465000	0	0	0
O00170;V9GYQ3;E9PMH2	O00170	3;1;1	3;1;1	3;1;1	AH receptor-interacting protein	AIP	AIP	0	25732000	22065000	80264000	24794000	19650000	18110000	0
O00203;H0YBD0	O00203	4;1	4;1	4;1	AP-3 complex subunit beta-1	AP3B1	AP3B1	29658000	0	62228000	85165000	0	62945000	0	0
O00231;J3QRY4	O00231;J3QRY4	14;7	14;7	14;7	26S proteasome non-ATPase regulatory subunit 11	PSMD11	PSMD11;PSMD11	268410000	158190000	301870000	253630000	198820000	262710000	345690000	237280000
O00232	O00232	9	9	9	26S proteasome non-ATPase regulatory subunit 12	PSMD12	PSMD12	104970000	96376000	150890000	107800000	104930000	165540000	143770000	149430000
O00264	O00264	1	1	1	Membrane-associated progesterone receptor component 1	PGRMC1	PGRMC1	0	0	0	0	0	0	0	0
O00267	O00267	3	3	3	Transcription elongation factor SPT5	SUPT5H	SUPT5H	93641000	71057000	77290000	61468000	55557000	55120000	0	0
O00273	O00273	1	1	1	DNA fragmentation factor subunit alpha	DFFA	DFFA	0	0	0	0	12734000	0	0	0
O00299	O00299	7	7	7	Chloride intracellular channel protein 1	CLIC1	CLIC1	395920000	534420000	582250000	506830000	475120000	575650000	609240000	488230000
O00303;H0YDT6;A0A0D9SEZ9	O00303	3;1;1	3;1;1	3;1;1	Eukaryotic translation initiation factor 3 subunit F	EIF3F	EIF3F	0	41090000	32044000	37439000	0	44706000	0	0
O00410;H0Y8C6;E7ETV3;E7EQT5;C9JZD8;E7EWK4;E7EX05;E7EV12;C9JMV5;C9JQT6;E7ESA1;E7ESZ1;E7ETV8;H0Y3V4;C9J875;C9JXE0;C9JZ53	O00410;H0Y8C6	23;20;8;6;5;5;5;5;5;4;4;4;4;4;3;2;2	23;20;8;6;5;5;5;5;5;4;4;4;4;4;3;2;2	21;18;8;6;5;5;5;5;5;4;4;4;4;4;3;2;2	Importin-5	IPO5	IPO5;IPO5	1740800000	1360000000	1663300000	1849400000	1827000000	2267300000	1322300000	1764800000
O00425;F8WD15	O00425	4;1	4;1	4;1	Insulin-like growth factor 2 mRNA-binding protein 3	IGF2BP3	IGF2BP3	32287000	0	0	0	28885000	0	0	21781000
O00469;E7ETU9;C9JXZ0;F8WEW3	O00469;E7ETU9	9;8;4;1	9;8;4;1	9;8;4;1	Procollagen-lysine,2-oxoglutarate 5-dioxygenase 2	PLOD2	PLOD2;PLOD2	73673000	65613000	72325000	84052000	72067000	66034000	147650000	118680000
O00487;C9JW37	O00487	4;1	4;1	4;1	26S proteasome non-ATPase regulatory subunit 14	PSMD14	PSMD14	88740000	176990000	115510000	127180000	127670000	101160000	151960000	115390000
O00499	O00499	1	1	1	Myc box-dependent-interacting protein 1	BIN1	BIN1	0	0	0	0	0	43386000	0	0
O00505;H0Y4S9	O00505;H0Y4S9	2;1	2;1	2;1	Importin subunit alpha-4	KPNA3	KPNA3;KPNA3	0	0	0	0	0	0	0	12752000
O00567;Q5JXT2	O00567;Q5JXT2	2;1	2;1	2;1	Nucleolar protein 56	NOP56	NOP56;NOP56	11427000	0	0	0	9947400	7572500	0	0
O00592	O00592	2	2	2	Podocalyxin	PODXL	PODXL	18557000	29296000	16034000	30835000	29797000	27761000	57286000	51446000
O00622	O00622	2	2	2	Protein CYR61	CYR61	CYR61	0	30839000	0	0	0	0	0	0
O00625	O00625	5	5	5	Pirin	PIR	PIR	58538000	149150000	70999000	49478000	70523000	93222000	117210000	63002000
O00629;H7C4F6	O00629;H7C4F6	2;1	2;1	2;1	Importin subunit alpha-3	KPNA4	KPNA4;KPNA4	95832000	182890000	61777000	0	76026000	0	0	94184000
O00743	O00743	2	2	2	Serine/threonine-protein phosphatase 6 catalytic subunit;Serine/threonine-protein phosphatase 6 catalytic subunit, N-terminally processed	PPP6C	PPP6C	0	0	0	0	0	0	0	23550000
O00764;F2Z2Y4;A8MV33	O00764;F2Z2Y4	5;4;1	5;4;1	5;4;1	Pyridoxal kinase	PDXK	PDXK;PDXK	316980000	145930000	0	0	401490000	230080000	0	180780000
O14545	O14545	1	1	1	TRAF-type zinc finger domain-containing protein 1	TRAFD1	TRAFD1	0	0	0	0	0	0	0	2419500
O14556	O14556	2	1	1	Glyceraldehyde-3-phosphate dehydrogenase, testis-specific	GAPDHS	GAPDHS	0	0	0	0	0	0	76037000	0
P47813;O14602;X6RAC9;A6NJH9	P47813;O14602;X6RAC9;A6NJH9	2;2;1;1	2;2;1;1	2;2;1;1	Eukaryotic translation initiation factor 1A, X-chromosomal;Eukaryotic translation initiation factor 1A, Y-chromosomal	EIF1AX;EIF1AY	EIF1AX;EIF1AY;EIF1AX;EIF1AY	25247000	14059000	33358000	28849000	25198000	0	33096000	32734000
O14617	O14617	5	5	5	AP-3 complex subunit delta-1	AP3D1	AP3D1	115590000	120980000	120650000	73048000	90817000	96277000	72082000	63744000
O14732	O14732	1	1	1	Inositol monophosphatase 2	IMPA2	IMPA2	0	0	0	0	0	0	0	12356000
O14744;G3V580;G3V5L5;H0YJX6;G3V2L6;C9JSX3;G3V2X6;H0YJ77;G3V507;G3V2F5;G3V5T6;H0YJD3	O14744;G3V580;G3V5L5;H0YJX6	10;6;5;5;4;4;3;2;1;1;1;1	10;6;5;5;4;4;3;2;1;1;1;1	10;6;5;5;4;4;3;2;1;1;1;1	Protein arginine N-methyltransferase 5;Protein arginine N-methyltransferase 5, N-terminally processed	PRMT5	PRMT5;PRMT5;PRMT5;PRMT5	171050000	178750000	161210000	173230000	147400000	195020000	295270000	220510000
O14745;J3QRP6	O14745;J3QRP6	8;6	8;6	8;6	Na(+)/H(+) exchange regulatory cofactor NHE-RF1	SLC9A3R1	SLC9A3R1;SLC9A3R1	77012000	71678000	93431000	93764000	72209000	72167000	132350000	81316000
O14776;G3V220	O14776;G3V220	5;3	5;3	5;3	Transcription elongation regulator 1	TCERG1	TCERG1;TCERG1	98315000	104850000	164340000	177850000	140980000	109210000	175770000	160750000
O14777;I3L4G3	O14777;I3L4G3	2;1	2;1	2;1	Kinetochore protein NDC80 homolog	NDC80	NDC80;NDC80	54340000	49392000	58773000	0	0	0	0	0
O14818;H0Y586;Q8TAA3;A0A087WYS6;F5GY34	O14818;H0Y586	9;5;3;2;1	9;5;3;2;1	9;5;3;2;1	Proteasome subunit alpha type-7	PSMA7	PSMA7;PSMA7	381110000	528530000	565240000	531910000	537410000	563930000	649860000	407250000
O14828	O14828	1	1	1	Secretory carrier-associated membrane protein 3	SCAMP3	SCAMP3	0	0	0	0	0	0	0	0
Q5VV87;Q5VV89;O14880	Q5VV87;Q5VV89;O14880	1;1;1	1;1;1	1;1;1	Microsomal glutathione S-transferase 3	MGST3	MGST3;MGST3;MGST3	0	0	0	0	0	11316000	0	0
O14929	O14929	3	3	3	Histone acetyltransferase type B catalytic subunit	HAT1	HAT1	54020000	0	39161000	0	51355000	49668000	0	51670000
O14949	O14949	2	2	2	Cytochrome b-c1 complex subunit 8	UQCRQ	UQCRQ	20239000	17871000	11828000	19286000	17344000	13955000	18506000	0
O14974;H0YIS4;H0YHI8;F8VZN8;A0A0U1RQZ1;H0YIM2;H0YIS3	O14974;H0YIS4;H0YHI8;F8VZN8	5;4;4;4;1;1;1	5;4;4;4;1;1;1	5;4;4;4;1;1;1	Protein phosphatase 1 regulatory subunit 12A	PPP1R12A	PPP1R12A;PPP1R12A;PPP1R12A;PPP1R12A	29039000	36537000	44987000	47327000	0	41329000	47132000	41904000
O14980;C9JKM9;C9J673;C9IZS4;C9JQ02;C9JV99;H7BZC5;F8WF71;C9JF49;C9IYM2	O14980	22;6;5;4;4;4;3;3;2;2	22;6;5;4;4;4;3;3;2;2	22;6;5;4;4;4;3;3;2;2	Exportin-1	XPO1	XPO1	734210000	673790000	823540000	760230000	634890000	862610000	417040000	671910000
O15020	O15020	9	3	3	Spectrin beta chain, non-erythrocytic 2	SPTBN2	SPTBN2	34989000	45192000	46647000	53057000	33123000	33911000	0	45484000
O15067;H0YGH1;J3QSG0;J3QSH6;J3KTQ5;J3KTL4;J3KT98	O15067	20;3;2;2;1;1;1	20;3;2;2;1;1;1	20;3;2;2;1;1;1	Phosphoribosylformylglycinamidine synthase	PFAS	PFAS	567770000	484530000	445720000	335520000	446940000	497160000	536960000	278680000
O15143;C9JTT6;C9JBJ7;C9K057;C9J4Z7;F8VXW2;C9JEY1;C9JQM8;C9JFG9;C9J6C8	O15143	3;1;1;1;1;1;1;1;1;1	3;1;1;1;1;1;1;1;1;1	3;1;1;1;1;1;1;1;1;1	Actin-related protein 2/3 complex subunit 1B	ARPC1B	ARPC1B	100570000	70413000	85814000	96392000	117070000	105120000	151950000	130320000
O15144;C9JTV5;G5E9J0;H7C3F9;G5E9S7	O15144	10;3;3;3;1	10;3;3;3;1	10;3;3;3;1	Actin-related protein 2/3 complex subunit 2	ARPC2	ARPC2	179570000	142610000	147580000	128530000	165260000	134360000	210920000	128990000
O15145;C9JZD1;F8VR50	O15145;C9JZD1	6;3;2	6;3;2	6;3;2	Actin-related protein 2/3 complex subunit 3	ARPC3	ARPC3;ARPC3	133870000	112590000	123620000	127340000	120930000	118130000	134720000	137470000
O15173	O15173	2	2	2	Membrane-associated progesterone receptor component 2	PGRMC2	PGRMC2	0	0	27148000	0	29209000	0	31187000	24580000
Q5T8U5;O15260;B7Z1G8	Q5T8U5;O15260;B7Z1G8	2;2;1	2;2;1	2;2;1	Surfeit locus protein 4	SURF4	SURF4;SURF4;SURF4	125960000	80519000	0	0	0	41509000	0	0
O15294;C9JZL3	O15294	8;2	8;2	8;2	UDP-N-acetylglucosamine--peptide N-acetylglucosaminyltransferase 110 kDa subunit	OGT	OGT	0	39375000	38603000	45205000	48226000	43526000	84709000	56663000
O15355	O15355	8	8	8	Protein phosphatase 1G	PPM1G	PPM1G	45056000	49724000	82911000	76782000	43833000	63624000	91526000	75616000
O15371;B0QYA5;B0QYA8;B0QYA6;A0A0D9SGB5;B0QYA4	O15371;B0QYA5	6;3;2;2;1;1	6;3;2;2;1;1	6;3;2;2;1;1	Eukaryotic translation initiation factor 3 subunit D	EIF3D	EIF3D;EIF3D	62398000	58495000	74406000	50918000	51516000	52385000	78623000	43909000
O15397;F5H2I3	O15397;F5H2I3	4;2	4;2	4;2	Importin-8	IPO8	IPO8;IPO8	12851000	13864000	14761000	15067000	0	12080000	29495000	15328000
O15427;J3QQV2;J3QSC3;J3QQS9;J3KTI8;J3QRP8;J3QLE3;J3KTM6;J3QRU2;J3KT83;J3QRA0	O15427;J3QQV2;J3QSC3	5;3;3;2;2;1;1;1;1;1;1	5;3;3;2;2;1;1;1;1;1;1	5;3;3;2;2;1;1;1;1;1;1	Monocarboxylate transporter 4	SLC16A3	SLC16A3;SLC16A3;SLC16A3	69977000	73242000	77449000	80916000	56563000	66089000	75198000	45144000
O15460	O15460	2	2	2	Prolyl 4-hydroxylase subunit alpha-2	P4HA2	P4HA2	0	11353000	12674000	14067000	0	9845300	0	0
O15511	O15511	1	1	1	Actin-related protein 2/3 complex subunit 5	ARPC5	ARPC5	0	0	0	0	0	0	0	199760000
O43143	O43143	15	15	15	Pre-mRNA-splicing factor ATP-dependent RNA helicase DHX15	DHX15	DHX15	612490000	509440000	566610000	766700000	552130000	535010000	696150000	638490000
O43148;K7ERH6;K7EP06	O43148;K7ERH6;K7EP06	2;1;1	2;1;1	2;1;1	mRNA cap guanine-N7 methyltransferase	RNMT	RNMT;RNMT;RNMT	0	0	0	0	0	0	5083100	0
O43175;Q5SZU1	O43175;Q5SZU1	11;9	11;9	11;9	D-3-phosphoglycerate dehydrogenase	PHGDH	PHGDH;PHGDH	1167200000	1618100000	1631800000	2226700000	1621800000	1906100000	1194400000	1817300000
O43242	O43242	12	12	12	26S proteasome non-ATPase regulatory subunit 3	PSMD3	PSMD3	177440000	202180000	269010000	235330000	198850000	202570000	185870000	210550000
O43252	O43252	3	3	3	Bifunctional 3-phosphoadenosine 5-phosphosulfate synthase 1;Sulfate adenylyltransferase;Adenylyl-sulfate kinase	PAPSS1	PAPSS1	0	0	0	0	0	0	0	4474100
O43290;E9PQI8	O43290	6;2	6;2	6;2	U4/U6.U5 tri-snRNP-associated protein 1	SART1	SART1	48508000	40629000	40202000	56791000	53673000	80486000	49135000	71795000
O43294;I3L209;H3BSN4;H3BQC4	O43294;I3L209;H3BSN4;H3BQC4	2;1;1;1	2;1;1;1	2;1;1;1	Transforming growth factor beta-1-induced transcript 1 protein	TGFB1I1	TGFB1I1;TGFB1I1;TGFB1I1;TGFB1I1	28410000	0	0	0	0	0	0	0
O43324;D6RBD7;C9J1V9;H0YAL7;H0YAH9;D6RCQ0	O43324;D6RBD7;C9J1V9;H0YAL7	5;4;4;3;1;1	5;4;4;3;1;1	5;4;4;3;1;1	Eukaryotic translation elongation factor 1 epsilon-1	EEF1E1;EEF1E1-BLOC1S5	EEF1E1;EEF1E1;EEF1E1-BLOC1S5;EEF1E1	0	52352000	75930000	73073000	50805000	41454000	0	52744000
O43390;B4DT28	O43390;B4DT28	13;9	13;9	11;8	Heterogeneous nuclear ribonucleoprotein R	HNRNPR	HNRNPR;HNRNPR	605400000	613930000	832310000	451860000	492660000	797630000	392580000	700000000
O43395	O43395	2	2	2	U4/U6 small nuclear ribonucleoprotein Prp3	PRPF3	PRPF3	0	0	0	0	0	0	13244000	9345000
O43396;K7ER96;K7EKG2;K7EPB7;K7EML9	O43396;K7ER96	5;4;1;1;1	5;4;1;1;1	5;4;1;1;1	Thioredoxin-like protein 1	TXNL1	TXNL1;TXNL1	27017000	31299000	28541000	27686000	44685000	36132000	52569000	45483000
O43447;H0YEL5;C9JQD4	O43447;H0YEL5;C9JQD4	3;2;2	3;2;2	3;2;2	Peptidyl-prolyl cis-trans isomerase H;Peptidyl-prolyl cis-trans isomerase	PPIH	PPIH;PPIH;PPIH	64057000	43119000	53805000	53775000	39396000	40016000	65291000	67702000
O43583;F8VVL1	O43583;F8VVL1	3;2	3;2	3;2	Density-regulated protein	DENR	DENR;DENR	0	0	27960000	21245000	0	0	0	23426000
O43592	O43592	3	3	3	Exportin-T	XPOT	XPOT	32170000	0	0	46912000	0	0	0	0
O43681;K7ERW9;A0A087WXS7	O43681;K7ERW9;A0A087WXS7	2;1;1	2;1;1	2;1;1	ATPase ASNA1	ASNA1	ASNA1;ASNA1;ASNA1	0	0	0	0	0	14624000	0	0
O43707;F5GXS2;H7C144;K7EJH8;K7EP19;M0QZQ3;C9JY79;Q9H254	O43707	49;24;18;9;3;1;1;1	49;24;18;9;3;1;1;1	36;20;15;8;2;1;1;1	Alpha-actinin-4	ACTN4	ACTN4	6622100000	6586200000	6139400000	5441600000	6931400000	6848500000	6444600000	6262300000
O43709;H7C0G4;H7C170	O43709;H7C0G4;H7C170	2;1;1	2;1;1	2;1;1	Probable 18S rRNA (guanine-N(7))-methyltransferase	WBSCR22	WBSCR22;WBSCR22;WBSCR22	38505000	0	79032000	36620000	0	0	0	0
O43719;Q5H919;Q5H918	O43719;Q5H919;Q5H918	3;2;2	3;2;2	3;2;2	HIV Tat-specific factor 1	HTATSF1	HTATSF1;HTATSF1;HTATSF1	0	0	0	0	0	10491000	0	0
O43747;B3KNW1	O43747	3;1	3;1	3;1	AP-1 complex subunit gamma-1	AP1G1	AP1G1	0	79783000	0	0	75151000	0	0	0
O43776;K7EQ35;K7EMQ6;K7EIU7;K7EPK2;K7EJ19	O43776	8;3;2;2;2;1	8;3;2;2;2;1	8;3;2;2;2;1	Asparagine--tRNA ligase, cytoplasmic	NARS	NARS	150610000	198000000	186990000	161700000	191610000	241170000	149910000	134180000
O43809;H3BV41;H3BND3	O43809;H3BV41;H3BND3	5;3;3	5;3;3	5;3;3	Cleavage and polyadenylation specificity factor subunit 5	NUDT21	NUDT21;NUDT21;NUDT21	88133000	113190000	91429000	98643000	81465000	101430000	59665000	131730000
O43823	O43823	2	2	2	A-kinase anchor protein 8	AKAP8	AKAP8	0	0	0	0	45029000	0	0	0
O43852;H0Y875	O43852	4;1	4;1	4;1	Calumenin	CALU	CALU	45399000	48837000	73014000	63539000	51099000	48583000	83347000	72092000
O43865;H0Y8B3;Q96HN2	O43865;H0Y8B3;Q96HN2	6;3;3	6;3;3	6;3;3	Putative adenosylhomocysteinase 2;Adenosylhomocysteinase;Putative adenosylhomocysteinase 3	AHCYL1;AHCYL2	AHCYL1;AHCYL2;AHCYL2	175720000	180090000	158630000	165220000	168070000	172520000	0	119480000
O60264;A0A0A0MRP6;B7ZLQ5;P28370	O60264	8;3;3;3	8;3;3;3	8;3;3;3	SWI/SNF-related matrix-associated actin-dependent regulator of chromatin subfamily A member 5	SMARCA5	SMARCA5	45900000	42251000	49885000	54486000	28255000	55054000	74619000	52481000
O60294	O60294	1	1	1	tRNA wybutosine-synthesizing protein 4	LCMT2	LCMT2	0	0	0	0	0	0	0	2883300
O60306;H0YH15;H0YLN9	O60306;H0YH15	6;3;1	6;3;1	5;3;1	Intron-binding protein aquarius	AQR	AQR;AQR	22500000	27393000	23190000	28634000	18369000	18679000	0	0
O60343	O60343	1	1	1	TBC1 domain family member 4	TBC1D4	TBC1D4	0	0	0	0	0	0	0	4342500
O60488	O60488	2	1	1	Long-chain-fatty-acid--CoA ligase 4	ACSL4	ACSL4	0	0	0	0	0	0	0	14362000
O60493	O60493	2	2	2	Sorting nexin-3	SNX3	SNX3	0	0	0	0	0	0	0	13667000
O60506;F6UXX1	O60506	11;5	9;4	3;3	Heterogeneous nuclear ribonucleoprotein Q	SYNCRIP	SYNCRIP	472470000	446150000	529760000	341820000	751270000	506870000	339200000	318860000
O60518;A0A096LPA6	O60518	4;1	2;1	2;1	Ran-binding protein 6	RANBP6	RANBP6	0	0	54726000	0	0	0	0	41241000
O60566	O60566	2	2	2	Mitotic checkpoint serine/threonine-protein kinase BUB1 beta	BUB1B	BUB1B	0	0	0	2179100	0	0	0	0
S4R3E5;Q5TFJ7;O60684	S4R3E5;Q5TFJ7;O60684	1;1;1	1;1;1	1;1;1	Importin subunit alpha-7	KPNA6	KPNA6;KPNA6;KPNA6	0	0	0	0	0	0	0	10213000
O60701;D6RHF4;E9PBD2;E7ER95;E7ER83;E7ETF4;E7EV97	O60701	7;1;1;1;1;1;1	7;1;1;1;1;1;1	7;1;1;1;1;1;1	UDP-glucose 6-dehydrogenase	UGDH	UGDH	103160000	117370000	112440000	117420000	111200000	109630000	218060000	121780000
O60763	O60763	6	6	6	General vesicular transport factor p115	USO1	USO1	55466000	50267000	55984000	65277000	41967000	52647000	82679000	64993000
U3KQK0;Q99880;Q99879;Q99877;Q93079;Q5QNW6;P62807;P58876;O60814;P57053;Q96A08	U3KQK0;Q99880;Q99879;Q99877;Q93079;Q5QNW6;P62807;P58876;O60814;P57053;Q96A08	8;8;8;8;8;8;8;8;8;7;4	8;8;8;8;8;8;8;8;8;7;4	2;2;2;2;2;2;2;2;2;2;0	Histone H2B;Histone H2B type 1-L;Histone H2B type 1-M;Histone H2B type 1-N;Histone H2B type 1-H;Histone H2B type 2-F;Histone H2B type 1-C/E/F/G/I;Histone H2B type 1-D;Histone H2B type 1-K;Histone H2B type F-S;Histone H2B type 1-A	HIST1H2BN;HIST1H2BL;HIST1H2BM;HIST1H2BH;HIST2H2BF;HIST1H2BC;HIST1H2BD;HIST1H2BK;H2BFS;HIST1H2BA	HIST1H2BN;HIST1H2BL;HIST1H2BM;HIST1H2BN;HIST1H2BH;HIST2H2BF;HIST1H2BC;HIST1H2BD;HIST1H2BK;H2BFS;HIST1H2BA	2988700000	2358300000	5614500000	2104700000	4378800000	3532100000	7015300000	4181600000
O60832;C9IYT0;H7C0M1;H7BZF2;H7C2Q2;H7C2Q9	O60832;C9IYT0	8;5;3;2;2;1	8;5;3;2;2;1	8;5;3;2;2;1	H/ACA ribonucleoprotein complex subunit 4	DKC1	DKC1;DKC1	44960000	40235000	38528000	47560000	34333000	47755000	42735000	44870000
O60942	O60942	1	1	1	mRNA-capping enzyme;Polynucleotide 5-triphosphatase;mRNA guanylyltransferase	RNGTT	RNGTT	0	0	0	0	0	0	0	2761200
O75083;D6RD66	O75083;D6RD66	16;10	16;10	16;10	WD repeat-containing protein 1	WDR1	WDR1;WDR1	1017100000	1091500000	1063800000	1371800000	1164100000	1343100000	1888300000	1426200000
O75116;E9PF63;Q14DU5;D6REE7;C9JFJ0	O75116;E9PF63;Q14DU5	14;11;9;3;1	14;11;9;3;1	14;11;9;3;1	Rho-associated protein kinase 2	ROCK2	ROCK2;ROCK2;ROCK2	202840000	230940000	209140000	240970000	189470000	205120000	303640000	225560000
O75131;E7ENV7;Q96FN4;Q8IYJ1;Q96A23;O95741;Q86YQ8;Q9UBL6	O75131;E7ENV7;Q96FN4;Q8IYJ1;Q96A23;O95741;Q86YQ8;Q9UBL6	2;1;1;1;1;1;1;1	2;1;1;1;1;1;1;1	1;0;0;0;0;0;0;0	Copine-3;Copine-2;Copine-9;Copine-4;Copine-6;Copine-8;Copine-7	CPNE3;CPNE8;CPNE2;CPNE9;CPNE4;CPNE6;CPNE7	CPNE3;CPNE8;CPNE2;CPNE9;CPNE4;CPNE6;CPNE8;CPNE7	34284000	37139000	24868000	0	29448000	33754000	25147000	0
O75342	O75342	1	1	1	Arachidonate 12-lipoxygenase, 12R-type	ALOX12B	ALOX12B	0	0	0	0	20643000	0	0	0
O75351;I3L4J1;Q9UN37;Q6PIW4	O75351;I3L4J1;Q9UN37;Q6PIW4	2;1;1;1	2;1;1;1	2;1;1;1	Vacuolar protein sorting-associated protein 4B;Vacuolar protein sorting-associated protein 4A;Fidgetin-like protein 1	VPS4B;VPS4A;FIGNL1	VPS4B;;VPS4A;FIGNL1	0	0	0	0	23973000	0	0	0
O75367;B4DJC3;D6RCF2;Q9P0M6;Q5SQT3	O75367;B4DJC3	10;5;4;2;1	10;5;4;2;1	10;5;4;2;1	Core histone macro-H2A.1;Histone H2A	H2AFY	H2AFY;H2AFY	378410000	386320000	217010000	275880000	200120000	230600000	243090000	229560000
O75369;E7EN95;H7C5L4;A0A0A0MT44;A0A0C4DGA1	O75369;E7EN95	91;81;4;4;1	84;81;4;4;1	82;79;4;4;1	Filamin-B	FLNB	FLNB;FLNB	4327100000	4550900000	3929200000	4220800000	3954900000	4232300000	3805000000	4009700000
O75391	O75391	1	1	1	Sperm-associated antigen 7	SPAG7	SPAG7	0	0	0	0	0	0	0	74562000
O75396;A0A087X1A9	O75396;A0A087X1A9	5;3	5;3	5;3	Vesicle-trafficking protein SEC22b	SEC22B	SEC22B;SEC22B	57502000	66060000	58196000	85420000	57714000	68217000	0	82657000
O75400;H0YG38;F5H578;H7C2N3	O75400	7;3;3;1	7;3;3;1	7;3;3;1	Pre-mRNA-processing factor 40 homolog A	PRPF40A	PRPF40A	54434000	0	79276000	0	0	0	28331000	29034000
S4R3Q6;O75436	S4R3Q6;O75436	1;1	1;1	1;1	Vacuolar protein sorting-associated protein 26A	VPS26A	VPS26A;VPS26A	0	0	0	0	0	0	0	8903400
O75475	O75475	5	5	5	PC4 and SFRS1-interacting protein	PSIP1	PSIP1	90315000	66331000	81700000	90459000	60221000	49745000	96684000	75191000
Q5JRI1;O75494;Q6IQ42;Q8WXF0	Q5JRI1;O75494	4;4;1;1	4;4;1;1	4;4;1;1	Serine/arginine-rich splicing factor 10	SRSF10	SRSF10;SRSF10	163280000	35140000	78373000	74666000	0	86539000	0	0
O75531	O75531	1	1	1	Barrier-to-autointegration factor;Barrier-to-autointegration factor, N-terminally processed	BANF1	BANF1	0	0	0	0	0	9561000	0	0
O75533;H7C341;F8WC19;B4DGZ4	O75533	23;2;1;1	23;2;1;1	23;2;1;1	Splicing factor 3B subunit 1	SF3B1	SF3B1	323150000	268170000	396830000	352000000	255780000	270220000	393790000	490130000
O75534;E9PLT0;E9PNG3;E9PJK7;E9PLD4	O75534;E9PLT0	8;6;2;1;1	8;6;2;1;1	8;6;2;1;1	Cold shock domain-containing protein E1	CSDE1	CSDE1;CSDE1	89855000	136010000	99034000	87370000	95922000	110480000	138400000	106630000
O75607	O75607	2	2	2	Nucleoplasmin-3	NPM3	NPM3	77133000	39985000	0	0	0	0	0	0
O75643;B4E0P5	O75643	41;5	41;5	41;5	U5 small nuclear ribonucleoprotein 200 kDa helicase	SNRNP200	SNRNP200	739550000	780440000	699110000	784470000	598340000	684740000	556120000	662210000
O75663	O75663	1	1	1	TIP41-like protein	TIPRL	TIPRL	0	0	0	0	0	0	0	10554000
O75717	O75717	2	2	2	WD repeat and HMG-box DNA-binding protein 1	WDHD1	WDHD1	28522000	28303000	26695000	0	21509000	27541000	0	0
O75821;K7ER90;K7EL20;K7EP16;K7ENA8	O75821;K7ER90;K7EL20	5;4;4;2;2	5;4;4;2;2	5;4;4;2;2	Eukaryotic translation initiation factor 3 subunit G	EIF3G	EIF3G;EIF3G;EIF3G	91416000	134580000	142510000	165340000	99901000	128380000	188290000	162840000
O75822	O75822	4	4	4	Eukaryotic translation initiation factor 3 subunit J	EIF3J	EIF3J	0	24088000	61187000	61489000	23143000	24983000	35590000	47386000
O75844	O75844	1	1	1	CAAX prenyl protease 1 homolog	ZMPSTE24	ZMPSTE24	0	0	0	0	0	0	0	3218700
O75874;C9J4N6;C9JJE5;C9JLU6;P48735	O75874	11;4;2;2;1	11;4;2;2;1	11;4;2;2;1	Isocitrate dehydrogenase [NADP] cytoplasmic	IDH1	IDH1	107650000	122830000	121260000	150550000	135780000	158010000	188650000	155830000
O75915	O75915	1	1	1	PRA1 family protein 3	ARL6IP5	ARL6IP5	0	0	0	0	0	11554000	0	0
O75937	O75937	3	3	3	DnaJ homolog subfamily C member 8	DNAJC8	DNAJC8	17468000	0	47983000	25517000	18104000	0	0	23765000
O76003	O76003	6	6	6	Glutaredoxin-3	GLRX3	GLRX3	229260000	238740000	222070000	249620000	233800000	229210000	243030000	326250000
O76021;J3QSV6;I3L3C4;I3L3U9;I3L234;J3KPU7;I3L2F2;I3L4T8;I3L1Y4	O76021;J3QSV6;I3L3C4	17;16;9;8;4;1;1;1;1	17;16;9;8;4;1;1;1;1	17;16;9;8;4;1;1;1;1	Ribosomal L1 domain-containing protein 1	RSL1D1	RSL1D1;RSL1D1;RSL1D1	440570000	413340000	315330000	357680000	544870000	593410000	456600000	453130000
O76094;R4GNC1	O76094;R4GNC1	5;4	5;4	5;4	Signal recognition particle subunit SRP72	SRP72	SRP72;SRP72	33003000	37489000	65475000	62845000	37436000	38220000	65030000	41837000
O94776	O94776	5	5	5	Metastasis-associated protein MTA2	MTA2	MTA2	69334000	78071000	91373000	94041000	56626000	64850000	108600000	90200000
O94906	O94906	12	12	12	Pre-mRNA-processing factor 6	PRPF6	PRPF6	74863000	72277000	81285000	79980000	71735000	62835000	96107000	64916000
O94925;H7BZD1;C9JIJ6	O94925	6;1;1	6;1;1	5;1;0	Glutaminase kidney isoform, mitochondrial	GLS	GLS	71778000	66666000	72264000	96486000	86998000	82888000	159430000	128990000
O95197	O95197	1	1	1	Reticulon-3	RTN3	RTN3	0	0	0	0	0	0	0	15261000
O95218	O95218	2	2	2	Zinc finger Ran-binding domain-containing protein 2	ZRANB2	ZRANB2	26294000	0	24680000	0	0	0	20806000	0
O95239	O95239	2	2	1	Chromosome-associated kinesin KIF4A	KIF4A	KIF4A	0	15731000	0	17255000	11577000	16175000	0	14926000
O95292	O95292	1	1	1	Vesicle-associated membrane protein-associated protein B/C	VAPB	VAPB	0	0	0	0	0	0	6030500	0
O95336;M0R261;M0R0U3;M0R1L2	O95336;M0R261	5;4;2;1	5;4;2;1	5;4;2;1	6-phosphogluconolactonase	PGLS	PGLS;PGLS	0	0	0	42693000	0	0	0	0
O95340	O95340	2	2	2	Bifunctional 3-phosphoadenosine 5-phosphosulfate synthase 2;Sulfate adenylyltransferase;Adenylyl-sulfate kinase	PAPSS2	PAPSS2	0	0	0	0	0	0	0	20526000
O95347;Q5T821;A0A0C4DGE5	O95347	17;3;2	17;3;2	17;3;2	Structural maintenance of chromosomes protein 2	SMC2	SMC2	159090000	170960000	175620000	219570000	166270000	170120000	268450000	251970000
Q5QPQ0;O95372;Q5QPN9;Q5QPQ1;Q5QPQ3;Q5QPQ2	Q5QPQ0;O95372;Q5QPN9;Q5QPQ1;Q5QPQ3;Q5QPQ2	2;2;1;1;1;1	2;2;1;1;1;1	2;2;1;1;1;1	Acyl-protein thioesterase 2	LYPLA2	LYPLA2;LYPLA2;LYPLA2;LYPLA2;LYPLA2;LYPLA2	0	0	0	0	41810000	0	0	0
O95373;E9PLJ0;E9PLB2	O95373	15;2;2	15;2;2	15;2;2	Importin-7	IPO7	IPO7	544370000	623350000	452200000	211660000	407050000	579750000	250700000	419190000
O95376	O95376	1	1	1	E3 ubiquitin-protein ligase ARIH2	ARIH2	ARIH2	0	0	0	0	0	0	0	7473200
O95456;F8WBH7	O95456;F8WBH7	4;3	4;3	4;3	Proteasome assembly chaperone 1	PSMG1	PSMG1;PSMG1	30095000	30300000	27969000	48790000	37116000	48026000	60398000	55386000
O95486	O95486	3	3	3	Protein transport protein Sec24A	SEC24A	SEC24A	18096000	0	0	18885000	0	17757000	16082000	0
O95487	O95487	2	2	2	Protein transport protein Sec24B	SEC24B	SEC24B	0	0	0	0	0	0	18694000	0
O95573;F5GWH2	O95573	5;1	5;1	4;1	Long-chain-fatty-acid--CoA ligase 3	ACSL3	ACSL3	24764000	52006000	0	38029000	27149000	44135000	0	38946000
O95613	O95613	2	2	2	Pericentrin	PCNT	PCNT	0	0	0	0	6516200	0	0	0
O95747;C9JIG9	O95747;C9JIG9	6;4	6;4	6;4	Serine/threonine-protein kinase OSR1	OXSR1	OXSR1;OXSR1	47476000	57004000	88725000	51676000	53855000	77319000	51154000	39035000
O95757;E9PDE8;D6RJ96	O95757;E9PDE8;D6RJ96	11;10;7	9;8;6	9;8;6	Heat shock 70 kDa protein 4L	HSPA4L	HSPA4L;HSPA4L;HSPA4L	61068000	118950000	77131000	95864000	131110000	90127000	77878000	91034000
O95782;A0A0G2JQM1;A0A0G2JS82;O94973	O95782	7;1;1;1	7;1;1;1	7;1;1;1	AP-2 complex subunit alpha-1	AP2A1	AP2A1	38072000	73203000	0	25490000	43790000	48510000	52016000	0
O95801	O95801	1	1	1	Tetratricopeptide repeat protein 4	TTC4	TTC4	0	0	0	0	0	0	0	9145100
O95816	O95816	5	5	5	BAG family molecular chaperone regulator 2	BAG2	BAG2	113240000	67669000	106720000	54309000	63113000	98137000	23047000	68781000
O95817;C9JFK9	O95817;C9JFK9	7;5	7;5	7;5	BAG family molecular chaperone regulator 3	BAG3	BAG3;BAG3	43987000	49286000	44693000	52491000	51377000	33445000	45821000	45423000
O95861;A6NF51;F8VVW8;F8VZG4;F8W1J0	O95861;A6NF51	3;2;1;1;1	3;2;1;1;1	3;2;1;1;1	3(2),5-bisphosphate nucleotidase 1	BPNT1	BPNT1;BPNT1	20270000	26841000	40495000	46131000	23331000	31522000	36768000	45908000
O96019;C9JQT2;H7C5S0	O96019	4;1;1	4;1;1	4;1;1	Actin-like protein 6A	ACTL6A	ACTL6A	64577000	0	0	63651000	82103000	0	0	100170000
P00338;F5GXY2;F5GYU2;F5GXH2;F5H5J4;F5H6W8;F5GZQ4;F5H8H6;F5GXC7;F5GWW2;F5GXU1	P00338;F5GXY2;F5GYU2	21;12;11;10;8;8;6;4;4;4;4	21;12;11;10;8;8;6;4;4;4;4	21;12;11;10;8;8;6;4;4;4;4	L-lactate dehydrogenase A chain	LDHA	LDHA;LDHA;LDHA	9089600000	8686200000	8787000000	9173300000	10492000000	10536000000	6772900000	8610100000
P49448;P00367	P49448;P00367	4;4	4;4	4;4	Glutamate dehydrogenase 2, mitochondrial;Glutamate dehydrogenase 1, mitochondrial	GLUD2;GLUD1	GLUD2;GLUD1	0	25071000	33913000	30128000	24371000	19460000	45061000	32517000
P00387;B1AHF3	P00387;B1AHF3	3;2	3;2	3;2	NADH-cytochrome b5 reductase 3;NADH-cytochrome b5 reductase 3 membrane-bound form;NADH-cytochrome b5 reductase 3 soluble form	CYB5R3	CYB5R3;CYB5R3	0	56571000	35955000	0	61129000	69901000	0	18046000
P00390;E5RI06;H0YC68	P00390	7;2;1	7;2;1	7;2;1	Glutathione reductase, mitochondrial	GSR	GSR	128310000	152920000	153610000	197000000	136060000	204560000	271460000	259690000
P00491;G3V5M2;G3V393;G3V2H3	P00491;G3V5M2	9;5;2;1	9;5;2;1	9;5;2;1	Purine nucleoside phosphorylase	PNP	PNP;PNP	194490000	150750000	116860000	94681000	158550000	168510000	169650000	86075000
P00492;Q9NRG1	P00492	7;1	7;1	7;1	Hypoxanthine-guanine phosphoribosyltransferase	HPRT1	HPRT1	96205000	96132000	145100000	123940000	86227000	98891000	129900000	219700000
P00505	P00505	2	2	2	Aspartate aminotransferase, mitochondrial	GOT2	GOT2	0	0	0	42281000	0	0	0	0
P00519	P00519	1	1	1	Tyrosine-protein kinase ABL1	ABL1	ABL1	0	0	0	0	0	0	0	6706300
P00558;P07205	P00558	19;4	19;4	19;4	Phosphoglycerate kinase 1	PGK1	PGK1	2378800000	2830000000	3626800000	3035300000	3150600000	3266900000	2326500000	2853100000
P01891	P01891	5	5	1	HLA class I histocompatibility antigen, A-68 alpha chain	HLA-A	HLA-A	114540000	159770000	123550000	154530000	115490000	106090000	135300000	112120000
P02545;H0YAB0;A0A0C4DGC5	P02545	37;14;7	37;14;7	1;0;1	Prelamin-A/C;Lamin-A/C	LMNA	LMNA	2499300000	2544900000	2806700000	2793900000	2179700000	2632200000	3033900000	3026500000
P02786;G3V0E5;H7C3V5;F8WBE5	P02786;G3V0E5	14;13;2;1	14;13;2;1	14;13;2;1	Transferrin receptor protein 1;Transferrin receptor protein 1, serum form	TFRC	TFRC;TFRC	257310000	394770000	350330000	390250000	297180000	294960000	321890000	336680000
P02794;G3V1D1;G3V192;E9PRK8;E9PKY7;E9PQR3;E9PPQ4;E9PKM5;E9PK45	P02794;G3V1D1;G3V192;E9PRK8;E9PKY7	6;4;4;3;3;2;2;2;2	6;4;4;3;3;2;2;2;2	6;4;4;3;3;2;2;2;2	Ferritin heavy chain;Ferritin heavy chain, N-terminally processed;Ferritin	FTH1	FTH1;FTH1;FTH1;FTH1;FTH1	175380000	145960000	160190000	151410000	141920000	112720000	128210000	130720000
Q95365;Q29940;Q29836;Q29718;Q04826;P30685;P30495;P30493;P30491;P30488;P30487;P30485;P30484;P30483;P30481;P30475;P30464;P30461;P18463;P03989;A0A140T9H3;A0A140T9G0;A0A140T9A9;Q31610;P30498;P30490;P30486;P30480;P30479;P30466;P30462;P30460;P18464;P01889;P30492;P18465;P10319;A0A140T9S9;A0A140T951	Q95365;Q29940;Q29836;Q29718;Q04826;P30685;P30495;P30493;P30491;P30488;P30487;P30485;P30484;P30483;P30481;P30475;P30464;P30461;P18463;P03989;A0A140T9H3;A0A140T9G0;A0A140T9A9;Q31610;P30498;P30490;P30486;P30480;P30479;P30466;P30462;P30460;P18464;P01889;P30492;P18465;P10319	3;3;3;3;3;3;3;3;3;3;3;3;3;3;3;3;3;3;3;3;2;2;2;2;2;2;2;2;2;2;2;2;2;2;2;2;2;1;1	1;1;1;1;1;1;1;1;1;1;1;1;1;1;1;1;1;1;1;1;1;1;1;1;1;1;1;1;1;1;1;1;1;1;1;1;1;1;1	1;1;1;1;1;1;1;1;1;1;1;1;1;1;1;1;1;1;1;1;1;1;1;1;1;1;1;1;1;1;1;1;1;1;1;1;1;1;1	HLA class I histocompatibility antigen, B-38 alpha chain;HLA class I histocompatibility antigen, B-59 alpha chain;HLA class I histocompatibility antigen, B-67 alpha chain;HLA class I histocompatibility antigen, B-82 alpha chain;HLA class I histocompatibility antigen, B-40 alpha chain;HLA class I histocompatibility antigen, B-35 alpha chain;HLA class I histocompatibility antigen, B-56 alpha chain;…	HLA-B	HLA-B;HLA-B;HLA-B;HLA-B;HLA-B;HLA-B;HLA-B;HLA-B;HLA-B;HLA-B;HLA-B;HLA-B;HLA-B;HLA-B;HLA-B;HLA-B;HLA-B;HLA-B;HLA-B;HLA-B;HLA-B;HLA-B;HLA-B;HLA-B;HLA-B;HLA-B;HLA-B;HLA-B;HLA-B;HLA-B;HLA-B;HLA-B;HLA-B;HLA-B;HLA-B;HLA-B;HLA-B	0	0	0	0	0	0	0	18124000
P04040	P04040	4	4	4	Catalase	CAT	CAT	0	0	0	0	28388000	0	0	20261000
P04080	P04080	3	3	3	Cystatin-B	CSTB	CSTB	194890000	140030000	84325000	35064000	159100000	51902000	0	0
P04083;Q5T3N1;Q5T3N0	P04083;Q5T3N1	16;8;5	16;8;5	16;8;5	Annexin A1;Annexin	ANXA1	ANXA1;ANXA1	460510000	483080000	759100000	702940000	469860000	548810000	675440000	723590000
P04150;D6RDA9;Q3MSN4	P04150;D6RDA9;Q3MSN4	4;3;3	4;3;3	4;3;3	Glucocorticoid receptor	NR3C1	NR3C1;NR3C1;NR3C1	16634000	26590000	27893000	31704000	21599000	29674000	29850000	26920000
P04259	P04259	31	1	1	Keratin, type II cytoskeletal 6B	KRT6B	KRT6B	0	0	0	0	0	0	0	28688000
P04264;CON__P04264	P04264;CON__P04264	42;40	42;40	28;26	Keratin, type II cytoskeletal 1	KRT1	KRT1;	24991000000	30580000000	15604000000	32636000000	90332000000	24751000000	23797000000	29090000000
P04350;M0R278;M0R1I1	P04350	14;4;2	1;0;0	0;0;0	Tubulin beta-4A chain	TUBB4A	TUBB4A	0	0	0	0	0	0	0	0
P04406;E7EUT5	P04406;E7EUT5	19;15	19;15	18;14	Glyceraldehyde-3-phosphate dehydrogenase	GAPDH	GAPDH;GAPDH	9053300000	8752900000	10468000000	8007500000	7120400000	8908700000	7784000000	7218000000
P04792;F8WE04;C9J3N8	P04792;F8WE04	16;9;2	16;9;2	16;9;2	Heat shock protein beta-1	HSPB1	HSPB1;HSPB1	1740900000	1931200000	1784300000	1897000000	1857700000	1894000000	2325000000	1547800000
P04818	P04818	3	3	3	Thymidylate synthase	TYMS	TYMS	17625000	19498000	25509000	27761000	20457000	25827000	27891000	0
P04843;F8WF32;B7Z4L4	P04843;F8WF32	6;3;2	6;3;2	6;3;2	Dolichyl-diphosphooligosaccharide--protein glycosyltransferase subunit 1	RPN1	RPN1;RPN1	35052000	42708000	38620000	64639000	36334000	45383000	69724000	59602000
P04899;A0A087WTB6;A2A2R6;Q5JWD1;H0Y7E8;A0A087WZE5;Q5JWE9;H0Y7F4;P11488;P63096;P19087;P09471;A8MTJ3;P38405;P63092;Q5JWF2	P04899;A0A087WTB6;A2A2R6;Q5JWD1;H0Y7E8;A0A087WZE5;Q5JWE9;H0Y7F4;P11488;P63096;P19087;P09471;A8MTJ3;P38405;P63092;Q5JWF2	2;1;1;1;1;1;1;1;1;1;1;1;1;1;1;1	2;1;1;1;1;1;1;1;1;1;1;1;1;1;1;1	1;0;0;0;0;0;0;0;0;0;0;0;0;0;0;0	Guanine nucleotide-binding protein G(i) subunit alpha-2;Guanine nucleotide-binding protein G(t) subunit alpha-1;Guanine nucleotide-binding protein G(i) subunit alpha-1;Guanine nucleotide-binding protein G(t) subunit alpha-2;Guanine nucleotide-binding protein G(o) subunit alpha;Guanine nucleotide-binding protein G(t) subunit alpha-3;Guanine nucleotide-binding protein G(olf) subunit alpha;Guanine n…	GNAI2;GNAO1;GNAS;GNAT2;GNAT1;GNAI1;GNAT3;GNAL	GNAI2;GNAO1;GNAS;GNAS;GNAS;GNAT2;GNAS;GNAS;GNAT1;GNAI1;GNAT2;GNAO1;GNAT3;GNAL;GNAS;GNAS	0	0	0	0	0	0	0	135090000
P05023;M0R116;B1AKY9;A0A0A0MT26;P13637;P50993;H0Y7C1;Q5TC01;M0QXF2;P20648;Q5TC02;Q5TC05;P54707	P05023	15;5;5;5;5;5;3;2;2;2;1;1;1	15;5;5;5;5;5;3;2;2;2;1;1;1	13;3;3;3;3;3;2;1;1;1;1;1;0	Sodium/potassium-transporting ATPase subunit alpha-1	ATP1A1	ATP1A1	174820000	192040000	207840000	180860000	166990000	171180000	170230000	179030000
P05165;A0A1B0GU58;A0A1B0GWA1;A0A1B0GUX9;A0A1B0GWI4;H0Y5U0;Q5JTW6;A0A1B0GTR1	P05165;A0A1B0GU58;A0A1B0GWA1;A0A1B0GUX9;A0A1B0GWI4	13;12;8;8;8;3;3;3	13;12;8;8;8;3;3;3	13;12;8;8;8;3;3;3	Propionyl-CoA carboxylase alpha chain, mitochondrial	PCCA	PCCA;PCCA;PCCA;PCCA;PCCA	134260000	167380000	129050000	135920000	163630000	167030000	192810000	117960000
P05198;H0YJS4;G3V4T5	P05198;H0YJS4;G3V4T5	7;6;6	7;6;6	7;6;6	Eukaryotic translation initiation factor 2 subunit 1	EIF2S1	EIF2S1;EIF2S1;EIF2S1	114420000	127250000	140670000	172930000	114100000	129390000	268200000	169890000
P05204;A0A087WZE9;Q15651	P05204	3;1;1	3;1;1	3;1;1	Non-histone chromosomal protein HMG-17	HMGN2	HMGN2	39389000	11825000	20619000	33098000	35447000	7688700	0	66661000
P05386	P05386	1	1	1	60S acidic ribosomal protein P1	RPLP1	RPLP1	0	101770000	0	0	0	64528000	0	0
P05387;H0YDD8	P05387;H0YDD8	4;2	4;2	4;2	60S acidic ribosomal protein P2	RPLP2	RPLP2;RPLP2	253880000	370670000	616540000	505110000	226660000	251190000	162810000	171040000
P05388;F8VWS0;F8VW21;F8VU65;F8VPE8;G3V210;F8VZS0;F8VS58;F8VQY6;F8VRK7;Q8NHW5;F8VWV4;F8W1K8	P05388;F8VWS0;F8VW21;F8VU65;F8VPE8;G3V210;F8VZS0;F8VS58;F8VQY6;F8VRK7;Q8NHW5	9;8;7;7;6;6;6;5;5;5;5;4;2	9;8;7;7;6;6;6;5;5;5;5;4;2	9;8;7;7;6;6;6;5;5;5;5;4;2	60S acidic ribosomal protein P0;60S acidic ribosomal protein P0-like	RPLP0;RPLP0P6	RPLP0;RPLP0;RPLP0;RPLP0;RPLP0;RPLP0;RPLP0;RPLP0;RPLP0;RPLP0;RPLP0P6	355590000	362620000	379090000	434730000	375440000	458250000	474750000	491260000
P05455;E7ERC4;E9PGX9;E9PFL9	P05455;E7ERC4;E9PGX9;E9PFL9	8;6;5;4	8;6;5;4	8;6;5;4	Lupus La protein	SSB	SSB;SSB;SSB;SSB	142260000	67475000	158690000	146770000	125630000	153220000	81180000	134570000
P05556;C9JPK5;Q5T3E6;E9PLR6;E7EUI6;E7EQW5;H7C4N8;E7ERX5	P05556	10;2;2;2;2;2;1;1	10;2;2;2;2;2;1;1	10;2;2;2;2;2;1;1	Integrin beta-1	ITGB1	ITGB1	152140000	180610000	150760000	201930000	144110000	168580000	229940000	199720000
P05976;P08590	P05976;P08590	1;1	1;1	1;1	Myosin light chain 1/3, skeletal muscle isoform;Myosin light chain 3	MYL1;MYL3	MYL1;MYL3	0	0	0	0	0	0	0	20219000
R4GN98;P06703	R4GN98;P06703	3;3	3;3	3;3	Protein S100;Protein S100-A6	S100A6	S100A6;S100A6	853080000	1127200000	1605500000	1613000000	983000000	808580000	1979200000	1644200000
P06733;K7EM90;F5H1C3;F5H0C8;P09104	P06733	21;10;1;1;1	21;10;1;1;1	20;9;0;0;0	Alpha-enolase	ENO1	ENO1	6277200000	6494200000	7579300000	6979000000	6472700000	6414600000	8681200000	6477300000
P06737;E9PK47;P11217;H0Y4Z6	P06737;E9PK47	14;13;2;1	14;13;2;1	12;11;0;0	Glycogen phosphorylase, liver form;Alpha-1,4 glucan phosphorylase	PYGL	PYGL;PYGL	91257000	104210000	90348000	94040000	123790000	129000000	210120000	112270000
P06748;E5RI98;E5RGW4	P06748	9;3;1	9;3;1	9;3;1	Nucleophosmin	NPM1	NPM1	2683700000	2149700000	2305400000	2249400000	1943300000	2446600000	2497000000	2450300000
Q8N257;Q16778;P33778;P23527;P06899;Q6DRA6;Q6DN03	Q8N257;Q16778;P33778;P23527;P06899	7;7;7;7;7;2;2	1;1;1;1;1;1;1	1;1;1;1;1;1;1	Histone H2B type 3-B;Histone H2B type 2-E;Histone H2B type 1-B;Histone H2B type 1-O;Histone H2B type 1-J	HIST3H2BB;HIST2H2BE;HIST1H2BB;HIST1H2BO;HIST1H2BJ	HIST3H2BB;HIST2H2BE;HIST1H2BB;HIST1H2BO;HIST1H2BJ	0	0	0	0	0	0	0	31289000
P07099;B1AQP8;B1AQP9	P07099	4;1;1	4;1;1	4;1;1	Epoxide hydrolase 1	EPHX1	EPHX1	36401000	30522000	35578000	27109000	39892000	20673000	57554000	29163000
P07195;C9J7H8;A8MW50;F5H793	P07195;C9J7H8;A8MW50;F5H793	15;9;9;8	15;9;9;8	15;9;9;8	L-lactate dehydrogenase B chain;L-lactate dehydrogenase	LDHB	LDHB;LDHB;LDHB;LDHB	5949700000	5647600000	6975000000	7383000000	5909100000	5390500000	6590900000	6836300000
P07237;H7BZ94;I3L312;H0Y3Z3;I3L398;I3NI03;I3L4M2;I3L0S0;I3L3U6;I3L3P5;I3L514;I3L1Y5	P07237;H7BZ94	25;23;12;12;11;9;7;7;6;4;3;2	25;23;12;12;11;9;7;7;6;4;3;2	25;23;12;12;11;9;7;7;6;4;3;2	Protein disulfide-isomerase	P4HB	P4HB;P4HB	1381000000	1475300000	1349700000	1410900000	1330800000	1401700000	1663800000	1815700000
P07355;H0YN42;H0YMD0;H0YMU9;H0YKS4;H0YM50;A6NMY6;H0YNP5;H0YN28;H0YL33;H0YNA0;H0YMM1;H0YKZ7;H0YLV6;H0YMT9;H0YKX9;H0YMW4;H0YN52;H0YKL9;H0YKV8;H0YMD9;H0YNB8;H0YKN4;H0YLE2	P07355;H0YN42;H0YMD0;H0YMU9;H0YKS4;H0YM50;A6NMY6;H0YNP5;H0YN28;H0YL33	21;20;19;19;15;15;15;13;12;12;9;9;8;8;8;8;8;7;7;6;5;3;3;1	21;20;19;19;15;15;15;13;12;12;9;9;8;8;8;8;8;7;7;6;5;3;3;1	21;20;19;19;15;15;15;13;12;12;9;9;8;8;8;8;8;7;7;6;5;3;3;1	Annexin A2;Annexin;Putative annexin A2-like protein	ANXA2;ANXA2P2	ANXA2;ANXA2;ANXA2;ANXA2;ANXA2;ANXA2;ANXA2P2;ANXA2;ANXA2;ANXA2	1622200000	1790300000	1920600000	1918400000	1882900000	2138300000	2008600000	1977400000
P07384;E9PIA9;E9PLX0;E9PJJ3;E9PLC9;E9PMC6;E9PJA6;E9PSA6;E9PQB3;E9PRM1	P07384	3;1;1;1;1;1;1;1;1;1	3;1;1;1;1;1;1;1;1;1	3;1;1;1;1;1;1;1;1;1	Calpain-1 catalytic subunit	CAPN1	CAPN1	0	0	0	0	0	0	28606000	0
Q5JP53;P07437;Q5ST81;Q9BVA1;Q13885;G3V2A3;A0A075B736;Q5SQY0;A6NNZ2;CON__ENSEMBL:ENSBTAP00000025008;Q9H4B7;G3V5W4;G3V2R8;M0R042;G3V3R4;G3V2N6	Q5JP53;P07437;Q5ST81;Q9BVA1;Q13885	18;18;15;12;12;5;5;5;5;4;4;1;1;1;1;1	18;18;15;12;12;5;5;5;5;4;4;1;1;1;1;1	4;4;2;0;0;0;0;0;0;0;0;0;0;0;0;0	Tubulin beta chain;Tubulin beta-2B chain;Tubulin beta-2A chain	TUBB;TUBB2B;TUBB2A	TUBB;TUBB;TUBB;TUBB2B;TUBB2A	5451300000	5820000000	4750000000	3439000000	4857200000	6643700000	4375500000	4607000000
P07737;K7EJ44;CON__P02584;I3L3D5	P07737;K7EJ44	7;5;2;2	7;5;2;2	7;5;2;2	Profilin-1	PFN1	PFN1;PFN1	1843300000	2501500000	2901800000	2888900000	1778300000	2442700000	2391300000	2586600000
P07741;H3BQZ9;H3BQF1;H3BQB1;H3BSW3	P07741;H3BQZ9;H3BQF1;H3BQB1;H3BSW3	6;5;4;4;3	6;5;4;4;3	6;5;4;4;3	Adenine phosphoribosyltransferase	APRT	APRT;APRT;APRT;APRT;APRT	181300000	128720000	107430000	140090000	121150000	78954000	139180000	116140000
P07814;V9GYZ6;V9GZ76	P07814;V9GYZ6	34;19;4	34;19;4	34;19;4	Bifunctional glutamate/proline--tRNA ligase;Glutamate--tRNA ligase;Proline--tRNA ligase	EPRS	EPRS;EPRS	1515100000	1198600000	1233700000	1237200000	1258500000	1163300000	1475800000	1217200000
P07900;G3V2J8;Q58FG0;Q14568	P07900	39;12;7;7	23;6;4;2	23;6;4;2	Heat shock protein HSP 90-alpha	HSP90AA1	HSP90AA1	2945300000	3190600000	2744900000	2586300000	2594200000	2568400000	3305800000	2454600000
P07954	P07954	4	4	4	Fumarate hydratase, mitochondrial	FH	FH	79783000	0	0	0	79593000	59022000	0	0
P08133;E5RK69;E7EMC6;E5RFF0;E5RJF5;E5RK63;H0YC77;E5RIU8;E5RJR0;E5RI05	P08133;E5RK69;E7EMC6	17;10;9;4;3;3;2;2;2;2	17;10;9;4;3;3;2;2;2;2	17;10;9;4;3;3;2;2;2;2	Annexin A6;Annexin	ANXA6	ANXA6;ANXA6;ANXA6	250150000	250990000	197170000	288730000	280470000	328200000	347030000	300070000
P08237;F8VW30;F8VSL1;F8VZI0;F8VX13;F8VNX2;F8VZQ1;F8VP00;F8W1J8;F8VSF7;F8VUB8;F8VYK8;F8VTQ3;F8VVE3	P08237	7;2;2;2;2;2;2;2;1;1;1;1;1;1	6;2;2;2;2;2;2;2;1;1;1;1;1;1	6;2;2;2;2;2;2;2;1;1;1;1;1;1	ATP-dependent 6-phosphofructokinase, muscle type	PFKM	PFKM	172580000	232740000	189120000	196130000	199050000	313410000	61426000	137630000
P08238;Q58FF7;Q58FG1	P08238	39;18;1	39;18;1	19;8;0	Heat shock protein HSP 90-beta	HSP90AB1	HSP90AB1	9176700000	9355300000	9961300000	9620300000	9348500000	8765700000	10327000000	10463000000
P08243;F8WEJ5;C9J057;C9JLN6;C9JM09;C9JT45	P08243	9;3;2;1;1;1	9;3;2;1;1;1	9;3;2;1;1;1	Asparagine synthetase [glutamine-hydrolyzing]	ASNS	ASNS	152300000	117890000	120460000	146410000	132130000	126250000	257100000	146000000
P08559;Q5JPU3;Q5JPU0;Q5JPT9;Q5JPU1	P08559;Q5JPU3;Q5JPU0;Q5JPT9;Q5JPU1	2;1;1;1;1	2;1;1;1;1	2;1;1;1;1	Pyruvate dehydrogenase E1 component subunit alpha, somatic form, mitochondrial	PDHA1	PDHA1;PDHA1;PDHA1;PDHA1;PDHA1	0	0	0	0	0	43260000	0	0
P08579;M0R0G9;M0QXK2;M0R221;M0R2B8;M0QZG7;M0R268;P09012	P08579;M0R0G9;M0QXK2;M0R221;M0R2B8;M0QZG7;M0R268;P09012	2;1;1;1;1;1;1;1	2;1;1;1;1;1;1;1	2;1;1;1;1;1;1;1	U2 small nuclear ribonucleoprotein B;U1 small nuclear ribonucleoprotein A	SNRPB2;SNRPA	SNRPB2;SNRPA;SNRPA;SNRPA;SNRPA;SNRPA;SNRPA;SNRPA	0	0	0	0	16471000	0	0	0
P08621;M0QYR1;M0QX04	P08621;M0QYR1	6;3;1	6;3;1	6;3;1	U1 small nuclear ribonucleoprotein 70 kDa	SNRNP70	SNRNP70;SNRNP70	257360000	197500000	181390000	96521000	99528000	161420000	65050000	83603000
P08651;S4R308;K7ESG9;K7EKH0;U3KPY9;K7EJB0;S4R3K4;A0A087WXP2;Q5W0Y9;B1AKN6;C9JWJ8;A0A1B0GW37;U3KQE8;A0A1B0GWJ4;A0A0A0MRX8;K7EN08;B1AKN7;A0A1B0GU97;A0A1B0GWI9;Q5VW27;B1AKN5;B1AKN8;Q5VW30;Q5VW26;O00712;Q14938;Q12857	P08651;S4R308;K7ESG9;K7EKH0;U3KPY9;K7EJB0;S4R3K4;A0A087WXP2;Q5W0Y9;B1AKN6;C9JWJ8;A0A1B0GW37;U3KQE8;A0A1B0GWJ4;A0A0A0MRX8;K7EN08;B1AKN7;A0A1B0GU97;A0A1B0GWI9;Q5VW27;B1AKN5;B1AKN8;Q5VW30;Q5VW26;O00712;Q14938;Q12857	2;1;1;1;1;1;1;1;1;1;1;1;1;1;1;1;1;1;1;1;1;1;1;1;1;1;1	2;1;1;1;1;1;1;1;1;1;1;1;1;1;1;1;1;1;1;1;1;1;1;1;1;1;1	2;1;1;1;1;1;1;1;1;1;1;1;1;1;1;1;1;1;1;1;1;1;1;1;1;1;1	Nuclear factor 1 C-type;Nuclear factor 1;Nuclear factor 1 B-type;Nuclear factor 1 X-type;Nuclear factor 1 A-type	NFIC;NFIA;NFIX;NFIB	NFIC;NFIA;NFIX;NFIX;NFIB;NFIX;NFIA;NFIB;NFIB;NFIA;NFIX;NFIB;NFIB;NFIB;NFIB;NFIX;NFIA;NFIB;NFIB;NFIB;NFIA;NFIA;NFIB;NFIB;NFIB;NFIX;NFIA	0	0	0	0	0	14941000	0	0
P08670;B0YJC4;B0YJC5;A0A1B0GUA0;A0A1B0GTT5;Q5JVS8;A0A1B0GVG8;P17661;H7C5W5;P41219;F8W835;E7EMV2;E7ESP9;Q16352;P07196;P07197;P12036	P08670;B0YJC4	31;29;14;11;10;9;5;4;2;2;1;1;1;1;1;1;1	31;29;14;11;10;9;5;4;2;2;1;1;1;1;1;1;1	30;28;13;11;10;9;5;3;1;1;1;1;1;1;1;1;1	Vimentin	VIM	VIM;VIM	4877600000	5643300000	5537300000	5562300000	5213100000	4986000000	6168900000	5923400000
P08708;H0YN88;A0A075B716	P08708;H0YN88;A0A075B716	4;3;3	4;3;3	4;3;3	40S ribosomal protein S17	RPS17	RPS17;RPS17;RPS17	365990000	373350000	660850000	346430000	681900000	510170000	62884000	399860000
P08758;D6RBL5;D6RBE9;E9PHT9	P08758;D6RBL5;D6RBE9	14;11;8;6	14;11;8;6	14;11;8;6	Annexin A5;Annexin	ANXA5	ANXA5;ANXA5;ANXA5	1752900000	1218600000	1133500000	1614600000	1691100000	1431200000	1288700000	1712400000
P09211;A8MX94;A0A087X2E9;A0A087X243	P09211;A8MX94	6;4;2;1	6;4;2;1	6;4;2;1	Glutathione S-transferase P	GSTP1	GSTP1;GSTP1	755210000	646320000	1017500000	767030000	934090000	918920000	617310000	545470000
P09382	P09382	4	4	4	Galectin-1	LGALS1	LGALS1	185500000	179190000	319730000	361850000	207830000	312190000	480680000	398920000
P09429;Q5T7C4;B2RPK0	P09429;Q5T7C4	7;6;3	7;6;3	6;6;3	High mobility group protein B1	HMGB1	HMGB1;HMGB1	670990000	443510000	464840000	212850000	646130000	379220000	135720000	289480000
P09488;E7EWW9;B9ZVX7;A0A0A0MR85;Q03013;H3BRM6	P09488;E7EWW9;B9ZVX7;A0A0A0MR85;Q03013;H3BRM6	6;5;4;4;4;3	6;5;4;4;4;3	0;0;0;0;0;0	Glutathione S-transferase Mu 1;Glutathione S-transferase Mu 4	GSTM1;GSTM4	GSTM1;GSTM1;GSTM1;GSTM4;GSTM4;GSTM1	110680000	0	123150000	107100000	53819000	126000000	143040000	122640000
P09496;F8WF69;C9J8P9	P09496;F8WF69;C9J8P9	4;3;2	4;3;2	4;3;2	Clathrin light chain A	CLTA	CLTA;CLTA;CLTA	104960000	119830000	116920000	109730000	120720000	100550000	137470000	172530000
P09874;Q5VX84;Q5VX85	P09874	51;3;3	51;3;3	51;3;3	Poly [ADP-ribose] polymerase 1	PARP1	PARP1	15287000000	15998000000	11033000000	10749000000	15894000000	14815000000	12555000000	11354000000
P09960;B4DEH5	P09960	10;1	10;1	10;1	Leukotriene A-4 hydrolase	LTA4H	LTA4H	95746000	113780000	76361000	101710000	96807000	135770000	149770000	142290000
P09972;K7EKH5;C9J8F3;J3KSV6;J3QKP5;A8MVZ9	P09972;K7EKH5;C9J8F3;J3KSV6;J3QKP5;A8MVZ9	3;2;2;2;2;2	2;2;2;2;2;2	2;2;2;2;2;2	Fructose-bisphosphate aldolase C;Fructose-bisphosphate aldolase	ALDOC	ALDOC;ALDOC;ALDOC;ALDOC;ALDOC;ALDOC	225710000	208260000	307950000	223690000	275930000	304380000	294590000	266890000
P0DN76;Q01081;K7EJH3;A0A1B0GW87;K7EJM7;M0QYK5;M0R2N4;Q8WU68	P0DN76;Q01081	5;5;2;2;2;2;2;2	5;5;2;2;2;2;2;2	5;5;2;2;2;2;2;2	Splicing factor U2AF 35 kDa subunit	U2AF1	U2AF1L5;U2AF1	280650000	255870000	179460000	181620000	327270000	303220000	177760000	422160000
P0DN79;P35520;H7C1W6;H7C2W0;C9JMA6;H7C2H4	P0DN79;P35520	3;3;1;1;1;1	3;3;1;1;1;1	3;3;1;1;1;1	Cystathionine beta-synthase	CBS	CBSL;CBS	0	0	0	21354000	21524000	21297000	31062000	0
P10155;G5E9R9;D6RDN1;D6RE09;H0Y9N5	P10155	5;2;1;1;1	5;2;1;1;1	5;2;1;1;1	60 kDa SS-A/Ro ribonucleoprotein	TROVE2	TROVE2	78170000	0	44323000	0	63478000	88240000	0	0
P10316;A0A140T955;A0A140T933;A0A140T9I0;A0A140T9X5;A0A140T913;P30457;P30453;P01892;Q5SRN7;A0A140T8W8;Q5SRN5;A0A140T8Y4;A0A0G2JPD3;P16190;P30459;P16189;P16188;P13746;P04439;P30450;P18462;P30447;P05534;A0A140TA14;A0A140TA13;A0A140TA11;A0A140T9Y5;A0A140T997;A0A140T953;A0A140T975;A0A140T941;A0A0G2JI36;Q9GJ45;A0A140T937;A0A140T9Z6;B0UXQ0;O19617;A0A140T962;A0A140T921;A0A0G2JIF2;A2AEA2;A0A140T9J9;A0A140…	P10316;A0A140T955;A0A140T933;A0A140T9I0;A0A140T9X5;A0A140T913;P30457;P30453;P01892;Q5SRN7;A0A140T8W8;Q5SRN5;A0A140T8Y4;A0A0G2JPD3;P16190;P30459;P16189;P16188;P13746;P04439;P30450;P18462;P30447;P05534	5;4;4;4;4;4;4;4;4;3;3;3;3;3;3;3;3;3;3;3;3;3;3;3;2;2;2;2;2;2;2;2;2;2;2;2;2;2;2;2;2;2;2;2;2;2;2;2;2;2;2;2;2;2;2;2;2;2;2;2;2;2;1;1;1;1;1;1;1;1;1;1;1;1;1;1;1;1;1;1;1;1;1;1;1;1;1;1;1;1;1;1;1;1;1;1	1;1;1;1;1;1;0;0;1;0;0;0;0;0;0;0;0;0;0;0;0;0;1;1;0;0;0;0;0;0;0;0;0;0;0;0;0;0;0;0;0;0;0;0;0;0;0;0;0;0;0;0;0;0;0;0;0;0;0;0;0;0;0;0;0;0;0;0;0;0;0;0;0;0;0;0;0;0;0;0;0;0;0;0;0;0;0;0;0;0;0;0;0;0;0;0	1;1;1;1;1;1;0;0;1;0;0;0;0;0;0;0;0;0;0;0;0;0;1;1;0;0;0;0;0;0;0;0;0;0;0;0;0;0;0;0;0;0;0;0;0;0;0;0;0;0;0;0;0;0;0;0;0;0;0;0;0;0;0;0;0;0;0;0;0;0;0;0;0;0;0;0;0;0;0;0;0;0;0;0;0;0;0;0;0;0;0;0;0;0;0;0	HLA class I histocompatibility antigen, A-69 alpha chain;HLA class I histocompatibility antigen, A-66 alpha chain;HLA class I histocompatibility antigen, A-34 alpha chain;HLA class I histocompatibility antigen, A-2 alpha chain;HLA class I histocompatibility antigen, A-33 alpha chain;HLA class I histocompatibility antigen, A-74 alpha chain;HLA class I histocompatibility antigen, A-31 alpha chain;H…	HLA-A	HLA-A;HLA-A;HLA-A;HLA-A;HLA-A;HLA-A;HLA-A;HLA-A;HLA-A;HLA-A;HLA-A;HLA-A;HLA-A;HLA-A;HLA-A;HLA-A;HLA-A;HLA-A;HLA-A;HLA-A;HLA-A;HLA-A;HLA-A;HLA-A	0	0	0	0	0	0	0	1791100
P16403;P10412;P16402;P22492;Q02539	P16403;P10412;P16402	6;6;6;2;2	6;6;6;2;2	6;6;6;2;2	Histone H1.2;Histone H1.4;Histone H1.3	HIST1H1C;HIST1H1E;HIST1H1D	HIST1H1C;HIST1H1E;HIST1H1D	215210000	281080000	594270000	514210000	168140000	237110000	271470000	271320000
P10599	P10599	4	4	4	Thioredoxin	TXN	TXN	836840000	698240000	775390000	667810000	1007700000	763710000	1125400000	953650000
P10809;E7ESH4;E7EXB4;C9JL25;C9JL19;C9JCQ4;C9J0S9	P10809	26;8;7;3;2;2;1	26;8;7;3;2;2;1	26;8;7;3;2;2;1	60 kDa heat shock protein, mitochondrial	HSPD1	HSPD1	2708500000	3497500000	3313900000	3156200000	3199400000	3510500000	4126000000	3485900000
P11021	P11021	21	20	20	78 kDa glucose-regulated protein	HSPA5	HSPA5	665000000	673920000	649650000	737930000	606020000	594880000	941190000	761200000
P11142;E9PKE3;E9PN89;E9PNE6;A8K7Q2;E9PLF4;E9PQQ4;E9PQK7;E9PPY6;E9PI65;P54652;E9PN25;E9PS65;E9PM13	P11142;E9PKE3;E9PN89;E9PNE6	25;24;17;16;12;11;10;10;8;8;7;6;4;3	25;24;17;16;12;11;10;10;8;8;7;6;4;3	12;12;7;9;10;0;0;0;0;1;4;0;3;2	Heat shock cognate 71 kDa protein	HSPA8	HSPA8;HSPA8;HSPA8;HSPA8	2687200000	2735800000	2486300000	2367000000	2794800000	2795600000	3623600000	2712000000
P11172;E9PFD2;F2Z3P2;F2Z303;F8WDG4	P11172;E9PFD2	5;3;1;1;1	5;3;1;1;1	5;3;1;1;1	Uridine 5-monophosphate synthase;Orotate phosphoribosyltransferase;Orotidine 5-phosphate decarboxylase	UMPS	UMPS;UMPS	0	30376000	38221000	0	0	0	0	27650000
P11177;F8WF02;C9J634	P11177;F8WF02;C9J634	3;2;2	3;2;2	3;2;2	Pyruvate dehydrogenase E1 component subunit beta, mitochondrial	PDHB	PDHB;PDHB;PDHB	0	25198000	0	31006000	22125000	24069000	0	0
P11216	P11216	4	2	2	Glycogen phosphorylase, brain form	PYGB	PYGB	0	0	0	26717000	16551000	0	0	16243000
P11279	P11279	2	2	2	Lysosome-associated membrane glycoprotein 1	LAMP1	LAMP1	0	0	0	0	0	0	0	9151600
P11387;E5RIC7;Q969P6;E5RJ95;E5RFS0;E5RJ33;H0YBR3;H0YC03;E5RGE7;E5RGR4;E5RFE3;E5RGR2	P11387	12;4;4;2;2;1;1;1;1;1;1;1	12;4;4;2;2;1;1;1;1;1;1;1	12;4;4;2;2;1;1;1;1;1;1;1	DNA topoisomerase 1	TOP1	TOP1	229040000	268580000	177420000	168470000	148050000	176880000	177320000	144870000
P11413;E7EUI8;E7EM57;E9PD92	P11413;E7EUI8;E7EM57;E9PD92	20;14;13;12	20;14;13;12	20;14;13;12	Glucose-6-phosphate 1-dehydrogenase	G6PD	G6PD;G6PD;G6PD;G6PD	899650000	931740000	922090000	862690000	902700000	952900000	1419100000	915660000
Q5HY81;P11441	Q5HY81;P11441	2;2	2;2	2;2	Ubiquitin-like protein 4A	UBL4A	UBL4A;UBL4A	0	0	0	24515000	31204000	0	0	0
P11498;E9PS68;E9PRE7	P11498	39;13;13	39;13;13	39;13;13	Pyruvate carboxylase, mitochondrial	PC	PC	4805800000	5002200000	3604500000	3882600000	4291700000	4345000000	5102900000	4383300000
P11586;F5H2F4;V9GYY3	P11586;F5H2F4	33;32;3	33;32;3	33;32;3	C-1-tetrahydrofolate synthase, cytoplasmic;Methylenetetrahydrofolate dehydrogenase;Methenyltetrahydrofolate cyclohydrolase;Formyltetrahydrofolate synthetase;C-1-tetrahydrofolate synthase, cytoplasmic, N-terminally processed	MTHFD1	MTHFD1;MTHFD1	1092100000	1175100000	1152600000	1211700000	1038000000	1267500000	1562200000	1220900000
P11766;H0YAG8;D6RAY0;D6R9G2;D6RFE4	P11766;H0YAG8	6;3;1;1;1	6;3;1;1;1	6;3;1;1;1	Alcohol dehydrogenase class-3	ADH5	ADH5;ADH5	158200000	131480000	130110000	102220000	119970000	154190000	153940000	134850000
P11908;A6NMS2;D3YTJ7	P11908	3;1;1	1;1;1	1;1;1	Ribose-phosphate pyrophosphokinase 2	PRPS2	PRPS2	0	0	0	0	0	33015000	0	0
P12004	P12004	6	6	6	Proliferating cell nuclear antigen	PCNA	PCNA	58236000	70252000	94938000	97199000	49364000	63132000	136450000	122730000
P12081;B4DDD8;B3KWE1;E7ETE2;B4E1C5;P49590;B4DQ67;D6RF05;D6RJE6	P12081;B4DDD8;B3KWE1;E7ETE2;B4E1C5	12;10;10;8;8;5;3;2;2	12;10;10;8;8;5;3;2;2	12;10;10;8;8;5;3;2;2	Histidine--tRNA ligase, cytoplasmic	HARS	HARS;HARS;HARS;HARS;HARS	222830000	265890000	279150000	298360000	214800000	262850000	420730000	318890000
P12236;P12235;V9GYG0	P12236;P12235;V9GYG0	7;5;4	7;5;4	2;1;1	ADP/ATP translocase 3;ADP/ATP translocase 3, N-terminally processed;ADP/ATP translocase 1	SLC25A6;SLC25A4	SLC25A6;SLC25A4;SLC25A4	149610000	160270000	161340000	136270000	165290000	172190000	107180000	149850000
P12270	P12270	18	18	18	Nucleoprotein TPR	TPR	TPR	188980000	197490000	237210000	257820000	196440000	196360000	281800000	265070000
P12277;G3V4N7;H0YJG0;G3V461;H0YJK0	P12277;G3V4N7	12;7;5;4;1	12;7;5;4;1	12;7;5;4;1	Creatine kinase B-type	CKB	CKB;CKB	811330000	787570000	897310000	582260000	767930000	966340000	659510000	813300000
P12429;D6RA82;D6RFG5;D6RCA8;D6RFJ9;D6RAZ8	P12429;D6RA82	15;13;5;4;3;3	15;13;5;4;3;3	15;13;5;4;3;3	Annexin A3;Annexin	ANXA3	ANXA3;ANXA3	369550000	422580000	445730000	427260000	349220000	383300000	643850000	421270000
P12814;H9KV75;H7C5W8;G3V2W4;G3V2N5;H0YJW3;P35609;H0YJ11;G3V5M4;G3V2X9;F6THM6;Q08043;A0A087WSZ2;G3V2E8;G3V380;D6RH00	P12814;H9KV75	38;34;13;11;11;10;9;8;5;5;5;5;4;3;1;1	25;23;8;7;7;7;2;5;2;3;1;0;0;1;1;0	25;23;8;7;7;7;2;5;2;3;1;0;0;1;1;0	Alpha-actinin-1	ACTN1	ACTN1;ACTN1	1151700000	1096200000	1070300000	918700000	1254700000	1101300000	921360000	1236900000
P12931	P12931	5	5	2	Proto-oncogene tyrosine-protein kinase Src	SRC	SRC	0	0	0	0	91893000	80403000	174040000	84197000
P12955	P12955	2	2	2	Xaa-Pro dipeptidase	PEPD	PEPD	0	0	0	0	0	0	3962100	0
P12956;B1AHC9	P12956;B1AHC9	33;30	33;30	33;30	X-ray repair cross-complementing protein 6	XRCC6	XRCC6;XRCC6	7081300000	7098500000	5134900000	5524700000	8039200000	8616500000	5171100000	6505200000
P13010;C9JZ81;H7C0H9	P13010	27;4;1	27;4;1	27;4;1	X-ray repair cross-complementing protein 5	XRCC5	XRCC5	2961300000	3099100000	2383400000	2448600000	3738300000	3550900000	2603400000	2940000000
P13489;E9PMJ3;E9PLZ3;E9PIM9;H0YCR7	P13489;E9PMJ3;E9PLZ3;E9PIM9;H0YCR7	2;1;1;1;1	2;1;1;1;1	2;1;1;1;1	Ribonuclease inhibitor	RNH1	RNH1;RNH1;RNH1;RNH1;RNH1	21743000	33963000	57242000	57404000	29295000	48711000	0	60196000
P13639	P13639	30	30	29	Elongation factor 2	EEF2	EEF2	6823700000	6834100000	6787300000	6164000000	7202700000	6761400000	6865600000	6817700000
P13667	P13667	8	8	8	Protein disulfide-isomerase A4	PDIA4	PDIA4	49367000	61185000	65660000	100170000	46993000	67441000	101400000	81286000
P13797;A0A0A0MSQ0;H7C4N2;U3KQI3;P13796;Q5TBN3;Q14651;F2Z2Z9;C9JAM8	P13797;A0A0A0MSQ0	24;22;7;6;3;2;2;1;1	24;22;7;6;3;2;2;1;1	24;22;7;6;3;2;2;1;1	Plastin-3	PLS3	PLS3;PLS3	848300000	1003900000	994360000	1066000000	968990000	1236600000	1318300000	919790000
P13861;H7C330;H7C4A9;C9J830	P13861;H7C330	6;4;1;1	6;4;1;1	6;4;1;1	cAMP-dependent protein kinase type II-alpha regulatory subunit	PRKAR2A	PRKAR2A;PRKAR2A	22057000	23598000	34030000	44590000	22686000	28377000	61557000	50678000
P13984	P13984	1	1	1	General transcription factor IIF subunit 2	GTF2F2	GTF2F2	0	0	0	0	0	11939000	0	0
P14174	P14174	1	1	1	Macrophage migration inhibitory factor	MIF	MIF	0	0	0	0	0	0	0	87389000
P14324;A0A087X1D8;A0A087WVN4;A0A087WTP2;A0A087X090	P14324;A0A087X1D8;A0A087WVN4	5;3;3;2;2	5;3;3;2;2	5;3;3;2;2	Farnesyl pyrophosphate synthase	FDPS	FDPS;FDPS;FDPS	211470000	255660000	213470000	315950000	275050000	275640000	256300000	210250000
P14550;V9GYG2;V9GYP9;Q5T621	P14550	5;2;2;2	5;2;2;2	5;2;2;2	Alcohol dehydrogenase [NADP(+)]	AKR1A1	AKR1A1	62455000	79284000	86993000	62045000	72626000	49059000	69354000	93058000
P14618;B4DNK4;H3BTN5;H3BQ34;H3BR70;H3BT25;H3BUW1;H3BTJ2;H3BN34;H3BQZ3;H3BU13;P30613	P14618;B4DNK4;H3BTN5;H3BQ34	30;23;22;17;14;9;9;9;1;1;1;1	30;23;22;17;14;9;9;9;1;1;1;1	30;23;22;17;14;9;9;9;1;1;1;1	Pyruvate kinase PKM;Pyruvate kinase	PKM	PKM;PKM;PKM;PKM	12886000000	12223000000	11946000000	12662000000	11972000000	17719000000	11833000000	13824000000
P14625;Q96GW1;H0YIV0;Q58FF3;F8W026	P14625	27;11;4;4;3	25;9;4;4;1	25;9;4;4;1	Endoplasmin	HSP90B1	HSP90B1	1205700000	1134600000	1161300000	1168700000	1211500000	1191700000	1584200000	1375400000
P14735;Q5T5N3	P14735	11;2	11;2	11;2	Insulin-degrading enzyme	IDE	IDE	53727000	66661000	51248000	59325000	57007000	68182000	98731000	56988000
P14866;M0QXS5;M0QYT0;M0R076;M0QYL7;M0R1W6	P14866;M0QXS5	13;10;5;2;2;2	13;10;5;2;2;2	13;10;5;2;2;2	Heterogeneous nuclear ribonucleoprotein L	HNRNPL	HNRNPL;HNRNPL	890200000	711210000	705630000	785580000	624710000	825570000	810390000	855330000
P14868;H7BZ35;C9J7S3;C9JLC1;C9JQM9;H7C278	P14868;H7BZ35	16;8;4;4;2;2	16;8;4;4;2;2	16;8;4;4;2;2	Aspartate--tRNA ligase, cytoplasmic	DARS	DARS;DARS	275460000	273710000	265130000	325180000	272040000	268830000	454430000	345600000
P14923;C9JK18;C9JKY1;C9JTX4;C9J826	P14923;C9JK18;C9JKY1	13;7;7;6;6	13;7;7;6;6	13;7;7;6;6	Junction plakoglobin	JUP	JUP;JUP;JUP	117340000	241400000	130320000	229350000	362900000	209120000	178090000	202570000
P15121;E9PCX2;E9PEF9;C9JRZ8	P15121;E9PCX2;E9PEF9	6;5;4;1	6;5;4;1	6;5;4;1	Aldose reductase	AKR1B1	AKR1B1;AKR1B1;AKR1B1	216830000	283930000	329640000	408410000	275510000	260130000	428160000	379140000
P15531;E7ERL0;E5RHP0;C9K028	P15531;E7ERL0;E5RHP0	9;8;6;3	1;0;0;0	1;0;0;0	Nucleoside diphosphate kinase A	NME1	NME1;NME1;NME1	388870000	223590000	390340000	269690000	360190000	236020000	342600000	412510000
P15880;H0YEN5;E9PQD7;E9PMM9;E9PPT0;I3L404;E9PM36;H3BNG3;H0YE27	P15880;H0YEN5;E9PQD7;E9PMM9;E9PPT0;I3L404	12;9;9;8;7;6;4;2;1	12;9;9;8;7;6;4;2;1	12;9;9;8;7;6;4;2;1	40S ribosomal protein S2	RPS2	RPS2;RPS2;RPS2;RPS2;RPS2;RPS2	2906900000	2852900000	2461800000	2771300000	3350600000	3540500000	3812400000	3488200000
P15924	P15924	40	40	40	Desmoplakin	DSP	DSP	192150000	348020000	175480000	325540000	870020000	251420000	335970000	316110000
P16152;E9PQ63;A8MTM1	P16152;E9PQ63;A8MTM1	10;6;6	10;6;6	8;4;4	Carbonyl reductase [NADPH] 1	CBR1	CBR1;CBR1;CBR1	231140000	261850000	311060000	437860000	265830000	357370000	237420000	338330000
P16401	P16401	4	4	4	Histone H1.5	HIST1H1B	HIST1H1B	30632000	35539000	123840000	156390000	43207000	33884000	70536000	53830000
P16615;H7C5W9;O14983	P16615;H7C5W9;O14983	6;5;3	6;5;3	6;5;3	Sarcoplasmic/endoplasmic reticulum calcium ATPase 2;Sarcoplasmic/endoplasmic reticulum calcium ATPase 1	ATP2A2;ATP2A1	ATP2A2;ATP2A2;ATP2A1	127490000	36188000	56352000	85566000	123890000	79444000	102630000	71034000
P16930;H0YLC7	P16930;H0YLC7	2;1	2;1	2;1	Fumarylacetoacetase	FAH	FAH;FAH	0	0	0	0	14301000	0	0	0
P16989;A0A0D9SEI8	P16989	10;4	4;1	4;1	Y-box-binding protein 3	YBX3	YBX3	117700000	91139000	103000000	92412000	78479000	93141000	165020000	103010000
P17066;P48741	P17066;P48741	6;3	1;1	1;1	Heat shock 70 kDa protein 6;Putative heat shock 70 kDa protein 7	HSPA6;HSPA7	HSPA6;HSPA7	0	0	0	0	0	0	0	436200000
P17096	P17096	3	3	3	High mobility group protein HMG-I/HMG-Y	HMGA1	HMGA1	23131000	25208000	36891000	66344000	0	19260000	18587000	27820000
P17174	P17174	6	6	6	Aspartate aminotransferase, cytoplasmic	GOT1	GOT1	49871000	71081000	93852000	120190000	67824000	104940000	86881000	116410000
P17275	P17275	1	1	1	Transcription factor jun-B	JUNB	JUNB	0	0	0	0	0	0	0	4932300
P17655	P17655	4	4	4	Calpain-2 catalytic subunit	CAPN2	CAPN2	78690000	0	0	0	68305000	142400000	0	0
P17812;Q9NRF8	P17812	13;2	13;2	13;2	CTP synthase 1	CTPS1	CTPS1	536170000	557410000	455410000	333540000	367780000	460200000	229010000	241830000
P17813	P17813	2	2	2	Endoglin	ENG	ENG	0	0	0	0	0	0	0	7155300
P17931;G3V3R6	P17931;G3V3R6	5;3	5;3	5;3	Galectin-3;Galectin	LGALS3	LGALS3;LGALS3	137620000	183460000	130990000	92164000	138790000	168450000	121720000	71468000
P17987;E7EQR6;F5H282;E7ERF2;F5GZI8;F5H136;F5GZ03;F5H726;F5H676;F5GYL4;F5H7Y1	P17987;E7EQR6;F5H282;E7ERF2	20;13;12;12;5;5;5;4;4;3;1	20;13;12;12;5;5;5;4;4;3;1	20;13;12;12;5;5;5;4;4;3;1	T-complex protein 1 subunit alpha	TCP1	TCP1;TCP1;TCP1;TCP1	943030000	1003200000	943830000	1138400000	963080000	928540000	1306500000	1036700000
P18077;F8WBS5;F8WB72;C9K025	P18077;F8WBS5;F8WB72;C9K025	5;4;4;4	5;4;4;4	5;4;4;4	60S ribosomal protein L35a	RPL35A	RPL35A;RPL35A;RPL35A;RPL35A	231900000	206070000	170940000	317580000	288800000	223620000	376010000	385470000
P18085;C9JPM4;C9JAK5;U3KQF2	P18085;C9JPM4;C9JAK5;U3KQF2	5;4;4;3	5;4;4;3	4;3;4;3	ADP-ribosylation factor 4	ARF4	ARF4;ARF4;ARF4;ARF4	44706000	53419000	91669000	124350000	61463000	98732000	88829000	38279000
P18124;A8MUD9;C9JIJ5;C9JZ88	P18124;A8MUD9	18;15;5;4	18;15;5;4	18;15;5;4	60S ribosomal protein L7	RPL7	RPL7;RPL7	3777400000	3798400000	2694400000	2508800000	4287100000	3297800000	4185000000	4443600000
P18206;Q5JQ13;A0A096LPE1	P18206;Q5JQ13	37;24;2	37;24;2	37;24;2	Vinculin	VCL	VCL;VCL	2083700000	2378400000	2446600000	2525100000	2058000000	1924300000	2242800000	2529500000
P18583;J3QSZ5	P18583;J3QSZ5	4;3	4;3	1;1	Protein SON	SON	SON;SON	69245000	0	0	0	0	0	0	0
P18669;P15259;Q8N0Y7	P18669	8;3;3	8;3;3	8;3;3	Phosphoglycerate mutase 1	PGAM1	PGAM1	338330000	301270000	444620000	331480000	353000000	254600000	211160000	236240000
P18754;C9JW69;C9JRH2;C9JMJ4;C9J3R0;C9JQZ4	P18754;C9JW69;C9JRH2;C9JMJ4;C9J3R0;C9JQZ4	6;5;3;3;3;3	6;5;3;3;3;3	6;5;3;3;3;3	Regulator of chromosome condensation	RCC1	RCC1;RCC1;RCC1;RCC1;RCC1;RCC1	84429000	80439000	93609000	109110000	103020000	87613000	155210000	130480000
P19174	P19174	1	1	1	1-phosphatidylinositol 4,5-bisphosphate phosphodiesterase gamma-1	PLCG1	PLCG1	0	0	0	0	0	0	0	7303200
P19338;H7BY16;C9JYW2;C9JLB1;C9J1H7;C9JWL1	P19338;H7BY16	26;18;1;1;1;1	26;18;1;1;1;1	26;18;1;1;1;1	Nucleolin	NCL	NCL;NCL	7276800000	6764800000	5882800000	5797300000	5173000000	6290000000	4020100000	4928600000
P19367;B1AR63;Q2TB90	P19367	7;2;1	7;2;1	7;2;1	Hexokinase-1	HK1	HK1	34812000	28110000	37873000	30191000	30540000	29454000	54662000	37211000
P19623;K7EKM4;K7ESL0;K7EL89;K7EQ47	P19623	6;2;2;1;1	6;2;2;1;1	6;2;2;1;1	Spermidine synthase	SRM	SRM	102520000	98875000	107190000	58273000	98677000	143940000	129900000	81695000
P19784;H3BNI9;H3BSA1;H3BV19	P19784;H3BNI9;H3BSA1	4;2;2;1	4;2;2;1	4;2;2;1	Casein kinase II subunit alpha	CSNK2A2	CSNK2A2;CSNK2A2;CSNK2A2	18869000	18539000	20396000	20986000	17939000	17244000	21951000	26158000
P20042	P20042	9	9	9	Eukaryotic translation initiation factor 2 subunit 2	EIF2S2	EIF2S2	156040000	133980000	183280000	137700000	120560000	167700000	151890000	154720000
P20585	P20585	3	3	3	DNA mismatch repair protein Msh3	MSH3	MSH3	0	0	0	34907000	22149000	17310000	17637000	21867000
P20618	P20618	4	4	4	Proteasome subunit beta type-1	PSMB1	PSMB1	75240000	78330000	69820000	76392000	73988000	64570000	66379000	64603000
P21333;Q5HY54;F8WE98;H0Y5C6;H0Y5F3;H7C2E7	P21333;Q5HY54	96;95;25;11;7;1	96;95;25;11;7;1	2;2;1;0;0;0	Filamin-A	FLNA	FLNA;FLNA	23974000000	24694000000	20619000000	19996000000	22424000000	21730000000	21236000000	19649000000
P21399	P21399	10	10	10	Cytoplasmic aconitate hydratase	ACO1	ACO1	114080000	149760000	186540000	113170000	125700000	171870000	221380000	184620000
P21796;C9JI87	P21796	3;1	3;1	3;1	Voltage-dependent anion-selective channel protein 1	VDAC1	VDAC1	54012000	73424000	67852000	46006000	61386000	107780000	80318000	88143000
P21980;A2A2A0;A2A299	P21980	4;1;1	4;1;1	4;1;1	Protein-glutamine gamma-glutamyltransferase 2	TGM2	TGM2	0	91251000	0	0	31630000	28779000	0	0
P22102;C9JBJ1;C9JTV6;F8WD69;H7C366;A0A140TA71;C9JZG2;C9JKQ7	P22102	19;4;4;4;3;3;1;1	19;4;4;4;3;3;1;1	19;4;4;4;3;3;1;1	Trifunctional purine biosynthetic protein adenosine-3;Phosphoribosylamine--glycine ligase;Phosphoribosylformylglycinamidine cyclo-ligase;Phosphoribosylglycinamide formyltransferase	GART	GART	221130000	260890000	304990000	347670000	224970000	343010000	406400000	352910000
P22234;E9PBS1;D6RF62	P22234;E9PBS1;D6RF62	10;9;7	10;9;7	10;9;7	Multifunctional protein ADE2;Phosphoribosylaminoimidazole-succinocarboxamide synthase;Phosphoribosylaminoimidazole carboxylase	PAICS	PAICS;PAICS;PAICS	509540000	549260000	496100000	650080000	582930000	668460000	648250000	519480000
P22307	P22307	1	1	1	Non-specific lipid-transfer protein	SCP2	SCP2	0	0	0	0	0	0	0	34015000
P22314;Q5JRR6;Q5JRS1;Q5JRS3;Q5JRS2;Q5JRR9;Q5JRS0	P22314	28;9;7;7;7;7;7	28;9;7;7;7;7;7	28;9;7;7;7;7;7	Ubiquitin-like modifier-activating enzyme 1	UBA1	UBA1	2343900000	2256900000	2731600000	2961000000	2257100000	2648600000	1989400000	2715400000
P22626;A0A087WUI2	P22626;A0A087WUI2	18;14	18;14	17;13	Heterogeneous nuclear ribonucleoproteins A2/B1	HNRNPA2B1	HNRNPA2B1;HNRNPA2B1	1517900000	1603400000	2014900000	1719000000	1389400000	1414900000	2172400000	1708500000
P22735;H0YMQ8	P22735	5;2	5;2	5;2	Protein-glutamine gamma-glutamyltransferase K	TGM1	TGM1	0	0	0	0	22062000	0	0	0
P23193;E5RJ93;E5RIS7	P23193	3;1;1	3;1;1	3;1;1	Transcription elongation factor A protein 1	TCEA1	TCEA1	0	0	23766000	0	0	0	34247000	22851000
P23246;H0Y9K7;H0Y9U2	P23246	20;5;1	20;5;1	19;5;1	Splicing factor, proline- and glutamine-rich	SFPQ	SFPQ	1151800000	1096600000	1477700000	1325400000	1256000000	1246400000	2223600000	1567100000
P23284	P23284	9	9	9	Peptidyl-prolyl cis-trans isomerase B	PPIB	PPIB	663310000	711170000	744630000	649860000	591330000	633320000	637780000	588660000
P23368	P23368	2	2	2	NAD-dependent malic enzyme, mitochondrial	ME2	ME2	29024000	35038000	31244000	76059000	0	34730000	29774000	39472000
P23381;H0YJP3;G3V2F2;G3V3R3;G3V4S4;G3V313;G3V339;G3V2C0;G3V4C7;G3V4N8;G3V5W1;G3V3S7;G3V3X0;G3V3P2;G3V227;G3V277	P23381	6;2;1;1;1;1;1;1;1;1;1;1;1;1;1;1	6;2;1;1;1;1;1;1;1;1;1;1;1;1;1;1	6;2;1;1;1;1;1;1;1;1;1;1;1;1;1;1	Tryptophan--tRNA ligase, cytoplasmic;T1-TrpRS;T2-TrpRS	WARS	WARS	122160000	130820000	150740000	0	154050000	122460000	204000000	129430000
P23396;E9PL09;E9PPU1;H0YEU2;F2Z2S8;H0YCJ7;H0YF32;E9PQ96;E9PJH4;E9PK82;E9PSF4;E9PQX2;H0YES8	P23396;E9PL09;E9PPU1;H0YEU2;F2Z2S8;H0YCJ7	15;14;11;10;8;8;7;6;6;6;5;2;1	15;14;11;10;8;8;7;6;6;6;5;2;1	15;14;11;10;8;8;7;6;6;6;5;2;1	40S ribosomal protein S3	RPS3	RPS3;RPS3;RPS3;RPS3;RPS3;RPS3	1186500000	1301600000	1216900000	1308900000	1065200000	1079500000	1337500000	1414800000
P23526	P23526	17	17	17	Adenosylhomocysteinase	AHCY	AHCY	788970000	788210000	949190000	996520000	724590000	909750000	1050900000	774940000
P23528;G3V1A4;E9PP50;E9PK25;E9PQB7;E9PLJ3;E9PS23;Q9Y281	P23528;G3V1A4;E9PP50;E9PK25;E9PQB7	5;4;4;4;3;2;2;2	5;4;4;4;3;2;2;2	5;4;4;4;3;2;2;2	Cofilin-1	CFL1	CFL1;CFL1;CFL1;CFL1;CFL1	638620000	776790000	1085000000	1112300000	755620000	849460000	1793200000	904180000
P23743;G3V4E1;G3V327;C9JM35;F8W1M3;F8W1H7;H0YJH4	P23743;G3V4E1	3;2;1;1;1;1;1	3;2;1;1;1;1;1	3;2;1;1;1;1;1	Diacylglycerol kinase alpha;Diacylglycerol kinase	DGKA	DGKA;DGKA	43219000	0	0	0	0	0	0	0
P23919;H7C312;H7BZ20;G5E9E9;H7C3A4	P23919;H7C312;H7BZ20	6;4;3;2;1	6;4;3;2;1	6;4;3;2;1	Thymidylate kinase	DTYMK	DTYMK;DTYMK;DTYMK	70347000	62528000	79268000	102540000	54514000	62886000	78434000	57208000
P23921;E9PL69	P23921;E9PL69	16;9	16;9	16;9	Ribonucleoside-diphosphate reductase large subunit	RRM1	RRM1;RRM1	901660000	1133300000	926430000	926020000	1026000000	1077200000	1436700000	1168400000
P24534;F8WF65;F2Z2G2;C9JZW3	P24534	4;1;1;1	4;1;1;1	4;1;1;1	Elongation factor 1-beta	EEF1B2	EEF1B2	455530000	575250000	508580000	403320000	344160000	484530000	392970000	509200000
Q5QNZ2;P24539	Q5QNZ2;P24539	1;1	1;1	1;1	ATP synthase F(0) complex subunit B1, mitochondrial	ATP5F1	ATP5F1;ATP5F1	0	0	0	0	0	0	0	11950000
P24666;G5E9R5;F2Z2Q9;D3YTI2	P24666;G5E9R5	5;4;2;1	5;4;2;1	5;4;2;1	Low molecular weight phosphotyrosine protein phosphatase	ACP1	ACP1;ACP1	55763000	61469000	55959000	62794000	58471000	57159000	70793000	80008000
P24752;E9PRQ6;H0YEL7	P24752;E9PRQ6	4;2;1	4;2;1	4;2;1	Acetyl-CoA acetyltransferase, mitochondrial	ACAT1	ACAT1;ACAT1	0	0	0	54956000	0	0	37252000	33748000
P24844	P24844	6	2	2	Myosin regulatory light polypeptide 9	MYL9	MYL9	66658000	0	62492000	0	48538000	0	0	42769000
P24928;A0A087WWE2	P24928;A0A087WWE2	7;5	7;5	7;5	DNA-directed RNA polymerase II subunit RPB1;DNA-directed RNA polymerase	POLR2A	POLR2A;POLR2A	24224000	28673000	35500000	34034000	28045000	27167000	52570000	37435000
P25205;J3KQ69;Q7Z6P5	P25205;J3KQ69	15;11;4	15;11;4	15;11;4	DNA replication licensing factor MCM3	MCM3	MCM3;MCM3	241450000	256910000	354270000	331800000	297110000	315070000	321270000	333140000
P25398	P25398	3	3	3	40S ribosomal protein S12	RPS12	RPS12	2106000000	1876800000	2298000000	1724700000	2836900000	1483500000	1838700000	2925200000
P25685;M0R080;M0QYT3;M0QXK0	P25685;M0R080	3;2;1;1	3;2;1;1	3;2;1;1	DnaJ homolog subfamily B member 1	DNAJB1	DNAJB1;DNAJB1	0	19150000	63169000	41589000	20088000	23661000	0	0
P25705;K7ERX7;K7EK77;K7ENJ4;K7EJP1;K7EQH4;K7ESA0	P25705;K7ERX7;K7EK77;K7ENJ4	10;6;6;5;4;3;1	10;6;6;5;4;3;1	10;6;6;5;4;3;1	ATP synthase subunit alpha, mitochondrial	ATP5A1	ATP5A1;ATP5A1;ATP5A1;ATP5A1	79261000	83788000	119070000	107030000	95456000	122570000	160050000	135130000
P25788;G3V4X5;G3V3W4;G3V5N4	P25788;G3V4X5	6;3;1;1	6;3;1;1	6;3;1;1	Proteasome subunit alpha type-3	PSMA3	PSMA3;PSMA3	134530000	129110000	147780000	159920000	129470000	112270000	213780000	191090000
P25789;H0YMZ1;H0YN18;H0YL69;H0YMI6;H0YMA1;H0YLS6;H0YLC2;H0YKT8;H0YKS0	P25789;H0YMZ1;H0YN18;H0YL69;H0YMI6;H0YMA1	5;4;4;4;3;3;2;2;2;1	5;4;4;4;3;3;2;2;2;1	5;4;4;4;3;3;2;2;2;1	Proteasome subunit alpha type-4;Proteasome subunit alpha type	PSMA4	PSMA4;PSMA4;PSMA4;PSMA4;PSMA4;PSMA4	204460000	243500000	312840000	324050000	188890000	222330000	179450000	284350000
P26038;V9GZ54	P26038	33;5	33;5	25;3	Moesin	MSN	MSN	1239000000	1163600000	1102900000	1141500000	1318100000	1262000000	1421700000	1286800000
P26196;Q8IV96	P26196	4;1	4;1	4;1	Probable ATP-dependent RNA helicase DDX6	DDX6	DDX6	35724000	42515000	40007000	42603000	42898000	49372000	0	56307000
P26232;C9J144;C9IZ88	P26232	4;1;1	1;1;1	1;1;1	Catenin alpha-2	CTNNA2	CTNNA2	0	0	0	49514000	0	0	0	0
P26358;K7ENW7;K7EJL0;K7EIZ6;K7ERQ1;K7EMU8;K7ELB1;K7ENQ6	P26358	13;5;2;1;1;1;1;1	13;5;2;1;1;1;1;1	13;5;2;1;1;1;1;1	DNA (cytosine-5)-methyltransferase 1	DNMT1	DNMT1	145040000	123390000	118860000	105970000	106640000	92146000	108490000	158090000
P26368;K7ENG2;K7ELP8	P26368;K7ENG2	8;6;1	8;6;1	8;6;1	Splicing factor U2AF 65 kDa subunit	U2AF2	U2AF2;U2AF2	495630000	385600000	348190000	183220000	270190000	488910000	0	143390000
P26373;J3QSB4;H3BUK8;H3BTH3;J3KS98	P26373;J3QSB4	8;6;1;1;1	8;6;1;1;1	8;6;1;1;1	60S ribosomal protein L13	RPL13	RPL13;RPL13	1714000000	1936000000	2009000000	2791100000	1665400000	1753600000	3129100000	2296600000
P26447	P26447	3	3	3	Protein S100-A4	S100A4	S100A4	423490000	500520000	662640000	472570000	569740000	856860000	354520000	629930000
P26583;D6R9A6	P26583;D6R9A6	4;3	3;3	3;3	High mobility group protein B2	HMGB2	HMGB2;HMGB2	138720000	55890000	101230000	90959000	58349000	65632000	30014000	71700000
P26639;D6RCA5;D6R9F8;D6RDJ6;A2RTX5;D6RBR8;B7ZLP8;D6RJ97;D6RHV7;D6RCS6	P26639	26;5;5;5;3;2;2;1;1;1	26;5;5;5;3;2;2;1;1;1	26;5;5;5;3;2;2;1;1;1	Threonine--tRNA ligase, cytoplasmic	TARS	TARS	1595000000	1701600000	1524900000	1493500000	1606600000	2006700000	2083000000	1757200000
P26640;A0A140T936;A0A140T954;A2ABF4;A0A0G2JJT9;A0A140T904;H0Y426	P26640;A0A140T936	27;25;9;4;4;2;1	27;25;9;4;4;2;1	27;25;9;4;4;2;1	Valine--tRNA ligase	VARS	VARS;VARS	622780000	742410000	692830000	544920000	673680000	646920000	717530000	572920000
P26641	P26641	13	13	13	Elongation factor 1-gamma	EEF1G	EEF1G	1349600000	1520100000	1340500000	1221100000	1336900000	1438200000	1467200000	1479300000
P27105	P27105	2	2	2	Erythrocyte band 7 integral membrane protein	STOM	STOM	0	0	0	0	0	0	0	66452000
P27348;E9PG15	P27348	7;3	5;2	5;2	14-3-3 protein theta	YWHAQ	YWHAQ	158760000	144070000	248870000	202000000	174040000	170150000	345800000	275410000
P27694;I3L4R8;I3L524;I3L2M5	P27694	6;2;1;1	6;2;1;1	6;2;1;1	Replication protein A 70 kDa DNA-binding subunit;Replication protein A 70 kDa DNA-binding subunit, N-terminally processed	RPA1	RPA1	51818000	62673000	51218000	69956000	56248000	72551000	93109000	78567000
P27797;K7EJB9;K7EL50	P27797;K7EJB9	14;11;5	14;11;5	14;11;5	Calreticulin	CALR	CALR;CALR	829410000	447740000	564750000	241450000	576590000	525410000	509280000	347780000
P27824;D6RGY2;H0Y9Q7;D6RAU8;D6RB85;D6RDP7;D6RAQ8;D6RFL1;D6RHJ3;D6RD16;H0Y9H1	P27824	12;5;4;3;3;3;2;2;1;1;1	12;5;4;3;3;3;2;2;1;1;1	12;5;4;3;3;3;2;2;1;1;1	Calnexin	CANX	CANX	315300000	356750000	377970000	357320000	273270000	305460000	278400000	313520000
P28066	P28066	5	5	5	Proteasome subunit alpha type-5	PSMA5	PSMA5	128070000	147410000	144800000	173020000	115410000	145230000	145530000	176330000
P28070	P28070	2	2	2	Proteasome subunit beta type-4	PSMB4	PSMB4	0	55581000	0	0	0	45452000	87157000	0
P28072;I3L3X7;A0A087X2I4	P28072	3;1;1	3;1;1	3;1;1	Proteasome subunit beta type-6	PSMB6	PSMB6	108590000	105480000	110100000	157840000	127290000	121310000	207450000	156090000
P28074;H0YJM8	P28074	5;2	5;2	5;2	Proteasome subunit beta type-5	PSMB5	PSMB5	142560000	143400000	122290000	101860000	100380000	118540000	215240000	135010000
P28288	P28288	5	5	5	ATP-binding cassette sub-family D member 3	ABCD3	ABCD3	56880000	49890000	41291000	54352000	46651000	41739000	66467000	41512000
P28482	P28482	4	4	2	Mitogen-activated protein kinase 1	MAPK1	MAPK1	35733000	33879000	34143000	35439000	33735000	32278000	41679000	29752000
P28838;H0Y983;H0Y9Q1	P28838	6;2;2	6;2;2	6;2;2	Cytosol aminopeptidase	LAP3	LAP3	0	0	0	0	16594000	20176000	19597000	18800000
Q5VZU9;P29144	Q5VZU9;P29144	9;9	9;9	9;9	Tripeptidyl-peptidase 2	TPP2	TPP2;TPP2	81962000	94208000	91588000	89627000	71395000	70681000	109060000	98734000
P29372	P29372	1	1	1	DNA-3-methyladenine glycosylase	MPG	MPG	0	0	2301500	0	0	0	0	0
Q5SYZ4;P29373;B5MCB5;P29762	Q5SYZ4;P29373	4;4;1;1	4;4;1;1	4;4;1;1	Cellular retinoic acid-binding protein 2	CRABP2	CRABP2;CRABP2	35398000	52955000	52543000	48348000	52089000	36029000	40434000	60011000
P29401;A0A0B4J1R6;E9PFF2;F8W888;F8WAX4	P29401;A0A0B4J1R6	25;21;11;4;1	25;21;11;4;1	25;21;11;4;1	Transketolase	TKT	TKT;TKT	5702400000	5905100000	5479000000	5570700000	6028500000	6653400000	6568700000	6476400000
P29508;H0Y5H9;P48594;C9JZ65	P29508;H0Y5H9;P48594;C9JZ65	4;3;3;2	4;3;3;2	4;3;3;2	Serpin B3;Serpin B4	SERPINB3;SERPINB4	SERPINB3;SERPINB4;SERPINB4;SERPINB4	0	0	0	0	135230000	0	0	0
P29966	P29966	8	8	8	Myristoylated alanine-rich C-kinase substrate	MARCKS	MARCKS	65172000	105060000	100040000	122180000	80424000	75133000	100800000	111200000
P30040;F8VY02	P30040;F8VY02	3;2	3;2	3;2	Endoplasmic reticulum resident protein 29	ERP29	ERP29;ERP29	67201000	65715000	50790000	45903000	50781000	56805000	73709000	39326000
P30041	P30041	11	11	11	Peroxiredoxin-6	PRDX6	PRDX6	634140000	687470000	754960000	514280000	547190000	810070000	855410000	725980000
P30043;M0QZL1;M0R192	P30043;M0QZL1;M0R192	3;2;2	3;2;2	3;2;2	Flavin reductase (NADPH)	BLVRB	BLVRB;BLVRB;BLVRB	0	0	0	0	22335000	26609000	0	22727000
P30044	P30044	6	6	6	Peroxiredoxin-5, mitochondrial	PRDX5	PRDX5	364330000	408240000	384320000	408220000	477050000	534690000	366840000	350080000
P30048	P30048	5	5	5	Thioredoxin-dependent peroxide reductase, mitochondrial	PRDX3	PRDX3	41364000	45596000	38149000	35784000	48501000	55354000	38235000	51598000
P30050	P30050	4	4	4	60S ribosomal protein L12	RPL12	RPL12	271960000	385010000	292890000	298350000	267200000	366300000	313080000	278850000
P30085;Q5T0D2	P30085;Q5T0D2	3;2	3;2	3;2	UMP-CMP kinase	CMPK1	CMPK1;CMPK1	21114000	15417000	28496000	33063000	0	16178000	40927000	21449000
P30086	P30086	5	5	5	Phosphatidylethanolamine-binding protein 1;Hippocampal cholinergic neurostimulating peptide	PEBP1	PEBP1	129300000	158740000	284020000	198280000	125580000	165840000	184420000	181690000
P30101	P30101	21	21	18	Protein disulfide-isomerase A3	PDIA3	PDIA3	887670000	977430000	905460000	758610000	789240000	933600000	1274700000	1024900000
P30153;B3KQV6;C9J9C1;E9PH38;P30154;M0QXG4;M0R0K6;E9PPI5;E9PNM7;E9PHZ6;H0YDG7	P30153;B3KQV6	15;12;7;5;2;1;1;1;1;1;1	15;12;7;5;2;1;1;1;1;1;1	15;12;7;5;2;1;1;1;1;1;1	Serine/threonine-protein phosphatase 2A 65 kDa regulatory subunit A alpha isoform	PPP2R1A	PPP2R1A;PPP2R1A	1012200000	926490000	855710000	1120700000	1085800000	750520000	823980000	990770000
P30419;K7EN82;B7Z8J4;Q5VUC6;O60551	P30419	5;2;2;2;2	5;2;2;2;2	5;2;2;2;2	Glycylpeptide N-tetradecanoyltransferase 1	NMT1	NMT1	67968000	25784000	52031000	44320000	47339000	95022000	63613000	55852000
P30520	P30520	5	5	5	Adenylosuccinate synthetase isozyme 2	ADSS	ADSS	37446000	39954000	36891000	32198000	37153000	36720000	53844000	46390000
P30622;J3KP58;F5H367;F5H270;F5H1T5;F6VGP8;F5H6A0;F5H0N7	P30622;J3KP58	3;2;1;1;1;1;1;1	3;2;1;1;1;1;1;1	3;2;1;1;1;1;1;1	CAP-Gly domain-containing linker protein 1	CLIP1	CLIP1;CLIP1	0	0	9039100	0	0	0	0	0
P30837;H0Y2X5;P47895	P30837	4;1;1	4;1;1	3;0;0	Aldehyde dehydrogenase X, mitochondrial	ALDH1B1	ALDH1B1	0	0	63509000	0	0	37106000	0	0
P31040;A0A087X1I3;D6RFM5	P31040;A0A087X1I3;D6RFM5	5;4;4	5;4;4	5;4;4	Succinate dehydrogenase [ubiquinone] flavoprotein subunit, mitochondrial	SDHA	SDHA;SDHA;SDHA	0	28341000	30724000	33567000	25626000	41138000	37301000	29978000
P31150;G5E9U5;Q5SX91	P31150	7;3;2	3;1;0	3;1;0	Rab GDP dissociation inhibitor alpha	GDI1	GDI1	40834000	11706000	19688000	20578000	26491000	42582000	42092000	25790000
P31153;Q00266	P31153	5;1	5;1	5;1	S-adenosylmethionine synthase isoform type-2	MAT2A	MAT2A	54595000	70840000	70691000	73924000	57838000	70371000	85039000	65792000
P31327;Q5R211;E7EWJ3;C9JTA4	P31327	39;12;3;1	39;12;3;1	37;12;3;1	Carbamoyl-phosphate synthase [ammonia], mitochondrial	CPS1	CPS1	776180000	733590000	707630000	786090000	641320000	748640000	1128900000	838520000
P31689	P31689	8	8	8	DnaJ homolog subfamily A member 1	DNAJA1	DNAJA1	235630000	171950000	191020000	178740000	308020000	228650000	219210000	134550000
P31939;C9JLK0;H7C1S2;F8WEF0	P31939	23;7;7;5	23;7;7;5	23;7;7;5	Bifunctional purine biosynthesis protein PURH;Phosphoribosylaminoimidazolecarboxamide formyltransferase;IMP cyclohydrolase	ATIC	ATIC	766590000	703900000	704580000	870600000	741000000	922480000	1073700000	705380000
P31942	P31942	6	6	6	Heterogeneous nuclear ribonucleoprotein H3	HNRNPH3	HNRNPH3	113580000	124560000	148490000	128520000	120270000	141800000	219040000	141490000
P31944	P31944	2	2	2	Caspase-14;Caspase-14 subunit p17, mature form;Caspase-14 subunit p10, mature form;Caspase-14 subunit p20, intermediate form;Caspase-14 subunit p8, intermediate form	CASP14	CASP14	0	0	0	0	30012000	0	0	0
P31946	P31946	6	3	3	14-3-3 protein beta/alpha;14-3-3 protein beta/alpha, N-terminally processed	YWHAB	YWHAB	49928000	67021000	90687000	102080000	50284000	108040000	98092000	98003000
P31947	P31947	4	2	2	14-3-3 protein sigma	SFN	SFN	0	7853700	0	8470900	26375000	10015000	11423000	15303000
P31948;F5H783;F5GXD8;H0YGI8	P31948;F5H783	22;11;8;3	22;11;8;3	22;11;8;3	Stress-induced-phosphoprotein 1	STIP1	STIP1;STIP1	850320000	889270000	859680000	761090000	891070000	887720000	804720000	792850000
P31949	P31949	1	1	1	Protein S100-A11;Protein S100-A11, N-terminally processed	S100A11	S100A11	0	0	0	0	0	0	0	8472200
P32004;H0Y5C3	P32004	3;1	3;1	3;1	Neural cell adhesion molecule L1	L1CAM	L1CAM	6631900	0	7633800	10819000	0	0	13977000	15402000
P32119;A6NIW5	P32119;A6NIW5	8;5	7;5	7;5	Peroxiredoxin-2	PRDX2	PRDX2;PRDX2	452030000	429780000	462540000	500940000	483630000	476130000	751370000	643460000
P32320	P32320	1	1	1	Cytidine deaminase	CDA	CDA	0	0	0	0	0	0	8709600	0
P32455;H3BNS1;P32456;Q9H0R5	P32455;H3BNS1;P32456;Q9H0R5	2;1;1;1	2;1;1;1	2;1;1;1	Interferon-induced guanylate-binding protein 1;Interferon-induced guanylate-binding protein 2;Guanylate-binding protein 3	GBP1;GBP3;GBP2	GBP1;GBP3;GBP2;GBP3	0	0	0	0	0	0	0	14945000
P33176;A0A0G2JMZ6;J3KNA1;O60282;Q12840	P33176	11;4;4;4;4	11;4;4;4;4	11;4;4;4;4	Kinesin-1 heavy chain	KIF5B	KIF5B	189740000	202470000	193520000	228620000	166850000	200240000	234760000	232900000
P33991;E5RG31;Q9UJA3	P33991	15;7;1	15;7;1	15;7;1	DNA replication licensing factor MCM4	MCM4	MCM4	245670000	205220000	207310000	208000000	211410000	277710000	157000000	190940000
P33992;B1AHB1;B1AHB2;B1AHA9	P33992;B1AHB1	15;13;5;4	15;13;5;4	15;13;5;4	DNA replication licensing factor MCM5;DNA helicase	MCM5	MCM5;MCM5	353910000	476530000	449660000	553460000	398320000	490120000	530860000	322900000
P33993;C9J8M6	P33993	19;3	19;3	19;3	DNA replication licensing factor MCM7	MCM7	MCM7	327400000	342240000	354590000	353530000	339760000	433050000	259620000	411840000
P34896;J3KRK5;J3KRZ5	P34896	5;1;1	4;1;1	4;1;1	Serine hydroxymethyltransferase, cytosolic	SHMT1	SHMT1	0	38467000	39430000	48955000	30626000	42620000	0	0
P34897;H0YIZ0;G3V2Y4;G3V5L0;G3V4W5;G3V2D2;G3V540	P34897;H0YIZ0;G3V2Y4	7;5;4;2;2;1;1	7;5;4;2;2;1;1	6;5;3;1;1;0;0	Serine hydroxymethyltransferase, mitochondrial;Serine hydroxymethyltransferase	SHMT2	SHMT2;SHMT2;SHMT2	62663000	89214000	88075000	90686000	68743000	83005000	95699000	92426000
P34932;A0A087WYC1;A0A087WTS8	P34932;A0A087WYC1	26;20;12	26;20;12	24;18;11	Heat shock 70 kDa protein 4	HSPA4	HSPA4;HSPA4	589950000	632720000	499610000	501330000	423300000	514830000	577400000	503190000
P35221;G3XAM7;E5RIB1;A0A0A0MRI5;E5RFM3;E5RJL0;E5RIE0;E5RHV7;E5RGY6;E5RG03;E5RJ41;A0A0A0MTJ6;E5RJZ2;E5RIT8;A0A087WZL6;E5RGU3;E5RHJ5;E5RFG3;E5RFK9;E5RFM5;E5RJP7;E5RGD2;B9A010	P35221;G3XAM7	11;9;4;3;2;2;2;2;2;2;2;2;1;1;1;1;1;1;1;1;1;1;1	11;9;4;3;2;2;2;2;2;2;2;2;1;1;1;1;1;1;1;1;1;1;1	8;6;4;0;2;2;2;2;2;2;2;0;1;1;0;0;0;0;0;0;0;0;0	Catenin alpha-1	CTNNA1	CTNNA1;CTNNA1	152740000	160240000	191160000	216240000	148840000	166280000	310220000	243710000
P35241;E9PNV3;E9PQ82	P35241	20;5;4	11;2;1	11;2;1	Radixin	RDX	RDX	131990000	167510000	136980000	144920000	116580000	158230000	156550000	140260000
P35250;H7C5S7;H7C5P1;H7C5Q7;F8WC37;H7C5A0;H7C5G4;H7C5P4;A0A087WVY3	P35250	3;1;1;1;1;1;1;1;1	3;1;1;1;1;1;1;1;1	3;1;1;1;1;1;1;1;1	Replication factor C subunit 2	RFC2	RFC2	42664000	58753000	53338000	70515000	0	40004000	58935000	59323000
P35251;H0Y8U4;H0Y9P8	P35251	12;2;1	12;2;1	12;2;1	Replication factor C subunit 1	RFC1	RFC1	143630000	171190000	184310000	189070000	111100000	156810000	130770000	164540000
P35269;M0QXD6;M0R0Z3	P35269;M0QXD6	4;3;1	4;3;1	4;3;1	General transcription factor IIF subunit 1	GTF2F1	GTF2F1;GTF2F1	36363000	42389000	45099000	50890000	32985000	27850000	36616000	31894000
P35527;CON__P35527;K7EQQ3	P35527;CON__P35527;K7EQQ3	31;30;17	30;29;17	30;29;17	Keratin, type I cytoskeletal 9	KRT9	KRT9;;KRT9	13152000000	15291000000	7398000000	10914000000	16623000000	13244000000	11439000000	12115000000
P35573;A0A1C7CYW1	P35573	8;1	8;1	8;1	Glycogen debranching enzyme;4-alpha-glucanotransferase;Amylo-alpha-1,6-glucosidase	AGL	AGL	95428000	56796000	42145000	35213000	53521000	51247000	0	80957000
P35579;Q5BKV1;B1AH99;A0A0C4DFM8;A1L2Z2;REV__S4R3H4;REV__E7EQT4;REV__Q9UKV3	P35579	110;11;6;4;2;1;1;1	110;11;6;4;2;1;1;1	94;11;6;0;0;1;1;1	Myosin-9	MYH9	MYH9	31106000000	33118000000	28637000000	28810000000	28614000000	28446000000	21019000000	27167000000
P35580;E7ERA5	P35580	53;3	43;3	40;3	Myosin-10	MYH10	MYH10	659800000	707020000	804140000	817090000	731640000	645800000	877320000	727660000
P35606;H0YAC7;D6R997;D6RBZ7;D6RCL6;D6RBG7;D6RBT6	P35606	13;4;2;1;1;1;1	13;4;2;1;1;1;1	13;4;2;1;1;1;1	Coatomer subunit beta	COPB2	COPB2	74637000	70522000	59907000	50351000	96435000	75391000	126580000	86612000
P35659;B4DFG0;D6RDA2;D6R9L5;H0Y993;H0Y8X0	P35659;B4DFG0;D6RDA2	6;5;3;2;2;2	6;5;3;2;2;2	6;5;3;2;2;2	Protein DEK	DEK	DEK;DEK;DEK	110370000	84805000	127250000	78028000	77856000	63633000	0	79989000
P35749	P35749	14	1	1	Myosin-11	MYH11	MYH11	0	0	0	0	0	0	0	6348800
P35908;CON__P35908;Q01546;CON__Q01546;H0YID6;CON__Q9R0H5;CON__Q6NXH9;H0YHD9;CON__REFSEQ:XP_932229	P35908;CON__P35908	40;39;7;6;3;3;3;1;1	38;37;7;6;3;2;2;1;1	27;26;0;0;0;0;0;0;0	Keratin, type II cytoskeletal 2 epidermal	KRT2	KRT2;	3810100000	5569900000	2657400000	5885600000	10272000000	5450800000	6245500000	4446200000
P35998;C9JLS9	P35998	12;4	12;4	12;4	26S protease regulatory subunit 7	PSMC2	PSMC2	162220000	226910000	166200000	207190000	205080000	278540000	143720000	152300000
P36405	P36405	1	1	1	ADP-ribosylation factor-like protein 3	ARL3	ARL3	0	0	0	0	0	12187000	0	0
P36542	P36542	2	2	2	ATP synthase subunit gamma, mitochondrial	ATP5C1	ATP5C1	14370000	0	0	0	0	0	15721000	0
P36578;H3BM89;H3BTP7;H3BU31	P36578;H3BM89	16;11;6;6	16;11;6;6	16;11;6;6	60S ribosomal protein L4	RPL4	RPL4;RPL4	4344600000	5106200000	3047100000	3244200000	4115200000	4034700000	2698300000	2720900000
P36639	P36639	2	2	2	7,8-dihydro-8-oxoguanine triphosphatase	NUDT1	NUDT1	0	0	34402000	0	0	0	0	19594000
P36871	P36871	14	14	14	Phosphoglucomutase-1	PGM1	PGM1	166160000	174600000	225070000	202740000	199010000	180550000	349320000	251280000
P36952;C9JLM5	P36952;C9JLM5	7;4	7;4	7;4	Serpin B5	SERPINB5	SERPINB5;SERPINB5	213690000	217390000	288420000	214640000	193790000	348410000	128740000	152140000
P37108;H0YLA2;H0YLW0	P37108;H0YLA2	4;2;1	4;2;1	4;2;1	Signal recognition particle 14 kDa protein	SRP14	SRP14;SRP14	82368000	79837000	125640000	113980000	109690000	102750000	170700000	172170000
P37802;X6RJP6;C9J5W6;Q9UI15	P37802;X6RJP6	12;11;1;1	12;11;1;1	12;11;1;1	Transgelin-2	TAGLN2	TAGLN2;TAGLN2	1120400000	1218000000	1519000000	1410300000	1278800000	1356200000	2045900000	1455900000
P38117	P38117	1	1	1	Electron transfer flavoprotein subunit beta	ETFB	ETFB	0	0	0	0	0	0	0	12394000
P38159;H0Y6E7;H3BT71;H3BUY5;H3BR27;H3BNC1;O75526;Q8N7X1	P38159;H0Y6E7;H3BT71;H3BUY5	17;15;15;9;4;2;2;1	17;15;15;9;4;2;2;1	7;6;6;2;2;1;1;0	RNA-binding motif protein, X chromosome;RNA-binding motif protein, X chromosome, N-terminally processed	RBMX	RBMX;RBMX;RBMX;RBMX	2588800000	3167500000	2674800000	2709500000	2333200000	2407600000	3395200000	2804400000
P38606;C9JA17;C9JVW8	P38606	4;1;1	4;1;1	4;1;1	V-type proton ATPase catalytic subunit A	ATP6V1A	ATP6V1A	69429000	79246000	62698000	39560000	66548000	61593000	0	57805000
P38646;D6RJI2;H0YBG6;D6RA73	P38646	12;3;2;1	12;3;2;1	12;3;2;1	Stress-70 protein, mitochondrial	HSPA9	HSPA9	212730000	206890000	170210000	198930000	184940000	277030000	253150000	211900000
P38919;I3L3H2	P38919	19;3	14;1	14;1	Eukaryotic initiation factor 4A-III;Eukaryotic initiation factor 4A-III, N-terminally processed	EIF4A3	EIF4A3	386350000	425820000	383230000	382020000	472270000	369810000	461060000	438500000
P39019;M0R2L9;A0A075B6E2;M0QXK4;M0QYF7;M0R140	P39019;M0R2L9;A0A075B6E2;M0QXK4;M0QYF7;M0R140	6;3;3;3;3;3	6;3;3;3;3;3	6;3;3;3;3;3	40S ribosomal protein S19	RPS19	RPS19;RPS19;RPS19;RPS19;RPS19;RPS19	62466000	0	551780000	211330000	81708000	159210000	0	327730000
P39023;G5E9G0;H7C422;H7C3M2;B5MCW2;F8WCR1	P39023;G5E9G0;H7C422;H7C3M2;B5MCW2	12;9;8;7;7;3	12;9;8;7;7;3	12;9;8;7;7;3	60S ribosomal protein L3	RPL3	RPL3;RPL3;RPL3;RPL3;RPL3	1740300000	1494500000	1211000000	980850000	1136600000	1504400000	811270000	1278500000
P39748;I3L3E9;F5H1Y3;CON__P01030;CON__ENSEMBL:ENSBTAP00000007350	P39748;I3L3E9	5;3;2;1;1	5;3;2;1;1	5;3;2;1;1	Flap endonuclease 1	FEN1	FEN1;FEN1	0	69893000	116020000	85826000	76110000	113380000	117160000	107950000
P40121;E7ENU9;H7C0X8	P40121;E7ENU9	3;2;1	3;2;1	3;2;1	Macrophage-capping protein	CAPG	CAPG;CAPG	17512000	21066000	23436000	30388000	21830000	23547000	44581000	34104000
P40222	P40222	4	4	4	Alpha-taxilin	TXLNA	TXLNA	15483000	14834000	16388000	17713000	15827000	12905000	18734000	18964000
P40227;J3KRI6	P40227	19;1	19;1	14;0	T-complex protein 1 subunit zeta	CCT6A	CCT6A	735720000	927410000	1004800000	1224200000	852120000	1113300000	1073300000	1129000000
P40429;Q8J015;M0QYS1;Q6NVV1;M0QZU1;A0A096LPE0	P40429;Q8J015;M0QYS1;Q6NVV1	9;8;8;5;1;1	9;8;8;5;1;1	9;8;8;5;1;1	60S ribosomal protein L13a;Putative 60S ribosomal protein L13a protein RPL13AP3	RPL13A;RPL13a;RPL13AP3	RPL13A;RPL13a;RPL13A;RPL13AP3	2123400000	1772200000	1158100000	1209900000	1759500000	1092600000	1244200000	1667300000
P40763;G8JLH9	P40763;G8JLH9	6;5	6;5	6;5	Signal transducer and activator of transcription 3;Signal transducer and activator of transcription	STAT3	STAT3;STAT3	50585000	100390000	46261000	29184000	109660000	81016000	0	37709000
P40925;B8ZZ51;B9A041;C9JF79;C9JLV6;C9JRL4	P40925;B8ZZ51;B9A041	7;5;5;3;2;2	7;5;5;3;2;2	7;5;5;3;2;2	Malate dehydrogenase, cytoplasmic	MDH1	MDH1;MDH1;MDH1	244060000	227120000	204850000	183310000	208570000	235560000	231090000	235370000
P40926;G3XAL0	P40926;G3XAL0	8;6	8;6	8;6	Malate dehydrogenase, mitochondrial;Malate dehydrogenase	MDH2	MDH2;MDH2	181010000	360540000	322250000	249990000	246320000	340640000	317460000	465290000
P40938;A0A087X270	P40938	3;1	3;1	3;1	Replication factor C subunit 3	RFC3	RFC3	0	0	0	45142000	26720000	41592000	15466000	32642000
P41091;Q2VIR3;F8W810;H7BZU1	P41091;Q2VIR3;F8W810	12;11;9;3	12;11;9;3	12;11;9;3	Eukaryotic translation initiation factor 2 subunit 3;Putative eukaryotic translation initiation factor 2 subunit 3-like protein	EIF2S3;EIF2S3L	EIF2S3;EIF2S3L;	448110000	526890000	424280000	406070000	439180000	641230000	251970000	451660000
Q5SY38;P41214	Q5SY38;P41214	1;1	1;1	1;1	Eukaryotic translation initiation factor 2D	EIF2D	EIF2D;EIF2D	0	0	0	0	0	0	0	2651000
P41227;F8W808;A8MWP7;Q9BSU3	P41227;F8W808;A8MWP7	3;2;2;1	3;2;2;1	3;2;2;1	N-alpha-acetyltransferase 10	NAA10	NAA10;NAA10;NAA10	52524000	42468000	0	42438000	39350000	39087000	0	0
P41240;H3BUM9;H3BN15;H3BU69;K7ENL8;K7ES68;K7EQY5;P42679	P41240	15;4;1;1;1;1;1;1	15;4;1;1;1;1;1;1	15;4;1;1;1;1;1;1	Tyrosine-protein kinase CSK	CSK	CSK	0	9013400	13000000	13970000	383840000	435710000	806100000	486310000
P41250;H7C443	P41250	14;1	14;1	14;1	Glycine--tRNA ligase	GARS	GARS	240280000	306850000	248150000	226550000	246290000	292470000	410080000	270700000
P42126	P42126	1	1	1	Enoyl-CoA delta isomerase 1, mitochondrial	ECI1	ECI1	0	0	0	0	0	0	0	8354400
P42166	P42166	22	22	14	Lamina-associated polypeptide 2, isoform alpha;Thymopoietin;Thymopentin	TMPO	TMPO	865610000	1085500000	821500000	936880000	524700000	531940000	632550000	587040000
P42167;G5E972;H0YJH7	P42167;G5E972	13;12;6	5;4;3	5;4;3	Lamina-associated polypeptide 2, isoforms beta/gamma;Thymopoietin;Thymopentin	TMPO	TMPO;TMPO	113710000	197000000	122260000	94449000	107640000	115750000	46930000	69853000
P42224;J3KPM9;E7ENM1;E7EPD2;D2KFR9;H7BZB5;E9PH66	P42224;J3KPM9	9;7;3;3;3;1;1	9;7;3;3;3;1;1	9;7;3;3;3;1;1	Signal transducer and activator of transcription 1-alpha/beta;Signal transducer and activator of transcription	STAT1	STAT1;STAT1	55695000	37330000	40682000	34599000	43631000	58109000	77067000	21134000
P42285;H0YAC4;H0Y8U3;D6REC7	P42285	7;2;1;1	7;2;1;1	7;2;1;1	Superkiller viralicidic activity 2-like 2	SKIV2L2	SKIV2L2	146150000	116110000	113660000	0	126760000	82545000	125400000	118240000
Q5T4L4;P42677	Q5T4L4;P42677	4;4	4;4	3;3	40S ribosomal protein S27	RPS27	RPS27;RPS27	187710000	180930000	174110000	166480000	194480000	154000000	229110000	198480000
P42684	P42684	2	2	2	Abelson tyrosine-protein kinase 2	ABL2	ABL2	0	0	0	0	0	11020000	17635000	10519000
P42704;B8ZZ38;A0A0C4DG06;C9JCA9	P42704	16;5;5;4	16;5;5;4	16;5;5;4	Leucine-rich PPR motif-containing protein, mitochondrial	LRPPRC	LRPPRC	91769000	110250000	105840000	181740000	151590000	129610000	178650000	147650000
P42766;F2Z388	P42766	5;2	5;2	5;2	60S ribosomal protein L35	RPL35	RPL35	4222900000	4152900000	2022200000	1388000000	2605300000	2968400000	1430500000	1868600000
P42771;J3QRG6;K7ES20;K7ENC6;G3XAG3;P42772	P42771;J3QRG6;K7ES20;K7ENC6	4;3;2;2;1;1	4;3;2;2;1;1	4;3;2;2;1;1	Cyclin-dependent kinase inhibitor 2A	CDKN2A	CDKN2A;CDKN2A;CDKN2A;CDKN2A	141740000	140910000	142180000	193250000	121320000	179940000	100690000	0
P43034;I3L495;I3L3N5	P43034	6;2;2	6;2;2	6;2;2	Platelet-activating factor acetylhydrolase IB subunit alpha	PAFAH1B1	PAFAH1B1	160700000	135420000	143330000	141360000	142750000	156760000	263490000	155380000
P43490;A0A0C4DFS8;C9JF35;C9JG65	P43490;A0A0C4DFS8	10;8;1;1	10;8;1;1	10;8;1;1	Nicotinamide phosphoribosyltransferase	NAMPT	NAMPT;NAMPT	137640000	94221000	131840000	99481000	64827000	76791000	43652000	74097000
P43686	P43686	8	8	8	26S protease regulatory subunit 6B	PSMC4	PSMC4	103950000	73821000	97318000	67160000	81998000	121260000	93827000	116430000
P45973;F8VNY3	P45973;F8VNY3	2;1	2;1	2;1	Chromobox protein homolog 5	CBX5	CBX5;CBX5	27974000	0	61693000	74190000	0	31506000	25493000	34356000
P45974;F5H571	P45974	16;3	16;3	16;3	Ubiquitin carboxyl-terminal hydrolase 5	USP5	USP5	476010000	463680000	463110000	485820000	387070000	403300000	650450000	557760000
P46060;H0Y4Q3;B0QYT5;B0QYT4;B0QYT6	P46060	10;4;3;3;1	10;4;3;3;1	10;4;3;3;1	Ran GTPase-activating protein 1	RANGAP1	RANGAP1	106540000	98219000	152420000	169230000	106000000	107890000	176580000	182790000
P46063;F5H2L2;F8WA66;F8WD97;F5H4P4;F5H3W0	P46063	9;4;4;4;2;2	9;4;4;4;2;2	9;4;4;4;2;2	ATP-dependent DNA helicase Q1	RECQL	RECQL	261470000	217160000	180520000	228250000	173940000	219200000	314210000	222540000
P46087;F5H5X6;F5GYR3;F5H359;F5H8G6;F5GWB7;F5H709	P46087	8;2;2;1;1;1;1	8;2;2;1;1;1;1	8;2;2;1;1;1;1	Probable 28S rRNA (cytosine(4447)-C(5))-methyltransferase	NOP2	NOP2	29822000	38823000	39143000	47511000	25211000	38960000	40195000	34264000
P46777;Q5T7N0	P46777	7;1	7;1	7;1	60S ribosomal protein L5	RPL5	RPL5	263290000	318160000	538860000	398620000	321140000	302660000	567100000	469740000
P46778;G3V1B3;M0R181	P46778;G3V1B3;M0R181	6;3;3	6;3;3	6;3;3	60S ribosomal protein L21	RPL21	RPL21;RPL21;RPL21	1376200000	1563400000	1256000000	974380000	1282500000	1282600000	1175800000	1121100000
P46783;F6U211;S4R435;Q9NQ39	P46783;F6U211;S4R435;Q9NQ39	5;3;3;3	5;3;3;3	5;3;3;3	40S ribosomal protein S10;Putative 40S ribosomal protein S10-like	RPS10;RPS10-NUDT3;RPS10P5	RPS10;RPS10;RPS10-NUDT3;RPS10P5	43840000	42894000	145790000	0	44422000	57780000	0	46808000
P46821;D6RA32;D6RA40;D6RCL2;D6RGJ3	P46821	22;8;7;1;1	22;8;7;1;1	22;8;7;1;1	Microtubule-associated protein 1B;MAP1B heavy chain;MAP1 light chain LC1	MAP1B	MAP1B	251250000	241200000	276270000	256960000	169300000	192640000	317970000	274290000
P46940;A0A0J9YXZ5;H0YLE8;A0A087WWP1;H0YKA5	P46940;A0A0J9YXZ5;H0YLE8	57;40;38;2;1	57;40;38;2;1	55;38;36;2;1	Ras GTPase-activating-like protein IQGAP1	IQGAP1	IQGAP1;IQGAP1;IQGAP1	2248900000	2620800000	1939100000	2201700000	2228800000	2257200000	2733000000	2182300000
P46977	P46977	3	3	3	Dolichyl-diphosphooligosaccharide--protein glycosyltransferase subunit STT3A	STT3A	STT3A	0	0	0	0	0	0	0	14189000
P47712	P47712	8	8	8	Cytosolic phospholipase A2;Phospholipase A2;Lysophospholipase	PLA2G4A	PLA2G4A	45255000	33275000	55133000	47712000	42152000	63401000	76148000	59358000
P47755;C9JUG7;F8W9N7;A0A0D9SET8	P47755;C9JUG7;F8W9N7;A0A0D9SET8	3;2;2;2	2;1;1;1	2;1;1;1	F-actin-capping protein subunit alpha-2	CAPZA2	CAPZA2;CAPZA2;CAPZA2;CAPZA2	0	0	0	41850000	0	36935000	0	51450000
P47897;A0A1B0GVU9;B4DDN1;H7C0R3;C9J165;A0A0U1RQT0;A0A0U1RRC8;A0A0U1RQX5;A0A1B0GTT3;A0A0U1RQM8;A0A0U1RR66;A0A0U1RQU2;A0A0U1RQE9;A0A0U1RQQ5;F2Z2V6;A0A0U1RRI9;A0A0U1RQL2;A0A0U1RQC3;A0A0U1RQX9;A0A0U1RQJ6;A0A0U1RRJ7;A0A0U1RR79	P47897;A0A1B0GVU9;B4DDN1	24;20;19;11;9;8;5;5;5;5;5;5;5;5;4;4;3;2;2;2;1;1	24;20;19;11;9;8;5;5;5;5;5;5;5;5;4;4;3;2;2;2;1;1	24;20;19;11;9;8;5;5;5;5;5;5;5;5;4;4;3;2;2;2;1;1	Glutamine--tRNA ligase	QARS	QARS;QARS;QARS	853660000	789680000	691530000	809310000	696640000	747750000	842410000	691200000
P47914	P47914	2	2	2	60S ribosomal protein L29	RPL29	RPL29	195370000	164610000	126410000	285270000	827230000	279720000	749740000	407160000
P48147	P48147	6	6	6	Prolyl endopeptidase	PREP	PREP	46694000	32719000	80435000	53492000	43079000	50359000	0	0
P48163	P48163	7	7	7	NADP-dependent malic enzyme	ME1	ME1	85206000	84811000	108440000	122170000	113800000	137710000	172500000	139740000
P48507	P48507	3	3	3	Glutamate--cysteine ligase regulatory subunit	GCLM	GCLM	27877000	0	34627000	44993000	24372000	27897000	47554000	36307000
P48634	P48634	14	14	14	Protein PRRC2A	PRRC2A	PRRC2A	101640000	115140000	102520000	124260000	102000000	106320000	132170000	112110000
P48637	P48637	5	5	5	Glutathione synthetase	GSS	GSS	40170000	48943000	35928000	54466000	55227000	44879000	66537000	47448000
P48643;E7ENZ3;B7ZAR1;E9PCA1;D6RIZ7;H0Y914	P48643;E7ENZ3;B7ZAR1;E9PCA1	20;18;18;18;2;1	20;18;18;18;2;1	20;18;18;18;2;1	T-complex protein 1 subunit epsilon	CCT5	CCT5;CCT5;CCT5;CCT5	559520000	552110000	709440000	519470000	695900000	611080000	399020000	637910000
P48681	P48681	1	1	1	Nestin	NES	NES	0	0	0	0	0	0	0	8875600
P48960	P48960	1	1	1	CD97 antigen;CD97 antigen subunit alpha;CD97 antigen subunit beta	CD97	CD97	0	0	0	0	0	0	0	6173300
P49006	P49006	1	1	1	MARCKS-related protein	MARCKSL1	MARCKSL1	0	0	0	0	0	0	0	11533000
P49189	P49189	5	5	5	4-trimethylaminobutyraldehyde dehydrogenase	ALDH9A1	ALDH9A1	39520000	32144000	34455000	31783000	31130000	32981000	48936000	30839000
P49207	P49207	3	3	3	60S ribosomal protein L34	RPL34	RPL34	624420000	645310000	515210000	513870000	501440000	440630000	734010000	532010000
P49321;Q5T624;E9PRH9;H0YF33;H0YDS9;E9PI86;E9PPQ8;E9PPR5;E9PNB5	P49321;Q5T624;E9PRH9;H0YF33	9;6;5;5;4;3;2;2;1	9;6;5;5;4;3;2;2;1	9;6;5;5;4;3;2;2;1	Nuclear autoantigenic sperm protein	NASP	NASP;NASP;NASP;NASP	119880000	168610000	209090000	216000000	170640000	178240000	272640000	227500000
P49327;A0A0U1RQF0;A0A0U1RRG3;A0A1B0GTR5	P49327;A0A0U1RQF0	69;68;4;1	69;68;4;1	69;68;4;1	Fatty acid synthase;[Acyl-carrier-protein] S-acetyltransferase;[Acyl-carrier-protein] S-malonyltransferase;3-oxoacyl-[acyl-carrier-protein] synthase;3-oxoacyl-[acyl-carrier-protein] reductase;3-hydroxyacyl-[acyl-carrier-protein] dehydratase;Enoyl-[acyl-carrier-protein] reductase;Oleoyl-[acyl-carrier-protein] hydrolase	FASN	FASN;FASN	4988200000	5334300000	4610000000	4753200000	4328600000	4199300000	4968200000	4190400000
P49368;B4DUR8;E9PRC8;Q5SZX6;E9PM09;E9PQ35;Q5SZW8;Q5SZX9	P49368;B4DUR8	22;20;8;7;6;5;5;4	22;20;8;7;6;5;5;4	22;20;8;7;6;5;5;4	T-complex protein 1 subunit gamma	CCT3	CCT3;CCT3	959820000	1021700000	1106200000	906700000	1010900000	1250900000	886650000	1124500000
P49411;H3BNU3	P49411	13;2	13;2	13;2	Elongation factor Tu, mitochondrial	TUFM	TUFM	289730000	306680000	300290000	242780000	320970000	353480000	325520000	357070000
P49588;H3BPK7	P49588	14;4	14;4	14;4	Alanine--tRNA ligase, cytoplasmic	AARS	AARS	193230000	205620000	268450000	297790000	258850000	277170000	411230000	363810000
Q5T5C7;P49591	Q5T5C7;P49591	8;8	8;8	8;8	Serine--tRNA ligase, cytoplasmic	SARS	SARS;SARS	226780000	303080000	236000000	242360000	236980000	308670000	316970000	127070000
P49711	P49711	1	1	1	Transcriptional repressor CTCF	CTCF	CTCF	0	0	0	0	0	0	0	21632000
P49720;A0A087WUL2;A0A087WXQ8;A0A087WY10	P49720;A0A087WUL2;A0A087WXQ8;A0A087WY10	4;3;2;2	4;3;2;2	4;3;2;2	Proteasome subunit beta type-3	PSMB3	PSMB3;PSMB3;PSMB3;PSMB3	75245000	39826000	109700000	75666000	65544000	76835000	61247000	82188000
P49755;G3V2K7	P49755;G3V2K7	2;1	2;1	2;1	Transmembrane emp24 domain-containing protein 10	TMED10	TMED10;TMED10	0	0	28075000	0	0	0	0	15981000
P49756;H0YE46;E9PQU5	P49756	12;3;2	12;3;2	12;3;2	RNA-binding protein 25	RBM25	RBM25	155140000	105870000	162250000	104720000	82325000	115110000	67330000	125500000
P49773;D6RC06;D6REP8;D6RE99;D6RD60	P49773;D6RC06;D6REP8;D6RE99;D6RD60	5;3;3;3;3	5;3;3;3;3	5;3;3;3;3	Histidine triad nucleotide-binding protein 1	HINT1	HINT1;HINT1;HINT1;HINT1;HINT1	170570000	156380000	206000000	183040000	167480000	164660000	337060000	222040000
P49792;J3KNE0;A6NKT7;J3KQ37;F8VYC4;P0DJD0;P0DJD1;Q7Z3J3;Q99666;O14715;F8WBP7;F8W705	P49792	14;4;4;2;2;2;2;2;2;2;1;1	14;4;4;2;2;2;2;2;2;2;1;1	14;4;4;2;2;2;2;2;2;2;1;1	E3 SUMO-protein ligase RanBP2	RANBP2	RANBP2	77803000	84547000	81762000	64704000	63270000	90719000	155830000	110040000
P49903	P49903	1	1	1	Selenide, water dikinase 1	SEPHS1	SEPHS1	0	0	0	0	0	25703000	0	0
P49915	P49915	10	10	10	GMP synthase [glutamine-hydrolyzing]	GMPS	GMPS	83707000	95095000	97927000	98858000	85711000	113250000	153220000	91628000
P49916;K7ERZ5;K7EQB6;K7ENR9	P49916;K7ERZ5;K7EQB6	12;7;6;1	12;7;6;1	12;7;6;1	DNA ligase 3	LIG3	LIG3;LIG3;LIG3	197200000	218910000	177880000	212410000	182580000	181660000	212300000	198640000
P50395;Q5SX87;Q5SX86;V9GYF8;Q5SX90;V9GYJ7	P50395	17;8;7;6;6;4	17;8;7;6;6;4	13;5;5;4;4;2	Rab GDP dissociation inhibitor beta	GDI2	GDI2	744300000	816360000	857730000	880080000	737810000	1232200000	659880000	1077000000
P50402;Q5HY57;F8WEQ1	P50402;Q5HY57	7;5;1	7;5;1	7;5;1	Emerin	EMD	EMD;EMD	113970000	105400000	118400000	102230000	85706000	86276000	104040000	101020000
P50416	P50416	1	1	1	Carnitine O-palmitoyltransferase 1, liver isoform	CPT1A	CPT1A	0	0	0	0	0	0	0	4564700
P50454;E9PPV6;E9PKH2;E9PR70;E9PK86;E9PMI5;E9PNX1;E9PJH8;E9PIG2;E9PRS3;E9PQ34;H0YEP8;E9PLA6	P50454;E9PPV6;E9PKH2;E9PR70	15;10;9;9;6;6;5;4;4;4;3;2;1	15;10;9;9;6;6;5;4;4;4;3;2;1	15;10;9;9;6;6;5;4;4;4;3;2;1	Serpin H1	SERPINH1	SERPINH1;SERPINH1;SERPINH1;SERPINH1	2441400000	2392100000	2339800000	1794400000	2221600000	2035000000	1514500000	1898800000
Q3KNR6;P50502;H7C3I1;F6VDH7;Q8IZP2;Q8NFI4;F8WAQ7	Q3KNR6;P50502;H7C3I1;F6VDH7;Q8IZP2;Q8NFI4	5;5;4;4;4;4;1	5;5;4;4;4;4;1	5;5;4;4;4;4;1	Hsc70-interacting protein;Putative protein FAM10A4;Putative protein FAM10A5	ST13;ST13P4;ST13P5	ST13;ST13;ST13;ST13;ST13P4;ST13P5	210610000	230990000	267170000	385460000	194570000	196330000	258980000	286260000
P50552;K7EM16;K7EQD0	P50552;K7EM16	4;2;1	4;2;1	4;2;1	Vasodilator-stimulated phosphoprotein	VASP	VASP;VASP	13673000	16676000	8585300	20714000	27986000	17575000	34609000	40230000
P50570;K7EMQ3;E5RIK2;E5RHK8;Q9UQ16	P50570;K7EMQ3;E5RIK2;E5RHK8;Q9UQ16	2;1;1;1;1	2;1;1;1;1	2;1;1;1;1	Dynamin-2;Dynamin-3	DNM2;DNM3	DNM2;DNM2;DNM3;DNM3;DNM3	0	0	24281000	0	0	0	0	0
P50579;G3V1U3;F8VQZ7;F8VSC4;F8VRR3	P50579;G3V1U3;F8VQZ7	5;4;3;2;1	5;4;3;2;1	5;4;3;2;1	Methionine aminopeptidase 2	METAP2	METAP2;METAP2;METAP2	71204000	33108000	63713000	37939000	64619000	36769000	45007000	36450000
P50748	P50748	1	1	1	Kinetochore-associated protein 1	KNTC1	KNTC1	0	0	0	0	0	0	0	2956300
P50750	P50750	2	1	1	Cyclin-dependent kinase 9	CDK9	CDK9	0	0	0	0	0	0	6674600	0
P50990;H7C4C8;H7C2U0	P50990	23;11;4	23;11;4	23;11;4	T-complex protein 1 subunit theta	CCT8	CCT8	1246000000	1387400000	1591900000	1724600000	1228200000	1359200000	1908000000	1552700000
P50991	P50991	17	17	17	T-complex protein 1 subunit delta	CCT4	CCT4	1121100000	1310200000	1136400000	1282800000	1013200000	1311000000	1089100000	1250300000
P51116;R9WNI0;A8MQB8;G3V0J0;Q06787	P51116	3;1;1;1;1	1;0;0;0;0	1;0;0;0;0	Fragile X mental retardation syndrome-related protein 2	FXR2	FXR2	0	0	0	0	0	0	0	7487500
P51148;K7EIP6;F8WCY6;F8WD79;F8VPW9;F8VSF8;F8VWZ7;F8VWU4;F8VVZ0;F8VUA5;F8VVK3;K7ERI8;K7ERQ8;P61020;P20339	P51148;K7EIP6;F8WCY6;F8WD79;F8VPW9;F8VSF8;F8VWZ7;F8VWU4;F8VVZ0;F8VUA5;F8VVK3;K7ERI8;K7ERQ8;P61020;P20339	2;1;1;1;1;1;1;1;1;1;1;1;1;1;1	2;1;1;1;1;1;1;1;1;1;1;1;1;1;1	2;1;1;1;1;1;1;1;1;1;1;1;1;1;1	Ras-related protein Rab-5C;Ras-related protein Rab-5B;Ras-related protein Rab-5A	RAB5C;RAB5A;RAB5B	RAB5C;;RAB5A;RAB5A;RAB5B;RAB5C;RAB5B;RAB5C;RAB5B;RAB5B;RAB5C;;;RAB5B;RAB5A	0	22760000	19275000	28382000	0	26350000	30956000	0
P51149;C9J4S4;C9J4V0;C9J592;C9J8S3;C9J7D1;C9IZZ0	P51149;C9J4S4;C9J4V0;C9J592;C9J8S3;C9J7D1;C9IZZ0	4;3;3;3;3;2;2	4;3;3;3;3;2;2	4;3;3;3;3;2;2	Ras-related protein Rab-7a	RAB7A	RAB7A;RAB7A;RAB7A;RAB7A;RAB7A;RAB7A;RAB7A	43587000	52707000	74816000	93456000	66259000	63250000	63026000	0
P51571	P51571	1	1	1	Translocon-associated protein subunit delta	SSR4	SSR4	0	0	0	0	0	0	0	9788500
P51572;C9JSP1;C9JQ75;C9J0M4;C9JMD7	P51572;C9JSP1;C9JQ75;C9J0M4	3;2;2;2;1	3;2;2;2;1	3;2;2;2;1	B-cell receptor-associated protein 31	BCAP31	BCAP31;BCAP31;BCAP31;BCAP31	0	0	0	0	0	27652000	0	0
P51665;H3BNT7;H3BTM8	P51665;H3BNT7;H3BTM8	4;2;2	4;2;2	4;2;2	26S proteasome non-ATPase regulatory subunit 7	PSMD7	PSMD7;PSMD7;PSMD7	99865000	90721000	136430000	49972000	99527000	92362000	60935000	39924000
P51857	P51857	1	1	1	3-oxo-5-beta-steroid 4-dehydrogenase	AKR1D1	AKR1D1	0	0	0	0	0	0	0	128540000
P51858	P51858	6	6	6	Hepatoma-derived growth factor	HDGF	HDGF	55470000	60516000	100220000	106230000	54294000	47862000	107830000	128690000
P51991;H7C1J8	P51991	10;1	10;1	10;1	Heterogeneous nuclear ribonucleoprotein A3	HNRNPA3	HNRNPA3	239650000	138240000	328710000	275510000	202190000	231740000	334320000	368860000
P52209;K7EMN2;K7EM49;K7EPF6;K7ELN9	P52209;K7EMN2;K7EM49	14;7;7;6;3	14;7;7;6;3	14;7;7;6;3	6-phosphogluconate dehydrogenase, decarboxylating	PGD	PGD;PGD;PGD	673970000	751510000	831510000	666690000	911220000	934280000	863360000	626230000
P52292;J3QLL0;J3KS65;J3QL07	P52292;J3QLL0;J3KS65	12;6;6;1	12;6;6;1	12;6;6;1	Importin subunit alpha-1	KPNA2	KPNA2;KPNA2;KPNA2	198990000	226630000	323500000	235330000	151130000	249360000	219480000	325420000
P52306;H0Y8M2;D6RHZ7;D6RHH8	P52306;H0Y8M2	7;4;1;1	7;4;1;1	7;4;1;1	Rap1 GTPase-GDP dissociation stimulator 1	RAP1GDS1	RAP1GDS1;RAP1GDS1	27123000	24715000	21883000	63402000	24494000	37627000	49217000	43930000
P52597;H0YBG7;H0YBD7;A0A1B0GW42	P52597	5;2;2;1	3;0;0;1	3;0;0;1	Heterogeneous nuclear ribonucleoprotein F;Heterogeneous nuclear ribonucleoprotein F, N-terminally processed	HNRNPF	HNRNPF	56871000	60620000	48479000	67009000	66337000	51580000	79840000	68370000
P52701;A0A087WYT6;A0A087WWJ1	P52701;A0A087WYT6;A0A087WWJ1	4;2;2	4;2;2	4;2;2	DNA mismatch repair protein Msh6	MSH6	MSH6;MSH6;MSH6	0	55750000	83512000	68090000	38010000	0	0	48384000
P52788;H7C2R7	P52788;H7C2R7	2;1	2;1	2;1	Spermine synthase	SMS	SMS;SMS	0	8783900	0	0	0	0	0	0
P52907	P52907	8	8	7	F-actin-capping protein subunit alpha-1	CAPZA1	CAPZA1	183420000	231300000	241100000	245900000	197670000	293780000	459950000	317340000
P52943;H0YHD8;H0YFA4	P52943;H0YHD8;H0YFA4	3;2;2	3;2;2	3;2;2	Cysteine-rich protein 2	CRIP2	CRIP2;CRIP2;CRIP2	155540000	225030000	175250000	80458000	137060000	160260000	157900000	210740000
P52948;H7C3P6	P52948;H7C3P6	4;3	4;3	4;3	Nuclear pore complex protein Nup98-Nup96;Nuclear pore complex protein Nup98;Nuclear pore complex protein Nup96	NUP98	NUP98;NUP98	0	0	0	0	20011000	0	0	0
P53004;C9J1E1	P53004;C9J1E1	2;1	2;1	2;1	Biliverdin reductase A	BLVRA	BLVRA;BLVRA	19702000	23112000	0	0	19543000	21895000	0	0
P53350;I3L2H5;I3L309	P53350;I3L2H5	4;2;1	4;2;1	4;2;1	Serine/threonine-protein kinase PLK1	PLK1	PLK1;PLK1	52615000	63023000	45041000	44627000	46576000	38259000	0	33386000
P53396;K7EIE7;K7ESG8	P53396	38;5;3	38;5;3	38;5;3	ATP-citrate synthase	ACLY	ACLY	3933500000	4337600000	3482800000	3309400000	3354100000	3862600000	3138700000	3273700000
P53582;H0Y955	P53582;H0Y955	2;1	2;1	2;1	Methionine aminopeptidase 1	METAP1	METAP1;METAP1	0	0	0	0	0	11081000	0	0
Q5T4U8;P53611	Q5T4U8;P53611	1;1	1;1	1;1	Geranylgeranyl transferase type-2 subunit beta	RABGGTB	RABGGTB;RABGGTB	0	0	0	0	0	0	0	7255200
P53618;E9PP73	P53618	9;4	9;4	9;4	Coatomer subunit beta	COPB1	COPB1	283770000	255860000	258580000	318060000	304810000	180000000	165910000	241650000
P53621	P53621	22	22	22	Coatomer subunit alpha;Xenin;Proxenin	COPA	COPA	511210000	422710000	441210000	401660000	413220000	460020000	549510000	491600000
P53999	P53999	4	4	4	Activated RNA polymerase II transcriptional coactivator p15	SUB1	SUB1	683700000	800960000	631360000	656510000	451380000	562240000	240820000	313840000
P54136;E5RH09;E5RJM9	P54136	14;3;3	14;3;3	14;3;3	Arginine--tRNA ligase, cytoplasmic	RARS	RARS	220740000	215510000	235610000	284190000	208630000	216680000	354930000	271420000
P54577;A0A0C4DGZ5	P54577;A0A0C4DGZ5	14;11	14;11	14;11	Tyrosine--tRNA ligase, cytoplasmic;Tyrosine--tRNA ligase, cytoplasmic, N-terminally processed;Tyrosine--tRNA ligase	YARS	YARS;YARS	180250000	249400000	235560000	277170000	201290000	253430000	404150000	306870000
P54727;Q5W0S5;H0Y579;Q5W0S4;K7ENJ0;K7ELW1;P54725	P54727;Q5W0S5	6;3;2;1;1;1;1	6;3;2;1;1;1;1	6;3;2;1;1;1;1	UV excision repair protein RAD23 homolog B	RAD23B	RAD23B;RAD23B	136700000	147750000	142850000	192800000	127570000	141390000	197680000	198110000
P54886	P54886	5	5	5	Delta-1-pyrroline-5-carboxylate synthase;Glutamate 5-kinase;Gamma-glutamyl phosphate reductase	ALDH18A1	ALDH18A1	0	31739000	29185000	0	34514000	21110000	27106000	57479000
P55010;H0YK11;H0YMJ8;H0YM54;H0YLZ1;H0YN40;H0YK29	P55010;H0YK11;H0YMJ8;H0YM54;H0YLZ1;H0YN40	5;3;3;3;3;3;2	5;3;3;3;3;3;2	5;3;3;3;3;3;2	Eukaryotic translation initiation factor 5	EIF5	EIF5;EIF5;EIF5;EIF5;EIF5;EIF5	111210000	74418000	88595000	131870000	83765000	65667000	82745000	114210000
P55060	P55060	21	21	21	Exportin-2	CSE1L	CSE1L	668950000	762360000	878990000	1037800000	781700000	960130000	882860000	1050700000
P55072;C9JUP7;C9IZA5	P55072	27;2;2	27;2;2	27;2;2	Transitional endoplasmic reticulum ATPase	VCP	VCP	3275800000	3212700000	3389400000	3757100000	3352800000	3721400000	3386500000	3269300000
P55263	P55263	4	4	4	Adenosine kinase	ADK	ADK	26584000	37139000	32003000	37299000	45309000	52832000	51938000	64766000
P55795	P55795	4	1	1	Heterogeneous nuclear ribonucleoprotein H2	HNRNPH2	HNRNPH2	0	0	0	0	0	0	0	4494700
P55809;E9PDW2	P55809;E9PDW2	5;3	5;3	5;3	Succinyl-CoA:3-ketoacid coenzyme A transferase 1, mitochondrial	OXCT1	OXCT1;OXCT1	0	0	37519000	55427000	36509000	67782000	81848000	75209000
P55884;C9JZG1;C9JQN7	P55884	12;5;2	12;5;2	12;5;2	Eukaryotic translation initiation factor 3 subunit B	EIF3B	EIF3B	195190000	219210000	151200000	170170000	206040000	176220000	356300000	231840000
P56182	P56182	1	1	1	Ribosomal RNA processing protein 1 homolog A	RRP1	RRP1	0	0	0	0	0	0	0	8272700
P56192;F5H2V6;H0YIP0;H0YIC2;H0YHL6;H0YI94;H0YI27;H0YHV5	P56192	8;2;2;1;1;1;1;1	8;2;2;1;1;1;1;1	8;2;2;1;1;1;1;1	Methionine--tRNA ligase, cytoplasmic	MARS	MARS	156630000	199250000	156610000	199020000	149140000	170060000	122510000	207740000
P56537;B7ZBH1;A0A0U1RQV5	P56537;B7ZBH1	3;2;1	3;2;1	3;2;1	Eukaryotic translation initiation factor 6	EIF6	EIF6;EIF6	117910000	41308000	84609000	0	0	51904000	0	0
P58107	P58107	38	33	1	Epiplakin	EPPK1	EPPK1	453720000	475040000	512680000	480090000	480410000	446630000	701240000	499570000
P60059	P60059	2	2	2	Protein transport protein Sec61 subunit gamma	SEC61G	SEC61G	23178000	0	0	0	0	13103000	0	0
P60174;U3KPZ0;U3KQF3;U3KPS5	P60174	12;5;4;2	12;5;4;2	12;5;4;2	Triosephosphate isomerase	TPI1	TPI1	1744600000	2014100000	1813400000	1312500000	1906600000	2401800000	1362500000	1730200000
P60228;E5RGA2;E5RIT4;H0YBR5;E5RHS5;H0YAW4	P60228;E5RGA2	10;8;4;4;4;2	10;8;4;4;4;2	10;8;4;4;4;2	Eukaryotic translation initiation factor 3 subunit E	EIF3E	EIF3E;EIF3E	148660000	147700000	166140000	168720000	133010000	132310000	250250000	159340000
P60468	P60468	2	2	2	Protein transport protein Sec61 subunit beta	SEC61B	SEC61B	0	0	24868000	0	0	0	0	0
P63261;P60709;I3L3I0;I3L1U9;E7EVS6;I3L3R2;I3L4N8;G5E9R0;K7EM38;J3KT65;C9JUM1;C9JZR7;C9JTX5;F8WCH0;Q9BYX7	P63261;P60709;I3L3I0;I3L1U9;E7EVS6;I3L3R2;I3L4N8	21;21;14;14;11;11;11;10;10;10;9;9;7;3;3	21;21;14;14;11;11;11;10;10;10;9;9;7;3;3	7;7;5;5;3;3;5;2;2;2;1;1;0;0;0	Actin, cytoplasmic 2;Actin, cytoplasmic 2, N-terminally processed;Actin, cytoplasmic 1;Actin, cytoplasmic 1, N-terminally processed	ACTG1;ACTB	ACTG1;ACTB;ACTG1;ACTG1;ACTB;ACTG1;ACTG1	35511000000	40187000000	40591000000	33097000000	33097000000	46983000000	48592000000	40997000000
P60842;J3KT12;J3QS69;J3KSZ0;J3KTB5;J3QL43;J3KTN0;J3QR64;J3QLN6;J3QKZ9;J3KS25;J3QL52;J3KT04;J3KS93;E7EMV8;J3KSN7;J3QQP0;E9PBH4;F8WE11;C9JUF0	P60842;J3KT12;J3QS69;J3KSZ0;J3KTB5;J3QL43	23;18;17;14;14;13;10;9;8;7;7;4;3;3;3;3;2;2;2;1	23;18;17;14;14;13;10;9;8;7;7;4;3;3;3;3;2;2;2;1	11;8;7;7;7;3;5;3;2;2;2;1;0;0;0;0;0;0;0;0	Eukaryotic initiation factor 4A-I	EIF4A1	EIF4A1;EIF4A1;EIF4A1;EIF4A1;EIF4A1;EIF4A1	2207500000	2101800000	2177600000	1731500000	1954200000	1954400000	1267600000	1815300000
P60866;E5RIP1;E5RJX2;G3XAN0	P60866;E5RIP1;E5RJX2	3;2;2;1	3;2;2;1	3;2;2;1	40S ribosomal protein S20	RPS20	RPS20;RPS20;RPS20	394300000	490310000	567340000	481460000	497950000	577740000	239040000	514530000
P60891;B1ALA9;B7ZB02;A0A0B4J207;P21108;B1ALA7;H7C540	P60891;B1ALA9;B7ZB02;A0A0B4J207;P21108	4;3;2;2;2;1;1	4;3;2;2;2;1;1	2;1;0;1;1;1;0	Ribose-phosphate pyrophosphokinase 1;Ribose-phosphate pyrophosphokinase 3	PRPS1;PRPS1L1	PRPS1;PRPS1;PRPS1;PRPS1L1;PRPS1L1	166710000	167310000	155060000	163970000	146960000	165700000	90594000	184090000
P60903	P60903	1	1	1	Protein S100-A10	S100A10	S100A10	0	0	0	0	0	0	0	6148400
P60953;Q5JYX0	P60953;Q5JYX0	2;1	2;1	2;1	Cell division control protein 42 homolog	CDC42	CDC42;CDC42	231440000	57544000	97936000	0	358290000	64434000	0	250840000
P61006	P61006	1	1	1	Ras-related protein Rab-8A	RAB8A	RAB8A	0	0	0	0	0	0	0	6094900
P61026	P61026	2	2	2	Ras-related protein Rab-10	RAB10	RAB10	0	14430000	0	0	0	22665000	0	0
P61073	P61073	1	1	1	C-X-C chemokine receptor type 4	CXCR4	CXCR4	0	0	3851100	0	0	0	0	0
P61081;M0QX69	P61081;M0QX69	4;3	4;3	4;3	NEDD8-conjugating enzyme Ubc12	UBE2M	UBE2M;UBE2M	0	33862000	39704000	35038000	0	30838000	46948000	36821000
P61088;Q5JXB2;F8VZ29;F8VQQ8;F8VSD4;F8VV71	P61088;Q5JXB2;F8VZ29;F8VQQ8;F8VSD4;F8VV71	4;3;2;2;2;2	4;3;2;2;2;2	4;3;2;2;2;2	Ubiquitin-conjugating enzyme E2 N;Putative ubiquitin-conjugating enzyme E2 N-like	UBE2N;UBE2NL	UBE2N;UBE2NL;UBE2N;UBE2N;UBE2N;UBE2N	70009000	95422000	152230000	198130000	95612000	109000000	136200000	150220000
P61160;F5H6T1;A0A1B0GWD0;A0A1B0GWH0	P61160;F5H6T1	5;3;1;1	5;3;1;1	5;3;1;1	Actin-related protein 2	ACTR2	ACTR2;ACTR2	91616000	78087000	86210000	121260000	97871000	94095000	190860000	150380000
P84077;P61204;F5H423;H0YGG7	P84077;P61204;F5H423	5;5;4;1	4;4;3;1	3;3;2;1	ADP-ribosylation factor 1;ADP-ribosylation factor 3	ARF1;ARF3	ARF1;ARF3;	112810000	96243000	115080000	108490000	80689000	93075000	107040000	105410000
P61221;D6R9I9;H0Y990;D6RGF4	P61221;D6R9I9	10;8;3;3	10;8;3;3	10;8;3;3	ATP-binding cassette sub-family E member 1	ABCE1	ABCE1;ABCE1	167680000	222650000	218250000	198510000	166100000	219610000	297910000	221040000
P62834;P61224;F5H4H0;F5GYH7;F5H077;F5GWU8;F5H491;F5H0B7;F5H500;F5H6R7;F5H004;A0A075B6Q0;F5GYB5;F5GX62;E7ESV4;F5H7Y6;A0A0J9YXB3;A6NIZ1;F8WBC0;F5H823;B7ZB78;F5GZG1	P62834;P61224;F5H4H0;F5GYH7;F5H077;F5GWU8;F5H491;F5H0B7;F5H500;F5H6R7;F5H004;A0A075B6Q0;F5GYB5;F5GX62;E7ESV4;F5H7Y6;A0A0J9YXB3;A6NIZ1	4;4;3;3;3;3;3;3;3;3;3;3;3;3;3;3;2;2;1;1;1;1	4;4;3;3;3;3;3;3;3;3;3;3;3;3;3;3;2;2;1;1;1;1	4;4;3;3;3;3;3;3;3;3;3;3;3;3;3;3;2;2;1;1;1;1	Ras-related protein Rap-1A;Ras-related protein Rap-1b;Ras-related protein Rap-1b-like protein	RAP1A;RAP1B	RAP1A;RAP1B;RAP1B;RAP1B;RAP1B;RAP1B;RAP1B;RAP1B;RAP1B;RAP1B;RAP1B;RAP1A;RAP1B;RAP1B;RAP1B;RAP1B;;	64110000	75346000	81884000	97023000	57147000	69239000	121710000	88808000
P61247;H0Y9Y4;E9PFI5;D6RG13;D6RAT0;H0Y8L7;D6R9B6;D6RB09;D6RI02;D6RAS7;D6RED7;D6RGE0	P61247;H0Y9Y4;E9PFI5;D6RG13;D6RAT0;H0Y8L7;D6R9B6;D6RB09	12;10;9;9;9;8;7;7;4;4;3;2	12;10;9;9;9;8;7;7;4;4;3;2	12;10;9;9;9;8;7;7;4;4;3;2	40S ribosomal protein S3a	RPS3A	RPS3A;RPS3A;RPS3A;RPS3A;RPS3A;RPS3A;RPS3A;RPS3A	625720000	590900000	966000000	718290000	596970000	661050000	1075000000	781320000
P61353;K7ELC7;K7EQQ9;K7ERY7	P61353;K7ELC7;K7EQQ9	4;3;2;1	4;3;2;1	4;3;2;1	60S ribosomal protein L27	RPL27	RPL27;RPL27;RPL27	89714000	183010000	570760000	329410000	166250000	207170000	92618000	104370000
P61586;C9JRM1;C9JNR4;C9JX21;Q5JR08;P08134	P61586;C9JRM1;C9JNR4;C9JX21;Q5JR08;P08134	2;1;1;1;1;1	2;1;1;1;1;1	2;1;1;1;1;1	Transforming protein RhoA;Rho-related GTP-binding protein RhoC	RHOA;RHOC	RHOA;RHOA;RHOA;RHOA;RHOC;RHOC	54264000	57989000	67622000	0	0	44716000	0	0
V9GYQ5;V9GZ59;P61964	V9GYQ5;V9GZ59;P61964	2;2;2	2;2;2	2;2;2	WD repeat-containing protein 5	WDR5	WDR5;WDR5;WDR5	0	17972000	0	0	20404000	20950000	26682000	0
P61978;Q5T6W2;S4R457;S4R359	P61978;Q5T6W2	17;14;3;3	17;14;3;3	17;14;3;3	Heterogeneous nuclear ribonucleoprotein K	HNRNPK	HNRNPK;HNRNPK	1261300000	1336500000	1411800000	1384100000	1214300000	1170100000	1674700000	1360800000
P61981;Q4VY20;Q4VY19;A0A0J9YWE8	P61981	9;2;2;2	7;1;1;1	6;0;0;0	14-3-3 protein gamma;14-3-3 protein gamma, N-terminally processed	YWHAG	YWHAG	275480000	265160000	352030000	356130000	249110000	283790000	524620000	374290000
P62081;B5MCP9	P62081;B5MCP9	7;4	7;4	7;4	40S ribosomal protein S7	RPS7	RPS7;RPS7	43733000	102180000	237010000	135100000	61960000	57893000	71325000	130740000
P62140;C9J9S3;C9JP48	P62140;C9J9S3;C9JP48	5;3;3	5;3;3	3;2;2	Serine/threonine-protein phosphatase PP1-beta catalytic subunit;Serine/threonine-protein phosphatase	PPP1CB	PPP1CB;PPP1CB;PPP1CB	277140000	168800000	331530000	402450000	261090000	223860000	234900000	317560000
P62191	P62191	11	11	11	26S protease regulatory subunit 4	PSMC1	PSMC1	110570000	107640000	160730000	172630000	120330000	116880000	167290000	162910000
P62195;J3QQM1;J3QSA9;J3QLH6;J3KRP2;J3QRR3;J3QRW1;J3QSE0	P62195;J3QQM1;J3QSA9;J3QLH6;J3KRP2	7;6;5;4;4;2;2;2	7;6;5;4;4;2;2;2	6;5;4;3;3;1;1;2	26S protease regulatory subunit 8	PSMC5	PSMC5;PSMC5;PSMC5;PSMC5;PSMC5	28094000	57858000	70680000	88369000	83059000	75280000	137740000	94469000
Q5JR95;P62241	Q5JR95;P62241	9;9	9;9	9;9	40S ribosomal protein S8	RPS8	RPS8;RPS8	1365400000	1242400000	1462100000	1353500000	1317300000	1205100000	1455100000	1291200000
P62244;I3L3P7;I3L246;H3BN98;H3BV27;H3BT37;I3L303;H3BVC7	P62244;I3L3P7;I3L246;H3BN98	7;6;4;4;2;2;2;2	7;6;4;4;2;2;2;2	7;6;4;4;2;2;2;2	40S ribosomal protein S15a	RPS15A	RPS15A;RPS15A;RPS15A;	1003600000	1348000000	2285800000	1587800000	1482200000	1637900000	1375300000	1560300000
P62258;B4DJF2;I3L3T1;K7EIT4;K7EM20;I3L0W5;A0A0J9YWZ2	P62258	20;9;9;7;7;2;1	20;9;9;7;7;2;1	18;8;8;6;6;2;0	14-3-3 protein epsilon	YWHAE	YWHAE	2894400000	2884800000	3182200000	3424300000	2437500000	2411500000	2902400000	3266600000
P62263;H0YB22;E5RH77	P62263;H0YB22;E5RH77	7;5;5	7;5;5	7;5;5	40S ribosomal protein S14	RPS14	RPS14;RPS14;RPS14	458180000	531530000	559920000	390800000	444520000	466180000	474710000	389170000
P62266;D6RD47;D6RDJ2;D6RIX0;D6R9I7	P62266;D6RD47	4;3;1;1;1	4;3;1;1;1	4;3;1;1;1	40S ribosomal protein S23	RPS23	RPS23;RPS23	493880000	458980000	443300000	407490000	409820000	499530000	315900000	382300000
P62269;A0A0G2JQH2;Q5GGW2;J3JS69	P62269	8;2;2;2	8;2;2;2	8;2;2;2	40S ribosomal protein S18	RPS18	RPS18	126590000	131640000	703810000	398250000	124540000	158490000	367560000	355870000
P62273	P62273	1	1	1	40S ribosomal protein S29	RPS29	RPS29	0	0	0	0	0	0	0	6522700
P62277;J3KMX5;E9PS50	P62277;J3KMX5	10;7;3	10;7;3	10;7;3	40S ribosomal protein S13	RPS13	RPS13;RPS13	1674700000	1696400000	2195500000	1750400000	1927100000	1891300000	5377900000	3074300000
P62304;A6NHK2	P62304;A6NHK2	2;1	2;1	2;1	Small nuclear ribonucleoprotein E	SNRPE	SNRPE;SNRPE	107200000	113540000	137780000	126870000	216720000	102400000	0	143910000
P62306	P62306	1	1	1	Small nuclear ribonucleoprotein F	SNRPF	SNRPF	0	0	0	0	0	0	0	26951000
P62314;J3QLI9;J3QLR7	P62314;J3QLI9	3;2;1	3;2;1	3;2;1	Small nuclear ribonucleoprotein Sm D1	SNRPD1	SNRPD1;SNRPD1	161700000	202200000	964410000	304790000	340130000	120380000	25830000	167660000
P62316;K7EJB5;K7ERG4	P62316;K7EJB5;K7ERG4	4;2;2	4;2;2	4;2;2	Small nuclear ribonucleoprotein Sm D2	SNRPD2	SNRPD2;SNRPD2;SNRPD2	124000000	131310000	165470000	183590000	109090000	117200000	258300000	183880000
P62318	P62318	2	2	2	Small nuclear ribonucleoprotein Sm D3	SNRPD3	SNRPD3	22814000	21505000	114130000	0	0	63228000	0	0
P62424;Q5T8U3;Q5T8U2	P62424;Q5T8U3	13;9;6	13;9;6	13;9;6	60S ribosomal protein L7a	RPL7A	RPL7A;RPL7A	5239200000	5399000000	4138200000	4155500000	5273400000	5343600000	3194300000	4610000000
P62701;Q8TD47;C9JEH7;P22090	P62701;Q8TD47	14;7;6;6	14;7;6;6	14;7;6;6	40S ribosomal protein S4, X isoform;40S ribosomal protein S4, Y isoform 2	RPS4X;RPS4Y2	RPS4X;RPS4Y2	997570000	1030100000	975900000	924830000	1157000000	844350000	1271900000	1180200000
P67775;P62714;E5RHC1;H0YBN9;H0YC23;E5RFI3;E5RHP4;E7ESG8	P67775;P62714;E5RHC1	3;3;2;1;1;1;1;1	3;3;2;1;1;1;1;1	3;3;2;1;1;1;1;1	Serine/threonine-protein phosphatase 2A catalytic subunit alpha isoform;Serine/threonine-protein phosphatase 2A catalytic subunit beta isoform;Serine/threonine-protein phosphatase	PPP2CA;PPP2CB	PPP2CA;PPP2CB;PPP2CB	42668000	49426000	44078000	68193000	0	55874000	102000000	0
P62753;A2A3R5;A2A3R7	P62753;A2A3R5;A2A3R7	6;4;3	6;4;3	6;4;3	40S ribosomal protein S6	RPS6	RPS6;RPS6;RPS6	1827700000	2048900000	1516500000	1394400000	1460200000	1347900000	1589300000	1221900000
P62805	P62805	11	11	11	Histone H4	HIST1H4A	HIST1H4A	11221000000	13308000000	10490000000	11011000000	11351000000	10730000000	7132900000	9819600000
P62851	P62851	5	5	5	40S ribosomal protein S25	RPS25	RPS25	1171600000	708820000	654180000	1407500000	915130000	856470000	588120000	1557800000
P62854;Q5JNZ5	P62854;Q5JNZ5	3;2	3;2	3;2	40S ribosomal protein S26;Putative 40S ribosomal protein S26-like 1	RPS26;RPS26P11	RPS26;RPS26P11	590630000	535250000	341510000	343680000	517520000	409080000	256780000	430350000
P62857	P62857	2	2	2	40S ribosomal protein S28	RPS28	RPS28	87114000	74023000	95858000	88145000	77672000	55229000	91727000	128340000
Q59GN2;P62891	Q59GN2;P62891	1;1	1;1	1;1	Putative 60S ribosomal protein L39-like 5;60S ribosomal protein L39	RPL39P5;RPL39	RPL39P5;RPL39	0	0	0	0	0	0	0	20706000
P62899;H7C2W9;C9JU56;B7Z4E3;B7Z4C8;B8ZZK4	P62899;H7C2W9;C9JU56;B7Z4E3;B7Z4C8;B8ZZK4	9;8;8;8;8;5	9;8;8;8;8;5	9;8;8;8;8;5	60S ribosomal protein L31	RPL31	RPL31;RPL31;RPL31;RPL31;RPL31;RPL31	3505500000	3675700000	1963700000	3044200000	3037700000	2355800000	3300600000	2934600000
P62906	P62906	7	7	7	60S ribosomal protein L10a	RPL10A	RPL10A	431320000	723640000	1218400000	639090000	921670000	972180000	279960000	440390000
P62913;Q5VVC8;Q5VVC9	P62913;Q5VVC8	4;2;1	4;2;1	4;2;1	60S ribosomal protein L11	RPL11	RPL11;RPL11	231740000	276020000	336220000	296780000	261140000	278580000	480220000	348240000
P62917;E9PKZ0;G3V1A1;E9PKU4;E9PP36	P62917;E9PKZ0;G3V1A1;E9PKU4	7;6;5;5;3	7;6;5;5;3	7;6;5;5;3	60S ribosomal protein L8	RPL8	RPL8;RPL8;RPL8;RPL8	964550000	960120000	881850000	934590000	866400000	663950000	1555100000	990930000
P62937;F8WE65;C9J5S7;E5RIZ5;P0DN37;P0DN26;A0A0H2UH34;A0A0B4J2A2;A0A075B767;A0A075B759;Q9Y536;F5H284	P62937;F8WE65;C9J5S7	9;6;6;2;1;1;1;1;1;1;1;1	9;6;6;2;1;1;1;1;1;1;1;1	9;6;6;2;1;1;1;1;1;1;1;1	Peptidyl-prolyl cis-trans isomerase A;Peptidyl-prolyl cis-trans isomerase A, N-terminally processed;Peptidyl-prolyl cis-trans isomerase	PPIA	PPIA;PPIA;PPIA	2023100000	1987600000	2864500000	1928600000	2046200000	2333700000	1833300000	2349000000
P62942;Q1JUQ3;Q1JUQ5;A0A087WTS4;Q5W0X3;A0A087WV48;A0A087WZM5	P62942;Q1JUQ3;Q1JUQ5;A0A087WTS4;Q5W0X3;A0A087WV48;A0A087WZM5	2;1;1;1;1;1;1	2;1;1;1;1;1;1	2;1;1;1;1;1;1	Peptidyl-prolyl cis-trans isomerase FKBP1A;Peptidyl-prolyl cis-trans isomerase	FKBP1A;FKBP12-Exin;FKBP12-Exip2	FKBP1A;FKBP12-Exin;FKBP12-Exip2;FKBP1A;FKBP1A;;FKBP1A	75875000	0	71240000	67861000	0	0	85932000	66750000
P62995;H7BXF3;H7C2L4	P62995;H7BXF3	5;3;2	4;2;2	4;2;2	Transformer-2 protein homolog beta	TRA2B	TRA2B;TRA2B	214070000	42188000	210380000	127560000	38227000	41325000	32662000	45092000
P63000;B1AH77;B1AH80;P15153;J3KSC4;J3QLK0;B1AH78;P60763	P63000;B1AH77;B1AH80;P15153	3;2;2;2;1;1;1;1	3;2;2;2;1;1;1;1	3;2;2;2;1;1;1;1	Ras-related C3 botulinum toxin substrate 1;Ras-related C3 botulinum toxin substrate 2	RAC1;RAC2	RAC1;RAC2;RAC2;RAC2	84109000	77228000	113070000	115130000	76759000	95522000	131170000	114880000
P63104;E7EX29;B0AZS6;B7Z2E6;H0YB80;E7ESK7;E5RGE1;E5RIR4;E9PD24;E7EVZ2	P63104;E7EX29;B0AZS6;B7Z2E6;H0YB80	9;7;6;5;5;4;3;3;3;3	7;5;5;4;4;3;2;2;2;2	7;5;5;4;4;3;2;2;2;2	14-3-3 protein zeta/delta	YWHAZ	YWHAZ;YWHAZ;YWHAZ;YWHAZ;YWHAZ	1311500000	1344900000	1577700000	1684600000	1225400000	1181800000	2000000000	1898800000
P63151;E5RFR9;Q66LE6;E5RIY1;Q00005;Q9Y2T4	P63151	7;2;2;1;1;1	7;2;2;1;1;1	7;2;2;1;1;1	Serine/threonine-protein phosphatase 2A 55 kDa regulatory subunit B alpha isoform	PPP2R2A	PPP2R2A	85788000	99656000	67775000	51482000	68890000	86608000	126290000	101800000
Q96FJ2;P63167	Q96FJ2;P63167	1;1	1;1	1;1	Dynein light chain 2, cytoplasmic;Dynein light chain 1, cytoplasmic	DYNLL2;DYNLL1	DYNLL2;DYNLL1	40208000	27426000	31025000	24886000	0	46002000	0	0
P63173;J3KT73;J3QL01	P63173;J3KT73;J3QL01	3;2;2	3;2;2	3;2;2	60S ribosomal protein L38	RPL38	RPL38;RPL38;RPL38	71222000	72615000	76925000	0	70112000	74073000	58965000	60719000
Q8WVC2;P63220;Q9BYK1;Q9BYK2	Q8WVC2;P63220;Q9BYK1	3;3;2;1	3;3;2;1	3;3;2;1	40S ribosomal protein S21	RPS21	RPS21;RPS21;RPS21	27450000	26459000	31208000	33406000	23696000	28089000	35244000	39222000
P63244;H0YAF8;D6RAC2;J3KPE3;D6RFX4;D6RHH4;D6R9Z1;H0Y8W2;D6R9L0;D6REE5;D6RAU2;E9PD14;D6RFZ9;H0YAM7;D6RF23;D6RGK8;H0Y9P0;D6R909;H0Y8R5;D6RBD0;D6RHJ5	P63244;H0YAF8;D6RAC2;J3KPE3;D6RFX4;D6RHH4;D6R9Z1;H0Y8W2;D6R9L0;D6REE5;D6RAU2;E9PD14;D6RFZ9;H0YAM7	8;6;6;6;5;5;5;5;5;5;4;4;4;4;3;2;2;2;2;2;1	8;6;6;6;5;5;5;5;5;5;4;4;4;4;3;2;2;2;2;2;1	8;6;6;6;5;5;5;5;5;5;4;4;4;4;3;2;2;2;2;2;1	Guanine nucleotide-binding protein subunit beta-2-like 1;Guanine nucleotide-binding protein subunit beta-2-like 1, N-terminally processed	GNB2L1	RACK1;RACK1;RACK1;RACK1;RACK1;RACK1;RACK1;RACK1;RACK1;RACK1;RACK1;RACK1;RACK1;RACK1	367010000	365660000	442870000	362890000	427630000	475960000	700860000	477730000
P67809;H0Y449;C9J5V9;Q9Y2T7	P67809;H0Y449	19;14;9;4	19;14;9;4	13;11;8;0	Nuclease-sensitive element-binding protein 1	YBX1	YBX1;YBX1	4708700000	4665800000	3665500000	4139200000	3308500000	3414500000	3601600000	3837600000
Q5SRQ6;P67870	Q5SRQ6;P67870	1;1	1;1	1;1	Casein kinase II subunit beta	CSNK2B	CSNK2B;CSNK2B	0	0	0	0	0	0	0	2880700
P67936;K7EMU5;K7EPB9;K7EPV9	P67936	16;5;4;3	9;2;3;1	9;2;3;1	Tropomyosin alpha-4 chain	TPM4	TPM4	229260000	184760000	295630000	245060000	291720000	239980000	245110000	263320000
P68032;P68133;P62736;P63267;A6NL76;C9JFL5;F6UVQ4;F6QUT6;F8WB63;B8ZZJ2	P68032;P68133;P62736;P63267;A6NL76	19;18;18;17;14;9;9;9;8;8	6;5;6;5;3;2;2;2;1;1	6;5;6;5;3;2;2;2;1;1	Actin, alpha cardiac muscle 1;Actin, alpha skeletal muscle;Actin, aortic smooth muscle;Actin, gamma-enteric smooth muscle	ACTC1;ACTA1;ACTA2;ACTG2	ACTC1;ACTA1;ACTA2;ACTG2;ACTA1	2594100000	2043600000	2216800000	1623400000	1637900000	1954700000	2913200000	1876700000
P68036;A0A1B0GUS4	P68036	5;2	5;2	5;2	Ubiquitin-conjugating enzyme E2 L3	UBE2L3	UBE2L3	78534000	100310000	79291000	84497000	63924000	114030000	57872000	114320000
Q5VTE0;P68104;A0A087WV01;A0A087WVQ9;A6PW80;Q5JR01	Q5VTE0;P68104;A0A087WV01;A0A087WVQ9	13;13;10;10;3;3	13;13;10;10;3;3	6;6;5;5;1;1	Putative elongation factor 1-alpha-like 3;Elongation factor 1-alpha 1;Elongation factor 1-alpha	EEF1A1P5;EEF1A1	EEF1A1P5;EEF1A1;EEF1A1;EEF1A1	12919000000	11624000000	11285000000	10064000000	12843000000	16424000000	11180000000	12141000000
P68363;F5H5D3;Q9BQE3;F8VVB9;C9J2C0;Q9NY65;C9JDS9;F8VRZ4;F8VS66;F8VX09;F8VWV9;V9GZ17;C9K0S6;F8VRK0;A6NHL2;F8VXZ7;F8W0F6;Q9H853	P68363;F5H5D3;Q9BQE3;F8VVB9;C9J2C0;Q9NY65	20;17;17;10;10;10;7;5;5;4;4;3;2;2;2;1;1;1	20;17;17;10;10;10;7;5;5;4;4;3;2;2;2;1;1;1	0;0;0;0;0;0;0;0;0;0;0;0;0;0;0;0;0;0	Tubulin alpha-1B chain;Tubulin alpha-1C chain;Tubulin alpha-8 chain	TUBA1B;TUBA1C;TUBA8	TUBA1B;TUBA1C;TUBA1C;TUBA1B;TUBA8;TUBA8	10585000000	10798000000	10611000000	11013000000	10318000000	12890000000	9262400000	10759000000
P68366;C9JEV8;C9JQ00;C9JJQ8;C9JDL2	P68366	17;5;5;5;3	3;2;2;2;1	3;2;2;2;1	Tubulin alpha-4A chain	TUBA4A	TUBA4A	684640000	806390000	358910000	560760000	262540000	290070000	779550000	685570000
P68371;Q3ZCM7;M0R2D3;M0QY85;M0QZL7;M0R0X0;M0QY37;M0QX14;M0QYM7;A0A075B724	P68371	17;6;4;3;3;2;2;2;2;1	4;1;1;2;2;2;2;2;1;1	1;0;0;0;0;0;0;0;0;0	Tubulin beta-4B chain	TUBB4B	TUBB4B	840990000	769170000	756430000	689550000	653500000	873870000	812400000	789430000
P78347;C9J6M0	P78347	10;1	10;1	10;1	General transcription factor II-I	GTF2I	GTF2I	68634000	69651000	73044000	66327000	53776000	90026000	87950000	72242000
P78371;F5GWF6;F8VQ14	P78371;F5GWF6;F8VQ14	24;21;19	24;21;19	24;21;19	T-complex protein 1 subunit beta	CCT2	CCT2;CCT2;CCT2	1175100000	1205500000	1203100000	1263500000	1135600000	1196100000	1491000000	1359400000
P78417;Q5TA02;Q5TA01	P78417;Q5TA02	6;5;2	6;5;2	6;5;2	Glutathione S-transferase omega-1	GSTO1	GSTO1;GSTO1	135810000	188800000	113630000	176440000	158210000	159130000	68114000	149840000
P78527;F5GX40;H0YG84	P78527	80;4;2	80;4;2	80;4;2	DNA-dependent protein kinase catalytic subunit	PRKDC	PRKDC	2533100000	2560000000	1853600000	1932200000	1930100000	1603700000	1831800000	1730300000
P80723	P80723	7	7	7	Brain acid soluble protein 1	BASP1	BASP1	68885000	43769000	161290000	109860000	93897000	77129000	129960000	202080000
P81605	P81605	3	3	3	Dermcidin;Survival-promoting peptide;DCD-1	DCD	DCD	203610000	326870000	40818000	151540000	478830000	0	44070000	89665000
P82979;F8VZQ9;H0YHG0;F8VS12	P82979;F8VZQ9;H0YHG0	5;4;4;1	5;4;4;1	5;4;4;1	SAP domain-containing ribonucleoprotein	SARNP	SARNP;SARNP;	50283000	52992000	62341000	77824000	41053000	58074000	136490000	94294000
P84090;G3V279	P84090;G3V279	2;1	2;1	2;1	Enhancer of rudimentary homolog	ERH	ERH;ERH	106730000	101660000	174730000	233440000	132820000	111980000	194760000	306430000
P84103;A0A087X2D0	P84103;A0A087X2D0	7;5	7;5	6;4	Serine/arginine-rich splicing factor 3	SRSF3	SRSF3;SRSF3	556570000	429450000	340990000	171940000	192470000	311250000	116950000	194460000
Q00325;F8VVM2	Q00325;F8VVM2	3;2	3;2	3;2	Phosphate carrier protein, mitochondrial	SLC25A3	SLC25A3;SLC25A3	28095000	38231000	30833000	55601000	28063000	42044000	61494000	57345000
Q00535	Q00535	3	2	2	Cyclin-dependent-like kinase 5	CDK5	CDK5	0	0	0	0	0	0	0	0
Q00688;G3V5F2	Q00688	5;2	5;2	5;2	Peptidyl-prolyl cis-trans isomerase FKBP3	FKBP3	FKBP3	0	61284000	82628000	0	61543000	60536000	0	60177000
Q00765	Q00765	1	1	1	Receptor expression-enhancing protein 5	REEP5	REEP5	0	0	0	0	0	0	0	18980000
Q00796;H0YKB3;H0YLA4	Q00796;H0YKB3;H0YLA4	5;4;3	5;4;3	5;4;3	Sorbitol dehydrogenase	SORD	SORD;SORD;SORD	152890000	160630000	164970000	222650000	173000000	163590000	261330000	191250000
Q00839;Q5RI18	Q00839	22;5	22;5	22;5	Heterogeneous nuclear ribonucleoprotein U	HNRNPU	HNRNPU	3747000000	3938300000	3389100000	3885300000	2859200000	3383700000	3981400000	3639100000
Q01082;A0A087WUZ3;F8W6C1;A4QPE4;P11277	Q01082;A0A087WUZ3	64;63;19;5;3	64;63;19;5;3	58;57;14;0;1	Spectrin beta chain, non-erythrocytic 1	SPTBN1	SPTBN1;SPTBN1	1622300000	1724000000	1783800000	1879000000	1516500000	1492800000	1858800000	1939100000
Q01469	Q01469	3	3	3	Fatty acid-binding protein, epidermal	FABP5	FABP5	67140000	120810000	102870000	118540000	101130000	125510000	202950000	140450000
Q01518;Q5T0R1;Q5T0R7;Q5T0R6;Q5T0R5;Q5T0R4;Q5T0R3;Q5T0R2;Q5T0R9;Q5T0S3;Q5T0R8;B7Z385;A0A087X0J3;A0A087WZ15;E9PDI2;P40123	Q01518	16;7;6;6;6;6;6;6;6;3;2;1;1;1;1;1	16;7;6;6;6;6;6;6;6;3;2;1;1;1;1;1	16;7;6;6;6;6;6;6;6;3;2;1;1;1;1;1	Adenylyl cyclase-associated protein 1	CAP1	CAP1	642550000	627900000	685870000	717520000	735180000	645910000	702130000	741440000
Q01581;P54868	Q01581	6;1	6;1	6;1	Hydroxymethylglutaryl-CoA synthase, cytoplasmic	HMGCS1	HMGCS1	51891000	58040000	58549000	80598000	65465000	71464000	125150000	102400000
Q01650;H0YJ95;A0A0C4DGL4;G3V4Z6;Q9UM01;Q92536	Q01650	4;1;1;1;1;1	4;1;1;1;1;1	4;1;1;1;1;1	Large neutral amino acids transporter small subunit 1	SLC7A5	SLC7A5	469160000	390350000	376850000	304610000	361520000	273180000	364840000	296030000
Q01813;B1APP6;B1APP8;Q5VSR5;H0Y757;V9GY25;H0Y3Y3;V9GYV7;P17858	Q01813	17;5;4;4;3;3;3;2;2	17;5;4;4;3;3;3;2;2	16;5;4;3;3;3;3;2;1	ATP-dependent 6-phosphofructokinase, platelet type	PFKP	PFKP	553190000	523920000	545670000	434260000	571650000	575080000	570370000	441410000
Q01970	Q01970	1	1	1	1-phosphatidylinositol 4,5-bisphosphate phosphodiesterase beta-3	PLCB3	PLCB3	0	0	0	0	15539000	0	0	0
Q01995;H0YCU9;E9PJ32	Q01995;H0YCU9	18;14;8	18;14;8	18;14;8	Transgelin	TAGLN	TAGLN;TAGLN	1069000000	1138600000	1519100000	1430700000	1203200000	1107300000	1888800000	1445000000
Q02413	Q02413	6	6	6	Desmoglein-1	DSG1	DSG1	31159000	59482000	0	73864000	187490000	56200000	0	49960000
Q02750	Q02750	3	3	2	Dual specificity mitogen-activated protein kinase kinase 1	MAP2K1	MAP2K1	0	28333000	31142000	33337000	27942000	32456000	0	31455000
Q02790;F5H1U3;F5H120;H0YFG2	Q02790	14;4;1;1	14;4;1;1	14;4;1;1	Peptidyl-prolyl cis-trans isomerase FKBP4;Peptidyl-prolyl cis-trans isomerase FKBP4, N-terminally processed	FKBP4	FKBP4	483780000	567270000	520050000	613990000	514620000	487510000	811280000	717610000
Q02809;Q5JXB8;Q5JXB7	Q02809	7;1;1	7;1;1	7;1;1	Procollagen-lysine,2-oxoglutarate 5-dioxygenase 1	PLOD1	PLOD1	78331000	76080000	56882000	56165000	54868000	52993000	93805000	75193000
Q02878;F8VZ45;U3KQR5;F8VR69;F8VZA3;F8VWR1;F8VU16	Q02878	20;6;6;3;3;3;3	20;6;6;3;3;3;3	20;6;6;3;3;3;3	60S ribosomal protein L6	RPL6	RPL6	5426100000	4251000000	2474700000	5335800000	4991800000	3545800000	4780200000	5385300000
Q02952	Q02952	3	3	3	A-kinase anchor protein 12	AKAP12	AKAP12	29339000	20789000	30536000	14038000	19832000	17095000	15372000	19883000
Q03252	Q03252	2	1	1	Lamin-B2	LMNB2	LMNB2	0	0	0	0	0	13980000	0	0
Q04446;E9PGM4	Q04446;E9PGM4	9;7	9;7	9;7	1,4-alpha-glucan-branching enzyme	GBE1	GBE1;GBE1	207080000	180440000	173720000	198880000	218970000	232760000	260910000	236150000
Q04760	Q04760	4	4	4	Lactoylglutathione lyase	GLO1	GLO1	65503000	82654000	90436000	99715000	78567000	76741000	57072000	77185000
Q04828;H0Y804	Q04828;H0Y804	10;6	3;1	0;0	Aldo-keto reductase family 1 member C1	AKR1C1	AKR1C1;AKR1C1	229120000	84245000	119850000	0	81357000	232720000	0	68850000
Q04917;A2IDB2;F8WEB6;A2IDB1	Q04917;A2IDB2	7;5;1;1	5;4;1;1	5;4;1;1	14-3-3 protein eta	YWHAH	YWHAH;YWHAH	35215000	49894000	51780000	47663000	47180000	57404000	97411000	61374000
Q04941	Q04941	1	1	1	Proteolipid protein 2	PLP2	PLP2	0	0	0	0	0	0	0	32540000
Q05048	Q05048	1	1	1	Cleavage stimulation factor subunit 1	CSTF1	CSTF1	0	0	0	0	0	0	0	0
Q5T760;Q05519;Q5T757	Q5T760;Q05519;Q5T757	2;2;1	2;2;1	2;2;1	Serine/arginine-rich splicing factor 11	SRSF11	SRSF11;SRSF11;SRSF11	251430000	58568000	151520000	60354000	53991000	75765000	0	88368000
Q05639	Q05639	9	2	2	Elongation factor 1-alpha 2	EEF1A2	EEF1A2	0	0	0	0	0	44683000	0	0
Q06124	Q06124	2	2	2	Tyrosine-protein phosphatase non-receptor type 11	PTPN11	PTPN11	0	0	0	0	0	0	11657000	0
Q06203;D6RCC8;D6RE15	Q06203;D6RCC8	5;3;1	5;3;1	5;3;1	Amidophosphoribosyltransferase	PPAT	PPAT;PPAT	41315000	41582000	42743000	39525000	40065000	40366000	54298000	35487000
Q06210;O94808;E5RJP4	Q06210	10;3;2	10;3;2	10;3;2	Glutamine--fructose-6-phosphate aminotransferase [isomerizing] 1	GFPT1	GFPT1	73594000	49905000	60476000	44486000	80263000	39230000	59721000	59286000
Q06323;H0YLU2;H0YKK6	Q06323;H0YLU2	7;4;2	7;4;2	7;4;2	Proteasome activator complex subunit 1	PSME1	PSME1;PSME1	75510000	64527000	73534000	71087000	80549000	73064000	60730000	82355000
Q06830;A0A0A0MSI0;A0A0A0MRQ5	Q06830;A0A0A0MSI0	14;13;5	14;13;5	12;11;3	Peroxiredoxin-1	PRDX1	PRDX1;PRDX1	2880600000	3188900000	3717700000	3956400000	3408500000	3332500000	4156700000	4251300000
Q07021;I3L3Q7;I3L3B0	Q07021;I3L3Q7;I3L3B0	3;2;2	3;2;2	3;2;2	Complement component 1 Q subcomponent-binding protein, mitochondrial	C1QBP	C1QBP;C1QBP;C1QBP	87254000	91773000	95654000	0	69502000	153380000	0	38326000
Q07065	Q07065	12	12	12	Cytoskeleton-associated protein 4	CKAP4	CKAP4	163170000	223420000	243370000	296580000	264540000	203930000	280660000	306910000
Q07666	Q07666	7	7	7	KH domain-containing, RNA-binding, signal transduction-associated protein 1	KHDRBS1	KHDRBS1	143890000	143570000	304510000	229870000	165840000	201890000	259110000	288510000
Q08209;E7ETC2;E9PPC8;E9PK68;Q5F2G0;Q5F2F8;P16298	Q08209;E7ETC2	3;2;1;1;1;1;1	3;2;1;1;1;1;1	3;2;1;1;1;1;1	Serine/threonine-protein phosphatase 2B catalytic subunit alpha isoform;Serine/threonine-protein phosphatase	PPP3CA	PPP3CA;PPP3CA	39396000	44827000	59946000	82179000	39331000	70032000	55755000	68909000
Q08211	Q08211	37	37	37	ATP-dependent RNA helicase A	DHX9	DHX9	1913900000	1948100000	1706400000	1426900000	1582000000	1704500000	1709300000	1810500000
Q08257;C9JH92;A6NP24	Q08257;C9JH92;A6NP24	4;3;3	4;3;3	4;3;3	Quinone oxidoreductase	CRYZ	CRYZ;CRYZ;CRYZ	0	17218000	0	0	0	19173000	25568000	16109000
Q08378;A0A087WV43	Q08378;A0A087WV43	2;1	2;1	2;1	Golgin subfamily A member 3	GOLGA3	GOLGA3;GOLGA3	0	0	3313800	5642200	0	0	0	0
Q08380	Q08380	1	1	1	Galectin-3-binding protein	LGALS3BP	LGALS3BP	0	0	0	0	0	0	6738600	0
Q08554	Q08554	6	6	6	Desmocollin-1	DSC1	DSC1	0	50676000	0	63868000	312200000	48630000	46565000	0
Q08752	Q08752	2	2	2	Peptidyl-prolyl cis-trans isomerase D	PPID	PPID	11801000	13949000	9598100	0	10409000	9543000	13402000	5008500
Q08945;A0A0U1RRK2;E9PMD4	Q08945	6;2;1	6;2;1	6;2;1	FACT complex subunit SSRP1	SSRP1	SSRP1	166290000	184280000	133190000	110740000	109410000	158400000	95272000	85417000
Q08AD1	Q08AD1	2	2	2	Calmodulin-regulated spectrin-associated protein 2	CAMSAP2	CAMSAP2	0	0	0	0	0	0	0	15567000
Q08J23;A0A140T9Y7	Q08J23	24;7	24;7	24;7	tRNA (cytosine(34)-C(5))-methyltransferase	NSUN2	NSUN2	752460000	804160000	635190000	623350000	795970000	857190000	855800000	827290000
Q09028;E9PNS2;C9JPP3;E9PIC4;E9PNS6	Q09028	5;1;1;1;1	5;1;1;1;1	2;1;1;1;1	Histone-binding protein RBBP4	RBBP4	RBBP4	119240000	129720000	104450000	87715000	99371000	107620000	213670000	102350000
Q09161	Q09161	5	5	5	Nuclear cap-binding protein subunit 1	NCBP1	NCBP1	100800000	64942000	49443000	43682000	65032000	26596000	0	0
Q09666;E9PJZ0;E9PKR9;E9PJC6;E9PLK4;E9PQE3	Q09666	150;2;2;2;2;1	150;2;2;2;2;1	150;2;2;2;2;1	Neuroblast differentiation-associated protein AHNAK	AHNAK	AHNAK	3964700000	4642900000	6494000000	6054100000	4324000000	4892400000	4428800000	4835100000
Q10471;F8VUJ3;Q8N4A0	Q10471	7;1;1	7;1;1	7;1;1	Polypeptide N-acetylgalactosaminyltransferase 2;Polypeptide N-acetylgalactosaminyltransferase 2 soluble form	GALNT2	GALNT2	83147000	111290000	104430000	106570000	110540000	104240000	156390000	103080000
Q10567;C9J1E7	Q10567;C9J1E7	11;8	3;2	3;2	AP-1 complex subunit beta-1	AP1B1	AP1B1;AP1B1	43894000	72473000	87181000	85266000	71885000	81467000	60784000	87858000
Q10570;A0A087X101	Q10570	3;1	3;1	3;1	Cleavage and polyadenylation specificity factor subunit 1	CPSF1	CPSF1	0	0	0	19948000	0	20989000	0	0
Q10589	Q10589	2	2	2	Bone marrow stromal antigen 2	BST2	BST2	68519000	56572000	45909000	50500000	75181000	59757000	0	25359000
Q12765;C9K052	Q12765	3;1	3;1	3;1	Secernin-1	SCRN1	SCRN1	13997000	20762000	19720000	24531000	14383000	14797000	29235000	21856000
Q12789	Q12789	4	4	4	General transcription factor 3C polypeptide 1	GTF3C1	GTF3C1	10852000	10012000	0	0	0	0	0	0
Q12792;F8VRG3;F8VS81	Q12792	4;1;1	4;1;1	4;1;1	Twinfilin-1	TWF1	TWF1	49688000	51153000	50815000	66266000	46638000	57291000	68040000	75516000
Q12797	Q12797	1	1	1	Aspartyl/asparaginyl beta-hydroxylase	ASPH	ASPH	0	0	0	0	0	0	0	12259000
Q12873	Q12873	9	3	3	Chromodomain-helicase-DNA-binding protein 3	CHD3	CHD3	18310000	0	0	18219000	0	0	0	15370000
Q12874	Q12874	6	6	6	Splicing factor 3A subunit 3	SF3A3	SF3A3	62567000	42543000	92270000	101330000	31280000	28885000	139680000	101120000
Q12904;D6R937	Q12904	6;2	6;2	6;2	Aminoacyl tRNA synthase complex-interacting multifunctional protein 1;Endothelial monocyte-activating polypeptide 2	AIMP1	AIMP1	159730000	164470000	118740000	148990000	128340000	123170000	151430000	119190000
Q12906;K7EKJ9;K7ERM6;K7ENK6;K7EM82;K7EJ09;K7ER69;K7EQR9;Q96SI9;K7EQ75;K7ELV3	Q12906	17;5;3;3;3;3;3;3;2;1;1	17;5;3;3;3;3;3;3;2;1;1	17;5;3;3;3;3;3;3;2;1;1	Interleukin enhancer-binding factor 3	ILF3	ILF3	693480000	760550000	827270000	770440000	702670000	655200000	702020000	792100000
Q12931;I3L0K7	Q12931;I3L0K7	2;1	2;1	2;1	Heat shock protein 75 kDa, mitochondrial	TRAP1	TRAP1;TRAP1	0	0	0	43127000	0	0	0	42264000
Q12933	Q12933	1	1	1	TNF receptor-associated factor 2	TRAF2	TRAF2	0	0	0	0	0	0	0	11810000
Q12965;H0YN00;H0YLE5	Q12965;H0YN00;H0YLE5	2;1;1	2;1;1	2;1;1	Unconventional myosin-Ie	MYO1E	MYO1E;MYO1E;MYO1E	0	31410000	0	0	0	23276000	0	0
Q12974;Q93096;E9PMY3;E9PML8;E9PJC0;E9PRR9;A0A0D9SGK2	Q12974;Q93096;E9PMY3;E9PML8;E9PJC0;E9PRR9;A0A0D9SGK2	2;2;1;1;1;1;1	2;2;1;1;1;1;1	2;2;1;1;1;1;1	Protein tyrosine phosphatase type IVA 2;Protein tyrosine phosphatase type IVA 1	PTP4A2;PTP4A1	PTP4A2;PTP4A1;PTP4A2;PTP4A2;PTP4A2;PTP4A2;PTP4A1	0	0	28000000	14052000	0	0	0	0
Q12996	Q12996	1	1	1	Cleavage stimulation factor subunit 3	CSTF3	CSTF3	0	0	0	0	0	0	0	5186300
Q13045;J3KS39;J3KS54	Q13045	3;1;1	3;1;1	3;1;1	Protein flightless-1 homolog	FLII	FLII	0	0	0	0	0	7231900	0	0
Q13057;K7ESK6;K7ES73;K7EN91;K7EP09;K7EPT0;K7EQ60	Q13057	5;2;2;2;1;1;1	5;2;2;2;1;1;1	5;2;2;2;1;1;1	Bifunctional coenzyme A synthase;Phosphopantetheine adenylyltransferase;Dephospho-CoA kinase	COASY	COASY	44743000	37581000	73002000	29603000	54942000	69471000	35710000	48212000
Q13085;Q59FY4;O00763;A0A0C4DGT1;A0A087X2F8;A0A087X126;A0A087WYK6;S4R3S7;F8W8T8;H0YGH5;A0A087WWN5;A0A087WYS8	Q13085	78;38;10;6;3;3;3;3;2;2;1;1	78;38;10;6;3;3;3;3;2;2;1;1	75;38;7;5;3;3;3;0;2;2;1;1	Acetyl-CoA carboxylase 1;Biotin carboxylase	ACACA	ACACA	5033400000	6176800000	3016300000	3295200000	2754100000	3617400000	1509400000	1582600000
Q13123;D6REL4;E7EQZ7;D6RCQ4;D6RAY9	Q13123;D6REL4;E7EQZ7	5;4;4;1;1	5;4;4;1;1	5;4;4;1;1	Protein Red	IK	IK;IK;IK	14725000	18142000	19945000	19568000	16832000	12606000	22947000	24901000
Q13151	Q13151	6	6	6	Heterogeneous nuclear ribonucleoprotein A0	HNRNPA0	HNRNPA0	210780000	322590000	328190000	260350000	210800000	202940000	225290000	271340000
Q13162;H7C3T4;A6NJJ0;A6NG45	Q13162;H7C3T4	5;4;1;1	4;3;1;1	4;3;1;1	Peroxiredoxin-4	PRDX4	PRDX4;PRDX4	154860000	124180000	145070000	0	160890000	160800000	0	0
Q13177;B1AKS5;A0A087X294;O75914;E9PM17;B3KNX7;Q13153	Q13177;B1AKS5;A0A087X294;O75914	4;2;2;2;1;1;1	4;2;2;2;1;1;1	4;2;2;2;1;1;1	Serine/threonine-protein kinase PAK 2;PAK-2p27;PAK-2p34;Non-specific serine/threonine protein kinase;Serine/threonine-protein kinase PAK 3	PAK2;PAK3	PAK2;PAK3;PAK3;PAK3	0	0	0	0	0	0	39851000	0
Q13185;C9JMM0;B8ZZ43;S4R2Y4;K7ELA4	Q13185;C9JMM0;B8ZZ43;S4R2Y4	3;2;2;2;1	3;2;2;2;1	2;2;2;2;0	Chromobox protein homolog 3	CBX3	CBX3;CBX3;CBX3;CBX3	85629000	56911000	115560000	70599000	95296000	76187000	111590000	78901000
Q13200;H7C1H2;C9JPC0;H7C2Q3;F8WBS8	Q13200	22;6;4;3;2	22;6;4;3;2	22;6;4;3;2	26S proteasome non-ATPase regulatory subunit 2	PSMD2	PSMD2	554670000	530210000	609360000	743550000	581650000	538910000	726210000	646500000
Q13228;A6PVX1;H0Y532;F2Z2W8;F8WCR4;C9JVL0	Q13228;A6PVX1;H0Y532	6;5;5;2;2;1	6;5;5;2;2;1	6;5;5;2;2;1	Selenium-binding protein 1	SELENBP1	SELENBP1;SELENBP1;SELENBP1	67907000	102220000	84621000	42052000	85585000	91009000	55776000	43679000
Q13232	Q13232	1	1	1	Nucleoside diphosphate kinase 3	NME3	NME3	0	0	0	0	4452200	0	0	0
Q13243;B4DJK0;B4DUA4;G3V5K8	Q13243;B4DJK0;B4DUA4	4;2;2;1	3;1;1;1	3;1;1;1	Serine/arginine-rich splicing factor 5	SRSF5	SRSF5;SRSF5;SRSF5	94609000	0	46403000	35518000	0	0	0	0
Q13247;A0A0D9SEM4;Q08170	Q13247	9;3;3	9;3;3	8;2;2	Serine/arginine-rich splicing factor 6	SRSF6	SRSF6	1189000000	196180000	597100000	505310000	217170000	284450000	115060000	440190000
Q13263;M0R0K9;M0R3C0;M0R2I3	Q13263;M0R0K9	16;10;2;1	16;10;2;1	16;10;2;1	Transcription intermediary factor 1-beta	TRIM28	TRIM28;TRIM28	338160000	397340000	290690000	257740000	285670000	329430000	302270000	272620000
Q13283;E5RIZ6;E5RH00;E5RI46;E5RIF8;E5RH42;E5RJU8	Q13283	11;2;1;1;1;1;1	11;2;1;1;1;1;1	11;2;1;1;1;1;1	Ras GTPase-activating protein-binding protein 1	G3BP1	G3BP1	351700000	363630000	294250000	159670000	303150000	335180000	226390000	141270000
Q13347;Q5TFK1	Q13347	6;1	6;1	6;1	Eukaryotic translation initiation factor 3 subunit I	EIF3I	EIF3I	100320000	114200000	145800000	138140000	125250000	124950000	192150000	161400000
Q13395	Q13395	2	2	2	Probable methyltransferase TARBP1	TARBP1	TARBP1	0	80890000	50588000	0	0	0	0	0
Q13409;E9PGG1;E7EUM4;E7ERR6;E7ERH4;E7ET01;E7ETL8;E7EQU2;E7ESD3;E7EMU4;E7EV09;E7EQL5;E7EU01	Q13409;E9PGG1;E7EUM4;E7ERR6;E7ERH4;E7ET01;E7ETL8;E7EQU2;E7ESD3;E7EMU4;E7EV09;E7EQL5;E7EU01	4;3;3;3;3;3;3;3;3;3;3;3;2	4;3;3;3;3;3;3;3;3;3;3;3;2	4;3;3;3;3;3;3;3;3;3;3;3;2	Cytoplasmic dynein 1 intermediate chain 2	DYNC1I2	DYNC1I2;DYNC1I2;DYNC1I2;DYNC1I2;DYNC1I2;DYNC1I2;DYNC1I2;DYNC1I2;DYNC1I2;DYNC1I2;DYNC1I2;DYNC1I2;DYNC1I2	32529000	42791000	41684000	44050000	41585000	40519000	89338000	57190000
Q13428;J3KQ96;E7ETY2;H0YA99	Q13428;J3KQ96;E7ETY2	17;15;15;1	17;15;15;1	17;15;15;1	Treacle protein	TCOF1	TCOF1;TCOF1;TCOF1	382640000	252680000	344030000	474970000	174210000	230240000	208030000	268410000
Q13435;E9PPJ0;E9PJ04;H0YCG1;E9PJT3;H0YEX5	Q13435;E9PPJ0	11;10;5;5;4;3	11;10;5;5;4;3	11;10;5;5;4;3	Splicing factor 3B subunit 2	SF3B2	SF3B2;SF3B2	282080000	264280000	288270000	227610000	220710000	187700000	217140000	236870000
Q13442	Q13442	3	3	3	28 kDa heat- and acid-stable phosphoprotein	PDAP1	PDAP1	0	0	0	0	0	0	0	11887000
Q13451	Q13451	2	2	2	Peptidyl-prolyl cis-trans isomerase FKBP5;Peptidyl-prolyl cis-trans isomerase FKBP5, N-terminally processed	FKBP5	FKBP5	6342400	8223800	9457200	10164000	6993400	7159100	11995000	10226000
Q13478	Q13478	1	1	1	Interleukin-18 receptor 1	IL18R1	IL18R1	0	0	0	0	0	0	56547000	0
Q13523;H0YDJ3	Q13523;H0YDJ3	3;2	3;2	3;2	Serine/threonine-protein kinase PRP4 homolog	PRPF4B	PRPF4B;PRPF4B	63835000	41288000	44946000	28273000	29484000	0	0	0
Q13547;Q5TEE2;E5RFI6;E5RJ04;E5RGV4;E5RHE7;E5RH52;E5RG37;E5RFP9;H3BM24;Q92769;E5RK19	Q13547;Q5TEE2;E5RFI6;E5RJ04;E5RGV4;E5RHE7;E5RH52;E5RG37;E5RFP9;H3BM24;Q92769	5;4;3;3;3;3;3;3;3;3;3;2	5;4;3;3;3;3;3;3;3;3;3;2	5;4;3;3;3;3;3;3;3;3;3;2	Histone deacetylase 1;Histone deacetylase 2	HDAC1;HDAC2	HDAC1;HDAC1;HDAC2;HDAC2;HDAC2;HDAC2;HDAC2;HDAC2;HDAC2;HDAC2;HDAC2	52103000	68980000	61376000	0	72146000	75660000	0	0
Q13564	Q13564	2	2	2	NEDD8-activating enzyme E1 regulatory subunit	NAE1	NAE1	17445000	19666000	29230000	45638000	20970000	25196000	28646000	37882000
Q13576;F5H7S7;E7EWC2;D6R939;E9PDT6	Q13576;F5H7S7;E7EWC2;D6R939	9;8;7;5;4	8;7;6;5;3	8;7;6;5;3	Ras GTPase-activating-like protein IQGAP2	IQGAP2	IQGAP2;IQGAP2;IQGAP2;IQGAP2	30585000	44584000	81893000	54307000	49725000	64446000	0	0
Q13595	Q13595	5	5	4	Transformer-2 protein homolog alpha	TRA2A	TRA2A	117030000	0	55424000	33518000	21170000	32401000	0	31934000
Q13619;A0A0A0MR50;A0A087WWN2	Q13619;A0A0A0MR50	10;9;2	10;9;2	6;5;1	Cullin-4A	CUL4A	CUL4A;CUL4A	73968000	69694000	100720000	79087000	66335000	44607000	98032000	98439000
Q13813;A0A0D9SGF6;A0A0D9SF54;A0A0D9SFF6;A0A0D9SFH4;A0A1B0GTB7	Q13813;A0A0D9SGF6;A0A0D9SF54	86;85;84;3;2;1	86;85;84;3;2;1	86;85;84;3;2;1	Spectrin alpha chain, non-erythrocytic 1	SPTAN1	SPTAN1;SPTAN1;SPTAN1	2782800000	2806400000	2484700000	2681100000	2689000000	2563900000	2958700000	2906000000
Q13823	Q13823	2	2	2	Nucleolar GTP-binding protein 2	GNL2	GNL2	0	0	0	0	0	10615000	0	0
Q13835	Q13835	2	2	2	Plakophilin-1	PKP1	PKP1	0	0	0	0	21197000	0	0	0
Q13838;A0A0G2JJZ9;Q5STU3;F6WLT2;A0A140T9X3;A0A140T996;F6S4E6;A0A0A0MT12;F6TRA5;A0A140T9X9;F6UJC5;A0A140TA18;A0A140T9L4;A0A140T973;A0A140T9K1;F6QYI9;A0A0G2JJL7;H0Y400;F6R6M7;A0A140T9K2;A0A140T9N3;H0YCC6	Q13838;A0A0G2JJZ9;Q5STU3;F6WLT2;A0A140T9X3;A0A140T996;F6S4E6;A0A0A0MT12;F6TRA5	13;11;11;9;9;7;7;7;7;6;6;6;5;5;5;5;5;5;5;3;3;2	13;11;11;9;9;7;7;7;7;6;6;6;5;5;5;5;5;5;5;3;3;2	3;3;3;2;3;2;1;1;1;2;2;2;1;1;1;1;1;1;1;1;1;1	Spliceosome RNA helicase DDX39B	DDX39B	DDX39B;DDX39B;DDX39B;DDX39B;DDX39B;DDX39B;DDX39B;DDX39B;DDX39B	802190000	886350000	695030000	691570000	685140000	908290000	812780000	611550000
Q13895;F8WBL2	Q13895;F8WBL2	2;1	2;1	2;1	Bystin	BYSL	BYSL;BYSL	0	0	0	0	0	13635000	0	0
Q13907;C9JD53;C9JKM8	Q13907;C9JD53;C9JKM8	2;1;1	2;1;1	2;1;1	Isopentenyl-diphosphate Delta-isomerase 1	IDI1	IDI1;IDI1;IDI1	30030000	20698000	0	0	18484000	26910000	0	0
Q14008;E9PQH5;H0YCF6;H0YEK7	Q14008	6;1;1;1	6;1;1;1	6;1;1;1	Cytoskeleton-associated protein 5	CKAP5	CKAP5	27421000	32660000	32678000	30258000	0	0	0	0
Q14019;H3BT58	Q14019;H3BT58	4;3	4;3	4;3	Coactosin-like protein	COTL1	COTL1;COTL1	31870000	37107000	48754000	68083000	45351000	89207000	169400000	133730000
Q14137;A0A075B729	Q14137;A0A075B729	3;2	3;2	3;2	Ribosome biogenesis protein BOP1	BOP1	BOP1;BOP1	24669000	26737000	26684000	31110000	14967000	17279000	20302000	17203000
Q14151;K7EQU4;K7ERX3	Q14151	10;2;2	6;2;2	6;2;2	Scaffold attachment factor B2	SAFB2	SAFB2	48826000	59013000	44094000	76142000	54254000	63791000	53422000	56544000
Q14152	Q14152	44	44	44	Eukaryotic translation initiation factor 3 subunit A	EIF3A	EIF3A	1156000000	955220000	931650000	1004700000	872270000	1168500000	898610000	726630000
Q14166	Q14166	9	9	9	Tubulin--tyrosine ligase-like protein 12	TTLL12	TTLL12	299320000	241380000	275980000	215680000	202270000	225540000	186660000	218690000
Q14195;H0YBT4;E9PD68;Q14194	Q14195;H0YBT4	6;3;1;1	4;1;0;0	4;1;0;0	Dihydropyrimidinase-related protein 3	DPYSL3	DPYSL3;DPYSL3	70764000	118400000	102800000	101820000	88620000	108090000	78118000	74906000
Q14204;H0YJ21	Q14204	93;3	93;3	93;3	Cytoplasmic dynein 1 heavy chain 1	DYNC1H1	DYNC1H1	1734600000	1902300000	1648900000	1991700000	1657200000	1491400000	1672600000	1353700000
Q14232;H0YGG4;F5H0D0	Q14232;H0YGG4;F5H0D0	5;3;3	5;3;3	5;3;3	Translation initiation factor eIF-2B subunit alpha	EIF2B1	EIF2B1;EIF2B1;EIF2B1	27576000	0	21803000	30273000	26986000	29344000	38188000	31139000
Q14247;H0YCD9;H0YEV2	Q14247	16;3;2	16;3;2	16;3;2	Src substrate cortactin	CTTN	CTTN	228770000	257140000	274690000	242520000	238350000	238800000	561670000	357260000
Q14258	Q14258	4	4	4	E3 ubiquitin/ISG15 ligase TRIM25	TRIM25	TRIM25	43062000	39994000	40579000	0	58783000	48861000	48861000	0
Q14315	Q14315	28	18	18	Filamin-C	FLNC	FLNC	124860000	155050000	143700000	175060000	137210000	130110000	251420000	191240000
Q14320	Q14320	1	1	1	Protein FAM50A	FAM50A	FAM50A	0	0	0	0	0	0	0	1772300
Q14432	Q14432	3	3	3	cGMP-inhibited 3,5-cyclic phosphodiesterase A	PDE3A	PDE3A	30509000	23373000	26382000	27924000	19027000	22144000	41949000	24208000
Q14444;E9PLA9;G3V153	Q14444;E9PLA9;G3V153	8;7;6	8;7;6	8;7;6	Caprin-1	CAPRIN1	CAPRIN1;CAPRIN1;CAPRIN1	178950000	211850000	229420000	260650000	217820000	223390000	322830000	305470000
Q14554	Q14554	1	1	1	Protein disulfide-isomerase A5	PDIA5	PDIA5	0	0	0	0	0	0	0	13536000
Q14558;C9JNQ3;C9J168;B4DP31;C9JKT9;C9JUN4	Q14558;C9JNQ3;C9J168;B4DP31	3;2;2;2;1;1	2;2;1;1;1;1	2;2;1;1;1;1	Phosphoribosyl pyrophosphate synthase-associated protein 1	PRPSAP1	PRPSAP1;PRPSAP1;PRPSAP1;PRPSAP1	0	0	0	0	0	7442800	0	0
Q14566	Q14566	18	18	18	DNA replication licensing factor MCM6	MCM6	MCM6	219310000	200790000	204730000	245500000	214230000	200240000	392820000	247600000
Q14573	Q14573	2	2	2	Inositol 1,4,5-trisphosphate receptor type 3	ITPR3	ITPR3	0	0	0	62024000	0	0	0	0
Q14574	Q14574	1	1	1	Desmocollin-3	DSC3	DSC3	0	0	0	0	8498500	0	0	0
Q14669;H7C2Y1	Q14669	5;2	5;2	5;2	E3 ubiquitin-protein ligase TRIP12	TRIP12	TRIP12	25072000	13464000	21003000	0	23258000	17550000	0	0
Q14696	Q14696	3	3	3	LDLR chaperone MESD	MESDC2	MESDC2	24053000	32207000	41437000	29262000	26136000	35037000	43860000	43622000
Q14697;F5H6X6;E9PKU7;E9PNH1	Q14697;F5H6X6;E9PKU7	32;30;25;5	32;30;25;5	32;30;25;5	Neutral alpha-glucosidase AB	GANAB	GANAB;GANAB;GANAB	1146300000	1443500000	1194900000	1252300000	1378200000	1467100000	1332900000	1306400000
Q14739;C9JXK0	Q14739;C9JXK0	2;1	2;1	2;1	Lamin-B receptor	LBR	LBR;LBR	29195000	30167000	23047000	35335000	0	0	0	0
Q14764;H3BRL2;H3BQK6;H3BPZ2;H3BNF2;H3BUP3;H3BQE7;H3BP76;H3BUK7;H3BNF6	Q14764	5;2;2;1;1;1;1;1;1;1	5;2;2;1;1;1;1;1;1;1	5;2;2;1;1;1;1;1;1;1	Major vault protein	MVP	MVP	16180000	18224000	0	23251000	0	0	32963000	23079000
Q14789;H0Y867;E7EU81;C9JGI8;C9J4Q3;B8ZZG1;REV__Q8N884;Q9NZW5	Q14789;H0Y867;E7EU81	4;2;2;1;1;1;1;1	4;2;2;1;1;1;1;1	4;2;2;1;1;1;1;1	Golgin subfamily B member 1	GOLGB1	GOLGB1;GOLGB1;GOLGB1	0	0	0	0	4891100	0	0	0
Q14847;C9J9W2;K7ESD6;F6S2S5	Q14847;C9J9W2	7;5;1;1	7;5;1;1	7;5;1;1	LIM and SH3 domain protein 1	LASP1	LASP1;LASP1	193870000	212060000	207500000	229200000	206470000	212660000	275400000	248020000
Q14966;C9JWN0;A0A096LPH6	Q14966	3;1;1	3;1;1	3;1;1	Zinc finger protein 638	ZNF638	ZNF638	20777000	15178000	16520000	12339000	19785000	0	14783000	0
Q14974;J3KTM9;J3QR48;J3QKQ5;J3KS06;J3QRG4	Q14974;J3KTM9	24;16;7;4;1;1	24;16;7;4;1;1	24;16;7;4;1;1	Importin subunit beta-1	KPNB1	KPNB1;KPNB1	3552000000	3141300000	3068900000	2934200000	3483800000	2926100000	2536500000	3328600000
Q14980	Q14980	28	28	0	Nuclear mitotic apparatus protein 1	NUMA1	NUMA1	414860000	380490000	413590000	415190000	387490000	366770000	526880000	411830000
Q14CX7	Q14CX7	1	1	1	N-alpha-acetyltransferase 25, NatB auxiliary subunit	NAA25	NAA25	0	0	0	0	0	0	0	11079000
Q15008;C9J7B7;C9J0E9;H7C531	Q15008	7;2;2;1	7;2;2;1	7;2;2;1	26S proteasome non-ATPase regulatory subunit 6	PSMD6	PSMD6	190090000	137870000	117370000	107380000	149090000	119700000	72871000	90849000
Q15020;F8VV04;F8W667;F8VVK9;H0YHU8;F8VZM2	Q15020;F8VV04	5;4;2;1;1;1	5;4;2;1;1;1	5;4;2;1;1;1	Squamous cell carcinoma antigen recognized by T-cells 3	SART3	SART3;SART3	48534000	38966000	46876000	60592000	22543000	30596000	0	25440000
Q15021;E7EN77	Q15021;E7EN77	9;6	9;6	9;6	Condensin complex subunit 1	NCAPD2	NCAPD2;NCAPD2	89429000	122760000	104180000	104940000	97329000	96339000	87310000	57535000
Q15024	Q15024	3	3	3	Exosome complex component RRP42	EXOSC7	EXOSC7	0	0	48760000	0	0	0	0	0
Q15029;K7EP67;K7EJ74	Q15029	18;8;4	17;7;3	17;7;3	116 kDa U5 small nuclear ribonucleoprotein component	EFTUD2	EFTUD2	310260000	333530000	358920000	386250000	294950000	331580000	354240000	360120000
Q15046;J3KRL2;H3BPV7;H3BVA8;H3BRC9	Q15046	12;3;3;3;1	12;3;3;3;1	12;3;3;3;1	Lysine--tRNA ligase	KARS	KARS	180520000	197260000	300150000	187110000	249520000	245600000	239930000	260480000
Q15050	Q15050	2	2	2	Ribosome biogenesis regulatory protein homolog	RRS1	RRS1	18987000	0	12456000	0	23058000	0	0	0
Q15054;E9PM91;E9PNC0;E9PRK3	Q15054	3;1;1;1	3;1;1;1	3;1;1;1	DNA polymerase delta subunit 3	POLD3	POLD3	0	0	0	0	0	18454000	0	0
Q15056	Q15056	8	8	8	Eukaryotic translation initiation factor 4H	EIF4H	EIF4H	243540000	351070000	382660000	374980000	257130000	315140000	369930000	406080000
Q15075	Q15075	6	6	6	Early endosome antigen 1	EEA1	EEA1	44429000	28750000	34354000	47367000	0	21664000	0	24105000
Q15084	Q15084	6	6	6	Protein disulfide-isomerase A6	PDIA6	PDIA6	268140000	301300000	331020000	239260000	230890000	317730000	202850000	209520000
Q15126	Q15126	1	1	1	Phosphomevalonate kinase	PMVK	PMVK	0	0	0	0	0	0	0	6151300
Q15149;E9PMV1;H0YDN1;E9PKG0;E9PQ28;E9PIA2;H3BPE1;H3BQK9;Q9UPN3	Q15149	157;19;8;4;1;1;1;1;1	157;19;8;4;1;1;1;1;1	152;19;8;4;1;1;1;1;1	Plectin	PLEC	PLEC	4076300000	4478500000	4296200000	4589600000	3971400000	3878300000	5757600000	4357900000
Q15181;Q5SQT6	Q15181;Q5SQT6	9;7	9;7	9;7	Inorganic pyrophosphatase	PPA1	PPA1;PPA1	253210000	259570000	209710000	245890000	205680000	122600000	271030000	225320000
Q15233;H7C367;C9IZL7;C9JYS8;C9J4X2	Q15233;H7C367	16;8;6;6;2	15;7;5;6;2	15;7;5;6;2	Non-POU domain-containing octamer-binding protein	NONO	NONO;NONO	478750000	454010000	473400000	526230000	416180000	339950000	717280000	576030000
Q15291	Q15291	1	1	1	Retinoblastoma-binding protein 5	RBBP5	RBBP5	0	0	0	0	0	0	0	1652900
Q15293;E9PP27	Q15293;E9PP27	2;1	2;1	2;1	Reticulocalbin-1	RCN1	RCN1;RCN1	0	0	0	17331000	17445000	0	33830000	20806000
Q15365;J3QT27;E9PFP8;P57721;H3BSP4;C9K0A2;F8WC71;F8VTZ0;C9IZV9;C9J7A9;C9JSA6;C9J5V4;C9JTY5;C9JZY3;C9J0A4;F6TJN8;P57723	Q15365	6;2;2;2;1;1;1;1;1;1;1;1;1;1;1;1;1	6;2;2;2;1;1;1;1;1;1;1;1;1;1;1;1;1	4;0;0;0;0;0;0;0;0;0;0;0;0;0;0;0;0	Poly(rC)-binding protein 1	PCBP1	PCBP1	197690000	234780000	234630000	346140000	241460000	248900000	424470000	342530000
Q15366;H3BRU6;F8VZX2;F8W0G4;H3BSS4;F8VXH9;F8W1G6;F8VRH0	Q15366;H3BRU6;F8VZX2;F8W0G4;H3BSS4	6;4;4;3;3;2;2;1	4;2;2;1;3;1;1;1	4;2;2;1;3;1;1;1	Poly(rC)-binding protein 2	PCBP2	PCBP2;PCBP2;PCBP2;PCBP2;PCBP2	60104000	70852000	94527000	80992000	0	0	0	0
Q15370;A0A0B4J296;B8ZZU8;I3L0M9	Q15370;A0A0B4J296;B8ZZU8	3;2;2;1	3;2;2;1	3;2;2;1	Transcription elongation factor B polypeptide 2	TCEB2	TCEB2;TCEB2;TCEB2	27748000	17784000	56940000	48302000	25626000	21281000	28431000	64271000
Q3LIE7;Q15392	Q3LIE7;Q15392	1;1	1;1	1;1	Delta(24)-sterol reductase	Nbla03646;DHCR24	Nbla03646;DHCR24	0	0	0	0	0	0	0	7615700
Q15393;J3QRB2;J3QL37;I3L4G7	Q15393	17;2;2;1	17;2;2;1	17;2;2;1	Splicing factor 3B subunit 3	SF3B3	SF3B3	320440000	357220000	337650000	369220000	329540000	345620000	511580000	331600000
Q15397	Q15397	3	3	3	Pumilio domain-containing protein KIAA0020	KIAA0020	PUM3	0	21179000	0	0	0	0	0	0
Q15417;E9PDU6	Q15417	5;2	4;2	4;2	Calponin-3	CNN3	CNN3	36537000	51032000	48048000	71836000	51248000	64423000	68336000	72580000
Q15424;K7ES42;K7EII0	Q15424	10;2;2	10;2;2	6;2;2	Scaffold attachment factor B1	SAFB	SAFB	276830000	238790000	234260000	273770000	213510000	253050000	266260000	271570000
Q15427	Q15427	3	3	3	Splicing factor 3B subunit 4	SF3B4	SF3B4	102110000	68531000	85515000	89181000	0	79835000	0	108900000
Q15459;H7C1L2	Q15459	11;3	11;3	11;3	Splicing factor 3A subunit 1	SF3A1	SF3A1	100100000	147890000	150140000	172250000	134230000	122540000	187300000	192680000
Q15477;H7C5N0	Q15477;H7C5N0	2;1	2;1	2;1	Helicase SKI2W	SKIV2L	SKIV2L;SKIV2L	0	24264000	0	35721000	30769000	0	0	40217000
Q15637;F8WEV5;C9J792;H7C561	Q15637;F8WEV5	6;3;1;1	6;3;1;1	6;3;1;1	Splicing factor 1	SF1	SF1;SF1	122820000	129040000	105610000	92310000	81810000	73284000	119460000	124940000
Q15645;H0YAL2	Q15645	10;3	10;3	10;3	Pachytene checkpoint protein 2 homolog	TRIP13	TRIP13	202700000	169550000	216870000	183210000	251990000	215530000	234690000	160200000
Q15654	Q15654	1	1	1	Thyroid receptor-interacting protein 6	TRIP6	TRIP6	19540000	18563000	12314000	0	21632000	17197000	0	0
Q15691	Q15691	8	8	8	Microtubule-associated protein RP/EB family member 1	MAPRE1	MAPRE1	264700000	244200000	238850000	335520000	224530000	386410000	195250000	309070000
Q15717;M0QZR9;M0R055	Q15717;M0QZR9	4;2;1	4;2;1	4;2;1	ELAV-like protein 1	ELAVL1	ELAVL1;ELAVL1	0	0	71102000	67003000	56804000	89856000	101570000	57697000
Q15758;M0QXM4;M0QX44	Q15758;M0QXM4	4;3;1	4;3;1	4;3;1	Neutral amino acid transporter B(0);Amino acid transporter	SLC1A5	SLC1A5;SLC1A5	33983000	40292000	49652000	60649000	34968000	45187000	0	0
Q15813	Q15813	2	2	2	Tubulin-specific chaperone E	TBCE	TBCE	0	0	0	0	0	0	0	13636000
Q15819;G3V113;I3L0A0;Q13404;G3V2F7;H0YBP9;E5RIF1;D6RG00;A0A0A0MSL3;H0YBX6	Q15819;G3V113;I3L0A0;Q13404;G3V2F7;H0YBP9	5;4;4;4;3;3;2;2;2;2	5;4;4;4;3;3;2;2;2;2	5;4;4;4;3;3;2;2;2;2	Ubiquitin-conjugating enzyme E2 variant 2;Ubiquitin-conjugating enzyme E2 variant 1	UBE2V2;TMEM189-UBE2V1;UBE2V1	UBE2V2;UBE2V2;TMEM189-UBE2V1;UBE2V1;UBE2V1;UBE2V2	134450000	126670000	191210000	160870000	120370000	125800000	203280000	194450000
Q15828	Q15828	2	2	2	Cystatin-M	CST6	CST6	0	0	0	0	15482000	0	0	0
Q15836	Q15836	1	1	1	Vesicle-associated membrane protein 3	VAMP3	VAMP3	0	0	0	0	0	0	0	4865300
Q15942;H0Y2Y8;H7C3D3;H7C3R3;C9IZ41;C9JJK5	Q15942;H0Y2Y8;H7C3D3	8;6;4;2;1;1	8;6;4;2;1;1	8;6;4;2;1;1	Zyxin	ZYX	ZYX;ZYX;ZYX	166320000	158430000	203240000	182290000	178740000	155780000	245170000	211780000
Q16186;A0A087WX59;A0A087WUX6	Q16186;A0A087WX59	3;2;1	3;2;1	3;2;1	Proteasomal ubiquitin receptor ADRM1	ADRM1	ADRM1;ADRM1	35504000	41921000	59004000	40000000	0	39073000	45813000	84302000
Q16222	Q16222	3	3	3	UDP-N-acetylhexosamine pyrophosphorylase;UDP-N-acetylgalactosamine pyrophosphorylase;UDP-N-acetylglucosamine pyrophosphorylase	UAP1	UAP1	0	19441000	23350000	0	22831000	13010000	37078000	33616000
Q16401;F2Z3J2	Q16401	9;3	9;3	9;3	26S proteasome non-ATPase regulatory subunit 5	PSMD5	PSMD5	94901000	143540000	348740000	216930000	117820000	189010000	0	176430000
Q16531;F5GY55;F5GYG8;F5GWI0;F5GZY8;F5H2L3;F5H198	Q16531;F5GY55	17;16;3;3;3;3;1	17;16;3;3;3;3;1	17;16;3;3;3;3;1	DNA damage-binding protein 1	DDB1	DDB1;DDB1	424400000	569420000	562650000	448540000	418700000	472230000	561000000	395530000
Q16543;K7EQA9;K7EIU0;K7EL68;K7EKQ2	Q16543;K7EQA9;K7EIU0;K7EL68	6;4;3;3;2	6;4;3;3;2	6;4;3;3;2	Hsp90 co-chaperone Cdc37;Hsp90 co-chaperone Cdc37, N-terminally processed	CDC37	CDC37;CDC37;CDC37;CDC37	73831000	95172000	108190000	116940000	81236000	82891000	151000000	112370000
Q16643;D6RFI1;D6R9W4;D6R9Q9	Q16643;D6RFI1;D6R9W4	4;2;2;1	4;2;2;1	4;2;2;1	Drebrin	DBN1	DBN1;DBN1;DBN1	33294000	45668000	50542000	48215000	39784000	31401000	95559000	53354000
Q16658;C9JPH9;C9JFC0;A0A0A0MSB2	Q16658	12;1;1;1	12;1;1;1	12;1;1;1	Fascin	FSCN1	FSCN1	619290000	649100000	484050000	422130000	651570000	712930000	508660000	717570000
Q16719;B8ZZA3;A0A087X297;F8WEP1;A0A087WYQ7;A0A087WYM2	Q16719	8;3;3;2;1;1	8;3;3;2;1;1	8;3;3;2;1;1	Kynureninase	KYNU	KYNU	203290000	197660000	205250000	152720000	217610000	175210000	183030000	279200000
Q16878	Q16878	2	2	2	Cysteine dioxygenase type 1	CDO1	CDO1	131600000	178770000	160760000	247140000	124010000	157760000	266940000	184880000
Q1KMD3;H3BQZ7	Q1KMD3;H3BQZ7	12;10	12;10	12;10	Heterogeneous nuclear ribonucleoprotein U-like protein 2	HNRNPUL2;HNRNPUL2-BSCL2	HNRNPUL2;HNRNPUL2-BSCL2	235390000	235030000	234700000	253690000	232300000	250960000	373100000	234410000
Q27J81;A0A0A0MQU1	Q27J81;A0A0A0MQU1	3;2	3;2	3;2	Inverted formin-2	INF2	INF2;INF2	38842000	0	31891000	43944000	29879000	0	0	41305000
Q29RF7	Q29RF7	11	11	10	Sister chromatid cohesion protein PDS5 homolog A	PDS5A	PDS5A	79045000	135160000	121940000	190020000	123100000	133940000	117900000	140100000
Q2NL82;I3L1Q5;I3L4E8	Q2NL82	6;2;1	6;2;1	6;2;1	Pre-rRNA-processing protein TSR1 homolog	TSR1	TSR1	61151000	48081000	46232000	38370000	41293000	46596000	0	0
Q2TAY7	Q2TAY7	3	3	3	WD40 repeat-containing protein SMU1;WD40 repeat-containing protein SMU1, N-terminally processed	SMU1	SMU1	0	0	0	0	0	0	0	9633000
Q32MZ4	Q32MZ4	4	4	4	Leucine-rich repeat flightless-interacting protein 1	LRRFIP1	LRRFIP1	49106000	41926000	58003000	48408000	49971000	45178000	66041000	71858000
Q32P28;H7C2W6	Q32P28;H7C2W6	2;1	2;1	2;1	Prolyl 3-hydroxylase 1	LEPRE1	P3H1;P3H1	0	23294000	0	0	0	0	0	0
Q32Q12;J3KPD9;P22392;F6XY72;O60361	Q32Q12;J3KPD9;P22392	11;9;7;4;3	11;9;7;4;3	3;1;3;1;2	Nucleoside diphosphate kinase;Nucleoside diphosphate kinase B	NME1-NME2;NME2	NME1-NME2;NME1-NME2;NME2	1305000000	1495300000	1501100000	1595600000	1671000000	1776700000	732590000	1082100000
Q3BDU5	Q3BDU5	32	1	0		LMNA	LMNA	0	0	0	0	36948000	0	0	0
Q3KQU3;C9JIR3	Q3KQU3;C9JIR3	2;1	2;1	2;1	MAP7 domain-containing protein 1	MAP7D1	MAP7D1;MAP7D1	0	0	0	0	0	0	0	16604000
Q4KMP7	Q4KMP7	2	2	2	TBC1 domain family member 10B	TBC1D10B	TBC1D10B	17708000	11491000	17629000	9153500	12805000	7065600	9059700	12081000
Q4KWH8	Q4KWH8	2	2	2	1-phosphatidylinositol 4,5-bisphosphate phosphodiesterase eta-1	PLCH1	PLCH1	0	0	0	0	0	0	0	17356000
Q52LJ0;H0YNA1	Q52LJ0	3;1	3;1	3;1	Protein FAM98B	FAM98B	FAM98B	54459000	60180000	69886000	68432000	58733000	76597000	0	76895000
Q53EL6;Q5VZS7	Q53EL6;Q5VZS7	4;3	4;3	4;3	Programmed cell death protein 4	PDCD4	PDCD4;PDCD4	20996000	19096000	17633000	19883000	18799000	16033000	19215000	27476000
Q562R1	Q562R1	5	1	1	Beta-actin-like protein 2	ACTBL2	ACTBL2	0	0	0	0	0	0	0	0
Q58FF6	Q58FF6	7	1	1	Putative heat shock protein HSP 90-beta 4	HSP90AB4P	HSP90AB4P	0	0	0	0	0	0	0	0
Q58FF8	Q58FF8	10	1	1	Putative heat shock protein HSP 90-beta 2	HSP90AB2P	HSP90AB2P	498210000	510050000	365130000	203520000	493820000	689030000	0	135520000
Q5F1R6	Q5F1R6	1	1	1	DnaJ homolog subfamily C member 21	DNAJC21	DNAJC21	0	0	0	0	0	0	0	9652000
Q5H907;Q5H909;Q9UNF1;A0A087X070;G5E9N2;Q12816	Q5H907;Q5H909;Q9UNF1	5;5;5;1;1;1	5;5;5;1;1;1	5;5;5;1;1;1	Melanoma-associated antigen D2	MAGED2	MAGED2;MAGED2;MAGED2	29509000	28979000	29981000	32217000	25283000	25533000	35946000	40862000
Q5HYB6	Q5HYB6	20	20	0		DKFZp686J1372	DKFZp686J1372	918350000	897840000	1398100000	1274900000	833830000	948790000	892650000	1379900000
Q5JR04;Q9HCE1	Q5JR04;Q9HCE1	4;4	4;4	4;4	Putative helicase MOV-10	MOV10	MOV10;MOV10	19355000	0	0	0	15764000	24612000	26910000	25611000
Q5JTH9;A0A087X0G0	Q5JTH9	4;1	3;1	3;1	RRP12-like protein	RRP12	RRP12	28980000	18071000	0	0	23808000	20643000	0	0
Q5JVF3	Q5JVF3	5	5	5	PCI domain-containing protein 2	PCID2	PCID2	90253000	67568000	70292000	81064000	48884000	67332000	0	0
Q5QPL9;Q9UKM9;Q5QPM0;Q5QPM1;Q5QPM2	Q5QPL9;Q9UKM9;Q5QPM0;Q5QPM1	7;7;5;4;2	7;7;5;4;2	7;7;5;4;2	RNA-binding protein Raly	RALY	RALY;RALY;RALY;RALY	62470000	80386000	113650000	106060000	91970000	116840000	92109000	83490000
Q5SRE5;H7C4K7	Q5SRE5;H7C4K7	2;1	2;1	2;1	Nucleoporin NUP188 homolog	NUP188	NUP188;	0	0	0	0	0	0	0	19373000
Q5SSJ5;X6RGJ2;B0QZK4;Q5SWC8;B0QZK9;B0QZK8	Q5SSJ5;X6RGJ2;B0QZK4;Q5SWC8	11;10;9;8;1;1	11;10;9;8;1;1	11;10;9;8;1;1	Heterochromatin protein 1-binding protein 3	HP1BP3	HP1BP3;HP1BP3;HP1BP3;HP1BP3	158190000	150130000	147580000	147780000	110800000	156130000	147840000	170140000
Q5SY16	Q5SY16	1	1	1	Polynucleotide 5-hydroxyl-kinase NOL9	NOL9	NOL9	0	0	0	0	14163000	0	0	0
Q5T0B9;F5H055	Q5T0B9;F5H055	2;1	1;1	1;1	Zinc finger protein 362	ZNF362	ZNF362;ZNF362	0	0	0	0	0	0	0	6938500
Q5T123;Q9H299	Q5T123;Q9H299	2;2	2;2	2;2	SH3 domain-binding glutamic acid-rich-like protein 3	SH3BGRL3	SH3BGRL3;SH3BGRL3	141580000	145710000	75850000	63121000	103700000	134710000	0	0
Q5T280	Q5T280	1	1	1	Putative methyltransferase C9orf114	C9orf114	C9orf114	0	0	0	0	0	0	6473600	0
Q5T3Q7;Q9H583	Q5T3Q7;Q9H583	1;1	1;1	1;1	HEAT repeat-containing protein 1;HEAT repeat-containing protein 1, N-terminally processed	HEATR1	HEATR1;HEATR1	0	0	0	0	0	2079100	0	0
Q5T6F2;F5H2U4;A2A305	Q5T6F2	5;2;1	5;2;1	5;2;1	Ubiquitin-associated protein 2	UBAP2	UBAP2	59830000	61014000	59373000	68758000	64744000	88245000	127960000	113360000
Q5T6H7;Q9NQW7;Q5T6H2;Q5T6H3	Q5T6H7;Q9NQW7	5;5;2;1	5;5;2;1	5;5;2;1	Xaa-Pro aminopeptidase 1	XPNPEP1	XPNPEP1;XPNPEP1	0	0	20911000	24605000	20282000	19031000	0	0
Q5T6V5	Q5T6V5	1	1	1	UPF0553 protein C9orf64	C9orf64	C9orf64	0	0	0	0	0	0	0	21352000
Q5T7B8	Q5T7B8	1	1	1	Kinesin-like protein KIF24	KIF24	KIF24	0	0	0	0	0	0	0	1460600000
Q5T7U1;Q9Y5Q8	Q5T7U1;Q9Y5Q8	1;1	1;1	1;1	General transcription factor 3C polypeptide 5	GTF3C5	GTF3C5;GTF3C5	0	0	0	0	7792000	0	0	0
Q5TBH0;Q5TBG1;Q5TBG7;Q5TBH2;Q5TBH1;Q8TDX7;Q9HC98	Q5TBH0;Q5TBG1;Q5TBG7;Q5TBH2;Q5TBH1;Q8TDX7;Q9HC98	2;2;2;2;2;2;2	2;2;2;2;2;2;2	2;2;2;2;2;2;2	Serine/threonine-protein kinase Nek7;Serine/threonine-protein kinase Nek6	NEK6;NEK7	NEK6;NEK6;NEK6;NEK6;NEK6;NEK7;NEK6	23575000	27404000	29244000	21342000	23913000	23899000	23702000	0
Q5TCU3;Q5TCU8;P07951;U3KQK2	Q5TCU3;Q5TCU8;P07951	17;14;14;4	12;9;9;3	4;1;1;1	Tropomyosin beta chain	TPM2	TPM2;TPM2;TPM2	475420000	543050000	525060000	495800000	406130000	543490000	509210000	583240000
Q5TFE4;Q5QPD0	Q5TFE4;Q5QPD0	2;1	2;1	2;1	5-nucleotidase domain-containing protein 1	NT5DC1	NT5DC1;NT5DC1	0	0	0	0	0	0	0	16503000
Q5UIP0;H7C2B5;H7BZN3	Q5UIP0;H7C2B5	8;4;1	8;4;1	8;4;1	Telomere-associated protein RIF1	RIF1	RIF1;RIF1	18522000	25392000	27720000	26241000	22134000	15215000	24235000	29117000
Q5VW32	Q5VW32	1	1	1	BRO1 domain-containing protein BROX	BROX	BROX	0	0	0	0	0	0	0	19585000
S4R400;Q5VW36	S4R400;Q5VW36	2;2	2;2	2;2	Focadhesin	FOCAD	FOCAD;FOCAD	0	0	0	0	0	0	9686400	0
Q5W011;Q5W010;Q96I25	Q5W011;Q5W010;Q96I25	1;1;1	1;1;1	1;1;1	Splicing factor 45	RBM17	RBM17;RBM17;RBM17	0	0	0	0	0	0	0	19502000
Q60FE5;A0A087WWY3	Q60FE5;A0A087WWY3	95;81	1;1	1;1		FLNA	FLNA;FLNA	0	0	0	0	0	0	0	14167000
Q63ZY3;K7EIU4;K7ERU2	Q63ZY3;K7EIU4	3;2;1	3;2;1	3;2;1	KN motif and ankyrin repeat domain-containing protein 2	KANK2	KANK2;KANK2	0	14545000	0	0	0	0	0	0
Q66K74	Q66K74	1	1	1	Microtubule-associated protein 1S;MAP1S heavy chain;MAP1S light chain	MAP1S	MAP1S	0	0	0	0	0	0	0	13874000
Q68CZ2;H0Y4U1;E9PCX8;F8VV64;A0A087WWW7;E9PGF5;E9PF55;Q63HR2;Q9HBL0	Q68CZ2	4;1;1;1;1;1;1;1;1	4;1;1;1;1;1;1;1;1	4;1;1;1;1;1;1;1;1	Tensin-3	TNS3	TNS3	25464000	22988000	34126000	35589000	22662000	36365000	32683000	49692000
Q68EM7;C9IZD3;I3L4P6	Q68EM7;C9IZD3	4;3;1	4;3;1	4;3;1	Rho GTPase-activating protein 17	ARHGAP17	ARHGAP17;ARHGAP17	30004000	43149000	0	0	0	28657000	0	0
Q69YN2	Q69YN2	1	1	1	CWF19-like protein 1	CWF19L1	CWF19L1	0	0	0	0	0	0	0	0
Q6DKJ4;A0A0G2JQK5;I3L4V6	Q6DKJ4;A0A0G2JQK5	4;3;1	4;3;1	4;3;1	Nucleoredoxin	NXN	NXN;NXN	46557000	0	37018000	0	0	34916000	0	0
Q6KC79	Q6KC79	1	1	1	Nipped-B-like protein	NIPBL	NIPBL	0	0	0	0	0	0	3246900	0
Q6P2E9;I3L2F4;I3L0V0;I3L3M2	Q6P2E9	4;1;1;1	4;1;1;1	4;1;1;1	Enhancer of mRNA-decapping protein 4	EDC4	EDC4	0	40453000	0	0	0	0	0	0
Q6P2Q9;I3L0J9;I3L3Z8;I3L1T8	Q6P2Q9	51;19;6;2	51;19;6;2	51;19;6;2	Pre-mRNA-processing-splicing factor 8	PRPF8	PRPF8	838330000	766360000	734150000	903560000	713150000	603150000	755040000	688570000
Q6PD62	Q6PD62	3	3	3	RNA polymerase-associated protein CTR9 homolog	CTR9	CTR9	46746000	27358000	0	0	0	19308000	0	0
Q6PJG6	Q6PJG6	2	2	2	BRCA1-associated ATM activator 1	BRAT1	BRAT1	0	0	0	0	0	0	10302000	0
Q6PKG0;A0A0B4J210;E5RH50;H0YBW1;H0YAN4;E5RHK4;H0YC33;H0YBJ5;H0YBM7;H0YC73;Q659C4	Q6PKG0;A0A0B4J210;E5RH50	11;8;6;4;3;2;2;1;1;1;1	11;8;6;4;3;2;2;1;1;1;1	11;8;6;4;3;2;2;1;1;1;1	La-related protein 1	LARP1	LARP1;LARP1;LARP1	204980000	187790000	162050000	140480000	119300000	125390000	128420000	143650000
Q6UWP8	Q6UWP8	2	2	2	Suprabasin	SBSN	SBSN	10548000	0	0	0	72760000	0	0	0
Q6UXN9	Q6UXN9	1	1	1	WD repeat-containing protein 82	WDR82	WDR82	0	0	0	0	0	0	0	21517000
Q6UY01	Q6UY01	1	1	1	Leucine-rich repeat-containing protein 31	LRRC31	LRRC31	0	0	0	36255000	0	0	0	0
Q6ZN40	Q6ZN40	8	2	0		TPM1	TPM1	20049000	23899000	33536000	31981000	31265000	22246000	0	0
Q71U36;Q13748;Q6PEY2;F8VQQ4	Q71U36;Q13748;Q6PEY2	20;15;11;9	1;1;1;1	1;1;1;1	Tubulin alpha-1A chain;Tubulin alpha-3C/D chain;Tubulin alpha-3E chain	TUBA1A;TUBA3C;TUBA3E	TUBA1A;TUBA3C;TUBA3E	0	110370000	98883000	0	88033000	80549000	0	462760000
Q7KZ85	Q7KZ85	2	2	2	Transcription elongation factor SPT6	SUPT6H	SUPT6H	0	0	8890400	0	0	0	0	0
Q7KZF4;H7C597	Q7KZF4	28;6	28;6	28;6	Staphylococcal nuclease domain-containing protein 1	SND1	SND1	636920000	710980000	718260000	839960000	578690000	660380000	1141400000	833670000
Q7L1Q6;C9IZ80;H0Y503;C9JFN4	Q7L1Q6;C9IZ80	6;4;2;1	6;4;2;1	6;4;2;1	Basic leucine zipper and W2 domain-containing protein 1	BZW1	BZW1;BZW1	131530000	127110000	173680000	218540000	132120000	141860000	277520000	201130000
Q7L2H7;J3KNJ2;H0YCQ8;E9PRI2;E9PN86;E7ESM3	Q7L2H7;J3KNJ2;H0YCQ8	4;2;2;1;1;1	4;2;2;1;1;1	4;2;2;1;1;1	Eukaryotic translation initiation factor 3 subunit M	EIF3M	EIF3M;EIF3M;EIF3M	63848000	42184000	32772000	0	0	85437000	0	0
Q7L2J0	Q7L2J0	1	1	1	7SK snRNA methylphosphate capping enzyme	MEPCE	MEPCE	0	0	0	0	0	0	0	18481000
Q7L576;A0A0G2JR96;A0A0G2JQT1;H7C229;E7EW33;H0YL50;A0A0G2JQH3;A0A087WVZ5;A0A087WZL7;A0A0G2JRX2;A0A087WU52;A0A0G2JRV9;A0A087WWL1	Q7L576;A0A0G2JR96;A0A0G2JQT1;H7C229	11;8;8;6;5;2;2;2;1;1;1;1;1	11;8;8;6;5;2;2;2;1;1;1;1;1	5;4;4;0;0;0;1;1;0;0;0;0;0	Cytoplasmic FMR1-interacting protein 1	CYFIP1;CYFIP2	CYFIP1;CYFIP1;CYFIP1;CYFIP2	85815000	71805000	60258000	90694000	79400000	76530000	91978000	80906000
Q9H8S9;Q7L9L4;D6RCK3	Q9H8S9;Q7L9L4;D6RCK3	2;2;1	2;2;1	2;2;1	MOB kinase activator 1A;MOB kinase activator 1B	MOB1A;MOB1B	MOB1A;MOB1B;MOB1B	49777000	23715000	41061000	34754000	0	0	57373000	23793000
Q7LBC6	Q7LBC6	1	1	1	Lysine-specific demethylase 3B	KDM3B	KDM3B	0	0	0	0	0	0	0	2396200
Q7Z2W4;C9J6P4;H7C5K1	Q7Z2W4;C9J6P4	10;9;2	10;9;2	10;9;2	Zinc finger CCCH-type antiviral protein 1	ZC3HAV1	ZC3HAV1;ZC3HAV1	77187000	103020000	93488000	143620000	75416000	82145000	139190000	68021000
Q7Z406;M0QY43	Q7Z406;M0QY43	8;4	2;2	2;2	Myosin-14	MYH14	MYH14;MYH14	155570000	223590000	255480000	279550000	214520000	225250000	167150000	222970000
Q7Z417	Q7Z417	4	4	4	Nuclear fragile X mental retardation-interacting protein 2	NUFIP2	NUFIP2	36610000	38701000	40783000	41098000	29166000	34645000	56756000	35099000
Q7Z5L9	Q7Z5L9	2	2	2	Interferon regulatory factor 2-binding protein 2	IRF2BP2	IRF2BP2	0	0	0	0	0	17686000	0	0
Q7Z6Z7;H0Y659;A0A087X1S3	Q7Z6Z7	12;2;1	12;2;1	12;2;1	E3 ubiquitin-protein ligase HUWE1	HUWE1	HUWE1	157310000	217550000	209040000	186910000	182630000	181180000	106260000	123270000
Q86U42;H0YJH9;B4DEH8;G3V4T2	Q86U42;H0YJH9;B4DEH8;G3V4T2	2;1;1;1	2;1;1;1	2;1;1;1	Polyadenylate-binding protein 2	PABPN1	PABPN1;PABPN1;PABPN1;PABPN1	0	0	34280000	16814000	0	0	19264000	15526000
Q86UP2;G3V4Y7;G3V5G2;B7Z6P3;H0YJZ8;G3V5P0;H0YJV5;H0YJP2;G8JLP4;Q9Y4F3	Q86UP2	16;7;3;3;2;2;1;1;1;1	16;7;3;3;2;2;1;1;1;1	16;7;3;3;2;2;1;1;1;1	Kinectin	KTN1	KTN1	238240000	284380000	280120000	248800000	316040000	269250000	360520000	310240000
Q86UV5;H3BLX5	Q86UV5;H3BLX5	2;1	2;1	2;1	Ubiquitin carboxyl-terminal hydrolase 48	USP48	USP48;USP48	0	14946000	0	0	0	9410700	0	0
Q86V48;E5RFK8	Q86V48;E5RFK8	2;1	2;1	2;1	Leucine zipper protein 1	LUZP1	LUZP1;LUZP1	8184200	8742200	10604000	12038000	0	7253600	11077000	10387000
Q86V81;E9PB61	Q86V81;E9PB61	3;2	3;2	3;2	THO complex subunit 4	ALYREF	ALYREF;ALYREF	26017000	26890000	62446000	35444000	0	18500000	0	0
Q86VP6;A0A0C4DGH5;F5H6I6;H0YH27;F8WBB8;O75155	Q86VP6;A0A0C4DGH5	24;18;2;2;1;1	24;18;2;2;1;1	24;18;2;2;1;1	Cullin-associated NEDD8-dissociated protein 1	CAND1	CAND1;CAND1	581080000	633850000	555030000	658200000	514420000	619890000	503730000	533320000
Q86W56	Q86W56	2	2	2	Poly(ADP-ribose) glycohydrolase	PARG	PARG	0	0	0	0	0	0	0	4944200
Q86XP3;A0A0A0MSJ0;J3QRI2;J3KTK9	Q86XP3;A0A0A0MSJ0	4;3;1;1	4;3;1;1	4;3;1;1	ATP-dependent RNA helicase DDX42	DDX42	DDX42;DDX42	0	0	0	60810000	0	0	0	0
Q86Y56;E9PGY2;H0Y650	Q86Y56;E9PGY2;H0Y650	2;1;1	2;1;1	2;1;1	Dynein assembly factor 5, axonemal	DNAAF5	DNAAF5;DNAAF5;DNAAF5	0	0	0	0	0	0	0	32054000
Q86YP4;A0A0U1RR30;A0A0U1RRM1;Q8WXI9	Q86YP4;A0A0U1RR30;A0A0U1RRM1;Q8WXI9	2;1;1;1	2;1;1;1	2;1;1;1	Transcriptional repressor p66-alpha;Transcriptional repressor p66-beta	GATAD2A;GATAD2B	GATAD2A;GATAD2B;GATAD2B;GATAD2B	0	0	0	0	0	0	19921000	0
Q8IVF2	Q8IVF2	3	3	3	Protein AHNAK2	AHNAK2	AHNAK2	0	0	0	0	0	0	20296000	0
Q8IVM0	Q8IVM0	2	2	2	Coiled-coil domain-containing protein 50	CCDC50	CCDC50	0	0	0	0	0	0	0	3978100
Q8IVT2	Q8IVT2	1	1	1	Mitotic interactor and substrate of PLK1	MISP	MISP	0	0	0	0	0	0	0	6652400
Q8IX12;A0A0C4DGG8	Q8IX12;A0A0C4DGG8	2;1	2;1	2;1	Cell division cycle and apoptosis regulator protein 1	CCAR1	CCAR1;CCAR1	0	42871000	42638000	45392000	49886000	36117000	36327000	85040000
Q8IXB1	Q8IXB1	1	1	1	DnaJ homolog subfamily C member 10	DNAJC10	DNAJC10	0	0	0	0	0	0	0	6058200
Q8IY81	Q8IY81	3	3	3	pre-rRNA processing protein FTSJ3	FTSJ3	FTSJ3	44068000	41030000	0	0	0	75750000	0	0
Q8IYD1	Q8IYD1	5	1	1	Eukaryotic peptide chain release factor GTP-binding subunit ERF3B	GSPT2	GSPT2	0	0	0	0	0	43620000	0	0
Q8IZ83;F5H4B6	Q8IZ83;F5H4B6	2;1	2;1	2;1	Aldehyde dehydrogenase family 16 member A1	ALDH16A1	ALDH16A1;ALDH16A1	0	0	0	0	0	30760000	0	0
Q8IZL8;C9JFV4;I3L445;I3L1P4;I3L4M7;E7EV54	Q8IZL8;C9JFV4;I3L445	5;4;3;2;2;2	5;4;3;2;2;2	5;4;3;2;2;2	Proline-, glutamic acid- and leucine-rich protein 1	PELP1	PELP1;PELP1;PELP1	82078000	54297000	66542000	57779000	37952000	48504000	55518000	50297000
Q8N0X7	Q8N0X7	1	1	1	Spartin	SPG20	SPG20	0	0	0	0	0	0	0	4671200
Q8N163;H0YB24;H0YC69;E5RGU7;E5RFJ3;H0YC58;G3V119;A0A087X2B6;E5RHJ4	Q8N163;H0YB24	6;3;2;2;2;2;2;1;1	6;3;2;2;2;2;2;1;1	6;3;2;2;2;2;2;1;1	Cell cycle and apoptosis regulator protein 2	CCAR2	CCAR2;CCAR2	59758000	57188000	102240000	118710000	79987000	54304000	114160000	53980000
Q8N1G4	Q8N1G4	8	8	8	Leucine-rich repeat-containing protein 47	LRRC47	LRRC47	113030000	74006000	114880000	99995000	103080000	107190000	67179000	76536000
Q8N3C0	Q8N3C0	2	2	2	Activating signal cointegrator 1 complex subunit 3	ASCC3	ASCC3	0	0	0	0	0	0	0	17316000
Q8N3X1	Q8N3X1	1	1	1	Formin-binding protein 4	FNBP4	FNBP4	0	0	0	0	0	0	0	4361300
Q8N726	Q8N726	2	2	2	Tumor suppressor ARF	CDKN2A	CDKN2A	49655000	64685000	0	0	57040000	0	0	0
Q8N7H5;B4DGJ5	Q8N7H5;B4DGJ5	3;2	3;2	3;2	RNA polymerase II-associated factor 1 homolog	PAF1	PAF1;PAF1	19040000	18658000	22307000	16775000	0	16851000	26811000	17771000
Q8NAV1	Q8NAV1	1	1	1	Pre-mRNA-splicing factor 38A	PRPF38A	PRPF38A	0	0	0	0	0	3401700	0	0
Q8NB90	Q8NB90	3	2	2	Spermatogenesis-associated protein 5	SPATA5	SPATA5	0	0	0	7088600	0	0	0	0
Q8NBJ5;M0QYH0;M0QX72	Q8NBJ5	5;1;1	5;1;1	5;1;1	Procollagen galactosyltransferase 1	COLGALT1	COLGALT1	49846000	47706000	72780000	43309000	61974000	64845000	102450000	59514000
Q8NBS9	Q8NBS9	7	7	7	Thioredoxin domain-containing protein 5	TXNDC5	TXNDC5	208660000	187420000	231040000	247840000	157660000	185900000	188520000	222690000
Q8NC51	Q8NC51	16	16	16	Plasminogen activator inhibitor 1 RNA-binding protein	SERBP1	SERBP1	392430000	456850000	512370000	530450000	437820000	396060000	584740000	514900000
Q8NCM8	Q8NCM8	2	2	2	Cytoplasmic dynein 2 heavy chain 1	DYNC2H1	DYNC2H1	0	0	0	0	0	0	98976000	0
Q8NCW5	Q8NCW5	2	2	2	NAD(P)H-hydrate epimerase	APOA1BP	NAXE	0	0	0	0	0	43471000	0	0
Q8NDC0	Q8NDC0	1	1	1	MAPK-interacting and spindle-stabilizing protein-like	MAPK1IP1L	MAPK1IP1L	0	0	0	0	0	0	0	6958100
Q8NE71;H0YGW7;A0A0G2JIC2;Q5STZ8;F5GYK6	Q8NE71;H0YGW7	9;7;3;2;1	9;7;3;2;1	9;7;3;2;1	ATP-binding cassette sub-family F member 1	ABCF1	ABCF1;ABCF1	118710000	108220000	121190000	92669000	67528000	98803000	70167000	87751000
Q8NEJ9	Q8NEJ9	1	1	1	Neuroguidin	NGDN	NGDN	0	0	0	0	0	0	0	57571000
Q8NFQ8	Q8NFQ8	1	1	1	Torsin-1A-interacting protein 2	TOR1AIP2	TOR1AIP2	0	0	0	0	0	0	0	8574800
Q8NI27;A0A0C4DG98;F2Z2V2;H0Y815	Q8NI27;A0A0C4DG98	4;3;1;1	4;3;1;1	4;3;1;1	THO complex subunit 2	THOC2	THOC2;THOC2	25696000	27035000	0	0	0	45976000	0	0
Q8TB61	Q8TB61	1	1	1	Adenosine 3-phospho 5-phosphosulfate transporter 1	SLC35B2	SLC35B2	0	0	0	0	0	0	0	7958700
Q8TBB5;H3BV82;Q9UF94;H3BQH3	Q8TBB5;H3BV82;Q9UF94;H3BQH3	2;1;1;1	2;1;1;1	2;1;1;1	Kelch domain-containing protein 4	KLHDC4;DKFZp434G0522	KLHDC4;KLHDC4;DKFZp434G0522;KLHDC4	26759000	28176000	0	32398000	23165000	19596000	21487000	22993000
Q8TCJ2	Q8TCJ2	2	2	2	Dolichyl-diphosphooligosaccharide--protein glycosyltransferase subunit STT3B	STT3B	STT3B	0	0	0	0	19880000	0	0	0
Q8TD16	Q8TD16	2	2	2	Protein bicaudal D homolog 2	BICD2	BICD2	0	0	0	0	0	0	19547000	0
Q8TDD1	Q8TDD1	3	3	3	ATP-dependent RNA helicase DDX54	DDX54	DDX54	51367000	23445000	12375000	18473000	47289000	15588000	0	19664000
Q8TDN6	Q8TDN6	6	6	6	Ribosome biogenesis protein BRX1 homolog	BRIX1	BRIX1	171070000	263450000	188160000	78280000	168380000	302130000	144950000	78851000
Q8TEQ6	Q8TEQ6	7	7	7	Gem-associated protein 5	GEMIN5	GEMIN5	45967000	58990000	47707000	53542000	49837000	42168000	55583000	63051000
Q8TEX9;H0YN14;H0YLV0;H0YL92;H0YK93;H0YKG5;H0YN07;H0YMR4	Q8TEX9;H0YN14	8;6;3;3;2;2;2;2	8;6;3;3;2;2;2;2	8;6;3;3;2;2;2;2	Importin-4	IPO4	IPO4;IPO4	317210000	158110000	200740000	213260000	286790000	425190000	92327000	147230000
Q8TF68;F5H105;F5H8L7;E9PHB3	Q8TF68	3;1;1;1	3;1;1;1	2;1;1;1	Zinc finger protein 384	ZNF384	ZNF384	22983000	18279000	22474000	21554000	0	21984000	49115000	21464000
Q8WUA2	Q8WUA2	2	2	2	Peptidyl-prolyl cis-trans isomerase-like 4	PPIL4	PPIL4	0	0	0	14721000	0	0	0	0
Q8WUM4;C9IZF9;F8WEQ7;F8WBR8;F8WDK9	Q8WUM4	26;5;4;4;2	26;5;4;4;2	26;5;4;4;2	Programmed cell death 6-interacting protein	PDCD6IP	PDCD6IP	379080000	409010000	415690000	381370000	377040000	422150000	496980000	449290000
Q8WVC0	Q8WVC0	1	1	1	RNA polymerase-associated protein LEO1	LEO1	LEO1	4830500	0	0	0	0	0	0	0
Q8WVV4	Q8WVV4	1	1	1	Protein POF1B	POF1B	POF1B	0	0	0	0	12762000	0	0	0
Q8WVY7	Q8WVY7	2	2	2	Ubiquitin-like domain-containing CTD phosphatase 1	UBLCP1	UBLCP1	0	0	0	0	0	11139000	0	0
Q8WW12	Q8WW12	2	2	2	PEST proteolytic signal-containing nuclear protein	PCNP	PCNP	0	8668500	52876000	28732000	6952600	10068000	8132600	52828000
Q8WWM7;H3BUF6;H3BSK9;H3BSQ5;H3BUE3	Q8WWM7;H3BUF6	12;11;4;2;2	12;11;4;2;2	12;11;4;2;2	Ataxin-2-like protein	ATXN2L	ATXN2L;ATXN2L	165900000	151270000	176210000	203130000	193050000	139240000	244610000	206590000
Q8WX93;H0YA05;H0Y952;D6R9Z5;D6RBH5;D6R9F5;D6RBB1;F8WA26	Q8WX93	15;4;2;1;1;1;1;1	15;4;2;1;1;1;1;1	15;4;2;1;1;1;1;1	Palladin	PALLD	PALLD	246080000	243120000	314290000	347530000	205330000	214290000	322280000	311990000
Q92466;A0A087WTQ7;A0A087WV56;A0A087WW71;A0A087X0X5	Q92466	5;1;1;1;1	5;1;1;1;1	5;1;1;1;1	DNA damage-binding protein 2	DDB2	DDB2	29989000	37594000	31538000	27429000	29289000	24653000	24731000	30393000
Q92499;F1T0B3;A0A087X2G1	Q92499;F1T0B3;A0A087X2G1	15;14;14	15;14;14	15;14;14	ATP-dependent RNA helicase DDX1	DDX1	DDX1;DDX1;DDX1	340670000	340310000	281700000	271120000	295050000	387710000	431310000	461790000
Q92504	Q92504	1	1	1	Zinc transporter SLC39A7	SLC39A7	SLC39A7	7035400	6168300	0	6449900	16976000	7067200	7528500	11330000
Q92522	Q92522	3	3	3	Histone H1x	H1FX	H1FX	0	0	76728000	74206000	0	0	0	84621000
Q92526	Q92526	6	1	1	T-complex protein 1 subunit zeta-2	CCT6B	CCT6B	0	0	0	0	0	4209200	0	0
Q92538	Q92538	3	3	3	Golgi-specific brefeldin A-resistance guanine nucleotide exchange factor 1	GBF1	GBF1	20777000	22239000	18239000	31034000	0	0	0	0
Q92541;H0YKX1	Q92541	5;1	5;1	5;1	RNA polymerase-associated protein RTF1 homolog	RTF1	RTF1	0	19439000	41244000	24630000	0	23310000	15385000	18295000
Q92598;A0A0A0MSM0;R4GN69;Q5TBM3	Q92598;A0A0A0MSM0	19;16;4;3	18;15;4;3	18;15;4;3	Heat shock protein 105 kDa	HSPH1	HSPH1;HSPH1	257430000	312520000	222710000	226900000	307140000	282000000	258900000	268410000
Q92616	Q92616	43	43	43	Translational activator GCN1	GCN1L1	GCN1	747310000	775020000	711960000	828270000	793040000	631420000	839770000	814110000
Q92620;H3BV01;H3BQT9;J3KRT1	Q92620;H3BV01;H3BQT9;J3KRT1	2;1;1;1	2;1;1;1	2;1;1;1	Pre-mRNA-splicing factor ATP-dependent RNA helicase PRP16	DHX38	DHX38;DHX38;DHX38;DHX38	12710000	0	14868000	10356000	16562000	14433000	0	0
Q92621;U3KPX2	Q92621	8;1	8;1	8;1	Nuclear pore complex protein Nup205	NUP205	NUP205	32666000	48753000	44947000	68522000	44576000	45760000	49587000	43825000
Q92688	Q92688	6	5	5	Acidic leucine-rich nuclear phosphoprotein 32 family member B	ANP32B	ANP32B	769490000	745190000	548520000	374740000	541060000	461930000	186280000	142850000
Q92747;E9PF58	Q92747;E9PF58	5;4	5;4	5;4	Actin-related protein 2/3 complex subunit 1A	ARPC1A	ARPC1A;ARPC1A	101420000	143750000	113740000	121110000	89055000	136150000	102460000	120770000
Q92797	Q92797	1	1	1	Symplekin	SYMPK	SYMPK	0	0	0	0	0	0	0	7805900
Q92878;E7EN38;E7ESD9;H7C0P8	Q92878	8;3;2;1	8;3;2;1	8;3;2;1	DNA repair protein RAD50	RAD50	RAD50	0	0	52562000	61559000	57296000	0	0	0
Q92900	Q92900	15	15	15	Regulator of nonsense transcripts 1	UPF1	UPF1	82554000	124280000	98839000	112590000	95593000	103500000	140370000	123790000
Q92905	Q92905	2	2	2	COP9 signalosome complex subunit 5	COPS5	COPS5	0	24378000	21886000	0	0	24556000	0	0
Q92922;F8WE13	Q92922	3;1	2;1	2;1	SWI/SNF complex subunit SMARCC1	SMARCC1	SMARCC1	0	21076000	0	0	18119000	17485000	0	17721000
Q92973;S4R398;E7EW37;A0A075B780;O14787;K7ENW1;K7ESC1	Q92973	11;3;2;2;2;1;1	11;3;2;2;2;1;1	11;3;2;2;2;1;1	Transportin-1	TNPO1	TNPO1	504350000	606200000	488550000	531930000	426330000	684090000	342010000	429680000
Q92979;A0A087WVM7;V9GYP5;A0A087WWQ2	Q92979;A0A087WVM7;V9GYP5;A0A087WWQ2	2;1;1;1	2;1;1;1	2;1;1;1	Ribosomal RNA small subunit methyltransferase NEP1	EMG1	EMG1;EMG1;;	40174000	19813000	34738000	0	0	40899000	0	0
Q92990;M0QX84;M0QXG8	Q92990;M0QX84;M0QXG8	2;1;1	2;1;1	2;1;1	Glomulin	GLMN	GLMN;GLMN;GLMN	16754000	0	0	0	0	0	0	0
Q93008;O00507	Q93008	6;2	6;2	6;2	Probable ubiquitin carboxyl-terminal hydrolase FAF-X	USP9X	USP9X	48928000	56596000	66740000	75630000	49019000	35284000	66179000	0
Q93009;H3BND8;F5H2X1	Q93009;H3BND8	5;4;1	5;4;1	5;4;1	Ubiquitin carboxyl-terminal hydrolase 7;Ubiquitin carboxyl-terminal hydrolase	USP7	USP7;USP7	0	37257000	28552000	52335000	0	30621000	34440000	31005000
Q969S3	Q969S3	2	2	2	Zinc finger protein 622	ZNF622	ZNF622	0	5950000	0	0	0	0	0	0
Q969U7	Q969U7	1	1	1	Proteasome assembly chaperone 2	PSMG2	PSMG2	0	0	0	0	0	0	0	31260000
Q969X5	Q969X5	2	2	2	Endoplasmic reticulum-Golgi intermediate compartment protein 1	ERGIC1	ERGIC1	0	0	0	0	0	0	12288000	0
Q96A65	Q96A65	1	1	1	Exocyst complex component 4	EXOC4	EXOC4	0	0	0	0	0	0	0	2864900
Q96A72;F5H6N1;F5H3U9;F5H124	Q96A72;F5H6N1	5;3;2;1	5;3;2;1	1;1;0;1	Protein mago nashi homolog 2	MAGOHB	MAGOHB;MAGOHB	95812000	96946000	102650000	99577000	80029000	84376000	97552000	90207000
Q96AC1;H0YJ34;A0A0U1RRM8;G3V281;H0YJB6;G3V5R2;G3V3J0;G3V379;G3V1L6;Q9BQL6	Q96AC1;H0YJ34;A0A0U1RRM8	15;14;11;4;3;3;3;1;1;1	15;14;11;4;3;3;3;1;1;1	15;14;11;4;3;3;3;1;1;1	Fermitin family homolog 2	FERMT2	FERMT2;FERMT2;FERMT2	477140000	423960000	385620000	262670000	548790000	429680000	234650000	256300000
Q96AG4;I3L223	Q96AG4	5;1	5;1	5;1	Leucine-rich repeat-containing protein 59	LRRC59	LRRC59	180670000	171390000	152280000	98451000	104100000	178680000	129670000	182960000
Q96AY3;K7ESG6;H0Y827	Q96AY3	3;1;1	3;1;1	3;1;1	Peptidyl-prolyl cis-trans isomerase FKBP10	FKBP10	FKBP10	0	0	0	0	0	20549000	0	0
Q9NVJ2;Q96BM9	Q9NVJ2;Q96BM9	1;1	1;1	1;1	ADP-ribosylation factor-like protein 8B;ADP-ribosylation factor-like protein 8A	ARL8B;ARL8A	ARL8B;ARL8A	0	0	0	0	0	0	0	4920500
Q96CN7	Q96CN7	1	1	1	Isochorismatase domain-containing protein 1	ISOC1	ISOC1	0	0	0	0	0	0	0	0
Q96CS3	Q96CS3	1	1	1	FAS-associated factor 2	FAF2	FAF2	0	0	0	0	0	0	0	15583000
Q96CT7	Q96CT7	1	1	1	Coiled-coil domain-containing protein 124	CCDC124	CCDC124	0	0	0	0	0	0	0	0
Q96CX2;Q68DU8;Q6ZWB6	Q96CX2	9;1;1	9;1;1	9;1;1	BTB/POZ domain-containing protein KCTD12	KCTD12	KCTD12	77588000	94484000	118130000	95234000	75874000	93366000	177060000	127820000
Q96DG6	Q96DG6	6	6	6	Carboxymethylenebutenolidase homolog	CMBL	CMBL	145840000	110400000	96147000	104430000	95993000	148140000	183740000	191710000
Q96E39;A0A1B0GUK8	Q96E39	12;5	2;2	2;2	RNA binding motif protein, X-linked-like-1	RBMXL1	RBMXL1	25031000	30212000	28449000	17293000	19132000	29148000	0	0
Q96ER9	Q96ER9	1	1	1	Coiled-coil domain-containing protein 51	CCDC51	CCDC51	0	0	0	0	0	0	0	120990000
Q96FQ6	Q96FQ6	2	2	2	Protein S100-A16	S100A16	S100A16	0	0	0	0	8919000	0	0	0
Q96G03;E9PD70;E7ENQ8	Q96G03;E9PD70;E7ENQ8	6;3;3	6;3;3	6;3;3	Phosphoglucomutase-2	PGM2	PGM2;PGM2;PGM2	44231000	0	42970000	77793000	28482000	39732000	42134000	48532000
Q96GD0	Q96GD0	1	1	1	Pyridoxal phosphate phosphatase	PDXP	PDXP	0	0	0	0	0	0	0	5532500
Q96GX9	Q96GX9	1	1	1	Methylthioribulose-1-phosphate dehydratase	APIP	APIP	0	0	0	0	0	0	20827000	0
Q96HC4;H0Y8Y3;A0A0D9SFR4;H0YBI4;A0A0A0MSP3;H0Y929;D6RAA1;A0A0D9SFW3;D6RGG6	Q96HC4	15;7;5;5;3;2;1;1;1	15;7;5;5;3;2;1;1;1	15;7;5;5;3;2;1;1;1	PDZ and LIM domain protein 5	PDLIM5	PDLIM5	627930000	718190000	637510000	460960000	545130000	644600000	641440000	432640000
Q96HE7;G3V2H0;G3V5B3;Q5TAE8;G3V3E6;Q86YB8	Q96HE7;G3V2H0;G3V5B3;Q5TAE8;G3V3E6;Q86YB8	2;1;1;1;1;1	2;1;1;1;1;1	2;1;1;1;1;1	ERO1-like protein alpha;ERO1-like protein beta	ERO1L;ERO1LB	ERO1A;ERO1A;ERO1A;ERO1B;ERO1A;ERO1B	0	0	35962000	0	42875000	42212000	43528000	0
Q96HR8	Q96HR8	1	1	1	H/ACA ribonucleoprotein complex non-core subunit NAF1	NAF1	NAF1	0	0	0	0	0	0	0	37898000
Q96I24	Q96I24	5	4	4	Far upstream element-binding protein 3	FUBP3	FUBP3	20717000	0	0	22965000	24260000	0	69383000	24507000
Q96IJ6;A0A0U1RRC2;C9J255;F8WD54;A0A087WUI8	Q96IJ6;A0A0U1RRC2;C9J255;F8WD54;A0A087WUI8	2;1;1;1;1	2;1;1;1;1	2;1;1;1;1	Mannose-1-phosphate guanyltransferase alpha	GMPPA	GMPPA;GMPPA;GMPPA;GMPPA;GMPPA	0	0	13785000	15633000	0	0	18042000	15295000
Q96IZ0	Q96IZ0	1	1	1	PRKC apoptosis WT1 regulator protein	PAWR	PAWR	0	0	0	0	0	0	0	8984600
Q96K76	Q96K76	4	4	4	Ubiquitin carboxyl-terminal hydrolase 47	USP47	USP47	14415000	0	19005000	0	0	18622000	20061000	15848000
Q96KP1	Q96KP1	2	2	2	Exocyst complex component 2	EXOC2	EXOC2	0	0	0	0	86668000	88020000	0	101240000
Q96KP4;J3KSS4;J3QQN6;J3QR27;J3QLU1;J3QKQ0;J3QRD0;J3QRA8;J3QL02;J3KSV5;A0A087WYZ1;J3QKT2;J3KRD5;J3QRP4;A0A087WVS2	Q96KP4	7;2;2;2;2;2;2;2;2;2;2;2;1;1;1	7;2;2;2;2;2;2;2;2;2;2;2;1;1;1	7;2;2;2;2;2;2;2;2;2;2;2;1;1;1	Cytosolic non-specific dipeptidase	CNDP2	CNDP2	20877000	20425000	42208000	51476000	23020000	46084000	52671000	34252000
Q96KR1;H0Y8W1	Q96KR1	9;3	9;3	9;3	Zinc finger RNA-binding protein	ZFR	ZFR	55511000	70350000	71557000	90467000	62412000	63516000	109980000	92827000
Q96LR5;A0A087X283;C9J2P0;H7C061;C9J180;B7Z306;R4GND1;A0A1B0GX65;P51965;Q969T4;F8WF15;F8W8F0;R4GN77	Q96LR5;A0A087X283;C9J2P0;H7C061;C9J180;B7Z306;R4GND1;A0A1B0GX65;P51965;Q969T4	3;2;2;2;2;2;2;2;2;2;1;1;1	3;2;2;2;2;2;2;2;2;2;1;1;1	3;2;2;2;2;2;2;2;2;2;1;1;1	Ubiquitin-conjugating enzyme E2 E2;Ubiquitin-conjugating enzyme E2 E1;Ubiquitin-conjugating enzyme E2 E3	UBE2E2;UBE2E1;UBE2E3	UBE2E2;UBE2E2;UBE2E1;UBE2E1;UBE2E2;UBE2E1;UBE2E3;UBE2E3;UBE2E1;UBE2E3	0	0	31872000	37453000	0	29011000	0	33586000
Q96P63	Q96P63	5	5	5	Serpin B12	SERPINB12	SERPINB12	0	0	0	0	89060000	12710000	18440000	0
Q96P70	Q96P70	9	9	9	Importin-9	IPO9	IPO9	637690000	711210000	606780000	482490000	498090000	585220000	733780000	663330000
Q96PK6	Q96PK6	6	6	6	RNA-binding protein 14	RBM14	RBM14	36235000	61291000	43645000	44065000	35845000	51023000	44487000	56553000
Q96PZ0;E7EUH7	Q96PZ0	3;1	3;1	3;1	Pseudouridylate synthase 7 homolog	PUS7	PUS7	0	0	0	0	0	0	44865000	15028000
Q96QK1;I3L4S0;I3L4P4	Q96QK1	13;2;2	13;2;2	13;2;2	Vacuolar protein sorting-associated protein 35	VPS35	VPS35	282040000	277710000	374750000	400600000	326900000	377730000	203900000	293180000
Q96QR8	Q96QR8	1	1	1	Transcriptional activator protein Pur-beta	PURB	PURB	0	0	0	0	0	0	0	7807800
Q96RP9;F8WAU4;C9IZ01	Q96RP9;F8WAU4;C9IZ01	2;1;1	2;1;1	2;1;1	Elongation factor G, mitochondrial	GFM1	GFM1;GFM1;GFM1	0	0	0	0	0	0	0	5793900
Q96RQ3;E9PHF7;F5GYT8;E9PG35;G5E9X5;F8WDI3	Q96RQ3;E9PHF7;F5GYT8;E9PG35;G5E9X5	12;10;9;9;8;2	12;10;9;9;8;2	12;10;9;9;8;2	Methylcrotonoyl-CoA carboxylase subunit alpha, mitochondrial	MCCC1	MCCC1;MCCC1;MCCC1;MCCC1;MCCC1	219580000	223520000	158360000	160000000	219440000	198280000	258500000	196480000
Q96ST3	Q96ST3	1	1	1	Paired amphipathic helix protein Sin3a	SIN3A	SIN3A	0	0	0	0	0	0	0	11888000
Q96SU4;A0A096LPC8	Q96SU4;A0A096LPC8	2;1	2;1	2;1	Oxysterol-binding protein-related protein 9	OSBPL9	OSBPL9;OSBPL9	15970000	14570000	0	0	0	12016000	0	0
Q96T76;H7C1W5;H0Y7V3;Q5T454;H0Y746	Q96T76;H7C1W5	4;2;1;1;1	4;2;1;1;1	4;2;1;1;1	MMS19 nucleotide excision repair protein homolog	MMS19	MMS19;MMS19	0	0	0	0	0	0	0	21100000
Q96TA1	Q96TA1	11	11	11	Niban-like protein 1	FAM129B	FAM129B	264920000	228030000	308960000	306500000	325500000	300260000	522460000	350330000
Q99436;Q5TBG5	Q99436	3;1	3;1	3;1	Proteasome subunit beta type-7	PSMB7	PSMB7	285660000	212320000	407700000	225420000	318400000	270710000	206840000	429020000
Q99459	Q99459	3	3	3	Cell division cycle 5-like protein	CDC5L	CDC5L	0	0	25384000	29841000	0	0	25877000	30765000
Q99460;A0A087WW66;H7C378;C9J9M4;F8WCE3;H7BZR6	Q99460;A0A087WW66	16;15;3;2;1;1	16;15;3;2;1;1	16;15;3;2;1;1	26S proteasome non-ATPase regulatory subunit 1	PSMD1	PSMD1;PSMD1	556490000	585710000	469720000	464780000	708120000	522500000	424780000	429370000
Q99471;H3BMQ1;H3BPF6;F8VNW6;F8VQZ2	Q99471;H3BMQ1;H3BPF6	5;4;4;1;1	5;4;4;1;1	5;4;4;1;1	Prefoldin subunit 5	PFDN5	PFDN5;PFDN5;PFDN5	77758000	42668000	60803000	56689000	166920000	96411000	107890000	175780000
Q99497;K7ELW0;K7EN27	Q99497;K7ELW0;K7EN27	7;6;4	7;6;4	7;6;4	Protein deglycase DJ-1	PARK7	PARK7;PARK7;PARK7	264300000	359580000	440030000	446590000	274760000	350140000	468490000	388280000
Q99543	Q99543	2	2	2	DnaJ homolog subfamily C member 2;DnaJ homolog subfamily C member 2, N-terminally processed	DNAJC2	DNAJC2	0	0	0	0	0	0	0	7883900
Q99575;E5RK39	Q99575;E5RK39	6;3	6;3	6;3	Ribonucleases P/MRP protein subunit POP1	POP1	POP1;POP1	25908000	42341000	52552000	37395000	40361000	31025000	50524000	47262000
Q99613;B5ME19;H3BPE3;H3BPE4;H3BTY8	Q99613;B5ME19	15;14;2;2;1	15;14;2;2;1	15;14;2;2;1	Eukaryotic translation initiation factor 3 subunit C;Eukaryotic translation initiation factor 3 subunit C-like protein	EIF3C;EIF3CL	EIF3C;EIF3CL	359050000	352420000	367330000	302080000	239380000	298580000	210530000	236390000
Q99733;E9PNW0;E9PJJ2;E9PS34;E9PNJ7;C9J6D1;C9JZI7;E9PKI2;E9PP22;A8MXH2;E9PKT8;C9J1B1;H0YCI4	Q99733;E9PNW0;E9PJJ2;E9PS34;E9PNJ7;C9J6D1;C9JZI7;E9PKI2;E9PP22;A8MXH2;E9PKT8;C9J1B1	6;5;5;5;5;5;5;4;4;4;4;3;1	6;5;5;5;5;5;5;4;4;4;4;3;1	5;4;4;4;4;4;4;4;4;3;3;3;1	Nucleosome assembly protein 1-like 4	NAP1L4	NAP1L4;NAP1L4;NAP1L4;NAP1L4;NAP1L4;NAP1L4;NAP1L4;NAP1L4;NAP1L4;NAP1L4;NAP1L4;NAP1L4	167940000	156310000	201330000	227410000	170560000	156740000	234990000	190450000
Q99832;F8WAM2;F8WBP8	Q99832	19;6;1	19;6;1	19;6;1	T-complex protein 1 subunit eta	CCT7	CCT7	623410000	777260000	912960000	755150000	720890000	752070000	837760000	760960000
Q99961;M0QYE0;M0R0I3;M0R2K6	Q99961;M0QYE0;M0R0I3	3;2;2;1	3;2;2;1	3;2;2;1	Endophilin-A2	SH3GL1	SH3GL1;SH3GL1;SH3GL1	0	0	15727000	16132000	14442000	14104000	24729000	23777000
Q9BPX3;H0Y9Z8	Q9BPX3	4;1	4;1	4;1	Condensin complex subunit 3	NCAPG	NCAPG	75441000	39219000	31540000	81653000	45825000	30859000	30841000	33565000
Q9BQ52;G5E9D5;E7ES68;H7C2I4;V9GYS7;V9GZ72	Q9BQ52;G5E9D5;E7ES68	10;9;8;3;2;1	10;9;8;3;2;1	10;9;8;3;2;1	Zinc phosphodiesterase ELAC protein 2	ELAC2	ELAC2;ELAC2;ELAC2	105400000	73790000	61542000	81828000	49063000	92091000	93488000	62006000
Q9BQ67;M0QX71	Q9BQ67	3;1	3;1	3;1	Glutamate-rich WD repeat-containing protein 1	GRWD1	GRWD1	58837000	26786000	0	0	0	90545000	0	0
Q9BQG0;I3L1L3;I3L311;I3L2H8	Q9BQG0;I3L1L3	10;9;1;1	10;9;1;1	10;9;1;1	Myb-binding protein 1A	MYBBP1A	MYBBP1A;MYBBP1A	110240000	110220000	106720000	169800000	49969000	79982000	124120000	127810000
Q9BRA2;I3L0K2;I3L3M7;I3L2R6	Q9BRA2;I3L0K2;I3L3M7;I3L2R6	2;1;1;1	2;1;1;1	2;1;1;1	Thioredoxin domain-containing protein 17	TXNDC17	TXNDC17;TXNDC17;TXNDC17;TXNDC17	65589000	0	53502000	56734000	68115000	61295000	87226000	0
Q9BRF8	Q9BRF8	1	1	1	Serine/threonine-protein phosphatase CPPED1	CPPED1	CPPED1	0	0	0	0	0	0	10263000	0
Q9BRX2	Q9BRX2	1	1	1	Protein pelota homolog	PELO	PELO	0	0	0	0	0	0	0	24074000
Q9BSJ8;F8VZB1	Q9BSJ8	6;1	6;1	6;1	Extended synaptotagmin-1	ESYT1	ESYT1	89015000	51234000	70738000	59463000	69732000	68239000	0	93510000
Q9BTC0	Q9BTC0	3	3	3	Death-inducer obliterator 1	DIDO1	DIDO1	13078000	14910000	13462000	22732000	17167000	12622000	14009000	16511000
Q9BTE3	Q9BTE3	1	1	1	Mini-chromosome maintenance complex-binding protein	MCMBP	MCMBP	0	0	0	0	0	0	0	9193300
Q9BTT0;E9PPH5;Q5TB19;E9PLC4;E9PI45;Q5TB25	Q9BTT0;E9PPH5;Q5TB19;E9PLC4	4;3;2;2;1;1	4;3;2;2;1;1	4;3;2;2;1;1	Acidic leucine-rich nuclear phosphoprotein 32 family member E	ANP32E	ANP32E;ANP32E;ANP32E;ANP32E	178370000	137550000	199530000	183290000	187440000	112810000	0	139830000
Q9BU76	Q9BU76	1	1	1	Multiple myeloma tumor-associated protein 2	MMTAG2	MMTAG2	0	0	0	0	0	0	0	3553200
Q9BUF5;K7ESM5;K7EL29;K7ESQ3;K7EQT3;K7EJ64;K7ERA8;K7EJZ4;K7EN98;K7EPE5;K7ES63	Q9BUF5;K7ESM5	14;10;3;2;2;2;2;2;2;2;1	9;5;3;2;2;2;2;2;2;2;1	6;2;2;2;2;2;2;2;2;2;0	Tubulin beta-6 chain	TUBB6	TUBB6;TUBB6	155110000	173410000	193190000	194210000	161850000	203750000	261030000	240590000
Q9BUP3	Q9BUP3	1	1	1	Oxidoreductase HTATIP2	HTATIP2	HTATIP2	0	0	0	0	0	0	5654000	0
Q9BUQ8;F8VVA2	Q9BUQ8	5;1	5;1	5;1	Probable ATP-dependent RNA helicase DDX23	DDX23	DDX23	84100000	46396000	76022000	60404000	28461000	63881000	0	53536000
Q9BV20	Q9BV20	2	2	2	Methylthioribose-1-phosphate isomerase	MRI1	MRI1	0	10520000	11944000	0	0	0	17980000	0
Q9BV86	Q9BV86	1	1	1	N-terminal Xaa-Pro-Lys N-methyltransferase 1;N-terminal Xaa-Pro-Lys N-methyltransferase 1, N-terminally processed	NTMT1	NTMT1	0	0	0	0	0	26366000	0	0
Q9BVK6	Q9BVK6	1	1	1	Transmembrane emp24 domain-containing protein 9	TMED9	TMED9	0	0	0	0	0	0	0	22167000
Q9BVP2	Q9BVP2	9	9	9	Guanine nucleotide-binding protein-like 3	GNL3	GNL3	103790000	35948000	38519000	40650000	50567000	45526000	108930000	47713000
Q9BW60	Q9BW60	1	1	1	Elongation of very long chain fatty acids protein 1	ELOVL1	ELOVL1	0	0	0	0	0	0	0	46085000
Q9BW71	Q9BW71	2	2	2	HIRA-interacting protein 3	HIRIP3	HIRIP3	42300000	0	41580000	0	0	0	0	0
Q9BWD1	Q9BWD1	5	5	5	Acetyl-CoA acetyltransferase, cytosolic	ACAT2	ACAT2	32268000	39815000	0	68623000	31890000	66506000	21541000	65787000
Q9BXP5;H7C3A1;H7C1K0;A0A087X0F4;H7C0U8;A0A0A0MSP6	Q9BXP5;H7C3A1	11;6;2;1;1;1	11;6;2;1;1;1	11;6;2;1;1;1	Serrate RNA effector molecule homolog	SRRT	SRRT;SRRT	151870000	141450000	170960000	196130000	134660000	129960000	135030000	143710000
Q9BXS6;H0YMD2	Q9BXS6;H0YMD2	2;1	2;1	2;1	Nucleolar and spindle-associated protein 1	NUSAP1	NUSAP1;NUSAP1	8691800	9338500	14775000	9872500	0	0	0	11492000
Q9BXW9;H7BZJ7	Q9BXW9	4;1	4;1	4;1	Fanconi anemia group D2 protein	FANCD2	FANCD2	21434000	20715000	19704000	30345000	18294000	18039000	0	16343000
Q9BY44;F8WAE5;C9IZE1;H7C5Q3;H7C5R5;F8WF18;F8WAT3	Q9BY44;F8WAE5;C9IZE1	7;6;4;2;2;1;1	7;6;4;2;2;1;1	7;6;4;2;2;1;1	Eukaryotic translation initiation factor 2A;Eukaryotic translation initiation factor 2A, N-terminally processed	EIF2A	EIF2A;EIF2A;EIF2A	82311000	75593000	122890000	138460000	72651000	107930000	112840000	110890000
Q9BYN0	Q9BYN0	2	2	2	Sulfiredoxin-1	SRXN1	SRXN1	0	0	0	32670000	0	0	28175000	37741000
Q9BZE4;Q5T3R7	Q9BZE4;Q5T3R7	6;3	6;3	6;3	Nucleolar GTP-binding protein 1	GTPBP4	GTPBP4;GTPBP4	59158000	50810000	62112000	73387000	82020000	87014000	48009000	54835000
Q9C0C2	Q9C0C2	5	5	5	182 kDa tankyrase-1-binding protein	TNKS1BP1	TNKS1BP1	14274000	16924000	19105000	33518000	22121000	13321000	18822000	18715000
Q9C0H9	Q9C0H9	1	1	1	SRC kinase signaling inhibitor 1	SRCIN1	SRCIN1	0	0	0	0	0	0	0	0
Q9C0J8	Q9C0J8	1	1	1	pre-mRNA 3 end processing protein WDR33	WDR33	WDR33	0	0	0	0	0	0	0	1769100
Q9GZL7	Q9GZL7	1	1	1	Ribosome biogenesis protein WDR12	WDR12	WDR12	0	0	0	0	0	0	0	9190000
Q9GZT3;A0A087WUN7;H0YJ40;G3V4X6;G3V2S9;H0YJI1;H0YJW7	Q9GZT3;A0A087WUN7;H0YJ40;G3V4X6;G3V2S9	3;2;2;2;2;1;1	3;2;2;2;2;1;1	3;2;2;2;2;1;1	SRA stem-loop-interacting RNA-binding protein, mitochondrial	SLIRP	SLIRP;SLIRP;SLIRP;SLIRP;SLIRP	0	0	102870000	0	57010000	53336000	0	51061000
Q9H074;H0YA44	Q9H074;H0YA44	2;1	2;1	1;1	Polyadenylate-binding protein-interacting protein 1	PAIP1	PAIP1;PAIP1	17955000	19788000	23201000	0	0	0	0	24279000
Q9H0A0;A0A087WV29;E9PMU0	Q9H0A0;A0A087WV29	7;6;1	7;6;1	7;6;1	N-acetyltransferase 10	NAT10	NAT10;NAT10	122230000	99515000	86390000	121800000	95407000	73138000	121590000	72811000
Q9H0C8;H7C2I8;E9PC05;F8SNU7	Q9H0C8;H7C2I8;E9PC05;F8SNU7	2;1;1;1	2;1;1;1	2;1;1;1	Integrin-linked kinase-associated serine/threonine phosphatase 2C	ILKAP;ILKAP3	ILKAP;ILKAP;ILKAP;ILKAP3	0	0	0	0	0	0	0	7071700
Q9H0D6	Q9H0D6	2	2	2	5-3 exoribonuclease 2	XRN2	XRN2	0	15531000	12735000	11973000	0	8600600	12316000	13121000
Q9H0U4;E9PLD0;E7END7;Q92928;P62820	Q9H0U4;E9PLD0;E7END7;Q92928;P62820	4;3;2;2;2	4;3;2;2;2	4;3;2;2;2	Ras-related protein Rab-1B;Putative Ras-related protein Rab-1C;Ras-related protein Rab-1A	RAB1B;RAB1A;RAB1C	RAB1B;RAB1B;RAB1A;RAB1C;RAB1A	35809000	0	36206000	49737000	0	40112000	57069000	50129000
Q9H1E3	Q9H1E3	3	3	3	Nuclear ubiquitous casein and cyclin-dependent kinase substrate 1	NUCKS1	NUCKS1	23436000	32809000	24601000	27091000	20146000	15679000	23504000	0
Q9H223	Q9H223	1	1	1	EH domain-containing protein 4	EHD4	EHD4	0	0	0	0	0	0	0	9563600
Q9H2G2	Q9H2G2	1	1	1	STE20-like serine/threonine-protein kinase	SLK	SLK	0	0	0	8829900	0	0	0	0
Q9H2M9;F8WDJ2	Q9H2M9	4;1	4;1	4;1	Rab3 GTPase-activating protein non-catalytic subunit	RAB3GAP2	RAB3GAP2	17518000	21414000	0	20079000	27902000	14043000	22386000	23364000
Q9H2P0	Q9H2P0	3	3	3	Activity-dependent neuroprotector homeobox protein	ADNP	ADNP	9994500	0	9416300	0	0	0	0	8803800
Q9H2U1;A0A0G2JQU7;E7EWK3;A0A0G2JRP3	Q9H2U1;A0A0G2JQU7;E7EWK3;A0A0G2JRP3	5;4;4;3	5;4;4;3	5;4;4;3	ATP-dependent RNA helicase DHX36	DHX36	DHX36;DHX36;DHX36;DHX36	14663000	13558000	0	11191000	8749900	9975400	14921000	14211000
Q9H307;G3V5F0;G3V579	Q9H307	15;6;6	15;6;6	15;6;6	Pinin	PNN	PNN	300030000	42704000	202970000	146810000	38334000	66658000	35520000	120060000
Q9H3K6;A0A087WZT3;H3BV85;H3BTW0;A0A0B4J295;H3BVE0	Q9H3K6;A0A087WZT3;H3BV85;H3BTW0;A0A0B4J295;H3BVE0	4;3;2;2;2;2	4;3;2;2;2;2	4;3;2;2;2;2	BolA-like protein 2	BOLA2;BOLA2B	BOLA2;BOLA2;BOLA2B;;;	66893000	56171000	53528000	0	50595000	54699000	0	0
Q9H3N1;G3V448	Q9H3N1;G3V448	3;2	3;2	3;2	Thioredoxin-related transmembrane protein 1	TMX1	TMX1;TMX1	19470000	20727000	28049000	28636000	16505000	17281000	42471000	28803000
Q9H3U1	Q9H3U1	9	9	9	Protein unc-45 homolog A	UNC45A	UNC45A	81376000	106410000	107670000	86723000	67346000	84468000	113280000	77770000
Q9H444	Q9H444	3	3	3	Charged multivesicular body protein 4b	CHMP4B	CHMP4B	0	0	33090000	16482000	0	0	0	29942000
Q9H488	Q9H488	1	1	1	GDP-fucose protein O-fucosyltransferase 1	POFUT1	POFUT1	5443100	0	0	0	0	0	0	0
Q9H4A4;A6NKB8;A0A087WU27;A0A087WUS4;H7C2T3;C9JMZ3	Q9H4A4;A6NKB8	5;4;2;1;1;1	5;4;2;1;1;1	5;4;2;1;1;1	Aminopeptidase B	RNPEP	RNPEP;RNPEP	17321000	50257000	0	16607000	19294000	0	0	0
Q9H5V9	Q9H5V9	1	1	1	UPF0428 protein CXorf56	CXorf56	CXorf56	0	0	0	0	0	0	0	2341600
Q9H6F5	Q9H6F5	4	4	4	Coiled-coil domain-containing protein 86	CCDC86	CCDC86	59238000	44713000	54222000	39613000	0	35811000	35499000	41221000
Q9H7E9	Q9H7E9	1	1	1	UPF0488 protein C8orf33	C8orf33	C8orf33	0	0	0	0	0	0	0	12439000
Q9H814	Q9H814	1	1	1	Phosphorylated adapter RNA export protein	PHAX	PHAX	0	0	0	0	0	7512800	0	0
Q9H9A6	Q9H9A6	1	1	1	Leucine-rich repeat-containing protein 40	LRRC40	LRRC40	0	0	0	0	0	0	0	25060000
Q9HAV4;H0Y9I3;H0Y3W3	Q9HAV4	3;1;1	3;1;1	3;1;1	Exportin-5	XPO5	XPO5	13882000	0	0	0	0	0	0	0
Q9HB07;F8VR84;F8VQQ3	Q9HB07;F8VR84;F8VQQ3	4;3;3	4;3;3	4;3;3	UPF0160 protein MYG1, mitochondrial	C12orf10	C12orf10;C12orf10;C12orf10	0	68110000	0	0	0	154870000	0	34065000
Q9HB40	Q9HB40	1	1	1	Retinoid-inducible serine carboxypeptidase	SCPEP1	SCPEP1	0	0	0	0	0	0	0	8508600
Q9HB71;B2ZWH1	Q9HB71	6;1	6;1	6;1	Calcyclin-binding protein	CACYBP	CACYBP	54630000	56854000	69100000	70223000	40659000	54744000	92027000	68710000
Q9HBI1;A0A087WZB5	Q9HBI1;A0A087WZB5	2;1	2;1	2;1	Beta-parvin	PARVB	PARVB;PARVB	0	0	0	0	0	0	0	2995200
V9GY93;Q9HC07	V9GY93;Q9HC07	1;1	1;1	1;1	Transmembrane protein 165	TMEM165	TMEM165;TMEM165	0	0	0	0	0	26407000	0	0
Q9HCG8	Q9HCG8	1	1	1	Pre-mRNA-splicing factor CWC22 homolog	CWC22	CWC22	0	0	0	0	2715900	0	0	0
Q9HCY8	Q9HCY8	2	2	2	Protein S100-A14	S100A14	S100A14	0	0	0	0	43069000	0	0	0
S4R313;Q9NP74	S4R313;Q9NP74	1;1	1;1	1;1	Palmdelphin	PALMD	PALMD;PALMD	0	0	0	0	10076000	0	0	0
Q9NPD3;E9PPI9;E9PI41	Q9NPD3;E9PPI9;E9PI41	2;1;1	2;1;1	2;1;1	Exosome complex component RRP41	EXOSC4	EXOSC4;EXOSC4;EXOSC4	13804000	21411000	36725000	32670000	20560000	21864000	24947000	38829000
Q9NPF4	Q9NPF4	1	1	1	Probable tRNA N6-adenosine threonylcarbamoyltransferase	OSGEP	OSGEP	0	0	0	12461000	0	0	0	0
Q9NQ29;A8MYV2;B8ZZ10;B8ZZ09;F8WBC1;F2Z322	Q9NQ29;A8MYV2;B8ZZ10	5;4;3;2;1;1	2;1;1;1;1;1	2;1;1;1;1;1	Putative RNA-binding protein Luc7-like 1	LUC7L	LUC7L;LUC7L;LUC7L	22656000	34077000	25792000	0	0	31753000	0	11804000
Q9NQR4	Q9NQR4	1	1	1	Omega-amidase NIT2	NIT2	NIT2	0	0	0	0	0	0	0	11347000
Q9NQT5	Q9NQT5	1	1	1	Exosome complex component RRP40	EXOSC3	EXOSC3	0	0	0	0	0	0	0	14836000
Q9NQW6;H7C1C2;H7C1K5	Q9NQW6;H7C1C2;H7C1K5	2;1;1	2;1;1	2;1;1	Actin-binding protein anillin	ANLN	ANLN;ANLN;ANLN	0	0	0	0	0	0	0	21721000
Q9NR12;D6RH06;D6RF83;H7BYK4;D6RAN1;H0Y8W6	Q9NR12;D6RH06;D6RF83;H7BYK4	8;6;5;5;3;1	8;6;5;5;3;1	8;6;5;5;3;1	PDZ and LIM domain protein 7	PDLIM7	PDLIM7;PDLIM7;PDLIM7;PDLIM7	164740000	199210000	161760000	159440000	177560000	182300000	116110000	124950000
Q9NR30	Q9NR30	28	28	26	Nucleolar RNA helicase 2	DDX21	DDX21	934160000	956850000	1337300000	1076000000	779480000	847210000	993350000	1009300000
Q9NR45;Q5TBR0;Q5TBR1	Q9NR45	3;1;1	3;1;1	3;1;1	Sialic acid synthase	NANS	NANS	0	0	0	63159000	0	58230000	38793000	0
Q9NRD5	Q9NRD5	1	1	1	PRKCA-binding protein	PICK1	PICK1	0	0	0	0	0	0	0	4786400000
Q9NRR4	Q9NRR4	2	2	2	Ribonuclease 3	DROSHA	DROSHA	683100000	0	0	0	0	0	0	0
Q9NRX4	Q9NRX4	2	2	2	14 kDa phosphohistidine phosphatase	PHPT1	PHPT1	426330000	248200000	283220000	252670000	204260000	152100000	158670000	242320000
Q9NS86	Q9NS86	1	1	1	LanC-like protein 2	LANCL2	LANCL2	0	0	0	0	0	0	0	5704400
Q9NSD9	Q9NSD9	11	11	11	Phenylalanine--tRNA ligase beta subunit	FARSB	FARSB	133090000	147320000	141870000	149160000	123950000	169210000	314850000	169200000
Q9NSE4	Q9NSE4	2	2	2	Isoleucine--tRNA ligase, mitochondrial	IARS2	IARS2	0	0	0	0	0	0	15198000	0
Q9NTI5;A9IYQ1	Q9NTI5;A9IYQ1	6;4	5;4	5;4	Sister chromatid cohesion protein PDS5 homolog B	PDS5B	PDS5B;PDS5B	71553000	70949000	81542000	81175000	69011000	58672000	0	65948000
Q9NTZ6	Q9NTZ6	2	2	2	RNA-binding protein 12	RBM12	RBM12	0	0	0	0	0	0	0	18364000
Q9NV70	Q9NV70	1	1	1	Exocyst complex component 1	EXOC1	EXOC1	0	0	0	0	0	0	10445000	0
Q9NVP1	Q9NVP1	3	3	3	ATP-dependent RNA helicase DDX18	DDX18	DDX18	0	20301000	0	0	0	17683000	0	0
Q9NVX2	Q9NVX2	1	1	1	Notchless protein homolog 1	NLE1	NLE1	0	0	0	0	0	0	0	10823000
Q9NW13	Q9NW13	2	2	2	RNA-binding protein 28	RBM28	RBM28	14364000	14768000	8043000	14682000	0	0	13807000	0
Q9NW82;D6RIW8	Q9NW82;D6RIW8	2;1	2;1	2;1	WD repeat-containing protein 70	WDR70	WDR70;WDR70	0	0	0	0	0	0	25009000	0
Q9NWH9;H7BXE3;H7C3F4;H0YL55;H0YLW7;H0YMW8;H0YKH2;H0YMM0;H0YNF3;H0YMR6;H0YLE6;H0YKU6	Q9NWH9;H7BXE3;H7C3F4	11;6;6;4;2;2;2;2;2;2;2;1	11;6;6;4;2;2;2;2;2;2;2;1	11;6;6;4;2;2;2;2;2;2;2;1	SAFB-like transcription modulator	SLTM	SLTM;SLTM;SLTM	160680000	159040000	149050000	141940000	163300000	175800000	183020000	196290000
Q9NX46	Q9NX46	1	1	1	Poly(ADP-ribose) glycohydrolase ARH3	ADPRHL2	ADPRHL2	0	0	0	0	0	47218000	0	0
Q9NX74;E7EUN9;J3QLD5;I3L4Y9	Q9NX74;E7EUN9;J3QLD5	6;5;3;2	6;5;3;2	6;5;3;2	tRNA-dihydrouridine(20) synthase [NAD(P)+]-like	DUS2	DUS2;DUS2;DUS2	84723000	48253000	45225000	50526000	0	51654000	72825000	70062000
Q9NXF1	Q9NXF1	1	1	1	Testis-expressed sequence 10 protein	TEX10	TEX10	23429000	0	0	0	0	0	0	0
Q9NXG2;H3BNW0	Q9NXG2;H3BNW0	3;2	3;2	3;2	THUMP domain-containing protein 1	THUMPD1	THUMPD1;THUMPD1	0	0	13281000	12104000	0	0	18761000	13840000
Q9NXH9;K7EQQ8;K7EQY6;K7EMZ2;K7ENI9;K7ERR5;K7EQU7	Q9NXH9;K7EQQ8	4;3;1;1;1;1;1	4;3;1;1;1;1;1	4;3;1;1;1;1;1	tRNA (guanine(26)-N(2))-dimethyltransferase	TRMT1	TRMT1;TRMT1	21534000	27987000	27374000	43358000	22706000	31711000	35990000	23874000
Q9NXV6;J3KNE1;D6RGD2	Q9NXV6	3;1;1	3;1;1	3;1;1	CDKN2A-interacting protein	CDKN2AIP	CDKN2AIP	10398000	14693000	18960000	25722000	11742000	16015000	27186000	25275000
Q9NYF8;E9PK09;E9PQN2;E9PKI6;E9PK91;E9PJA7;H0YF00;H0YF14	Q9NYF8;E9PK09;E9PQN2;E9PKI6;E9PK91;E9PJA7	10;9;9;9;9;5;2;1	9;9;9;9;9;5;2;0	9;9;9;9;9;5;2;0	Bcl-2-associated transcription factor 1	BCLAF1	BCLAF1;BCLAF1;BCLAF1;BCLAF1;BCLAF1;BCLAF1	429860000	52755000	230670000	107360000	86248000	79231000	80726000	215630000
Q9NYU2;F8WCI2;F8WCE6	Q9NYU2	3;1;1	3;1;1	3;1;1	UDP-glucose:glycoprotein glucosyltransferase 1	UGGT1	UGGT1	0	0	0	17545000	0	0	18824000	0
Q9NZ01;M0QXM3;M0R3C3	Q9NZ01;M0QXM3	5;3;1	5;3;1	5;3;1	Very-long-chain enoyl-CoA reductase	TECR	TECR;TECR	47314000	45658000	36227000	37246000	41874000	42002000	45125000	0
Q9NZB2;A0A0C4DG79;A0A0C4DH52	Q9NZB2	7;3;3	7;3;3	7;3;3	Constitutive coactivator of PPAR-gamma-like protein 1	FAM120A	FAM120A	67046000	97803000	94162000	81601000	78467000	80382000	89470000	70851000
Q9NZI8	Q9NZI8	1	1	1	Insulin-like growth factor 2 mRNA-binding protein 1	IGF2BP1	IGF2BP1	0	0	0	0	0	4511300	0	0
Q9NZL9;E5RJR3;H7C0X7	Q9NZL9;E5RJR3;H7C0X7	2;1;1	2;1;1	2;1;1	Methionine adenosyltransferase 2 subunit beta	MAT2B	MAT2B;MAT2B;MAT2B	0	0	0	0	14624000	14442000	0	21705000
Q9NZM1;H0YD14	Q9NZM1;H0YD14	19;11	19;11	19;11	Myoferlin	MYOF	MYOF;MYOF	172020000	221240000	228650000	228380000	156100000	177080000	162000000	195390000
Q9NZN4;C9JIJ3;C9IZH1	Q9NZN4	8;1;1	8;1;1	7;0;0	EH domain-containing protein 2	EHD2	EHD2	101170000	95961000	102140000	61469000	51528000	87100000	53696000	75917000
Q9NZT2;A0A0A0MRN5;A0A087X028	Q9NZT2;A0A0A0MRN5	5;4;2	5;4;2	5;4;2	Opioid growth factor receptor	OGFR	OGFR;OGFR	17597000	14540000	10818000	10011000	17711000	0	32335000	14467000
Q9P013	Q9P013	3	3	3	Spliceosome-associated protein CWC15 homolog	CWC15	CWC15	15001000	13325000	14376000	14385000	0	12708000	16682000	13002000
Q9P035;H3BPZ1;H3BS72;H3BMZ1;H3BRL8	Q9P035;H3BPZ1;H3BS72	3;2;2;1;1	3;2;2;1;1	3;2;2;1;1	Very-long-chain (3R)-3-hydroxyacyl-CoA dehydratase 3	HACD3	HACD3;HACD3;HACD3	40875000	32455000	38593000	52689000	32953000	31949000	34082000	37370000
Q9P0K7;D6RB25;D6RBW6;D6RB27;D6R9G4;D6RBY4;D6REL2;D6R9G6;D6RF74;D6RE17	Q9P0K7	6;1;1;1;1;1;1;1;1;1	6;1;1;1;1;1;1;1;1;1	6;1;1;1;1;1;1;1;1;1	Ankycorbin	RAI14	RAI14	0	28893000	32192000	20819000	33867000	20013000	0	0
Q9P0L0;J3QKM9	Q9P0L0	4;1	4;1	4;1	Vesicle-associated membrane protein-associated protein A	VAPA	VAPA	70476000	21765000	35348000	35237000	58888000	13043000	28247000	20569000
Q9P0S9	Q9P0S9	1	1	1	Transmembrane protein 14C	TMEM14C	TMEM14C	0	0	0	0	0	0	0	57964000
Q9P0U1;B5MD00;A0A087WZY2;A6NIV2	Q9P0U1;B5MD00;A0A087WZY2;A6NIV2	2;1;1;1	2;1;1;1	2;1;1;1	Mitochondrial import receptor subunit TOM7 homolog	TOMM7	TOMM7;TOMM7;TOMM7;TOMM7	61915000	0	138780000	0	83083000	45186000	0	65333000
Q9P258	Q9P258	9	9	9	Protein RCC2	RCC2	RCC2	410920000	382910000	427340000	319720000	311590000	343200000	301950000	254200000
Q9P265;Q14689	Q9P265;Q14689	2;1	2;1	2;1	Disco-interacting protein 2 homolog B;Disco-interacting protein 2 homolog A	DIP2B;DIP2A	DIP2B;DIP2A	0	0	0	0	0	24252000	0	0
Q9P287	Q9P287	2	2	2	BRCA2 and CDKN1A-interacting protein	BCCIP	BCCIP	0	0	0	0	0	61140000	0	0
Q9P2I0	Q9P2I0	1	1	1	Cleavage and polyadenylation specificity factor subunit 2	CPSF2	CPSF2	0	0	0	0	0	0	0	15761000
Q9P2J5;A0A087WXY1	Q9P2J5	27;2	27;2	27;2	Leucine--tRNA ligase, cytoplasmic	LARS	LARS	559460000	632470000	476950000	699810000	546250000	723700000	721860000	517060000
U3KPZ7;Q9P2N5	U3KPZ7;Q9P2N5	3;3	2;2	2;2	RNA-binding protein 27	RBM27	;RBM27	0	0	0	8671800	0	0	0	0
Q9P2R3;I3L3P8	Q9P2R3	3;1	3;1	3;1	Rabankyrin-5	ANKFY1	ANKFY1	0	0	0	0	18208000	0	0	0
Q9P2X0	Q9P2X0	1	1	1	Dolichol-phosphate mannosyltransferase subunit 3	DPM3	DPM3	0	0	0	0	0	0	0	8226400
Q9UBB4;B1AHE4;B1AHE3	Q9UBB4	13;5;2	13;5;2	13;5;2	Ataxin-10	ATXN10	ATXN10	86352000	110670000	109550000	155290000	112070000	120480000	135460000	154770000
Q9UBB6	Q9UBB6	1	1	1	Neurochondrin	NCDN	NCDN	0	0	0	0	0	0	0	6087700
Q9UBK8;H0Y9D5;H0Y8S9	Q9UBK8;H0Y9D5;H0Y8S9	2;1;1	2;1;1	2;1;1	Methionine synthase reductase	MTRR	MTRR;MTRR;MTRR	13377000	16930000	0	16278000	0	0	35641000	14764000
Q9UBM7	Q9UBM7	1	1	1	7-dehydrocholesterol reductase	DHCR7	DHCR7	0	0	0	0	0	0	0	1611800
Q9UBQ7;U3KQ56	Q9UBQ7;U3KQ56	7;5	7;5	7;5	Glyoxylate reductase/hydroxypyruvate reductase	GRHPR	GRHPR;GRHPR	96258000	116520000	97027000	71083000	127050000	125480000	0	0
Q9UBT2;K7EPL2;K7ESK7;U3KQ55;K7ES38;U3KQ93	Q9UBT2;K7EPL2	6;3;2;1;1;1	6;3;2;1;1;1	6;3;2;1;1;1	SUMO-activating enzyme subunit 2	UBA2	UBA2;UBA2	83193000	48517000	66214000	67356000	84791000	80279000	71017000	70842000
Q9UBW8;F5H7C6;F5GYF7;F5H248;F5H4U8	Q9UBW8;F5H7C6;F5GYF7;F5H248	3;2;2;2;1	3;2;2;2;1	3;2;2;2;1	COP9 signalosome complex subunit 7a	COPS7A	COPS7A;COPS7A;COPS7A;COPS7A	12325000	0	18477000	0	28212000	0	19590000	14352000
Q9UDW1	Q9UDW1	2	2	2	Cytochrome b-c1 complex subunit 9	UQCR10	UQCR10	83427000	90247000	0	0	62113000	63431000	25290000	0
Q9UG63;C9JHK9;C9JZV3	Q9UG63;C9JHK9;C9JZV3	4;2;2	4;2;2	4;2;2	ATP-binding cassette sub-family F member 2	ABCF2	ABCF2;ABCF2;ABCF2	0	0	42970000	0	0	0	0	0
Q9UGI8;F8W7T0	Q9UGI8;F8W7T0	5;3	5;3	5;3	Testin	TES	TES;TES	91744000	81338000	92934000	95176000	103720000	90389000	142310000	130520000
Q9UHB9	Q9UHB9	6	6	6	Signal recognition particle subunit SRP68	SRP68	SRP68	44862000	36263000	49003000	33235000	32316000	35147000	67980000	50427000
Q9UHD1;E9PPQ5;E9PIZ4;E9PSD5;E9PHZ2	Q9UHD1;E9PPQ5	7;5;3;3;2	7;5;3;3;2	7;5;3;3;2	Cysteine and histidine-rich domain-containing protein 1	CHORDC1	CHORDC1;CHORDC1	335130000	321430000	264150000	217590000	274490000	229840000	356520000	281730000
Q9UHD8;K7EL40;K7EK18;K7ER52;K7EIE4;K7EQD7;K7EJV0;K7ELJ9;K7EPY1;K7ENL0;K7EIR4;K7EKN4;K7EN52;K7ENQ5;K7EJZ2;K7ERG1;K7EJ51;K7ER14	Q9UHD8;K7EL40;K7EK18	10;6;5;4;4;4;3;3;3;3;2;2;2;2;2;1;1;1	10;6;5;4;4;4;3;3;3;3;2;2;2;2;2;1;1;1	10;6;5;4;4;4;3;3;3;3;2;2;2;2;2;1;1;1	Septin-9	2009-09-01	SEPT9;SEPT9;SEPT9	67745000	65398000	99682000	127300000	88578000	77199000	135210000	141530000
Q9UHI6;E9PJ60	Q9UHI6	3;1	3;1	3;1	Probable ATP-dependent RNA helicase DDX20	DDX20	DDX20	22000000	21669000	24865000	25578000	19293000	25539000	18637000	0
Q9UHV9	Q9UHV9	5	5	5	Prefoldin subunit 2	PFDN2	PFDN2	171350000	219000000	188990000	170890000	229900000	208530000	156640000	197920000
Q9UI26;F8WDV0;D6RCQ2;E7EMB7;D6RCN7;H0Y8M5;D6RJB1	Q9UI26;F8WDV0	3;2;1;1;1;1;1	3;2;1;1;1;1;1	3;2;1;1;1;1;1	Importin-11	IPO11	IPO11;IPO11	106870000	100400000	91661000	51494000	79447000	78460000	0	53263000
Q9UJA5	Q9UJA5	1	1	1	tRNA (adenine(58)-N(1))-methyltransferase non-catalytic subunit TRM6	TRMT6	TRMT6	0	0	0	0	0	0	0	3160700
Q9UJU6;H0Y5J4	Q9UJU6;H0Y5J4	4;3	4;3	1;1	Drebrin-like protein	DBNL	DBNL;DBNL	0	16734000	23998000	31427000	35366000	30807000	52601000	38608000
Q9UKD2	Q9UKD2	7	7	7	mRNA turnover protein 4 homolog	MRTO4	MRTO4	121320000	106750000	93020000	90013000	84530000	92599000	66857000	41015000
Q9UKN8	Q9UKN8	3	3	3	General transcription factor 3C polypeptide 4	GTF3C4	GTF3C4	0	0	0	0	18776000	0	0	0
Q9UL25	Q9UL25	1	1	1	Ras-related protein Rab-21	RAB21	RAB21	0	0	0	0	0	0	0	14737000
Q9ULC4	Q9ULC4	2	2	2	Malignant T-cell-amplified sequence 1	MCTS1	MCTS1	0	0	42853000	0	0	0	0	0
Q9ULW0	Q9ULW0	1	1	1	Targeting protein for Xklp2	TPX2	TPX2	0	0	0	0	0	0	6956600	0
Q9UMS4;F5GY56;H0YGF3	Q9UMS4;F5GY56	4;2;1	4;2;1	4;2;1	Pre-mRNA-processing factor 19	PRPF19	PRPF19;PRPF19	124740000	178760000	158620000	333570000	193580000	243390000	120080000	237220000
Q9UN86	Q9UN86	3	3	3	Ras GTPase-activating protein-binding protein 2	G3BP2	G3BP2	80697000	99976000	108130000	117710000	104250000	82220000	76121000	88165000
Q9UNS1	Q9UNS1	1	1	1	Protein timeless homolog	TIMELESS	TIMELESS	0	0	0	0	0	0	0	1800100
Q9UNS2;H7C3P9;J3QL22;J3QS85;J3KTQ1;J3QKR0;C9JLV5	Q9UNS2;H7C3P9	4;3;1;1;1;1;1	4;3;1;1;1;1;1	4;3;1;1;1;1;1	COP9 signalosome complex subunit 3	COPS3	COPS3;COPS3	28913000	49418000	38506000	36477000	39487000	39511000	60604000	37294000
Q9UNX4	Q9UNX4	1	1	1	WD repeat-containing protein 3	WDR3	WDR3	0	0	0	0	0	0	0	10730000
Q9UPU5	Q9UPU5	1	1	1	Ubiquitin carboxyl-terminal hydrolase 24	USP24	USP24	0	0	0	0	0	8449800	0	0
Q9UQ35;I3L4D8;I3L1I8;I3L182;I3L4U6;I3L1C0;I3L0N7;I3L3Q8;A0A087X1W1	Q9UQ35	17;3;2;2;1;1;1;1;1	17;3;2;2;1;1;1;1;1	17;3;2;2;1;1;1;1;1	Serine/arginine repetitive matrix protein 2	SRRM2	SRRM2	739950000	59038000	331960000	250810000	83301000	87106000	69719000	214600000
Q9UQ80;F8VR77;H0YIN7;F8W0A3;F8VZ69	Q9UQ80;F8VR77	12;7;3;3;1	12;7;3;3;1	12;7;3;3;1	Proliferation-associated protein 2G4	PA2G4	PA2G4;PA2G4	414600000	405890000	442140000	396030000	351910000	361610000	752930000	461770000
Q9UQE7	Q9UQE7	7	7	7	Structural maintenance of chromosomes protein 3	SMC3	SMC3	74216000	65633000	66599000	80965000	54461000	52435000	83627000	71901000
Q9Y223	Q9Y223	1	1	1	Bifunctional UDP-N-acetylglucosamine 2-epimerase/N-acetylmannosamine kinase;UDP-N-acetylglucosamine 2-epimerase (hydrolyzing);N-acetylmannosamine kinase	GNE	GNE	0	0	0	0	0	0	0	46657000
Q9Y224;G3V4C6;G3V4E7;H0YJB9	Q9Y224;G3V4C6	6;3;2;1	6;3;2;1	6;3;2;1	UPF0568 protein C14orf166	C14orf166	C14orf166;C14orf166	89751000	29706000	38787000	74258000	112900000	49724000	0	0
Q9Y230;M0R0Y3;X6R2L4;M0QXI6;M0R0Z0	Q9Y230;M0R0Y3	14;10;6;3;1	14;10;6;3;1	14;10;6;3;1	RuvB-like 2	RUVBL2	RUVBL2;RUVBL2	204990000	316280000	235680000	192510000	191530000	244840000	335930000	312610000
Q9Y237;H0Y4T6;J3KMW3;H0Y8P6;H0Y610	Q9Y237;H0Y4T6;J3KMW3;H0Y8P6;H0Y610	2;1;1;1;1	2;1;1;1;1	2;1;1;1;1	Peptidyl-prolyl cis-trans isomerase NIMA-interacting 4	PIN4	PIN4;PIN4;PIN4;PIN4;PIN4	0	21942000	0	0	0	0	0	0
Q9Y263;E5RIM3;H0YBW4	Q9Y263;E5RIM3	5;3;2	5;3;2	5;3;2	Phospholipase A-2-activating protein	PLAA	PLAA;PLAA	38100000	34368000	29887000	47834000	38106000	41952000	67654000	62659000
Q9Y265;E7ETR0;H7C4G5;J3QLR1	Q9Y265;E7ETR0	9;5;3;2	9;5;3;2	9;5;3;2	RuvB-like 1	RUVBL1	RUVBL1;RUVBL1	289730000	149410000	180380000	196870000	142970000	208550000	100770000	284620000
Q9Y266;A0A0A0MSU9;A0A0A0MSS4	Q9Y266;A0A0A0MSU9	12;6;5	12;6;5	12;6;5	Nuclear migration protein nudC	NUDC	NUDC;NUDC	342780000	399780000	450270000	551930000	370900000	370860000	459960000	460400000
Q9Y277;E5RK27;E5RFP6;E5RJN6;E5RHZ6	Q9Y277;E5RK27;E5RFP6;E5RJN6;E5RHZ6	2;1;1;1;1	2;1;1;1;1	2;1;1;1;1	Voltage-dependent anion-selective channel protein 3	VDAC3	VDAC3;VDAC3;VDAC3;VDAC3;VDAC3	24077000	26561000	26204000	34309000	23603000	29069000	28457000	30775000
Q9Y285;K7ER00;K7ER16;K7EPH2;K7EK06	Q9Y285;K7ER00;K7ER16	9;8;6;4;3	9;8;6;4;3	9;8;6;4;3	Phenylalanine--tRNA ligase alpha subunit	FARSA	FARSA;FARSA;FARSA	59453000	106390000	112370000	137380000	56315000	87271000	194450000	132280000
Q9Y295;F8WEE0	Q9Y295;F8WEE0	2;1	2;1	2;1	Developmentally-regulated GTP-binding protein 1	DRG1	DRG1;DRG1	0	11396000	44446000	0	0	53646000	0	0
Q9Y2A7	Q9Y2A7	4	4	4	Nck-associated protein 1	NCKAP1	NCKAP1	28821000	30448000	30186000	42535000	0	20310000	34160000	33769000
Q9Y2D5;C9JVY5	Q9Y2D5;C9JVY5	2;1	2;1	2;1	A-kinase anchor protein 2	AKAP2	AKAP2;AKAP2	11236000	12236000	0	16770000	16048000	15157000	0	0
Q9Y2L1;G3V1J5;F2Z2C0	Q9Y2L1;G3V1J5;F2Z2C0	6;4;3	6;4;3	6;4;3	Exosome complex exonuclease RRP44	DIS3	DIS3;DIS3;DIS3	47709000	50662000	62469000	51540000	44525000	37772000	50729000	47906000
Q9Y2S6	Q9Y2S6	1	1	1	Translation machinery-associated protein 7	TMA7	TMA7	0	0	0	0	0	0	0	8111400
Q9Y2V2	Q9Y2V2	1	1	1	Calcium-regulated heat stable protein 1	CARHSP1	CARHSP1	0	0	0	0	0	0	6108000	0
Q9Y2W1	Q9Y2W1	19	19	18	Thyroid hormone receptor-associated protein 3	THRAP3	THRAP3	575350000	89563000	409730000	222700000	84456000	121590000	90359000	252680000
Q9Y2W2;F5H5G4	Q9Y2W2	5;1	5;1	5;1	WW domain-binding protein 11	WBP11	WBP11	40272000	77729000	35941000	39659000	36034000	44106000	48626000	49724000
Q9Y2X3	Q9Y2X3	4	4	4	Nucleolar protein 58	NOP58	NOP58	26266000	25860000	33615000	23050000	30543000	18268000	23967000	23564000
Q9Y2Z0	Q9Y2Z0	4	4	4	Suppressor of G2 allele of SKP1 homolog	SUGT1	SUGT1	20326000	30960000	26707000	0	23821000	0	0	29694000
Q9Y383;V9GZ75;F8WEU3	Q9Y383	7;1;1	7;1;1	1;1;1	Putative RNA-binding protein Luc7-like 2	LUC7L2	LUC7L2	166060000	153190000	187100000	151450000	101190000	151500000	126550000	162210000
Q9Y3C1;A0A087WU10;D6RC60;D6RIC3;A0A0C4DGU5;A0A087X2G6	Q9Y3C1;A0A087WU10;D6RC60;D6RIC3;A0A0C4DGU5;A0A087X2G6	2;1;1;1;1;1	2;1;1;1;1;1	2;1;1;1;1;1	Nucleolar protein 16	NOP16	NOP16;NOP16;NOP16;NOP16;NOP16;NOP16	9566200	7719200	16633000	10750000	0	7448400	0	9469700
Q9Y3C6	Q9Y3C6	1	1	1	Peptidyl-prolyl cis-trans isomerase-like 1	PPIL1	PPIL1	0	0	0	0	0	0	0	8867800
Q9Y3D6	Q9Y3D6	2	2	2	Mitochondrial fission 1 protein	FIS1	FIS1	0	0	0	0	0	21977000	0	0
Q9Y3F4;H0YH33	Q9Y3F4	8;2	8;2	8;2	Serine-threonine kinase receptor-associated protein	STRAP	STRAP	132550000	111790000	130800000	156350000	129600000	122990000	281160000	168660000
Q9Y3I0	Q9Y3I0	9	9	9	tRNA-splicing ligase RtcB homolog	RTCB	RTCB	126720000	124780000	126400000	132360000	115630000	135760000	174660000	123170000
Q9Y3P9	Q9Y3P9	1	1	1	Rab GTPase-activating protein 1	RABGAP1	RABGAP1	0	0	0	0	0	0	5302800	0
Q9Y3U8;J3QSB5;J3KTD3	Q9Y3U8	5;2;1	5;2;1	5;2;1	60S ribosomal protein L36	RPL36	RPL36	375920000	359490000	253380000	353820000	447100000	326850000	233310000	671570000
X6R700;Q9Y3Y2;A0A087X1B7;Q5T7Y7	X6R700;Q9Y3Y2;A0A087X1B7	4;4;3;1	4;4;3;1	4;4;3;1	Chromatin target of PRMT1 protein	CHTOP	CHTOP;CHTOP;CHTOP	129080000	195150000	88622000	85786000	209370000	181250000	356680000	156870000
Q9Y490;H0YMT1;A0A1C7CYV7;A0A1B0GVU7	Q9Y490	76;4;4;4	76;4;4;4	69;0;0;0	Talin-1	TLN1	TLN1	6613700000	7100000000	6221500000	6588900000	6125100000	6081600000	5461300000	6002400000
Q9Y4E8;F8W0H4;H0YI31;H0YHM4;F8VVY7;F8VZG8	Q9Y4E8;F8W0H4;H0YI31	6;3;3;1;1;1	6;3;3;1;1;1	6;3;3;1;1;1	Ubiquitin carboxyl-terminal hydrolase 15	USP15	USP15;USP15;USP15	21770000	14766000	19654000	22635000	0	15176000	15998000	23125000
Q9Y4X5;A0A087WT96;H3BNB9	Q9Y4X5;A0A087WT96;H3BNB9	2;1;1	2;1;1	2;1;1	E3 ubiquitin-protein ligase ARIH1	ARIH1	ARIH1;ARIH1;ARIH1	9328400	0	0	0	0	0	0	0
Q9Y570	Q9Y570	8	8	8	Protein phosphatase methylesterase 1	PPME1	PPME1	717810000	800860000	911800000	920980000	639790000	768520000	693290000	1159300000
Q9Y5A9;S4R3V3;S4R3J8	Q9Y5A9;S4R3V3	4;2;1	4;2;1	2;2;1	YTH domain-containing family protein 2	YTHDF2	YTHDF2;YTHDF2	0	33077000	39160000	58604000	31083000	22956000	74170000	72547000
Q9Y5B9;G3V5A4;G3V401;G3V2X0	Q9Y5B9	6;1;1;1	6;1;1;1	6;1;1;1	FACT complex subunit SPT16	SUPT16H	SUPT16H	134700000	124170000	130960000	145100000	101640000	116020000	120680000	120430000
Q9Y5J1	Q9Y5J1	1	1	1	U3 small nucleolar RNA-associated protein 18 homolog	UTP18	UTP18	0	0	0	0	0	0	0	1415700
Q9Y5K5;Q5LJB0;Q5LJA5;Q5LJA9;H0Y6Y4;H0Y4E0;H0Y4K0;H0Y636	Q9Y5K5;Q5LJB0;Q5LJA5;Q5LJA9;H0Y6Y4;H0Y4E0	6;5;5;5;4;3;1;1	6;5;5;5;4;3;1;1	6;5;5;5;4;3;1;1	Ubiquitin carboxyl-terminal hydrolase isozyme L5;Ubiquitin carboxyl-terminal hydrolase	UCHL5	UCHL5;UCHL5;UCHL5;UCHL5;UCHL5;UCHL5	0	75361000	0	87581000	0	101300000	57756000	68070000
Q9Y5L0;E9PFH4;C9J7E5	Q9Y5L0;E9PFH4;C9J7E5	7;6;6	7;6;6	7;6;6	Transportin-3	TNPO3	TNPO3;TNPO3;TNPO3	131080000	108810000	95829000	110510000	115580000	106600000	102320000	116770000
Q9Y5P6	Q9Y5P6	2	2	2	Mannose-1-phosphate guanyltransferase beta	GMPPB	GMPPB	0	0	0	0	0	0	0	20535000
Q9Y5Q9;H7C0C0	Q9Y5Q9;H7C0C0	2;1	2;1	2;1	General transcription factor 3C polypeptide 3	GTF3C3	GTF3C3;GTF3C3	36873000	40857000	0	0	0	0	0	0
Q9Y5S2	Q9Y5S2	1	1	1	Serine/threonine-protein kinase MRCK beta	CDC42BPB	CDC42BPB	0	0	0	0	0	0	0	7865000
Q9Y5S9;A0A0J9YW13	Q9Y5S9	3;1	3;1	3;1	RNA-binding protein 8A	RBM8A	RBM8A	74977000	66355000	72732000	0	40680000	48579000	0	0
Q9Y617	Q9Y617	11	11	11	Phosphoserine aminotransferase	PSAT1	PSAT1	264030000	281800000	261610000	210710000	217270000	266170000	264680000	162710000
Q9Y678;H0Y8X7;Q9UBF2	Q9Y678	9;2;1	9;2;1	9;2;1	Coatomer subunit gamma-1	COPG1	COPG1	347840000	368200000	272510000	367910000	453350000	295390000	750310000	512880000
Q9Y696	Q9Y696	1	1	1	Chloride intracellular channel protein 4	CLIC4	CLIC4	0	0	0	0	0	0	0	30199000
Q9Y6A9;C9JBL1;X6R2S6	Q9Y6A9;C9JBL1;X6R2S6	2;1;1	2;1;1	2;1;1	Signal peptidase complex subunit 1	SPCS1	SPCS1;SPCS1;SPCS1	64780000	36238000	30955000	24481000	33507000	0	0	18348000
R4GNH3;E9PN50;E9PM69;P17980;E9PMD8;E9PKD5;E9PLG2	R4GNH3;E9PN50;E9PM69;P17980;E9PMD8;E9PKD5	7;6;6;6;5;5;2	7;6;6;6;5;5;2	7;6;6;6;5;5;2	26S protease regulatory subunit 6A	PSMC3	PSMC3;PSMC3;PSMC3;PSMC3;PSMC3;PSMC3	41599000	69699000	0	59329000	63199000	76545000	66616000	78405000
REV__H0Y7V4;REV__Q96JB1;REV__A0A075B6F3	REV__H0Y7V4;REV__Q96JB1;REV__A0A075B6F3	2;2;2	2;2;2	2;2;2			DNAH8;DNAH8;DNAH8	0	0	0	0	0	0	22008000	0
REV__A0A087WT71	REV__A0A087WT71	1	1	1			MYO7A	0	0	0	0	0	0	0	175820000
REV__A0A087WZ70;REV__Q9BXD5	REV__A0A087WZ70;REV__Q9BXD5	1;1	1;1	1;1			NPL;NPL	0	0	0	0	18556000	0	0	0
REV__U3KQ64;REV__A0A0A0MTJ1;REV__Q14318	REV__U3KQ64;REV__A0A0A0MTJ1;REV__Q14318	1;1;1	1;1;1	1;1;1			FKBP8;FKBP8;FKBP8	0	0	0	0	0	0	0	49124000
REV__A0A0C4DGW1;REV__Q8WZ64	REV__A0A0C4DGW1;REV__Q8WZ64	1;1	1;1	1;1			ARAP2;ARAP2	0	0	0	0	0	0	0	24794000
REV__A0A1B0GUS7;REV__I6L9J0;REV__F8W8M9;REV__O14795;REV__B1AM27;REV__A0A1B0GVW8	REV__A0A1B0GUS7;REV__I6L9J0;REV__F8W8M9;REV__O14795;REV__B1AM27;REV__A0A1B0GVW8	2;1;1;1;1;1	2;1;1;1;1;1	2;1;1;1;1;1			UNC13B;UNC13B;UNC13B;UNC13B;UNC13B;UNC13B	0	110870000	63048000	0	0	0	0	0
REV__B7ZBC9;REV__B7ZBC8;REV__Q9BW62;REV__O75449	REV__B7ZBC9;REV__B7ZBC8;REV__Q9BW62;REV__O75449	1;1;1;1	1;1;1;1	1;1;1;1			KATNA1;KATNA1;KATNAL1;KATNA1	0	0	0	0	0	0	0	57121000
REV__E9PFW2;REV__O00462	REV__E9PFW2;REV__O00462	1;1	1;1	1;1			MANBA;MANBA	0	0	0	0	0	0	10146000	0
REV__E9PNH6;REV__E9PN43	REV__E9PNH6;REV__E9PN43	1;1	1;1	1;1			MYB;MYB	0	0	0	0	0	400230000	0	0
REV__H7C1L2;REV__Q15459	REV__H7C1L2;REV__Q15459	1;1	1;1	1;1			SF3A1;SF3A1	0	0	0	0	0	0	0	39419000
REV__L0R6Q1	REV__L0R6Q1	1	1	1			SLC35A4	0	0	0	0	0	0	18426000	0
REV__O75155	REV__O75155	1	1	1			CAND2	0	0	0	0	0	0	0	16367000
REV__P53618	REV__P53618	1	1	1			COPB1	0	0	0	0	0	0	0	27148000
REV__Q15276	REV__Q15276	1	1	1			RABEP1	0	0	0	0	0	0	0	733220000
REV__Q5T290	REV__Q5T290	1	1	1			C10orf128	0	0	0	0	0	0	0	12139000
REV__Q5T3J3	REV__Q5T3J3	1	1	1			LRIF1	0	0	0	0	0	0	0	24158000
REV__Q8WXX0	REV__Q8WXX0	2	2	2			DNAH7	0	0	0	0	17121000	8677700	0	0
REV__Q92574	REV__Q92574	2	2	2			TSC1	0	0	0	0	2052900	0	0	0
REV__Q99683	REV__Q99683	2	2	2			MAP3K5	0	0	0	0	39699000	16037000	74309000	89795000
REV__Q9C0G6	REV__Q9C0G6	2	2	2			DNAH6	0	0	0	42260000	0	42438000	0	57767000
S4R3H4;E7EQT4;Q9UKV3;G3V3B0;G3V3T3	S4R3H4;E7EQT4;Q9UKV3;G3V3B0	16;15;15;11;3	16;15;15;11;3	16;15;15;11;3	Apoptotic chromatin condensation inducer in the nucleus	ACIN1	ACIN1;ACIN1;ACIN1;ACIN1	583430000	113880000	355300000	326250000	123740000	156660000	90146000	198780000

## Sheet: A549
Protein IDs	Majority protein IDs	Peptide counts (all)	Peptide counts (razor+unique)	Peptide counts (unique)	Protein names	Gene names	Fasta headers	LFQ intensity 1A	LFQ intensity 1B	LFQ intensity 1C	LFQ intensity 1D	LFQ intensity 2A	LFQ intensity 2B	LFQ intensity 2C	LFQ intensity 2D	LFQ intensity 3A	LFQ intensity 3B	LFQ intensity 3C	LFQ intensity 3D	LFQ intensity 4A	LFQ intensity 4B	LFQ intensity 4C	LFQ intensity 4D
A0A024QZP7;P06493;E5RIU6;A0A087WZZ9;F8VXD2;K7ELV5;F8VYH9;F8VZZ0;F8VTV8;F8VWX7;F8VZ51;K7EJ83;E7ESI2;H0YAZ9;Q9BVE2;E7EUK8;G3V5T9;E5RGN0;A0A087X209;A0A087WZU2;F5H6Z0;J3QSD7;P24941;P11802;Q00526;Q00534;Q96Q40;O94921;Q07002;Q00536;Q00537;Q9NYV4;Q14004	A0A024QZP7;P06493;E5RIU6;A0A087WZZ9	3;3;2;2;1;1;1;1;1;1;1;1;1;1;1;1;1;1;1;1;1;1;1;1;1;1;1;1;1;1;1;1;1	2;2;1;1;0;0;0;0;0;0;0;0;0;0;0;0;0;0;0;0;0;0;0;0;0;0;0;0;0;0;0;0;0	2;2;1;1;0;0;0;0;0;0;0;0;0;0;0;0;0;0;0;0;0;0;0;0;0;0;0;0;0;0;0;0;0	Cyclin-dependent kinase 1	CDC2;CDK1	CDC2;CDK1;CDK1;CDK1	0	0	0	0	10221000	0	0	0	0	0	0	0	0	0	0	0
A0A024QZX5;A0A087X1N8;P35237;C9JTJ8;C9JVA8	A0A024QZX5;A0A087X1N8;P35237	8;8;8;1;1	8;8;8;1;1	7;7;7;0;0	Serpin B6	SERPINB6	SERPINB6;SERPINB6;SERPINB6	47061000	55142000	40564000	57251000	48502000	67739000	0	0	0	44953000	36862000	43641000	58289000	43454000	40735000	46715000
A0A024R216;Q9Y3E1;H3BPQ6	A0A024R216;Q9Y3E1	3;3;1	2;2;1	2;2;1	Hepatoma-derived growth factor-related protein 3	HDGFRP3	HDGFRP3;HDGFRP3	0	0	0	0	0	0	0	0	0	0	0	0	0	0	0	9686700
A0A024R4E5;Q00341;H0Y394;H7C0A4;C9JIZ1;C9J5E5;C9JZI8;C9JHS7;C9JHZ8;C9JES8;C9JT62;C9JK79;C9JMQ6;C9JQ82;C9JBS3;C9JEJ8;C9JHN6;H7C3D0;H7BZC3;H7C2D1	A0A024R4E5;Q00341;H0Y394;H7C0A4	17;17;11;9;6;5;4;3;3;3;2;2;1;1;1;1;1;1;1;1	17;17;11;9;6;5;4;3;3;3;2;2;1;1;1;1;1;1;1;1	17;17;11;9;6;5;4;3;3;3;2;2;1;1;1;1;1;1;1;1	Vigilin	HDLBP	HDLBP;HDLBP;HDLBP;HDLBP	133000000	105640000	129090000	134590000	172580000	115890000	168940000	186230000	149150000	137130000	149530000	115780000	113650000	137130000	143600000	180030000
A0A024R4M0;P46781;B5MCT8;C9JM19;F2Z3C0;A8MXK4	A0A024R4M0;P46781;B5MCT8;C9JM19	13;13;10;10;3;3	13;13;10;10;3;3	13;13;10;10;3;3	40S ribosomal protein S9	RPS9	RPS9;RPS9;RPS9;RPS9	3474200000	3057400000	2100800000	883650000	1093300000	2007900000	253800000	765160000	1662200000	2336700000	426000000	411980000	2185000000	2173800000	607850000	1227800000
A0A024R571;Q9H4M9;C9J2Z4;C9JC03;C9JDQ8;Q9NZN3	A0A024R571;Q9H4M9;C9J2Z4;C9JC03	10;10;7;6;4;4	9;9;7;5;4;3	8;8;6;4;3;2	EH domain-containing protein 1	EHD1	EHD1;EHD1;EHD1;EHD1	187510000	173700000	126240000	118410000	168930000	111270000	0	121240000	104600000	217830000	115580000	144410000	191410000	168620000	157080000	164090000
A0A024RA52;P25787;H7C402;H3BT36;C9JCK5	A0A024RA52;P25787	4;4;1;1;1	4;4;1;1;1	4;4;1;1;1	Proteasome subunit alpha type;Proteasome subunit alpha type-2	PSMA2	PSMA2;PSMA2	0	21799000	0	0	139090000	128550000	0	0	17026000	11336000	0	0	11602000	0	0	0
F5GXT8;F5H796;A0A024RBT2;Q9NR28	F5GXT8;F5H796;A0A024RBT2;Q9NR28	1;1;1;1	1;1;1;1	1;1;1;1	Diablo homolog, mitochondrial	DIABLO	DIABLO;DIABLO;DIABLO;DIABLO	0	0	0	0	0	0	0	0	0	0	0	0	0	0	0	10532000
A0A0G2JL47;A0A024RCR6;A0A0G2JK23;P46379;F6S6P2;X6REW1;A0A0G2JJM1;H0Y4L1;F6TC96;F6UR09;F6U1F2;F6XTU0;H0Y710;A0A0G2JJR8;A0A1B0GX79;F6WML8;F6VEM6;F6X9W3;F6U341	A0A0G2JL47;A0A024RCR6;A0A0G2JK23;P46379;F6S6P2;X6REW1;A0A0G2JJM1	3;3;3;3;2;2;2;1;1;1;1;1;1;1;1;1;1;1;1	3;3;3;3;2;2;2;1;1;1;1;1;1;1;1;1;1;1;1	3;3;3;3;2;2;2;1;1;1;1;1;1;1;1;1;1;1;1	Large proline-rich protein BAG6	BAT3;BAG6	BAG6;BAT3;BAG6;BAG6;BAG6;BAG6;BAG6	0	0	0	0	0	0	0	0	0	0	0	0	0	26149000	0	0
A0A075B6F6;Q8TCT9;A0A0C4DGU3	A0A075B6F6;Q8TCT9;A0A0C4DGU3	2;2;1	2;2;1	2;2;1	Minor histocompatibility antigen H13	HM13	HM13;HM13;HM13	0	0	0	0	0	0	0	22084000	17982000	19867000	0	0	0	18505000	16131000	35971000
A0A075B746;P82921	A0A075B746;P82921	1;1	1;1	1;1	28S ribosomal protein S21, mitochondrial	MRPS21	MRPS21;MRPS21	0	0	0	0	0	0	0	0	0	0	0	0	0	0	0	2927800
Q5VZB4;A0A075B7B5;G5EA48;B7ZM87;A2RUF3;O75044;Q7Z6B7	Q5VZB4;A0A075B7B5;G5EA48;B7ZM87;A2RUF3;O75044;Q7Z6B7	1;1;1;1;1;1;1	1;1;1;1;1;1;1	1;1;1;1;1;1;1	SLIT-ROBO Rho GTPase-activating protein 2;SLIT-ROBO Rho GTPase-activating protein 1	SRGAP2;SRGAP1	SRGAP2;SRGAP2;SRGAP1;SRGAP2;SRGAP2;SRGAP2;SRGAP1	0	0	0	0	0	0	0	0	0	0	0	0	0	0	0	3269400
A0A075B7D9;Q92804	A0A075B7D9;Q92804	4;4	2;2	2;2	TATA-binding protein-associated factor 2N	TAF15	TAF15;TAF15	29330000	34028000	0	0	0	33193000	0	0	0	0	0	0	0	0	0	0
E9PKG6;V9HW75;A0A087WSV8;P80303;H0YD18;E9PLR0;E9PLE9;Q2L696	E9PKG6;V9HW75;A0A087WSV8;P80303;H0YD18;E9PLR0;E9PLE9;Q2L696	2;2;2;2;1;1;1;1	2;2;2;2;1;1;1;1	2;2;2;2;1;1;1;1	Nucleobindin-2;Nesfatin-1	NUCB2;HEL-S-109;Nucb2	NUCB2;HEL-S-109;NUCB2;NUCB2;NUCB2;NUCB2;NUCB2;Nucb2	0	0	0	0	0	0	0	0	0	0	0	0	19993000	0	0	0
A0A087WSW9;A0A087WSY9;Q16881;E9PIR7;F8W809;A0A182DWI3;E2QRB9;E9PKD3;A0A0B4J225;E9PIZ5;E9PQI3;E9PLT3;E9PKI4;E9PRI8;E9PJU2	A0A087WSW9;A0A087WSY9;Q16881;E9PIR7;F8W809;A0A182DWI3;E2QRB9;E9PKD3	24;24;24;23;23;23;19;12;7;6;4;4;4;2;1	24;24;24;23;23;23;19;12;7;6;4;4;4;2;1	24;24;24;23;23;23;19;12;7;6;4;4;4;2;1	Thioredoxin reductase 1, cytoplasmic	TXNRD1	TXNRD1;TXNRD1;TXNRD1;TXNRD1;TXNRD1;TXNRD1;TXNRD1;TXNRD1	1831100000	1969400000	2033100000	1759200000	2368200000	1597200000	0	1777100000	1564200000	2017700000	1171400000	1806900000	2016600000	2269700000	1414900000	1641200000
H0Y8I3;H0Y987;A0A087WT27;J3KN95;O95394	H0Y8I3;H0Y987;A0A087WT27;J3KN95;O95394	1;1;1;1;1	1;1;1;1;1	1;1;1;1;1	Phosphoacetylglucosamine mutase	PGM3	PGM3;PGM3;PGM3;PGM3;PGM3	0	0	0	0	0	0	0	0	0	9055800	0	0	0	0	0	0
A0A087WT96;Q9Y4X5	A0A087WT96;Q9Y4X5	2;2	2;2	2;2	E3 ubiquitin-protein ligase ARIH1	ARIH1	ARIH1;ARIH1	0	14827000	0	8577900	10019000	0	0	0	0	0	0	0	0	0	0	0
E9PR95;E9PSC3;E9PLC5;E9PLB3;E9PIP1;E9PPB5;E9PQS1;A0A087WT99;Q9H0W9	E9PR95;E9PSC3;E9PLC5;E9PLB3;E9PIP1;E9PPB5;E9PQS1;A0A087WT99;Q9H0W9	1;1;1;1;1;1;1;1;1	1;1;1;1;1;1;1;1;1	1;1;1;1;1;1;1;1;1	Ester hydrolase C11orf54	C11orf54	C11orf54;C11orf54;C11orf54;C11orf54;C11orf54;C11orf54;C11orf54;C11orf54;C11orf54	0	0	0	0	0	0	0	0	0	0	0	0	0	11677000	0	0
A0A087WTA5;E7ERK9;Q9UI10;A0A087WW69;F8W8L6	A0A087WTA5;E7ERK9;Q9UI10	3;3;3;1;1	3;3;3;1;1	3;3;3;1;1	Translation initiation factor eIF-2B subunit delta	EIF2B4	EIF2B4;EIF2B4;EIF2B4	0	0	0	0	0	0	0	0	0	0	0	0	0	0	0	35450000
A0A087WTB8;P15374	A0A087WTB8;P15374	1;1	1;1	1;1	Ubiquitin carboxyl-terminal hydrolase;Ubiquitin carboxyl-terminal hydrolase isozyme L3	UCHL3	UCHL3;UCHL3	0	0	0	0	0	0	0	0	0	0	0	0	0	0	0	16365000
H0YJ87;A0A087WTC9;G3V5I6;G3V256;H0YJA2;Q6PJT7	H0YJ87;A0A087WTC9;G3V5I6;G3V256;H0YJA2;Q6PJT7	1;1;1;1;1;1	1;1;1;1;1;1	1;1;1;1;1;1	Zinc finger CCCH domain-containing protein 14	ZC3H14	ZC3H14;ZC3H14;ZC3H14;ZC3H14;ZC3H14;ZC3H14	0	0	0	0	0	0	0	0	0	0	0	0	0	0	0	7952000
A0A087WTK2;H3BP71;O75150	A0A087WTK2;H3BP71;O75150	1;1;1	1;1;1	1;1;1	E3 ubiquitin-protein ligase BRE1B	RNF40	RNF40;RNF40;RNF40	0	0	0	0	0	0	0	0	0	0	0	0	0	0	0	3572100
A0A087WTP3;Q92945;M0R0I5;M0QYH3;M0QXW7;M0QYG1;M0R0C6;M0R3J3	A0A087WTP3;Q92945;M0R0I5	17;17;9;5;4;3;3;2	17;17;9;5;4;3;3;2	16;16;9;5;4;2;2;1	Far upstream element-binding protein 2	KHSRP	KHSRP;KHSRP;KHSRP	410640000	319540000	357030000	351990000	286150000	346970000	64555000	442470000	280980000	262240000	377720000	331820000	249590000	218970000	395340000	280020000
A0A087WTT1;P11940;E7EQV3;E7ERJ7;H0YAR2;Q9H361;H0YBN4;H0YAP2;H0YB86;Q4VXU2;E5RGH3;E5RH24;E5RJB9;H0YAS6;H0YB75;H0YC10;H0YAS7;E5RGC4;E5RFD8;E5RHG7;Q96DU9	A0A087WTT1;P11940;E7EQV3;E7ERJ7;H0YAR2;Q9H361	21;21;20;20;14;12;8;7;5;4;3;3;3;3;3;2;2;1;1;1;1	21;21;20;20;14;12;8;7;5;4;3;3;3;3;3;2;2;1;1;1;1	16;16;16;15;11;10;4;7;4;2;2;1;1;3;3;2;2;0;0;0;1	Polyadenylate-binding protein;Polyadenylate-binding protein 1;Polyadenylate-binding protein 3	PABPC1;PABPC3	PABPC1;PABPC1;PABPC1;PABPC1;PABPC1;PABPC3	283310000	268980000	228080000	231110000	315070000	218820000	0	261520000	280490000	208840000	163420000	241750000	248500000	230800000	217570000	189910000
A0A087WU03	A0A087WU03	1	1	1		HNRNPDL	HNRNPDL	0	0	0	0	0	0	0	0	0	0	0	0	0	3940900	0	0
A0A087WUB9;Q8WYA6	A0A087WUB9;Q8WYA6	3;3	3;3	3;3	Beta-catenin-like protein 1	CTNNBL1	CTNNBL1;CTNNBL1	0	0	0	0	0	0	0	0	0	0	0	0	28813000	0	0	0
A0A087WUF6;P09038	A0A087WUF6;P09038	1;1	1;1	1;1	Fibroblast growth factor;Fibroblast growth factor 2	FGF2	FGF2;FGF2	0	0	0	0	0	0	0	0	0	0	0	0	0	0	0	5590300
A0A087WUK2;O14979	A0A087WUK2;O14979	5;5	4;4	4;4	Heterogeneous nuclear ribonucleoprotein D-like	HNRNPDL	HNRNPDL;HNRNPDL	122650000	136620000	126550000	189080000	127340000	128700000	0	123250000	157390000	158130000	182370000	167540000	279100000	176940000	168600000	162950000
E7ETK0;A0A087WUS0;P62847	E7ETK0;A0A087WUS0;P62847	5;5;5	5;5;5	5;5;5	40S ribosomal protein S24	RPS24	RPS24;RPS24;RPS24	151190000	188720000	124010000	198220000	66979000	58103000	0	47585000	80669000	105860000	89845000	143520000	76930000	72105000	216600000	57526000
A0A087WUT6;O60841	A0A087WUT6;O60841	13;13	13;13	13;13	Eukaryotic translation initiation factor 5B	EIF5B	EIF5B;EIF5B	121390000	88918000	140170000	142580000	87604000	58001000	0	109880000	198580000	104710000	195450000	71018000	94134000	114910000	133620000	122500000
A0A087WUV8;A0A087X2B5;P35613	A0A087WUV8;A0A087X2B5;P35613	1;1;1	1;1;1	1;1;1	Basigin	BSG	BSG;BSG;BSG	0	0	0	0	0	0	0	0	0	0	0	0	0	0	0	21564000
F8W7C6;A0A087WV22;X1WI28;P27635;H7C123;H7C2C5;Q96L21	F8W7C6;A0A087WV22;X1WI28;P27635;H7C123;H7C2C5	6;6;6;6;4;4;2	6;6;6;6;4;4;2	6;6;6;6;4;4;2	60S ribosomal protein L10	RPL10	RPL10;RPL10;RPL10;RPL10;RPL10;RPL10	162210000	131790000	100770000	88802000	59424000	62961000	0	82805000	50938000	169000000	73666000	93461000	83006000	62245000	74896000	59525000
A0A087WVM4;B7ZM99;Q6UB35;H0Y327;Q4VXM0;Q5JYA8;Q5JYA3	A0A087WVM4;B7ZM99;Q6UB35;H0Y327	5;5;5;3;1;1;1	5;5;5;3;1;1;1	5;5;5;3;1;1;1	Monofunctional C1-tetrahydrofolate synthase, mitochondrial	MTHFD1L	MTHFD1L;MTHFD1L;MTHFD1L;MTHFD1L	0	0	22056000	0	0	0	0	0	0	0	0	0	0	0	0	0
A0A087WVQ6;Q00610;J3KS13;A0A087WX41;P53675;K7EJJ5;J3KSQ2;J3KRF5;J3QL20;F5H5N6	A0A087WVQ6;Q00610	56;56;19;11;11;8;5;5;3;1	56;56;19;11;11;8;5;5;3;1	56;56;19;11;11;8;5;5;3;1	Clathrin heavy chain;Clathrin heavy chain 1	CLTC	CLTC;CLTC	2486900000	2336200000	2024100000	2005100000	2542200000	1877600000	328500000	1950200000	1908200000	2494900000	1630000000	1953000000	2487000000	2826900000	2116400000	1795900000
H7C5P4;A0A087WVY3;P35250	H7C5P4;A0A087WVY3;P35250	2;2;2	2;2;2	2;2;2	Replication factor C subunit 2	RFC2	RFC2;RFC2;RFC2	0	0	0	0	0	0	0	0	0	0	0	0	0	0	0	17177000
A0A087WVZ9;A0A0A0MQR7;P19388;A0A087WWX0	A0A087WVZ9;A0A0A0MQR7;P19388;A0A087WWX0	2;2;2;1	2;2;2;1	2;2;2;1	DNA-directed RNA polymerases I, II, and III subunit RPABC1	POLR2E	POLR2E;POLR2E;POLR2E;POLR2E	0	0	0	0	5781400	0	0	0	0	0	0	0	0	0	0	0
H0Y8D1;A6XMV8;CON__P07477;A0A0J9YYC8;A0A087WW55;E7EQ64;A6XMV9;Q8NHM4;P07478;P07477	H0Y8D1;A6XMV8;CON__P07477;A0A0J9YYC8;A0A087WW55;E7EQ64;A6XMV9;Q8NHM4;P07478;P07477	1;1;1;1;1;1;1;1;1;1	1;1;1;1;1;1;1;1;1;1	1;1;1;1;1;1;1;1;1;1	Putative trypsin-6;Trypsin-2;Trypsin-1;Alpha-trypsin chain 1;Alpha-trypsin chain 2	PRSS1;PRSS3P2;PRSS2	PRSS1;PRSS2;;PRSS2;PRSS1;PRSS1;PRSS2;PRSS3P2;PRSS2;PRSS1	0	0	0	0	0	0	0	0	0	0	0	0	0	0	0	217650000
A0A087WWA3;Q4R9M9;O60333	A0A087WWA3;Q4R9M9;O60333	2;2;2	2;2;2	2;2;2	Kinesin-like protein;Kinesin-like protein KIF1B	KIF1B;KIF1Bbeta	KIF1B;KIF1Bbeta;KIF1B	6130500000	12660000000	37454000000	67629000000	15538000000	48570000000	0	11819000000	19493000000	31232000000	39195000000	16379000000	60133000000	80375000000	3259500000	0
A0A087WWF4;A0A087X0M4;Q9BWU0	A0A087WWF4;A0A087X0M4;Q9BWU0	1;1;1	1;1;1	1;1;1	Kanadaptin	SLC4A1AP	SLC4A1AP;SLC4A1AP;SLC4A1AP	0	0	0	0	0	0	0	0	0	0	0	0	0	6876100	0	0
A0A087WWP4;Q96T37	A0A087WWP4;Q96T37	2;2	2;2	2;2	Putative RNA-binding protein 15	RBM15	RBM15;RBM15	0	0	0	0	0	0	0	0	0	0	0	0	0	0	0	10099000
A0A087WXX8;A0A087WWT1;P21912	A0A087WXX8;A0A087WWT1;P21912	3;3;3	3;3;3	3;3;3	Succinate dehydrogenase [ubiquinone] iron-sulfur subunit, mitochondrial	SDHB	SDHB;SDHB;SDHB	0	0	0	0	9984300	0	0	0	0	0	0	0	0	0	0	0
A0A087WWU8;D6R904;D6RFM2;K7EP68	A0A087WWU8;D6R904	20;13;6;4	2;1;0;1	0;0;0;0		TPM3	TPM3;TPM3	63138000	47914000	41795000	94086000	26580000	74061000	0	44045000	42605000	44351000	93161000	107220000	0	45573000	59483000	0
A0A087WWV1;H0YFF0;Q9HA77	A0A087WWV1;H0YFF0;Q9HA77	2;2;2	2;2;2	2;2;2	Probable cysteine--tRNA ligase, mitochondrial	CARS2	CARS2;CARS2;CARS2	0	0	0	0	0	0	0	0	0	0	19941000	0	0	0	0	0
A0A087WX29;B1AKP7;G3V162;A0A087X260;A0A087WYY0;Q13148;K7EJM5;K7EN94;A0A087WXQ5;A0A087WV68;A0A087WW61;A0A087WX67;A0A087WXV3;A0A087WTZ4;K7EL26;K7EJ99;A0A0A0MSV7;A0A087WYE7;A0A087WZC9	A0A087WX29;B1AKP7;G3V162;A0A087X260;A0A087WYY0;Q13148;K7EJM5;K7EN94;A0A087WXQ5;A0A087WV68	5;5;5;5;5;5;4;4;3;3;2;2;2;1;1;1;1;1;1	5;5;5;5;5;5;4;4;3;3;2;2;2;1;1;1;1;1;1	5;5;5;5;5;5;4;4;3;3;2;2;2;1;1;1;1;1;1	TAR DNA-binding protein 43	TARDBP	TARDBP;TARDBP;TARDBP;TARDBP;TARDBP;TARDBP;TARDBP;TARDBP;TARDBP;TARDBP	38169000	36430000	49362000	55389000	70137000	54740000	115870000	63001000	38208000	32550000	40526000	40969000	51279000	25179000	35509000	38349000
A0A087WX59;Q16186;A0A087WUX6	A0A087WX59;Q16186;A0A087WUX6	2;2;1	2;2;1	2;2;1	Proteasomal ubiquitin receptor ADRM1	ADRM1	ADRM1;ADRM1;ADRM1	27643000	34379000	30123000	35054000	29089000	0	0	0	0	0	0	0	27648000	27325000	40818000	0
A0A087WXM6;J3QQT2;J3KRX5;A0A0A6YYL6;P18621;J3QLC8;A0A0A0MRF8;J3KRB3;A0A087WWH0;J3QS96;A0A087WY81;J3KSJ0	A0A087WXM6;J3QQT2;J3KRX5;A0A0A6YYL6;P18621;J3QLC8;A0A0A0MRF8;J3KRB3;A0A087WWH0;J3QS96;A0A087WY81	6;6;6;6;6;5;5;4;4;4;3;1	6;6;6;6;6;5;5;4;4;4;3;1	6;6;6;6;6;5;5;4;4;4;3;1	60S ribosomal protein L17	RPL17;RPL17-C18orf32	RPL17;RPL17;RPL17;RPL17-C18orf32;RPL17;RPL17;RPL17-C18orf32;RPL17;RPL17;RPL17;RPL17	281370000	216600000	301650000	87926000	187060000	180310000	0	176700000	196850000	172420000	131060000	189410000	169470000	153990000	117820000	92593000
H7BXI1;A0A087WXU3;A0FGR8	H7BXI1;A0A087WXU3;A0FGR8	3;3;3	3;3;3	3;3;3	Extended synaptotagmin-2	ESYT2	ESYT2;ESYT2;ESYT2	0	0	0	0	13440000	0	0	0	0	0	0	0	0	0	0	0
A0A087WY55;Q9NP79	A0A087WY55;Q9NP79	1;1	1;1	1;1	Vacuolar protein sorting-associated protein VTA1 homolog	VTA1	VTA1;VTA1	0	0	0	0	0	0	0	0	0	0	0	0	0	0	8664100	0
A0A087WY71;E9PFW3;Q96CW1;C9JTK4;C9JGT8;C9JJ47;C9JJD3;C9JPV8;H7C4C3	A0A087WY71;E9PFW3;Q96CW1;C9JTK4;C9JGT8;C9JJ47	5;5;5;3;3;3;2;2;1	5;5;5;3;3;3;2;2;1	5;5;5;3;3;3;2;2;1	AP-2 complex subunit mu	AP2M1	AP2M1;AP2M1;AP2M1;AP2M1;AP2M1;AP2M1	0	0	0	24718000	29781000	0	0	0	26051000	22276000	29126000	23863000	0	0	0	19740000
A0A087WY85;P61077;D6R9F6;D6R933;D6RGD0;D6R980;D6RAW0;D6RIZ3;D6RA11;D6RFM0;D6RAH7;H9KV45;A0A0A0MQU3;P62837	A0A087WY85;P61077;D6R9F6;D6R933;D6RGD0;D6R980;D6RAW0;D6RIZ3;D6RA11;D6RFM0;D6RAH7;H9KV45;A0A0A0MQU3;P62837	2;2;1;1;1;1;1;1;1;1;1;1;1;1	2;2;1;1;1;1;1;1;1;1;1;1;1;1	2;2;1;1;1;1;1;1;1;1;1;1;1;1	Ubiquitin-conjugating enzyme E2 D3;Ubiquitin-conjugating enzyme E2 D2	UBE2D3;UBE2D2	UBE2D3;UBE2D3;UBE2D3;UBE2D3;UBE2D3;UBE2D3;UBE2D3;UBE2D3;UBE2D3;UBE2D2;UBE2D3;UBE2D3;UBE2D2;UBE2D2	45225000	40026000	46923000	0	50870000	47447000	0	0	0	36347000	50165000	39637000	0	0	0	0
A0A087WYN9;Q7Z478	A0A087WYN9;Q7Z478	4;4	4;4	4;4	ATP-dependent RNA helicase DHX29	DHX29	DHX29;DHX29	0	0	0	0	0	0	0	0	0	20278000	0	0	17044000	14952000	0	0
A0A087WYR3;O43399;A0A087WZ51	A0A087WYR3;O43399;A0A087WZ51	6;6;3	6;6;3	6;6;3	Tumor protein D54	TPD52L2	TPD52L2;TPD52L2;TPD52L2	37796000	22450000	35466000	0	11323000	0	0	0	44807000	27687000	24729000	38724000	35917000	72359000	33554000	87735000
A0A087WYS1;E7EUC7;Q16851;C9JNZ1;C9JWG0;C9JVG3;C9JQU9;C9JTZ5;C9JUW1;F2Z3H1	A0A087WYS1;E7EUC7;Q16851	13;13;13;6;5;5;5;4;4;2	13;13;13;6;5;5;5;4;4;2	13;13;13;6;5;5;5;4;4;2	UTP--glucose-1-phosphate uridylyltransferase	UGP2	UGP2;UGP2;UGP2	103640000	80947000	115970000	97987000	163160000	107950000	0	123560000	122530000	114370000	90062000	149430000	129250000	74447000	109390000	138910000
B4DDC6;A0A087WYT3;Q15185	B4DDC6;A0A087WYT3;Q15185	3;3;3	3;3;3	3;3;3	Prostaglandin E synthase 3	PTGES3	PTGES3;PTGES3;PTGES3	35105000	29522000	34261000	0	27387000	42484000	52232000	41407000	31879000	40973000	56679000	42060000	71813000	42029000	0	52025000
A0A087WYT8;A0A087X0X5;Q92466	A0A087WYT8;A0A087X0X5;Q92466	1;1;1	1;1;1	1;1;1	DNA damage-binding protein 2	DDB2	DDB2;DDB2;DDB2	0	0	0	0	0	0	0	0	0	0	0	0	0	0	11002000	0
K7EKR9;A0A087WZ13;E9PAU2;Q8IY67	K7EKR9;A0A087WZ13;E9PAU2;Q8IY67	1;1;1;1	1;1;1;1	1;1;1;1	Ribonucleoprotein PTB-binding 1	RAVER1	RAVER1;RAVER1;RAVER1;RAVER1	0	0	0	0	0	0	0	0	0	0	0	0	0	0	3251900	0
A0A087WZE9;Q15651	A0A087WZE9;Q15651	2;2	1;1	1;1	High mobility group nucleosome-binding domain-containing protein 3	HMGN3	HMGN3;HMGN3	0	0	0	0	0	0	0	0	0	0	0	1288400	0	0	0	0
A0A087WZN1;O43837;A0A087X2E5;A0A0D9SG66	A0A087WZN1;O43837;A0A087X2E5	6;6;5;1	6;6;5;1	6;6;5;1	Isocitrate dehydrogenase [NAD] subunit, mitochondrial;Isocitrate dehydrogenase [NAD] subunit beta, mitochondrial	IDH3B	IDH3B;IDH3B;IDH3B	56324000	0	0	0	46328000	0	0	59584000	59582000	61561000	65950000	0	43513000	52449000	0	58156000
A0A087X020;Q9Y3A5;F8WE72	A0A087X020;Q9Y3A5	3;3;1	3;3;1	3;3;1	Ribosome maturation protein SBDS	SBDS	SBDS;SBDS	0	0	0	0	15431000	0	36955000	0	9256500	0	0	0	8941600	0	0	0
A0A087X054;Q9Y4L1;E9PJ21;A0A087WWI4;K7EQK2;J3KTF1;Q9BST8;J3QQH7;J3QLE9;J3QL06;A0A087X214;A0A087WW13;J3KSR2;Q9BXT5	A0A087X054;Q9Y4L1;E9PJ21;A0A087WWI4;K7EQK2	21;21;11;11;11;4;3;3;3;3;2;2;1;1	21;21;11;11;11;4;3;3;3;3;2;2;1;1	21;21;11;11;11;4;3;3;3;3;2;2;1;1	Hypoxia up-regulated protein 1	HYOU1	HYOU1;HYOU1;HYOU1;HYOU1;HYOU1	183940000	194040000	185350000	183840000	225840000	151090000	115960000	228110000	189310000	213040000	209630000	206800000	225870000	220780000	293680000	234410000
A0A087X091;Q9H1Z4	A0A087X091;Q9H1Z4	1;1	1;1	1;1	WD repeat-containing protein 13	WDR13	WDR13;WDR13	0	0	0	0	0	0	0	0	0	0	0	0	0	0	0	7346400
A0A087X0H9;Q5T8P6;E2PSN0	A0A087X0H9;Q5T8P6	4;4;1	4;4;1	3;3;1	RNA-binding protein 26	RBM26	RBM26;RBM26	9795800	13007000	14427000	16033000	0	0	0	0	12948000	0	16277000	0	0	13328000	14753000	16665000
A0A087X0P0;Q02224	A0A087X0P0;Q02224	2;2	2;2	2;2	Kinesin-like protein;Centromere-associated protein E	CENPE	CENPE;CENPE	0	0	0	4844500	0	0	0	0	0	0	0	0	0	0	0	0
A0A087X0Q1;Q7Z739;A0A024R7W5;A0A087WY31;Q9BYJ9;Q9Y5A9;A0A087X0C3;S4R373	A0A087X0Q1;Q7Z739;A0A024R7W5;A0A087WY31;Q9BYJ9;Q9Y5A9	3;3;2;2;2;2;1;1	3;3;2;2;2;2;1;1	3;3;2;2;2;2;1;1	YTH domain-containing family protein 3;YTH domain-containing family protein 1;YTH domain-containing family protein 2	YTHDF3;YTHDF1;YTHDF2	YTHDF3;YTHDF3;YTHDF3;YTHDF3;YTHDF1;YTHDF2	8560500	8992300	9496600	10685000	9949500	8510000	0	0	11115000	0	0	0	0	0	0	0
A0A087X0W7;Q86TX2;G3V4F2;A0A087WT95;P49753	A0A087X0W7;Q86TX2;G3V4F2;A0A087WT95;P49753	9;9;8;8;8	9;9;8;8;8	9;9;8;8;8	Acyl-coenzyme A thioesterase 1;Acyl-coenzyme A thioesterase 2, mitochondrial	ACOT2;ACOT1	ACOT2;ACOT1;ACOT1;ACOT2;ACOT2	95011000	116190000	135730000	106650000	134800000	127040000	0	150520000	92257000	115530000	77474000	126430000	118440000	112140000	100190000	230480000
A0A087X0X3;P52272;M0R019;M0R2T0;M0QZM1;M0R2I7;M0QYQ7;M0R0N3;M0R0Y6;M0QY96;M0QYL3	A0A087X0X3;P52272	25;25;11;11;11;9;7;7;6;4;2	25;25;11;11;11;9;7;7;6;4;2	25;25;11;11;11;9;7;7;6;4;2	Heterogeneous nuclear ribonucleoprotein M	HNRNPM	HNRNPM;HNRNPM	385660000	375650000	380850000	386840000	381290000	391650000	378710000	445570000	444210000	357390000	348230000	417120000	345110000	344410000	455220000	461420000
H0YJE4;A0A087X0Z7;H0YJ66;Q9Y394	H0YJE4;A0A087X0Z7;H0YJ66;Q9Y394	2;2;2;2	2;2;2;2	2;2;2;2	Dehydrogenase/reductase SDR family member 7	DHRS7	DHRS7;DHRS7;DHRS7;DHRS7	0	0	0	0	0	0	0	0	0	0	0	0	0	0	70264000	0
F5H079;A0A087X114;S4R3Z1;F5H4Z7;Q96EY8	F5H079;A0A087X114;S4R3Z1;F5H4Z7;Q96EY8	1;1;1;1;1	1;1;1;1;1	1;1;1;1;1	Cob(I)yrinic acid a,c-diamide adenosyltransferase, mitochondrial	MMAB	MMAB;MMAB;MMAB;MMAB;MMAB	0	0	0	0	0	0	0	0	0	0	0	0	0	0	0	2629000
A0A087X142;A6NMH6;A6NFQ9;F8W8I8;Q92599;C9JV02;A0A0A0MRP8;C9J4G8	A0A087X142;A6NMH6;A6NFQ9;F8W8I8;Q92599	5;5;5;5;5;2;1;1	3;3;3;3;3;1;1;1	3;3;3;3;3;1;1;1	Septin-8	2008-09-01	SEPT8;SEPT8;SEPT8;SEPT8;SEPT8	16826000	14053000	19639000	15630000	12438000	15893000	0	15737000	0	14852000	0	15245000	0	17856000	0	0
A0A087X1K9;E5RGR0;O75608;B4DP64	A0A087X1K9;E5RGR0;O75608;B4DP64	2;2;2;1	2;2;2;1	2;2;2;1	Acyl-protein thioesterase 1	LYPLA1	LYPLA1;LYPLA1;LYPLA1;LYPLA1	0	0	0	26203000	25229000	0	0	0	0	0	0	0	0	0	20264000	0
A0A087X1Z3;Q9UL46;H0YM70;H0YKU2	A0A087X1Z3;Q9UL46;H0YM70	9;9;8;2	9;9;8;2	9;9;8;2	Proteasome activator complex subunit 2	PSME2	PSME2;PSME2;PSME2	143200000	175010000	227680000	144670000	139480000	169640000	0	246490000	142110000	117590000	194840000	149600000	108980000	108730000	133130000	137600000
A0A087X253;P63010;A0A087WYD1;A0A087WU93;A0A087WZQ6;K7EJX1;K7EN71;K7ERB2;A0A087WXS3;K7EKZ5	A0A087X253;P63010;A0A087WYD1;A0A087WU93;A0A087WZQ6	15;15;10;10;10;2;2;2;1;1	15;15;10;10;10;2;2;2;1;1	8;8;4;4;4;0;0;0;0;0	AP-2 complex subunit beta	AP2B1	AP2B1;AP2B1;AP2B1;AP2B1;AP2B1	292740000	227750000	257040000	292060000	334740000	261680000	0	293710000	256190000	237580000	386200000	242260000	242070000	289250000	352140000	406700000
A0A087X256;Q2M389;F8W1W1;F8VYH7	A0A087X256;Q2M389;F8W1W1;F8VYH7	2;2;1;1	2;2;1;1	2;2;1;1	WASH complex subunit 7	KIAA1033	KIAA1033;KIAA1033;KIAA1033;KIAA1033	0	0	0	0	0	0	0	0	0	0	0	0	23781000	0	0	0
A0A087X271;B4DDF4;B4DUT8;Q99439;A0A087X1X5;H3BVI6;K7ES69	A0A087X271;B4DDF4;B4DUT8;Q99439;A0A087X1X5;H3BVI6	3;3;3;3;2;2;1	3;3;3;3;2;2;1	2;2;2;2;2;2;0	Calponin;Calponin-2	CNN2	CNN2;CNN2;CNN2;CNN2;CNN2;CNN2	0	0	59278000	58580000	0	0	0	53990000	52757000	41703000	0	55748000	39891000	0	65952000	81862000
A0A087X2D8;O60271;D6RHI8;E9PFH7;A0A087WYG2;Q9UPT6	A0A087X2D8;O60271	8;8;1;1;1;1	8;8;1;1;1;1	8;8;1;1;1;1	C-Jun-amino-terminal kinase-interacting protein 4	SPAG9	SPAG9;SPAG9	0	44687000	53385000	37924000	47159000	0	0	52226000	41781000	31441000	40486000	39597000	28216000	25601000	35940000	38804000
A0A087X2I1;P62333;H0YJC0;H0YJS8;H0YJX2;H0YJE9;H0YJT1	A0A087X2I1;P62333;H0YJC0	11;11;6;4;2;1;1	11;11;6;4;2;1;1	11;11;6;4;2;1;1	26S protease regulatory subunit 10B	PSMC6	PSMC6;PSMC6;PSMC6	185880000	170680000	133030000	157410000	237550000	185290000	0	207140000	104710000	208840000	152260000	173790000	192590000	141530000	144780000	230450000
A0A096LNH5;H7C2G3;A0A0B4J2D5;A0A096LPI6;P30042;A0A096LP73;F2Z2Q0;A0A096LP12;A0A0B4J2H4;H7C1F6;A0A096LNJ1	A0A096LNH5;H7C2G3;A0A0B4J2D5;A0A096LPI6;P30042;A0A096LP73;F2Z2Q0;A0A096LP12;A0A0B4J2H4;H7C1F6	3;3;3;3;3;2;2;2;2;2;1	3;3;3;3;3;2;2;2;2;2;1	3;3;3;3;3;2;2;2;2;2;1	ES1 protein homolog, mitochondrial	C21orf33	LOC102724023;C21orf33;LOC102724023;;C21orf33;LOC102724023;C21orf33;LOC102724023;LOC102724023;C21orf33	0	0	0	0	0	0	0	0	0	0	0	0	0	0	14261000	0
C9JFE4;A0A096LP07;A0A096LPJ3;A8K070;Q13098;J3QQX0;J3QS84;J3QS88;J3KTB0;J3QLE8;J3QLT0;J3QL53;J3KRE8;J3KSA5;J3KRJ4	C9JFE4;A0A096LP07;A0A096LPJ3;A8K070;Q13098	3;3;3;3;3;1;1;1;1;1;1;1;1;1;1	3;3;3;3;3;1;1;1;1;1;1;1;1;1;1	3;3;3;3;3;1;1;1;1;1;1;1;1;1;1	COP9 signalosome complex subunit 1	GPS1	GPS1;GPS1;GPS1;GPS1;GPS1	10519000	11832000	15434000	14855000	12720000	10475000	0	0	21671000	12442000	23763000	16864000	0	10500000	21781000	16218000
A2A2L5;A0A0A0MQR2;Q9BY42	A2A2L5;A0A0A0MQR2;Q9BY42	1;1;1	1;1;1	1;1;1	Protein RTF2 homolog	RTFDC1	RTFDC1;RTFDC1;RTFDC1	0	0	0	0	0	0	0	0	0	0	0	0	0	0	0	9795400
A0A0A0MQS1;Q53H96;B5MD87;F8WEI0	A0A0A0MQS1;Q53H96;B5MD87	4;4;2;1	4;4;2;1	4;4;2;1	Pyrroline-5-carboxylate reductase;Pyrroline-5-carboxylate reductase 3	PYCRL	PYCRL;PYCRL;PYCRL	15692000	0	0	29335000	0	0	0	0	0	19105000	0	0	28176000	0	0	42015000
U3KQC1;K7EIR0;A0A0A0MQU0;Q9BV38;K7EML4	U3KQC1;K7EIR0;A0A0A0MQU0;Q9BV38;K7EML4	2;2;2;2;1	2;2;2;2;1	2;2;2;2;1	WD repeat-containing protein 18	WDR18	WDR18;WDR18;WDR18;WDR18;WDR18	34976000	35016000	0	0	18793000	30691000	0	0	0	0	0	0	0	0	0	0
H7C1S7;C9JNL5;H7C3V9;H7C277;A0A0A0MQU4;Q96I15	H7C1S7;C9JNL5;H7C3V9;H7C277;A0A0A0MQU4;Q96I15	1;1;1;1;1;1	1;1;1;1;1;1	1;1;1;1;1;1	Selenocysteine lyase	SCLY	SCLY;SCLY;SCLY;SCLY;SCLY;SCLY	0	0	0	0	0	0	0	0	0	0	0	0	0	0	0	11234000
C9JP00;A0A0A0MQX8;Q9NR56;Q86VM6;C9JCX1;H7C4Y1;O95205;H7C4T5;Q5VZF2	C9JP00;A0A0A0MQX8;Q9NR56;Q86VM6	3;3;3;2;1;1;1;1;1	3;3;3;2;1;1;1;1;1	3;3;3;2;1;1;1;1;1	Muscleblind-like protein 1	MBNL1	MBNL1;MBNL1;MBNL1;MBNL1	14602000	0	17669000	0	0	0	0	0	0	0	0	0	0	0	0	0
A0A0A0MR02;P45880;Q5JSD2;Q5JSD1	A0A0A0MR02;P45880	4;4;1;1	4;4;1;1	4;4;1;1	Voltage-dependent anion-selective channel protein 2	VDAC2	VDAC2;VDAC2	67305000	46280000	0	54735000	112480000	60016000	0	97373000	57923000	73350000	49169000	84156000	68267000	61289000	70802000	116370000
Q5T093;Q5T092;A0A0A0MR06;Q5T091;O15258	Q5T093;Q5T092;A0A0A0MR06;Q5T091;O15258	2;2;2;2;2	2;2;2;2;2	2;2;2;2;2	Protein RER1	RER1	RER1;RER1;RER1;RER1;RER1	0	0	0	0	0	0	0	0	0	0	0	14721000	0	0	0	0
A0A0A0MRA5;B7Z4B8;Q9BUJ2;M0QYZ0;M0R3F1;M0R203;M0QZV6;M0R0K8;M0QYI8;M0QYM5	A0A0A0MRA5;B7Z4B8;Q9BUJ2;M0QYZ0;M0R3F1	11;11;11;8;8;3;3;3;3;2	11;11;11;8;8;3;3;3;3;2	11;11;11;8;8;3;3;3;3;2	Heterogeneous nuclear ribonucleoprotein U-like protein 1	HNRNPUL1	HNRNPUL1;HNRNPUL1;HNRNPUL1;HNRNPUL1;HNRNPUL1	223520000	152150000	218720000	200060000	184920000	229950000	0	286610000	226810000	147810000	197120000	201630000	184280000	188340000	236530000	264980000
A0A0A0MRE1;B4DJ07;A0A0A0MSB8;Q9UPT5	A0A0A0MRE1;B4DJ07;A0A0A0MSB8;Q9UPT5	2;2;2;2	2;2;2;2	2;2;2;2	Exocyst complex component 7	EXOC7	EXOC7;EXOC7;EXOC7;EXOC7	0	0	0	0	384290000	0	0	0	0	0	0	0	0	0	0	0
A0A0A0MRI2;Q9UNH7;G3V5X9	A0A0A0MRI2;Q9UNH7	3;3;1	3;3;1	3;3;1	Sorting nexin-6;Sorting nexin-6, N-terminally processed	SNX6	SNX6;SNX6	33469000	31471000	28979000	28814000	41938000	32137000	0	38804000	0	26318000	0	39302000	41995000	40693000	41164000	0
F6S8N6;A0A0A0MRJ6;H7BY58;P22061;H7C4X2;C9J0F2;F8WDT3;F8WAV5;F8WAX2	F6S8N6;A0A0A0MRJ6;H7BY58;P22061	4;4;4;4;1;1;1;1;1	4;4;4;4;1;1;1;1;1	4;4;4;4;1;1;1;1;1	Protein-L-isoaspartate O-methyltransferase;Protein-L-isoaspartate(D-aspartate) O-methyltransferase	PCMT1	PCMT1;PCMT1;PCMT1;PCMT1	25414000	22064000	30688000	29220000	26166000	19470000	0	21821000	33642000	23309000	18222000	27764000	18094000	0	0	17042000
A0A0A0MRM9;Q14978;S4R349;S4R402;S4R341	A0A0A0MRM9;Q14978;S4R349	4;4;3;1;1	4;4;3;1;1	4;4;3;1;1	Nucleolar and coiled-body phosphoprotein 1	NOLC1	NOLC1;NOLC1;NOLC1	31473000	29235000	25926000	37330000	22096000	21771000	0	0	25688000	33635000	28049000	25311000	23757000	0	0	0
A0A0A0MRN5;Q9NZT2	A0A0A0MRN5;Q9NZT2	2;2	2;2	2;2	Opioid growth factor receptor	OGFR	OGFR;OGFR	0	0	0	0	0	0	0	0	0	0	10399000	0	0	0	0	0
A0A0A0MRR7;P09234	A0A0A0MRR7;P09234	1;1	1;1	1;1	U1 small nuclear ribonucleoprotein C	SNRPC	SNRPC;SNRPC	0	0	0	0	0	0	0	0	0	0	0	0	0	0	15902000	0
B6VEX4;A0A0A0MRT6;Q8IZP0	B6VEX4;A0A0A0MRT6;Q8IZP0	1;1;1	1;1;1	1;1;1	Abl interactor 1	ABI1	ABI1;ABI1;ABI1	0	0	0	0	0	0	0	0	0	0	0	0	0	0	0	0
A0A0A0MRV0;Q9P2E9;A0A087WVV2;F8W7S5;A0A087WU26;A2A2S5;V9GY78;H0YDJ4;H9KV85;E9PN67;C9J066;Q8N4C6	A0A0A0MRV0;Q9P2E9;A0A087WVV2;F8W7S5	29;29;26;23;12;3;2;1;1;1;1;1	29;29;26;23;12;3;2;1;1;1;1;1	29;29;26;23;12;3;2;1;1;1;1;1	Ribosome-binding protein 1	RRBP1	RRBP1;RRBP1;RRBP1;RRBP1	249420000	281150000	332270000	361800000	197590000	199580000	128240000	239470000	695020000	295970000	563590000	247900000	314550000	559970000	389690000	262020000
A0A0A0MS51;A0A0A0MT01;P06396;CON__Q3SX14	A0A0A0MS51;A0A0A0MT01;P06396;CON__Q3SX14	3;3;3;2	3;3;3;2	3;3;3;2	Gelsolin	GSN	GSN;GSN;GSN;	21344000	22680000	20235000	21297000	22768000	23780000	0	24490000	22844000	22060000	0	29129000	23027000	26061000	0	0
A0A0A0MSA9;A0A0C4DG49;P15151	A0A0A0MSA9;A0A0C4DG49;P15151	1;1;1	1;1;1	1;1;1	Poliovirus receptor	PVR	PVR;PVR;PVR	0	0	0	0	0	0	0	0	0	0	0	0	0	0	0	12632000
E9PF18;A0A0A0MSE2;Q16836	E9PF18;A0A0A0MSE2;Q16836	4;4;4	4;4;4	4;4;4	Hydroxyacyl-coenzyme A dehydrogenase, mitochondrial	HADH	HADH;HADH;HADH	0	0	0	0	0	0	0	0	0	0	0	0	27161000	19873000	0	0
J3KNW4;A0A0A0MSG2;Q14192	J3KNW4;A0A0A0MSG2;Q14192	2;2;2	2;2;2	2;2;2	Four and a half LIM domains protein 2	FHL2	FHL2;FHL2;FHL2	21117000	19939000	22306000	23041000	16897000	14385000	0	36340000	13772000	26299000	38674000	30777000	19552000	15041000	13410000	11562000
H0YD16;A0A0A0MSK5;J3KN66;Q5JTV8	H0YD16;A0A0A0MSK5;J3KN66;Q5JTV8	1;1;1;1	1;1;1;1	1;1;1;1	Torsin-1A-interacting protein 1	TOR1AIP1	TOR1AIP1;TOR1AIP1;TOR1AIP1;TOR1AIP1	0	0	0	0	0	0	0	0	0	0	0	0	3828900	0	0	0
A0A0A0MSN7;O60678	A0A0A0MSN7;O60678	1;1	1;1	1;1	Protein arginine N-methyltransferase 3	PRMT3	PRMT3;PRMT3	0	0	0	0	0	0	0	0	0	0	0	0	0	0	10029000	0
A2ABK4;A0A0G2JI50;E9PD43;A0A0A0MT02;A0A0A0MSN9;P18615	A2ABK4;A0A0G2JI50;E9PD43;A0A0A0MT02;A0A0A0MSN9;P18615	1;1;1;1;1;1	1;1;1;1;1;1	1;1;1;1;1;1	Negative elongation factor E	NELFE	NELFE;NELFE;NELFE;NELFE;NELFE;NELFE	0	0	0	0	0	0	0	0	0	0	0	0	0	0	0	9184700
A0A0A0MSP0;O75185	A0A0A0MSP0;O75185	1;1	1;1	1;1	Calcium-transporting ATPase;Calcium-transporting ATPase type 2C member 2	ATP2C2	ATP2C2;ATP2C2	0	0	0	0	0	0	0	0	0	0	0	0	0	0	18939000	0
A0A0A0MSS8;P42330;S4R3Z2;S4R3D5;P17516	A0A0A0MSS8;P42330;S4R3Z2;S4R3D5	20;20;19;10;4	20;20;19;10;4	12;12;11;6;0	Aldo-keto reductase family 1 member C3	AKR1C3	AKR1C3;AKR1C3;AKR1C3;AKR1C3	6644100000	5665300000	4813300000	4508600000	5192300000	5085700000	2122700000	4713300000	4486300000	5026500000	3480400000	4979000000	6566400000	8210000000	3803900000	3083000000
A0A0A0MSW3;P35658;E9PKD2;B7ZAV2;H0Y837	A0A0A0MSW3;P35658	3;3;1;1;1	3;3;1;1;1	3;3;1;1;1	Nuclear pore complex protein Nup214	NUP214	NUP214;NUP214	0	0	0	0	0	0	0	0	0	0	0	13075000	0	0	0	0
A0A0A0MT83;P26440;H0YKV0;H0YLC3;H7C4G6	A0A0A0MT83;P26440;H0YKV0;H0YLC3;H7C4G6	2;2;1;1;1	2;2;1;1;1	2;2;1;1;1	Isovaleryl-CoA dehydrogenase, mitochondrial	IVD	IVD;IVD;IVD;IVD;IVD	0	0	0	0	0	0	0	0	0	0	0	39022000	0	0	0	0
A0A0A0MTR7;A0A0A0MTC1;Q63HN8	A0A0A0MTR7;A0A0A0MTC1;Q63HN8	7;7;7	7;7;7	7;7;7	E3 ubiquitin-protein ligase RNF213	RNF213	RNF213;RNF213;RNF213	0	0	0	0	0	0	0	0	0	0	0	0	68510000	0	0	0
A0A0A0MTH3;Q13418;A0A087WWY6	A0A0A0MTH3;Q13418	3;3;1	3;3;1	3;3;1	Integrin-linked protein kinase	ILK	ILK;ILK	0	0	0	0	0	0	0	0	0	34584000	0	0	0	0	0	0
A0A0R4J2G3;A0A0A0MTJ9;Q6PIU2	A0A0R4J2G3;A0A0A0MTJ9;Q6PIU2	2;2;2	2;2;2	2;2;2	Neutral cholesterol ester hydrolase 1	NCEH1	NCEH1;NCEH1;NCEH1	0	0	0	0	6990200	0	0	0	0	0	0	0	0	0	0	0
A0A0A0MTN0;Q13617;Q5T2B5	A0A0A0MTN0;Q13617;Q5T2B5	6;6;5	6;6;5	6;6;5	Cullin-2	CUL2	CUL2;CUL2;CUL2	19228000	12435000	17192000	12753000	13402000	16467000	0	0	10839000	11583000	21652000	15103000	11864000	13515000	19711000	17503000
A0A0A0MTQ5;G3V556;P56378	A0A0A0MTQ5;G3V556;P56378	2;2;2	2;2;2	2;2;2	6.8 kDa mitochondrial proteolipid	C14orf2;MP68	C14orf2;C14orf2;MP68	196200000	166060000	70485000	43345000	45580000	77797000	0	0	107860000	205950000	0	24998000	220240000	0	0	0
A0A0A0MTS2;P06744;K7EQ48;A0A0J9YXP8;A0A0J9YYH3;A0A0J9YX90;K7EPY4;K7EP41;K7ENA0;K7ELR7;K7ERC6;K7ERK8;K7EIL4	A0A0A0MTS2;P06744;K7EQ48;A0A0J9YXP8;A0A0J9YYH3;A0A0J9YX90	17;17;14;12;12;11;7;6;4;3;3;2;1	17;17;14;12;12;11;7;6;4;3;3;2;1	12;12;10;10;10;9;6;5;4;2;3;2;1	Glucose-6-phosphate isomerase	GPI	GPI;GPI;GPI;GPI;GPI;GPI	2046200000	1921900000	3036500000	2383800000	3545200000	2868800000	2207800000	2855500000	1808100000	2072500000	2470400000	2475700000	2312700000	2604600000	2612700000	2198400000
A0A0A6YYC7;Q96JP5	A0A0A6YYC7;Q96JP5	3;3	3;3	3;3	E3 ubiquitin-protein ligase ZFP91	ZFP91-CNTF;ZFP91	ZFP91-CNTF;ZFP91	17755000	19297000	20789000	16607000	0	0	0	9108900	0	18581000	23880000	16784000	13773000	0	12981000	20118000
A0A0A6YYJ8;Q9Y383;Q96HJ9	A0A0A6YYJ8;Q9Y383	7;5;2	7;5;2	5;3;2	Putative RNA-binding protein Luc7-like 2	LUC7L2	LUC7L2;LUC7L2	48134000	41004000	65683000	66306000	55623000	38511000	0	69515000	93983000	52252000	98241000	63432000	37614000	41383000	78078000	62357000
A0A0B4J1W3;Q9BXJ9;Q6N069	A0A0B4J1W3;Q9BXJ9	13;13;2	13;13;2	13;13;2	N-alpha-acetyltransferase 15, NatA auxiliary subunit	NAA15	NAA15;NAA15	127960000	119240000	124730000	92793000	119240000	88902000	0	180340000	97227000	94643000	106750000	108140000	92500000	73467000	90567000	80404000
A0A0B4J1Z1;C9JAB2;Q16629	A0A0B4J1Z1;C9JAB2;Q16629	5;5;5	4;4;4	4;4;4	Serine/arginine-rich splicing factor 7	SRSF7	SRSF7;SRSF7;SRSF7	67733000	61739000	46764000	90684000	122010000	0	0	94644000	146060000	73327000	87992000	0	74272000	80894000	86139000	0
E9PNF5;A0A0B4J216;Q6IA69	E9PNF5;A0A0B4J216;Q6IA69	2;2;2	2;2;2	2;2;2	Glutamine-dependent NAD(+) synthetase	NADSYN1	NADSYN1;NADSYN1;NADSYN1	0	0	0	0	0	0	0	0	0	0	0	0	0	0	0	5523900
A0A0B4J269;Q13509;G3V2A3;G3V5W4;G3V2R8;G3V3R4;G3V2N6	A0A0B4J269;Q13509	15;15;5;2;2;2;2	5;5;1;1;1;1;1	3;3;1;1;1;1;1	Tubulin beta-3 chain	TUBB3	;TUBB3	156410000	147560000	144540000	168840000	255150000	156800000	0	305590000	133060000	135360000	116830000	163020000	113800000	114380000	121580000	136660000
Q5W0H4;A0A0B4J2C3;P13693;H0YCX0;J3KPG2;E9PJF7;Q56UQ5	Q5W0H4;A0A0B4J2C3;P13693;H0YCX0;J3KPG2;E9PJF7;Q56UQ5	2;2;2;1;1;1;1	2;2;2;1;1;1;1	2;2;2;1;1;1;1	Translationally-controlled tumor protein;TPT1-like protein	TPT1	TPT1;TPT1;TPT1;TPT1;TPT1;TPT1;	0	0	0	0	0	0	0	19069000	0	0	0	0	0	0	0	0
A0A0B4J2F2;P57059	A0A0B4J2F2;P57059	1;1	1;1	1;1	Serine/threonine-protein kinase SIK1	LOC102724428;SIK1	LOC102724428;SIK1	0	0	0	0	0	0	0	0	0	0	0	0	103340000	0	0	0
A0A0C4DFM1;Q92544	A0A0C4DFM1;Q92544	4;4	4;4	4;4	Transmembrane 9 superfamily member 4	TM9SF4	TM9SF4;TM9SF4	37386000	35086000	0	0	40436000	0	0	0	38245000	38895000	0	0	54274000	56367000	0	53519000
A8MXL6;A0A0C4DFR6;P55735	A8MXL6;A0A0C4DFR6;P55735	1;1;1	1;1;1	1;1;1	Protein SEC13 homolog	SEC13	SEC13;SEC13;SEC13	0	0	0	0	2949300	0	0	0	0	0	0	0	0	0	0	0
F5H3C5;F5H4R2;F5GYZ5;A0A0C4DFU2;P04179;G8JLJ2;A0A0C4DG56;A0A0C4DFU1	F5H3C5;F5H4R2;F5GYZ5;A0A0C4DFU2;P04179;G8JLJ2;A0A0C4DG56;A0A0C4DFU1	2;2;2;2;2;1;1;1	2;2;2;2;2;1;1;1	2;2;2;2;2;1;1;1	Superoxide dismutase;Superoxide dismutase [Mn], mitochondrial	SOD2	SOD2;SOD2;SOD2;SOD2;SOD2;SOD2;SOD2;SOD2	0	0	0	0	0	0	0	0	0	0	0	0	0	0	0	8827400
A0A0C4DFV9;Q01105;A0A087X027;P0DME0	A0A0C4DFV9;Q01105;A0A087X027;P0DME0	3;3;2;2	3;3;2;2	3;3;2;2	Protein SET;Protein SETSIP	SET;SETSIP	SET;SET;SETSIP;SETSIP	43427000	65219000	0	92596000	0	29903000	0	0	221310000	41413000	113040000	20795000	48129000	114760000	65603000	56237000
C9J9K3;A0A0C4DG17;P08865;F8WD59	C9J9K3;A0A0C4DG17;P08865;F8WD59	7;7;7;5	7;7;7;5	7;7;7;5	40S ribosomal protein SA	RPSA	RPSA;RPSA;RPSA;RPSA	93338000	102350000	79811000	85691000	196450000	108700000	0	183570000	108820000	114540000	72128000	88284000	96299000	97192000	126900000	124010000
F5GYV5;H7BZV4;A0A0C4DG62;F8WCT1;F5H7X4;Q66PJ3	F5GYV5;H7BZV4;A0A0C4DG62;F8WCT1;F5H7X4;Q66PJ3	1;1;1;1;1;1	1;1;1;1;1;1	1;1;1;1;1;1	ADP-ribosylation factor-like protein 6-interacting protein 4	ARL6IP4	ARL6IP4;ARL6IP4;ARL6IP4;ARL6IP4;ARL6IP4;ARL6IP4	0	0	0	0	0	0	0	0	0	0	0	0	0	0	5831400	0
A0A0C4DG89;Q7L014;D6RJA6	A0A0C4DG89;Q7L014	8;8;1	8;8;1	8;8;1	Probable ATP-dependent RNA helicase DDX46	DDX46	DDX46;DDX46	40467000	0	47500000	40616000	42969000	0	0	67747000	55154000	35194000	91973000	27908000	41888000	44707000	86971000	51923000
D6RCL3;A0A0C4DGB1;Q9UNQ2	D6RCL3;A0A0C4DGB1;Q9UNQ2	1;1;1	1;1;1	1;1;1	Probable dimethyladenosine transferase	DIMT1	DIMT1;DIMT1;DIMT1	0	0	0	0	0	0	0	0	0	0	0	0	0	0	0	10925000
[truncated: 1,931 more rows]

## Sheet: Caco2
Protein IDs	Majority protein IDs	Peptide counts (all)	Peptide counts (razor+unique)	Peptide counts (unique)	Protein names	Gene names	Fasta headers	LFQ intensity 5A	LFQ intensity 5B	LFQ intensity 5C	LFQ intensity 6A	LFQ intensity 6B	LFQ intensity 6C	LFQ intensity 7A	LFQ intensity 7B	LFQ intensity 7C	LFQ intensity 8A	LFQ intensity 8B	LFQ intensity 8C
[truncated: 1,961 more rows]

## Sheet: Thp1
Protein IDs	Majority protein IDs	Peptide counts (all)	Peptide counts (razor+unique)	Peptide counts (unique)	Protein names	Gene names	Fasta headers	Intensity	LFQ intensity 5A	LFQ intensity 5B	LFQ intensity 5C	LFQ intensity 6A	LFQ intensity 6B	LFQ intensity 6C	LFQ intensity 7A	LFQ intensity 7B	LFQ intensity 7C	LFQ intensity 8A	LFQ intensity 8B	LFQ intensity 8C
[truncated: 982 more rows]

[truncated: 1 more sheets: Statistics]
